# Supplementary material for: Single-cell multiomic analysis of thymocyte development reveals drivers of CD4+ T cell and CD8+ T cell lineage commitment
Source: Nat Immunol. 2023 Aug 14;24(9):1579–90. doi: 10.1038/s41590-023-01584-0 (PMC10457207; doi:10.1038/s41590-023-01584-0)
Supplement: Supplementary file 3 — Antibodies used in this study. [file 41590_2023_1584_MOESM3_ESM.xlsx]

## Sheet: CITE-seq Antibodies
Name	Source	Format	Specificity	Barcode	Catalog_Number	Clone
ADT_CD102_A0104	BioLegend	TotalSeq-A	CD102	A0104	105613	3C4 (MIC2/4)
ADT_CD103_A0201	BioLegend	TotalSeq-A	CD103	A0201	121437	2E7
ADT_CD106_A0226	BioLegend	TotalSeq-A	CD106	A0226	105725	429 (MVCAM.A)
ADT_CD115(CSF-1R)_A0105	BioLegend	TotalSeq-A	CD115(CSF-1R)	A0105	135533	AFS98
ADT_CD117(c-Kit)_A0012	BioLegend	TotalSeq-A	CD117(c-Kit)	A0012	105843	2B8
ADT_CD11a_A0595	BioLegend	TotalSeq-A	CD11a	A0595	101125	M17/4
ADT_CD11c_A0106	BioLegend	TotalSeq-A	CD11c	A0106	117355	N418
ADT_CD122(IL-2Rb)_A0227	BioLegend	TotalSeq-A	CD122(IL-2Rb)	A0227	105909	5H4
ADT_CD127(IL-7Ra)_A0198	BioLegend	TotalSeq-A	CD127(IL-7Ra)	A0198	135045	A7R34
ADT_CD134(OX-40)_A0195	BioLegend	TotalSeq-A	CD134(OX-40)	A0195	119426	OX-86
ADT_CD135_A0098	BioLegend	TotalSeq-A	CD135	A0098	135316	A2F10
ADT_CD137_A0194	BioLegend	TotalSeq-A	CD137	A0194	106111	17B5
ADT_CD14_A0424	BioLegend	TotalSeq-A	CD14	A0424	123333	Sa14-2
ADT_CD140a_A0573	BioLegend	TotalSeq-A	CD140a	A0573	135917	APA5
ADT_CD15(SSEA-1)_A0076	BioLegend	TotalSeq-A	CD15(SSEA-1)	A0076	125615	MC-480
ADT_CD150(SLAM)_A0203	BioLegend	TotalSeq-A	CD150(SLAM)	A0203	115945	TC15-12F12.2
ADT_CD16-32_A0109	BioLegend	TotalSeq-A	CD16-32	A0109	143013	7H1
ADT_CD169(Siglec-1)_A0440	BioLegend	TotalSeq-A	CD169(Siglec-1)	A0440	142425	3D6.112
ADT_CD172a(SIRPa)_A0422	BioLegend	TotalSeq-A	CD172a(SIRPa)	A0422	144033	P84
ADT_CD183(CXCR3)_A0228	BioLegend	TotalSeq-A	CD183(CXCR3)	A0228	126543	CXCR3-173
ADT_CD184(CXCR4)_A0444	BioLegend	TotalSeq-A	CD184(CXCR4)	A0444	146520	L276F12
ADT_CD19_A0093	BioLegend	TotalSeq-A	CD19	A0093	115559	6D5
ADT_CD192(CCR2)_A0426	BioLegend	TotalSeq-A	CD192(CCR2)	A0426	150625	SA203G11
ADT_CD195(CCR5)_A0376	BioLegend	TotalSeq-A	CD195(CCR5)	A0376	107019	HM-CCR5
ADT_CD196(CCR6)_A0225	BioLegend	TotalSeq-A	CD196(CCR6)	A0225	129825	29-2L17
ADT_CD197(CCR7)_A0377	BioLegend	TotalSeq-A	CD197(CCR7)	A0377	120129	4B12
ADT_CD20_A0192	BioLegend	TotalSeq-A	CD20	A0192	150423	SA275A11
ADT_CD200(OX2)_A0079	BioLegend	TotalSeq-A	CD200(OX2)	A0079	123811	OX-90
ADT_CD201(EPCR)_A0439	BioLegend	TotalSeq-A	CD201(EPCR)	A0439	141509	RCR-16
ADT_CD204(Msr1)_A0448	BioLegend	TotalSeq-A	CD204(Msr1)	A0448	154703	1F8C33
ADT_CD206(MMR)_A0173	BioLegend	TotalSeq-A	CD206(MMR)	A0173	141735	C068C2
ADT_CD21-CD35(CR2-CR1)_A0107	BioLegend	TotalSeq-A	CD21-CD35(CR2-CR1)	A0107	123427	7E9
ADT_CD223(LAG-3)_A0378	BioLegend	TotalSeq-A	CD223(LAG-3)	A0378	125229	C9B7W
ADT_CD23_A0108	BioLegend	TotalSeq-A	CD23	A0108	101635	B3B4
ADT_CD24_A0212	BioLegend	TotalSeq-A	CD24	A0212	101841	M1/69
ADT_CD25_A0097	BioLegend	TotalSeq-A	CD25	A0097	102055	PC61
ADT_CD274(B7-H1_PD-L1)_A0190	BioLegend	TotalSeq-A	CD274(B7-H1_PD-L1)	A0190	153604	MIH6
ADT_CD278(ICOS)_A0171	BioLegend	TotalSeq-A	CD278(ICOS)	A0171	313555	C398.4A
ADT_CD279(PD-1)_A0004	BioLegend	TotalSeq-A	CD279(PD-1)	A0004	109123	RMP1-30
ADT_CD28_A0204	BioLegend	TotalSeq-A	CD28	A0204	102129	37.51
ADT_CD29_A0570	BioLegend	TotalSeq-A	CD29	A0570	102233	HMB1-1
ADT_CD300LG(Nepmucin)_A0416	BioLegend	TotalSeq-A	CD300LG(Nepmucin)	A0416	148005	TX52
ADT_CD301a(MGL1)_A0551	BioLegend	TotalSeq-A	CD301a(MGL1)	A0551	145611	LOM-8.7
ADT_CD301b(MGL2)_A0566	BioLegend	TotalSeq-A	CD301b(MGL2)	A0566	146817	URA-1
ADT_CD304(Neuropilin-1)_A0552	BioLegend	TotalSeq-A	CD304(Neuropilin-1)	A0552	145215	3E12
ADT_CD326(Ep-CAM)_A0449	BioLegend	TotalSeq-A	CD326(Ep-CAM)	A0449	118237	G8.8
ADT_CD335(NKp46)_A0184	BioLegend	TotalSeq-A	CD335(NKp46)	A0184	137633	29A1.4
ADT_CD357(GITR)_A0193	BioLegend	TotalSeq-A	CD357(GITR)	A0193	126319	DTA-1
ADT_CD36_A0555	BioLegend	TotalSeq-A	CD36	A0555	102621	HM36
ADT_CD366(Tim-3)_A0003	BioLegend	TotalSeq-A	CD366(Tim-3)	A0003	119729	RMT3-23
ADT_CD370(CLEC9A_DNGR1)_A0556	BioLegend	TotalSeq-A	CD370(CLEC9A_DNGR1)	A0556	N/A-Custom Conjugate	7H11
ADT_CD38_A0557	BioLegend	TotalSeq-A	CD38	A0557	102733	90
ADT_CD4_A0001	BioLegend	TotalSeq-A	CD4	A0001	100569	RM4-5
ADT_CD41_A0443	BioLegend	TotalSeq-A	CD41	A0443	133937	MWReg30
ADT_CD43_A0110	BioLegend	TotalSeq-A	CD43	A0110	143211	S11
ADT_CD45_A0096	BioLegend	TotalSeq-A	CD45	A0096	110753	30-F11
ADT_CD45.1_A0178	BioLegend	TotalSeq-A	CD45.1	A0178	109853	A20
ADT_CD45.2_A0157	BioLegend	TotalSeq-A	CD45.2	A0157	103159	104
ADT_CD45R-B220_A0103	BioLegend	TotalSeq-A	CD45R-B220	A0103	103263	RA3-6B2
ADT_CD48_A0429	BioLegend	TotalSeq-A	CD48	A0429	103447	HM48-1
ADT_CD49d_A0078	BioLegend	TotalSeq-A	CD49d	A0078	103623	R1-2
ADT_CD49f_A0070	BioLegend	TotalSeq-A	CD49f	A0070	313633	GoH3
ADT_CD5_A0111	BioLegend	TotalSeq-A	CD5	A0111	100637	53-7.3
ADT_CD54_A0074	BioLegend	TotalSeq-A	CD54	A0074	116127	YN1/1.7.4
ADT_CD55(DAF)_A0558	BioLegend	TotalSeq-A	CD55(DAF)	A0558	131809	RIKO-3
ADT_CD62L_A0112	BioLegend	TotalSeq-A	CD62L	A0112	104451	MEL-14
ADT_CD62P(P-selectin)_A0229	BioLegend	TotalSeq-A	CD62P(P-selectin)	A0229	N/A-Custom Conjugate	RMP-1
ADT_CD63_A0559	BioLegend	TotalSeq-A	CD63	A0559	143915	NVG-2
ADT_CD64(FcrRI)_A0202	BioLegend	TotalSeq-A	CD64(FcrRI)	A0202	139325	X54-5/7.1
ADT_CD68_A0560	BioLegend	TotalSeq-A	CD68	A0560	137031	FA-11
ADT_CD69_A0197	BioLegend	TotalSeq-A	CD69	A0197	104546	H1.2F3
ADT_CD71_A0441	BioLegend	TotalSeq-A	CD71	A0441	113824	RI7217
ADT_CD73_A0077	BioLegend	TotalSeq-A	CD73	A0077	127227	TY/11.8
ADT_CD79b(Igb)_A0561	BioLegend	TotalSeq-A	CD79b(Igb)	A0561	132811	HM79-12
ADT_CD83_A0562	BioLegend	TotalSeq-A	CD83	A0562	121519	Michel-19
ADT_CD86_A0200	BioLegend	TotalSeq-A	CD86	A0200	105047	GL-1
ADT_CD8a_A0002	BioLegend	TotalSeq-A	CD8a	A0002	100773	53-6.7
ADT_CD8b(Ly-3)_A0230	BioLegend	TotalSeq-A	CD8b(Ly-3)	A0230	126623	YTS156.7.7
ADT_CD90.1(Thy-1.1)_A0380	BioLegend	TotalSeq-A	CD90.1(Thy-1.1)	A0380	202547	OX-7
ADT_CD90.2_A0075	BioLegend	TotalSeq-A	CD90.2	A0075	105345	30-H12
ADT_CD93(AA4.1_earlyBlineage)_A0113	BioLegend	TotalSeq-A	CD93(AA4.1_earlyBlineage)	A0113	136513	AA4.1
ADT_CX3CR1_A0563	BioLegend	TotalSeq-A	CX3CR1	A0563	149041	SA011F11
ADT_ESAM_A0596	BioLegend	TotalSeq-A	ESAM	A0596	136209	1G8/ESAM
ADT_F4-80_A0114	BioLegend	TotalSeq-A	F4-80	A0114	123153	BM8
ADT_FceRIa_A0115	BioLegend	TotalSeq-A	FceRIa	A0115	134333	MAR-1
ADT_FolateReceptorb(FR-b)_A0564	BioLegend	TotalSeq-A	FolateReceptorb(FR-b)	A0564	153307	10/FR2
ADT_H-2KbboundtoSIINFEKL_A0231	BioLegend	TotalSeq-A	H-2KbboundtoSIINFEKL	A0231	141615	25-D1.16
ADT_I-A-I-E_A0117	BioLegend	TotalSeq-A	I-A-I-E	A0117	107653	M5/114.15.2
ADT_IRF4_A0249	BioLegend	TotalSeq-A	IRF4	A0249	N/A-Custom Conjugate	IRF4.3E4
ADT_IgD_A0571	BioLegend	TotalSeq-A	IgD	A0571	405745	11-26c.2a
ADT_IgM_A0450	BioLegend	TotalSeq-A	IgM	A0450	406535	RMM-1
ADT_Ly-6A-E(Sca-1)_A0130	BioLegend	TotalSeq-A	Ly-6A-E(Sca-1)	A0130	108147	D7
ADT_Ly-6C_A0013	BioLegend	TotalSeq-A	Ly-6C	A0013	128047	HK1.4
ADT_MAdCAM-1_A0232	BioLegend	TotalSeq-A	MAdCAM-1	A0232	120713	MECA-367
ADT_MERTK(Mer)_A0565	BioLegend	TotalSeq-A	MERTK(Mer)	A0565	151511	2B10C42
ADT_NK-1.1_A0118	BioLegend	TotalSeq-A	NK-1.1	A0118	108755	PK136
ADT_Notch1_A0442	BioLegend	TotalSeq-A	Notch1	A0442	130617	HMN1-12
ADT_PanendothelialCellAntigen_A0381	BioLegend	TotalSeq-A	PanendothelialCellAntigen	A0381	120507	MECA-32
ADT_SiglecH_A0119	BioLegend	TotalSeq-A	SiglecH	A0119	129615	551
ADT_TCRVb5.1_5.2_A0354	BioLegend	TotalSeq-A	TCRVb5.1_5.2	A0354	139517	MR9-4
ADT_TCRVb8.1_8.2_A0235	BioLegend	TotalSeq-A	TCRVb8.1_8.2	A0235	118415	KJ16-133.18
ADT_TCRVr1.1-Cr4_A0209	BioLegend	TotalSeq-A	TCRVr1.1-Cr4	A0209	141113	2.11
ADT_TCRVr2_A0211	BioLegend	TotalSeq-A	TCRVr2	A0211	137709	UC3-10A6
ADT_TCRVr3_A0210	BioLegend	TotalSeq-A	TCRVr3	A0210	137507	536
ADT_TCRbchain_A0120	BioLegend	TotalSeq-A	TCRbchain	A0120	109247	H57-597
ADT_TCRr-d_A0121	BioLegend	TotalSeq-A	TCRg-d	A0121	118137	GL3
ADT_TER-119-ErythroidCells_A0122	BioLegend	TotalSeq-A	TER-119-ErythroidCells	A0122	116247	TER-119
ADT_Tim-4_A0567	BioLegend	TotalSeq-A	Tim-4	A0567	130011	RMT4-54
ADT_XCR1_A0568	BioLegend	TotalSeq-A	XCR1	A0568	148227	ZET
ADT_anti-P2RY12_A0415	BioLegend	TotalSeq-A	anti-P2RY12	A0415	848009	S16007D
ADT_integrinb7_A0214	BioLegend	TotalSeq-A	integrinb7	A0214	321227	FIB504

## Sheet: Other Antibodies
Name	Fluorophore	Manufacturer	Catalog Number	Clone
CD3e	N/A	Invitrogen	14-0031-82	145-2C11
CD4	FITC	Biolegend	100510	RM4-5
CD4	PE	Biolegend	100512	RM4-5
CD4	PE/Cy7	Biolegend	100528	RM4-5
CD4	PerCp/Cy5.5	Tonbo	65-0042-U100	RM4-5
CD4	APC	Tonbo	20-0041-U100	GK1.5
CD4	APC	Biolegend	100516	RM4-5
CD4	APC/Cy7	Biolegend	100414	GK1.5
CD4	PB	Biolegend	100428	GK1.5
CD4	BV421	Biolegend	100564	RM4-5
CD4	BV510	Biolegend	100559	RM4-5
CD4	BV605	Biolegend	100548	RM4-5
CD4	BV711	Biolegend	100550	RM4-5
CD4	BV785	Biolegend	100552	RM4-5
CD4	BUV737	BD	612843	RM4-5
CD5	FITC	Biolegend	100606	53-7.3
CD5	PE/Cy7	Biolegend	100622	53-7.3
CD5	BV510	Biolegend	100627	53-7.3
CD8a	APC/Cy7	Tonbo	25-0081-U100	53-6.7
CD8a	BV605	Biolegend	100744	53-6.7
CD8a	BUV395	BD	563786	53-6.7
CD24	FITC	Biolegend	101806	M1/69
CD24	PE/Cy7	Biolegend	101822	M1/69
CD69	PE/Cy7	eBioscience	25-0691-82	H1.2F3
CD69	PerCp/Cy5.5	Biolegend	104522	H1.2F3
CD69	BV711	Biolegend	104537	H1.2F3
CD69	BV785	Biolegend	104543	H1.2F3
CD127 (IL-7R)	BV421	Biolegend	135027	A7R34
GATA3	AF488	Biolegend	653808	16E10A23
phospho-ERK (Thr202/Tyr204)	AF647	Biolegend	675504	4B11B69
RUNX3	PE	BD Biosciences	564814	R3-5G4
TCRb	PerCp/Cy5.5	eBioscience	45-5961-82	H57-597
TCRb	APC/Cy7	Biolegend	109220	H57-597
TCRb	BV605	Biolegend	109241	H57-597
THPOK	AF647	BD Biosciences	565500	T43-94
