# Supplementary material for: Single-cell multiomic analysis of thymocyte development reveals drivers of CD4+ T cell and CD8+ T cell lineage commitment
Source: Nat Immunol. 2023 Aug 14;24(9):1579–90. doi: 10.1038/s41590-023-01584-0 (PMC10457207; doi:10.1038/s41590-023-01584-0)
Supplement: Supplementary file 4 — CITE-seq sample information. [file 41590_2023_1584_MOESM4_ESM.xlsx]

## Sheet: Metadata_SeqStats_totalSeq_expe
Sample_name	Genotype	Replicate	Location	Batch	FACS_sort	Cells_captured	RNA_mean_reads_per_cell	RNA_median_UMIs_per_cell	Protein_mean_reads_per_cell	Protein_median_UMIs_per_cell
ZRS06_1_B6_r1	B6	r1	Berkeley	1	CD5+TCRB+	3118	111054	5063	125690	6571
ZRS06_2_AND_r1	AND	r1	Berkeley	2	NA	2750	130027	4450	144457	5040
ZRS06_3_F5_r1	F5	r1	Berkeley	3	NA	2676	124718	5320	127930	6678
ZRS07_1_B6_r2	B6	r2	Berkeley	4	CD5+TCRB+	4831	125635	4096	28050	3031
ZRS07_2_B2M_r1	MHCI-/-	r1	Berkeley	5	CD5+TCRB+	4476	143974	3204	39316	2210
ZRS07_3_B2M_r2	MHCI-/-	r2	Berkeley	6	CD5+TCRB+	3984	155741	4771	37783	3412
ZRS07_4_AND_r2	AND	r2	Berkeley	7	NA	4518	138462	4843	26460	969
ZRS07_5_B6_r3	B6	r3	Berkeley	8	CD5+TCRB+	2550	217677	4416	43679	3626
ZRS07_6_MHC2_r1	MHCII-/-	r1	Berkeley	9	CD5+TCRB+	3688	166871	4511	35995	5033
ZRS07_7_MHC2_r2	MHCII-/-	r2	Berkeley	10	CD5+TCRB+	5711	109954	5105	21463	3569
ZRS07_8_F5_r2	F5	r2	Berkeley	11	NA	4681	133259	4550	26892	2772
ZRS08_1_B6_thy_r4_111	B6	r4	BioLegend	12	NA	4473	68136	3323	21775	4730
ZRS08_2_B6_thy_r4_111	B6	r4	BioLegend	13	NA	9408	34457	2746	12922	3499
ZRS08_3_OT1_thy_r1_111	OT-I	r1	BioLegend	14	NA	4779	42359	6072	12984	4015
ZRS08_4_OT2_thy_r1_111	OT-II	r1	BioLegend	15	NA	6627	37688	4010	9257	2649
ZRS08_8_B6_thy_r5_111	B6	r5	BioLegend	16	NA	5403	60641	1533	18197	3034
ZRS08_9_B6_thy_r5_111	B6	r5	BioLegend	17	NA	4798	61681	1480	20264	3485
ZRS08_10_OT1_thy_r2_111	OT-I	r2	BioLegend	18	NA	3612	59463	3036	19515	3765
ZRS08_11_OT2_thy_r2_111	OT-II	r2	BioLegend	19	NA	3306	67365	1981	20104	4056
