# Supplementary material for: Single-cell multiomic analysis of thymocyte development reveals drivers of CD4+ T cell and CD8+ T cell lineage commitment
Source: Nat Immunol. 2023 Aug 14;24(9):1579–90. doi: 10.1038/s41590-023-01584-0 (PMC10457207; doi:10.1038/s41590-023-01584-0)
Supplement: Supplementary file 5 — DE test results for totalVI one-versus-all DE test between annotated thymus populations. [file 41590_2023_1584_MOESM5_ESM.csv]

	proba_de	proba_not_de	bayes_factor	scale1	scale2	lfc_mean	lfc_median	lfc_std	raw_mean1	raw_mean2	non_zeros_proportion1	non_zeros_proportion2	clusters
Description	Probability of DE	One minus proba_de	log proba_de - log proba_not_de	average totalVI denoised expression for group1	average totalVI denoised expression for group2	Mean of log fold change distribution	Median of log fold change distribution	Standard deviation of log fold change distribution	average raw expression group 1	average raw expression group 2	fraction of population with non zero count in group 1	fraction of population with non zero count in group 2	group 1 (cluster annotation)
Igha	1	0	18.42068075	0.000218559	4.39E-07	10.251663	10.356222	2.135738	1.5849056	0.000717288	0.216981132	0.000344298	B
AI607873	1	0	18.42068075	1.76E-05	2.00E-06	6.940922	7.0592327	2.0403407	0.009433962	0.004102888	0.009433962	0.002008407	B
Ebf1	1	0	18.42068075	0.001465073	1.45E-06	9.562915	9.6864805	2.199537	3.7735848	0.002826115	0.820754717	0.002295322	B
Il1b	1	0	18.42068075	4.65E-06	1.66E-06	6.298254	6.3593254	1.9754925	0	0.003242142	0	0.000731634	B
Bcl2a1a	1	0	18.42068075	4.15E-05	3.11E-06	7.782489	7.916092	2.110567	0.11320755	0.004820176	0.066037736	0.002194902	B
Rasgrp3	1	0	18.42068075	0.000216788	3.70E-07	10.443331	10.597696	1.9491959	0.6792453	0.000932475	0.358490566	0.000602522	B
Cd19	1	0	18.42068075	0.00061532	2.58E-07	11.821763	11.950511	2.1398613	1.6132076	0.000430373	0.698113208	0.000315607	B
Ms4a1	1	0	18.42068075	0.001754424	5.72E-07	12.264314	12.388022	2.227158	5.8018866	0.001563688	0.896226415	0.000774671	B
Clec4b2	1	0	18.42068075	3.07E-06	8.91E-08	6.799039	6.841612	1.6924475	0.009433962	0.000272569	0.009433962	0.000186495	B
Stac2	1	0	18.42068075	1.47E-05	1.09E-07	7.6559296	7.700427	2.00704	0.056603774	0.000272569	0.056603774	0.000229532	B
Cxcr5	1	0	18.42068075	0.000141651	3.49E-07	9.47198	9.5951605	2.0779133	0.4056604	0.000961166	0.301886792	0.000889437	B
Ighg2b	1	0	18.42068075	0.000197854	1.98E-07	10.748543	10.8714905	2.0680377	1.2830188	0.000401681	0.235849057	0.000215186	B
Siglecg	1	0	18.42068075	0.000595227	5.11E-07	11.730098	11.873078	2.2135878	2.1603773	0.002295322	0.613207547	0.00131981	B
Cd22	1	0	18.42068075	0.000206721	4.64E-07	9.717597	9.818922	1.9535887	0.6603774	0.000903783	0.5	0.000803363	B
Ffar1	1	0	18.42068075	4.07E-05	1.59E-07	7.9716363	8.076403	1.8940616	0.18867925	0.000258224	0.122641509	0.000258224	B
Cd79a	1	0	18.42068075	0.00322439	1.90E-06	11.126708	11.244854	2.2798007	14.679245	0.005508773	0.971698113	0.003629478	B
Iglc1	1	0	18.42068075	0.000824337	3.21E-07	11.889709	12.001176	2.1660056	4.207547	0.000717288	0.566037736	0.000401681	B
H2-Eb2	1	0	18.42068075	0.000121792	4.73E-07	9.9731245	10.160302	1.9937202	0.3301887	0.000631214	0.283018868	0.000502102	B
Iglc3	1	0	18.42068075	0.001569342	6.04E-07	12.785248	12.943633	2.3156054	4.235849	0.002037098	0.896226415	0.000789017	B
Iglc2	1	0	18.42068075	0.001966344	5.89E-07	12.669646	12.76461	2.2462783	6.8679247	0.001506305	0.924528302	0.000702942	B
Rprm	1	0	18.42068075	4.85E-05	6.77E-08	9.857396	10.013346	2.0477953	0.29245284	0.000172149	0.08490566	0.00010042	B
Pirb	1	0	18.42068075	3.87E-05	4.47E-06	5.2350125	5.2891474	1.64637	0.056603774	0.007832786	0.047169811	0.004275037	B
Bhlhe41	1	0	18.42068075	9.25E-05	3.38E-07	9.254186	9.357508	1.8570405	0.28301886	0.000502102	0.179245283	0.000459064	B
Tnni2	1	0	18.42068075	1.99E-05	2.29E-06	6.5696893	6.6058493	2.0120406	0.018867925	0.004375457	0.018867925	0.002352705	B
Lmo7	1	0	18.42068075	2.55E-05	8.70E-08	8.378647	8.469738	1.7918018	0.10377359	0.000172149	0.047169811	0.000172149	B
Bank1	1	0	18.42068075	0.001006333	1.22E-06	10.615008	10.677697	2.4532385	2.7169812	0.003313871	0.79245283	0.00274004	B
Chst3	1	0	18.42068075	0.000125317	4.73E-07	8.567205	8.718136	2.3050451	0.46226415	0.001448922	0.301886792	0.001233735	B
Tbc1d9	1	0	18.42068075	9.05E-06	1.15E-06	5.388103	5.382841	2.0239806	0.018867925	0.002367051	0.018867925	0.001477613	B
Ffar4	1	0	18.42068075	2.38E-06	2.54E-07	5.5983686	5.6910477	1.7004914	0	0.00074598	0	0.000416027	B
Fcer2a	1	0	18.42068075	0.000293807	5.98E-07	8.838082	8.947434	1.9097729	1.1792452	0.001004203	0.452830189	0.00094682	B
Fcmr	1	0	18.42068075	0.00053988	2.84E-07	11.159077	11.260663	2.1165383	1.9622642	0.000760325	0.650943396	0.000416027	B
Fcrl5	1	0	18.42068075	0.000116192	1.09E-07	10.179265	10.290264	2.0083199	0.4056604	0.000129112	0.245283019	0.000129112	B
Bcl11a	1	0	18.42068075	0.000390992	1.66E-06	10.630472	10.857912	2.347403	1.0754716	0.011462264	0.528301887	0.004504569	B
Rnase6	1	0	18.42068075	0.000243999	1.68E-06	9.888917	9.91953	2.385216	0.6226415	0.00649863	0.41509434	0.002869152	B
Gm43291	1	0	18.42068075	0.0003244	1.02E-07	12.27596	12.44282	2.3997586	0.9528302	0.000301261	0.405660377	0.000186495	B
Csprs	1	0	18.42068075	9.66E-05	3.22E-07	9.4574375	9.548737	2.1595075	0.29245284	0.000731634	0.169811321	0.000645559	B
Gm43603	1	0	18.42068075	0.000623412	2.25E-07	11.871067	12.018715	2.3453138	1.481132	0.000459064	0.632075472	0.000286915	B
Bcar3	1	0	18.42068075	7.08E-05	2.23E-07	9.311946	9.436202	1.8816648	0.28301886	0.000401681	0.20754717	0.000401681	B
Gm42835	1	0	18.42068075	2.42E-05	6.40E-08	8.909634	8.996471	1.8217618	0.13207547	0.000114766	0.08490566	0.000114766	B
Tcp11l1	0.99979988	0.00020012	8.516342912	6.80E-06	3.90E-07	6.0292273	6.114723	1.6362962	0.018867925	0.001004203	0.018867925	0.000860746	B
Adam23	0.99979988	0.00020012	8.516342912	1.04E-05	1.61E-06	6.7184396	6.797904	1.9289198	0	0.003658169	0	0.001190698	B
Srpk3	0.99979988	0.00020012	8.516342912	9.30E-05	8.16E-07	7.170437	7.2371626	1.7715855	0.36792454	0.001118969	0.273584906	0.001090278	B
Prss12	0.99979988	0.00020012	8.516342912	6.11E-06	9.03E-08	6.6445155	6.644459	1.6237673	0.018867925	0.000200841	0.018867925	0.000186495	B
Dnase1l3	0.99979988	0.00020012	8.516342912	3.57E-05	3.50E-06	7.1680803	7.2720995	1.9171224	0.047169812	0.004992325	0.047169811	0.002037098	B
Diras2	0.99979988	0.00020012	8.516342912	9.34E-06	2.80E-07	5.9852276	6.005533	1.731422	0.06603774	0.000659905	0.047169811	0.000631214	B
Mef2c	0.99979988	0.00020012	8.516342912	0.001233844	3.69E-06	9.587506	9.617491	2.4435446	3.7735848	0.012638616	0.896226415	0.006799891	B
Hck	0.99979988	0.00020012	8.516342912	8.91E-05	4.60E-06	8.240257	8.28824	2.2606404	0.1509434	0.007832786	0.113207547	0.00358644	B
Serpinb1a	0.99979988	0.00020012	8.516342912	0.000233312	4.06E-06	7.9436445	8.092168	2.1193264	0.7924528	0.019639347	0.377358491	0.008750915	B
Vpreb3	0.99979988	0.00020012	8.516342912	0.000222179	2.57E-07	10.322505	10.442041	2.261189	0.990566	0.000530793	0.320754717	0.000444719	B
Shtn1	0.99979988	0.00020012	8.516342912	1.07E-05	1.64E-06	6.6091046	6.7105217	2.014704	0	0.0025392	0	0.001434576	B
Cybb	0.99979988	0.00020012	8.516342912	0.000609085	8.94E-06	10.600321	10.730705	2.3945556	1.5	0.02818942	0.58490566	0.003916393	B
Nlrp3	0.99979988	0.00020012	8.516342912	2.80E-06	2.47E-07	6.4925737	6.533724	1.7577993	0	0.00047341	0	0.000344298	B
Pvrl1	0.99979988	0.00020012	8.516342912	6.54E-06	5.99E-07	5.6298146	5.6893177	1.6542481	0.018867925	0.001405885	0.009433962	0.001075932	B
Cd40	0.99979988	0.00020012	8.516342912	6.81E-05	1.33E-06	9.023019	9.14475	1.9308417	0.24528302	0.002324013	0.20754717	0.001133315	B
Spi1	0.99979988	0.00020012	8.516342912	0.000221471	1.02E-05	9.102507	9.210498	2.5011141	0.38679245	0.019208975	0.320754717	0.006929003	B
Fcrla	0.99979988	0.00020012	8.516342912	0.000483799	3.90E-07	11.749931	11.848504	2.2867682	1.3773584	0.002094481	0.622641509	0.000932475	B
Fabp7	0.99979988	0.00020012	8.516342912	6.74E-06	5.92E-08	7.7571936	7.831442	1.7521131	0.03773585	0.000200841	0.028301887	0.000114766	B
H2-DMb2	0.99979988	0.00020012	8.516342912	0.00087778	4.32E-06	8.249851	8.414712	2.0406184	2.1792452	0.009812501	0.754716981	0.007875823	B
Blnk	0.99979988	0.00020012	8.516342912	0.0004363	2.52E-06	7.7399745	7.821925	2.0361352	1.3584906	0.005264895	0.679245283	0.004533261	B
Rassf4	0.99979988	0.00020012	8.516342912	7.54E-05	2.70E-06	7.926263	8.050418	2.1327515	0.18867925	0.006742508	0.160377358	0.003873356	B
Eps8	0.99979988	0.00020012	8.516342912	5.37E-06	6.35E-07	6.0003605	6.0957737	1.7754849	0.009433962	0.001678454	0.009433962	0.000918129	B
Ccr6	0.99979988	0.00020012	8.516342912	0.000331886	1.35E-06	11.330339	11.518036	2.6069875	0.990566	0.003529057	0.41509434	0.002180556	B
Plbd1	0.99979988	0.00020012	8.516342912	0.000155855	9.55E-06	8.80964	8.886569	2.3942537	0.3207547	0.019180283	0.226415094	0.004863213	B
Gapt	0.99979988	0.00020012	8.516342912	1.99E-05	3.48E-07	9.002055	9.06826	2.063423	0.08490566	0.000903783	0.075471698	0.000616868	B
Slamf8	0.99979988	0.00020012	8.516342912	4.80E-06	4.87E-07	6.8362885	6.9614296	1.9183086	0	0.001305464	0	0.000688597	B
Igkc	0.99979988	0.00020012	8.516342912	0.004085709	5.84E-06	10.701459	10.869733	2.054316	57.301888	0.013198101	0.971698113	0.005049708	B
Cd38	0.99959976	0.00040024	7.823020536	0.000250086	2.33E-06	9.04391	9.219556	2.3161712	0.7358491	0.005709613	0.405660377	0.00470541	B
A530099J19Rik	0.99959976	0.00040024	7.823020536	1.99E-06	1.99E-07	6.17802	6.2362957	1.7437912	0	0.000487756	0	0.000272569	B
Siglech	0.99959976	0.00040024	7.823020536	2.29E-05	5.54E-07	7.744177	7.7859917	2.0123389	0.018867925	0.007789749	0.018867925	0.000832054	B
Csf2rb	0.99959976	0.00040024	7.823020536	4.39E-05	2.98E-06	8.0398035	8.1321945	2.0778692	0.0754717	0.007129843	0.075471698	0.002711349	B
Ciita	0.99959976	0.00040024	7.823020536	0.000174595	1.02E-06	9.476556	9.517561	2.028129	0.5471698	0.003055647	0.386792453	0.001563688	B
Fcrl1	0.99959976	0.00040024	7.823020536	0.000104106	1.24E-06	7.7749777	7.7780685	2.2395453	0.33962265	0.004906251	0.264150943	0.003988122	B
Arhgap22	0.99959976	0.00040024	7.823020536	3.30E-06	5.43E-07	5.4274526	5.4624214	1.6141342	0	0.000889437	0	0.000588176	B
Ttc39a	0.99959976	0.00040024	7.823020536	4.75E-06	6.57E-07	5.004994	4.997446	1.6930732	0	0.0008464	0	0.00074598	B
Gm15987	0.99959976	0.00040024	7.823020536	0.00013654	4.71E-07	10.277758	10.403215	2.161625	0.4716981	0.001635417	0.320754717	0.00094682	B
Ebi3	0.99959976	0.00040024	7.823020536	6.62E-05	2.04E-06	8.585937	8.67572	2.1658812	0.1509434	0.003772935	0.113207547	0.002582237	B
Ms4a4a	0.99959976	0.00040024	7.823020536	2.01E-06	1.15E-07	5.1766515	5.159382	1.6709741	0	0.000272569	0	0.000229532	B
Ccl24	0.99959976	0.00040024	7.823020536	4.44E-06	8.17E-07	5.419366	5.5072365	1.9642661	0.018867925	0.000731634	0.009433962	0.000487756	B
Kcnk10	0.99959976	0.00040024	7.823020536	1.91E-06	5.50E-08	5.7712274	5.7688217	1.5480661	0.018867925	0.000114766	0.018867925	0.000114766	B
Adm	0.99959976	0.00040024	7.823020536	1.49E-05	1.43E-07	7.8733606	7.952816	1.6900674	0.06603774	0.000229532	0.037735849	0.000229532	B
1600010M07Rik	0.99959976	0.00040024	7.823020536	4.52E-06	5.92E-07	5.881842	5.965269	1.8705376	0	0.001248081	0	0.000961166	B
AI427809	0.99959976	0.00040024	7.823020536	9.12E-06	7.44E-08	7.535638	7.586446	1.6786973	0.03773585	0.000157803	0.018867925	0.000143458	B
Irf5	0.99959976	0.00040024	7.823020536	0.000165966	3.48E-06	7.3852735	7.4600973	1.772831	0.49056605	0.007574562	0.301886792	0.004891905	B
Jchain	0.99959976	0.00040024	7.823020536	3.55E-05	9.05E-07	5.675117	5.696409	1.5717341	1.0377358	0.001735837	0.028301887	0.001621071	B
Cxcl9	0.99959976	0.00040024	7.823020536	7.29E-06	1.09E-06	5.2493143	5.2940006	1.6659843	0	0.002496162	0	0.000817708	B
Naip6	0.99959976	0.00040024	7.823020536	1.97E-06	1.69E-07	5.2864847	5.269659	1.6649	0	0.000459064	0	0.000387336	B
Hhex	0.99959976	0.00040024	7.823020536	0.000158095	1.47E-06	9.457096	9.684174	2.328085	0.44339624	0.008047972	0.301886792	0.005193166	B
Rtn1	0.99959976	0.00040024	7.823020536	3.88E-06	4.80E-07	6.2172465	6.2654533	1.830391	0	0.001133315	0	0.000645559	B
Sct	0.99959976	0.00040024	7.823020536	2.26E-06	1.88E-07	6.051481	6.0817356	1.7416351	0	0.000717288	0	0.000243878	B
Ano7	0.99959976	0.00040024	7.823020536	1.52E-06	8.24E-08	4.838391	4.829096	1.4077128	0.009433962	0.000143458	0.009433962	0.000143458	B
Tgfbi	0.99959976	0.00040024	7.823020536	1.49E-05	3.06E-06	6.6748433	6.777712	2.16189	0	0.007144189	0	0.002352705	B
Lpar3	0.99959976	0.00040024	7.823020536	1.52E-06	1.73E-07	5.4758415	5.4955254	1.6284688	0	0.000286915	0	0.000215186	B
Lrrk2	0.99959976	0.00040024	7.823020536	9.37E-05	1.26E-06	8.426469	8.517674	1.9018018	0.29245284	0.002897844	0.235849057	0.001764529	B
Pxdc1	0.99959976	0.00040024	7.823020536	7.31E-05	7.69E-07	8.181021	8.242847	2.0291736	0.28301886	0.0025392	0.188679245	0.001362847	B
Mnda	0.99959976	0.00040024	7.823020536	4.55E-05	1.64E-06	8.132685	8.188215	2.0351267	0.056603774	0.002625275	0.028301887	0.001377193	B
Cacna1h	0.99959976	0.00040024	7.823020536	2.10E-06	6.19E-08	5.428506	5.4405174	1.5678235	0.028301887	8.61E-05	0.028301887	8.61E-05	B
Shank1	0.99959976	0.00040024	7.823020536	1.35E-05	2.99E-07	5.7343936	5.7854977	1.5073265	0.094339624	0.000659905	0.056603774	0.000588176	B
Snx22	0.99959976	0.00040024	7.823020536	4.57E-06	5.31E-07	4.3624935	4.351616	1.382548	0	0.001291119	0	0.000961166	B
Ankrd33b	0.99959976	0.00040024	7.823020536	4.91E-06	7.55E-07	6.0730925	6.1329	1.7636915	0.018867925	0.001104624	0.018867925	0.000789017	B
Anxa1	0.99959976	0.00040024	7.823020536	6.55E-05	7.92E-06	6.1247354	6.168048	1.8517456	0.11320755	0.027773395	0.094339623	0.005394006	B
Cdk14	0.99959976	0.00040024	7.823020536	8.40E-06	7.24E-07	6.039915	6.131405	1.7773765	0.009433962	0.002037098	0.009433962	0.001262427	B
Cldn7	0.99959976	0.00040024	7.823020536	2.12E-06	8.72E-08	5.7223597	5.7345066	1.538555	0.009433962	0.000186495	0.009433962	0.000157803	B
Tlr13	0.99959976	0.00040024	7.823020536	2.83E-06	5.23E-07	5.8401284	5.9083557	1.9540647	0	0.001004203	0	0.000760325	B
Cacna1s	0.99959976	0.00040024	7.823020536	2.94E-05	3.84E-07	8.490253	8.5876255	1.8155385	0.14150943	0.000444719	0.094339623	0.000416027	B
Scd1	0.99959976	0.00040024	7.823020536	0.000214285	6.39E-07	10.060098	10.200155	2.2029135	0.6603774	0.001276773	0.386792453	0.00094682	B
F11r	0.99959976	0.00040024	7.823020536	6.60E-06	8.75E-07	5.150081	5.1770763	1.5686132	0.009433962	0.001778874	0.009433962	0.001075932	B
Gpr4	0.99959976	0.00040024	7.823020536	2.43E-06	1.99E-07	4.8032746	4.749813	1.4780813	0	0.00037299	0	0.000344298	B
Setbp1	0.99959976	0.00040024	7.823020536	2.12E-05	5.65E-07	6.328583	6.3306465	2.135979	0.06603774	0.001534996	0.056603774	0.001305464	B
Cyp4f18	0.99959976	0.00040024	7.823020536	0.000126852	1.57E-06	8.224827	8.3017435	1.896218	0.38679245	0.003141722	0.254716981	0.001821912	B
Nostrin	0.99959976	0.00040024	7.823020536	3.42E-05	8.95E-07	6.8980145	6.936799	1.569618	0.18867925	0.001621071	0.103773585	0.001248081	B
Cd300c	0.99959976	0.00040024	7.823020536	4.08E-06	8.38E-08	7.434363	7.498041	1.9899502	0	0.000774671	0	0.000272569	B
Sspo	0.99959976	0.00040024	7.823020536	1.35E-06	1.18E-07	4.8727474	4.9025574	1.572484	0	0.000229532	0	0.000200841	B
Oosp1	0.99959976	0.00040024	7.823020536	8.89E-06	1.44E-07	6.9221463	6.985182	1.5425887	0.047169812	0.000186495	0.037735849	0.000186495	B
Ptafr	0.99959976	0.00040024	7.823020536	1.25E-05	2.42E-06	6.3427954	6.4113007	1.8859522	0.009433962	0.003285179	0.009433962	0.001735837	B
Klk1b27	0.99959976	0.00040024	7.823020536	7.96E-06	9.60E-08	7.57991	7.6188507	1.8304163	0	0.000559485	0	0.000243878	B
Cd209e	0.99959976	0.00040024	7.823020536	3.92E-06	3.41E-07	6.543466	6.614521	1.9015338	0	0.002725695	0	0.000344298	B
AF251705	0.99959976	0.00040024	7.823020536	2.88E-05	3.66E-06	7.01211	7.0894556	2.247098	0.009433962	0.005795687	0.009433962	0.003242142	B
H2-Ab1	0.99959976	0.00040024	7.823020536	0.005209366	4.62E-05	8.920008	9.073549	1.8408072	16.207546	0.20951985	1	0.03354039	B
Cd209c	0.99959976	0.00040024	7.823020536	2.24E-06	1.09E-07	5.1196036	5.160557	1.5259776	0	0.000229532	0	0.000215186	B
Zbtb32	0.99959976	0.00040024	7.823020536	1.55E-05	1.67E-07	7.540954	7.586916	1.7456261	0.056603774	0.000588176	0.018867925	0.000487756	B
Cttnbp2nl	0.99939964	0.00060036	7.417363536	5.55E-06	8.65E-07	5.693777	5.729616	1.8655015	0	0.00131981	0	0.001075932	B
Gm14964	0.99939964	0.00060036	7.417363536	3.19E-06	6.68E-08	6.5712805	6.647936	1.7240397	0	0.000186495	0	0.000157803	B
Ifi205	0.99939964	0.00060036	7.417363536	1.36E-05	9.08E-07	6.9575863	7.0336666	1.9276992	0	0.002610929	0	0.000975512	B
Cxcr3	0.99939964	0.00060036	7.417363536	0.000101487	2.17E-06	7.799895	7.9226084	2.164857	0.056603774	0.01347067	0.037735849	0.00649863	B
Nuak2	0.99939964	0.00060036	7.417363536	4.16E-05	1.52E-06	5.551808	5.6418877	1.457058	0.10377359	0.003873356	0.08490566	0.00348602	B
Gm6377	0.99939964	0.00060036	7.417363536	8.52E-06	2.52E-07	6.424052	6.4574413	1.658375	0.028301887	0.000516447	0.028301887	0.000459064	B
Nrxn2	0.99939964	0.00060036	7.417363536	2.87E-06	1.10E-07	5.3249884	5.288149	1.405741	0	0.000243878	0	0.000229532	B
Muc1	0.99939964	0.00060036	7.417363536	3.59E-06	1.33E-07	5.3294163	5.2729855	1.4233052	0.018867925	0.000286915	0.009433962	0.000258224	B
Cd209d	0.99939964	0.00060036	7.417363536	1.26E-05	7.53E-07	7.231052	7.3288517	1.9923065	0	0.005838725	0	0.000803363	B
Ppfia4	0.99939964	0.00060036	7.417363536	2.32E-05	1.60E-06	5.852869	5.917469	1.6935357	0.009433962	0.004504569	0.009433962	0.00263962	B
Flt3	0.99939964	0.00060036	7.417363536	3.93E-05	2.17E-06	5.5963182	5.6099033	1.6629603	0.094339624	0.005422698	0.094339623	0.002983918	B
Cd74	0.99939964	0.00060036	7.417363536	0.009995613	0.000113529	8.964894	9.13179	2.0022905	55.04717	0.49015164	0.981132075	0.053179738	B
Cfp	0.99939964	0.00060036	7.417363536	8.47E-05	1.31E-05	3.7298942	3.7180414	1.3033533	0.1981132	0.021045232	0.150943396	0.015522114	B
Gas7	0.99939964	0.00060036	7.417363536	9.69E-06	4.63E-07	7.027747	7.004554	2.0167415	0.018867925	0.001233736	0.018867925	0.000961166	B
Tmem163	0.99939964	0.00060036	7.417363536	4.72E-05	5.47E-07	7.0598264	7.151284	2.1874528	0.16037735	0.00179322	0.160377358	0.001405885	B
Mcemp1	0.99939964	0.00060036	7.417363536	8.54E-06	2.75E-06	5.6405244	5.70076	1.9717752	0	0.007015077	0	0.001922332	B
Sirpb1b	0.99939964	0.00060036	7.417363536	1.70E-06	1.83E-07	5.347564	5.3650093	1.7376624	0	0.00047341	0	0.000344298	B
Hepacam2	0.99939964	0.00060036	7.417363536	3.96E-06	2.13E-07	6.24706	6.2911987	1.6943469	0	0.000717288	0	0.000416027	B
Met	0.99939964	0.00060036	7.417363536	1.60E-06	1.48E-07	5.6348925	5.669958	1.7444447	0	0.000387336	0	0.000272569	B
Arhgap6	0.99939964	0.00060036	7.417363536	8.78E-06	2.24E-07	6.273672	6.315077	1.6403695	0.047169812	0.000975512	0.037735849	0.000774671	B
Rab7b	0.99939964	0.00060036	7.417363536	7.07E-06	9.04E-07	5.020065	5.095394	1.7656491	0	0.002381397	0	0.001032895	B
Aif1	0.99939964	0.00060036	7.417363536	0.000105516	1.41E-05	6.28737	6.3743725	2.1856997	0.047169812	0.020743972	0.037735849	0.009597314	B
App	0.99939964	0.00060036	7.417363536	2.14E-05	3.04E-06	5.0323577	5.076889	1.7980274	0.047169812	0.005795687	0.028301887	0.003916393	B
H2-Eb1	0.99939964	0.00060036	7.417363536	0.004905391	4.71E-05	10.495488	10.691322	2.0714965	16.150944	0.16266659	1	0.012638616	B
Clec9a	0.99939964	0.00060036	7.417363536	1.08E-05	5.03E-07	7.54085	7.6443386	1.9147804	0	0.001520651	0	0.000616868	B
Treml4	0.99939964	0.00060036	7.417363536	4.09E-06	6.29E-07	6.087291	6.1793137	1.9995253	0	0.001506305	0	0.000832054	B
Xcr1	0.99939964	0.00060036	7.417363536	1.27E-05	1.49E-06	4.6790643	4.7037945	1.5281738	0	0.004619335	0	0.00159238	B
Mreg	0.99939964	0.00060036	7.417363536	1.39E-05	1.02E-06	6.7773447	6.786604	1.7963824	0.06603774	0.001248081	0.037735849	0.000631214	B
Nccrp1	0.99939964	0.00060036	7.417363536	1.82E-06	1.34E-07	4.7846045	4.812788	1.5361018	0	0.000344298	0	0.000301261	B
H2-Aa	0.99939964	0.00060036	7.417363536	0.004516664	4.45E-05	10.226478	10.406008	1.9908153	14.216981	0.15823375	0.981132075	0.012810765	B
Pla2g7	0.99939964	0.00060036	7.417363536	1.08E-05	3.08E-06	6.3775134	6.436055	2.3079915	0.018867925	0.00433242	0.018867925	0.001778874	B
Havcr1	0.99939964	0.00060036	7.417363536	1.14E-05	1.10E-07	8.142795	8.20879	1.8561194	0.047169812	0.000559485	0.037735849	0.000301261	B
Nxpe2	0.99939964	0.00060036	7.417363536	1.17E-05	1.27E-07	7.015281	7.005968	1.8268467	0.06603774	0.00074598	0.047169811	0.000358644	B
Dusp3	0.99939964	0.00060036	7.417363536	1.50E-05	8.80E-07	6.7619495	6.8430805	1.9682513	0.047169812	0.00159238	0.037735849	0.001190698	B
Scn3a	0.99939964	0.00060036	7.417363536	2.00E-06	1.42E-07	5.4481955	5.461258	1.6733975	0	0.000286915	0	0.000186495	B
Pira2	0.99939964	0.00060036	7.417363536	2.64E-05	1.56E-06	8.634802	8.747787	2.0742283	0.0754717	0.002367051	0.047169811	0.001334156	B
Trim7	0.99939964	0.00060036	7.417363536	0.000228137	5.97E-07	10.009861	10.227465	2.100793	0.7075472	0.001047241	0.386792453	0.000803363	B
Kynu	0.99939964	0.00060036	7.417363536	4.23E-05	6.66E-07	8.98739	9.088328	1.9697772	0.1509434	0.001750183	0.122641509	0.001090278	B
Myadm	0.99939964	0.00060036	7.417363536	6.51E-05	2.12E-06	8.322002	8.424434	1.947003	0.16037735	0.004518915	0.094339623	0.002481817	B
Ptpro	0.99939964	0.00060036	7.417363536	3.74E-06	6.76E-07	5.9584537	6.0227776	1.9247911	0	0.001721491	0	0.000918129	B
Spib	0.99939964	0.00060036	7.417363536	0.000302115	1.75E-06	8.794682	8.90275	2.3448863	0.9150943	0.007187226	0.5	0.005623539	B
Cadm3	0.99939964	0.00060036	7.417363536	1.57E-06	1.67E-07	5.693661	5.7455196	1.7657869	0	0.000315607	0	0.000229532	B
H2-DMa	0.99939964	0.00060036	7.417363536	0.00081645	5.98E-05	3.9732952	4.0219374	1.1408365	1.9622642	0.17760053	0.735849057	0.130116057	B
Trim30b	0.99939964	0.00060036	7.417363536	7.03E-05	1.88E-06	8.329366	8.399705	2.22993	0.21698113	0.002797423	0.150943396	0.001649763	B
Fgd2	0.99939964	0.00060036	7.417363536	9.98E-05	1.17E-06	9.300853	9.374949	2.0540063	0.3207547	0.003686861	0.226415094	0.002022752	B
Kif1a	0.99939964	0.00060036	7.417363536	1.75E-06	2.64E-07	5.230316	5.306753	1.8076949	0	0.000516447	0	0.000344298	B
Itgax	0.99939964	0.00060036	7.417363536	1.43E-05	1.75E-06	6.269079	6.3444786	1.8797967	0.009433962	0.004490223	0.009433962	0.001979715	B
Nlrc4	0.99939964	0.00060036	7.417363536	3.30E-05	3.83E-07	6.361621	6.3724174	1.7463244	0.12264151	0.000961166	0.094339623	0.000903783	B
Anpep	0.99939964	0.00060036	7.417363536	2.84E-06	4.53E-07	5.695813	5.744499	1.8456943	0	0.001104624	0	0.000717288	B
Scpep1	0.99939964	0.00060036	7.417363536	7.05E-05	5.23E-06	4.80173	4.9377966	1.5055692	0.16981132	0.016884962	0.150943396	0.014302724	B
Cd86	0.99939964	0.00060036	7.417363536	0.000127917	6.51E-06	6.987242	7.2011614	2.5340507	0.20754717	0.015378657	0.169811321	0.01215086	B
Adgre4	0.99939964	0.00060036	7.417363536	4.88E-06	5.27E-07	6.3545356	6.397127	2.0581608	0	0.001377193	0	0.000717288	B
Rab30	0.99939964	0.00060036	7.417363536	4.27E-05	4.43E-07	7.850072	7.896161	1.8123816	0.17924528	0.000674251	0.132075472	0.000645559	B
Pid1	0.99939964	0.00060036	7.417363536	1.39E-05	1.09E-06	6.4011593	6.409401	2.0265467	0	0.003787281	0	0.001678454	B
Slc2a6	0.99919952	0.00080048	7.129485367	7.22E-06	3.95E-07	6.4652176	6.5196266	1.7901338	0.028301887	0.000918129	0.028301887	0.00074598	B
Htr7	0.99919952	0.00080048	7.129485367	1.06E-06	2.30E-07	4.95677	4.9955463	1.6287798	0	0.000301261	0	0.000272569	B
Rab39b	0.99919952	0.00080048	7.129485367	3.78E-06	6.74E-08	6.660243	6.673889	1.671407	0.018867925	0.000157803	0.018867925	0.000143458	B
Wdfy4	0.99919952	0.00080048	7.129485367	0.000167749	3.11E-06	8.931562	9.14269	2.2053454	0.509434	0.011620067	0.349056604	0.005982183	B
Tnfaip2	0.99919952	0.00080048	7.129485367	2.68E-05	3.70E-06	6.1591253	6.26408	2.1447744	0.009433962	0.007187226	0.009433962	0.003457329	B
Ccr1	0.99919952	0.00080048	7.129485367	2.11E-05	9.38E-07	8.737899	8.83316	2.0450995	0.094339624	0.001922332	0.066037736	0.000875091	B
Cd180	0.99919952	0.00080048	7.129485367	0.00016155	9.25E-07	10.673268	10.798001	2.205575	0.5188679	0.002754386	0.358490566	0.001434576	B
Slamf7	0.99919952	0.00080048	7.129485367	0.000112647	3.10E-06	7.8274255	7.9816647	2.4572356	0.28301886	0.009941612	0.188679245	0.005795688	B
Tlr11	0.99919952	0.00080048	7.129485367	2.27E-06	1.68E-07	5.6699615	5.713238	1.6510208	0	0.000459064	0	0.000358644	B
Il13ra1	0.99919952	0.00080048	7.129485367	4.61E-06	8.91E-07	5.5660834	5.601795	1.9351405	0	0.001850603	0	0.001162007	B
Gda	0.99919952	0.00080048	7.129485367	1.45E-05	2.81E-06	6.4589605	6.466552	2.3090043	0	0.006154332	0	0.001678454	B
Gpr82	0.99919952	0.00080048	7.129485367	7.71E-06	1.91E-07	6.2618823	6.2875404	1.5957725	0.03773585	0.00047341	0.037735849	0.000401681	B
Slamf9	0.99919952	0.00080048	7.129485367	7.68E-06	3.03E-07	7.2588286	7.3454895	1.9285524	0.009433962	0.000932475	0.009433962	0.00057383	B
Gatm	0.99919952	0.00080048	7.129485367	3.09E-05	2.10E-06	6.434196	6.4488506	2.0588121	0.03773585	0.003830318	0.028301887	0.002309668	B
Fcgr2b	0.99919952	0.00080048	7.129485367	0.000153752	3.26E-06	8.521075	8.524104	2.2035902	0.38679245	0.006814237	0.273584906	0.003371254	B
Havcr2	0.99919952	0.00080048	7.129485367	9.13E-06	1.36E-06	6.579755	6.6692715	2.0106206	0	0.002754386	0	0.00142023	B
Mpeg1	0.99919952	0.00080048	7.129485367	0.000143495	9.20E-06	8.64648	8.758085	2.2427392	0.16981132	0.017573558	0.132075472	0.004604989	B
Pik3ap1	0.99919952	0.00080048	7.129485367	7.90E-06	2.67E-07	6.4168377	6.475994	1.829711	0.028301887	0.0008464	0.018867925	0.000774671	B
Unc93b1	0.99919952	0.00080048	7.129485367	0.000505265	1.23E-05	6.454817	6.496254	1.7533964	1.3018868	0.03418595	0.528301887	0.025865408	B
Rhbdf1	0.99919952	0.00080048	7.129485367	1.29E-05	2.12E-07	6.6580105	6.742425	1.6537882	0.056603774	0.00037299	0.047169811	0.000329953	B
Tubb6	0.99919952	0.00080048	7.129485367	7.85E-06	3.27E-07	6.7200336	6.83185	1.9213417	0.018867925	0.000918129	0.018867925	0.000702942	B
BC028528	0.99919952	0.00080048	7.129485367	0.00011078	4.31E-06	5.434579	5.5778494	1.5047199	0.28301886	0.013198101	0.235849057	0.009597314	B
Aire	0.99919952	0.00080048	7.129485367	7.04E-06	2.68E-07	5.6278076	5.627163	1.5539314	0.047169812	0.000645559	0.028301887	0.000559485	B
Ccl9	0.99919952	0.00080048	7.129485367	4.56E-06	7.43E-07	5.2059355	5.3227406	1.9864451	0.018867925	0.002883498	0.009433962	0.000918129	B
P2ry6	0.99919952	0.00080048	7.129485367	9.12E-06	1.05E-06	6.6287317	6.7388573	1.9272357	0	0.002553546	0	0.001334156	B
Ttll13	0.99919952	0.00080048	7.129485367	4.78E-06	4.93E-07	3.4469795	3.4201202	1.1551982	0.018867925	0.001032895	0.009433962	0.000961166	B
Il4i1	0.99919952	0.00080048	7.129485367	0.0001459	2.81E-06	7.413071	7.541647	1.5157733	0.9245283	0.006929003	0.226415094	0.002725695	B
Ighd	0.99919952	0.00080048	7.129485367	0.000770182	3.73E-06	7.9032536	7.9201765	2.3562386	2.1415095	0.010400677	0.566037736	0.009253016	B
Themis2	0.99919952	0.00080048	7.129485367	6.65E-05	1.55E-06	7.1657047	7.271186	1.7821773	0.1981132	0.00443284	0.179245283	0.003615132	B
H2-M2	0.99919952	0.00080048	7.129485367	7.98E-06	3.46E-06	6.1012335	6.1306286	2.3009584	0.009433962	0.003629478	0.009433962	0.001133315	B
Gm14548	0.99919952	0.00080048	7.129485367	1.60E-06	2.65E-07	5.514909	5.563694	1.7554638	0	0.000588176	0	0.000401681	B
Tarm1	0.99919952	0.00080048	7.129485367	2.12E-06	4.30E-07	5.440234	5.4603806	1.8172534	0	0.000631214	0	0.000416027	B
Cd36	0.99919952	0.00080048	7.129485367	3.16E-05	5.68E-07	8.215257	8.271389	2.0263824	0.08490566	0.0016928	0.075471698	0.000817708	B
Apod	0.99919952	0.00080048	7.129485367	2.45E-06	1.64E-07	5.8593664	5.9132233	1.7317325	0	0.000659905	0	0.000315607	B
Klra17	0.99919952	0.00080048	7.129485367	6.74E-06	3.25E-07	6.748001	6.786827	2.02339	0	0.000918129	0	0.00057383	B
Cd80	0.99919952	0.00080048	7.129485367	2.03E-05	4.19E-07	7.5419207	7.674885	1.8415114	0.047169812	0.000961166	0.037735849	0.00074598	B
Cds1	0.99919952	0.00080048	7.129485367	1.78E-06	1.44E-07	5.314595	5.334738	1.7210386	0	0.000344298	0	0.000315607	B
Ccser1	0.99919952	0.00080048	7.129485367	1.34E-06	1.50E-07	4.273884	4.2746277	1.5789942	0	0.000401681	0	0.00037299	B
Gpr141	0.99919952	0.00080048	7.129485367	6.94E-06	5.86E-07	6.7639623	6.765476	1.9682832	0.009433962	0.001965369	0.009433962	0.001018549	B
Icosl	0.99919952	0.00080048	7.129485367	4.77E-05	9.44E-07	7.6023974	7.7496967	2.1612785	0.16037735	0.002668312	0.150943396	0.002194902	B
Napsa	0.99919952	0.00080048	7.129485367	0.000673516	3.56E-06	11.92182	12.208164	2.6800423	2	0.01516347	0.603773585	0.005508772	B
Tlr3	0.99919952	0.00080048	7.129485367	1.50E-05	2.77E-07	7.7402678	7.7796345	1.7287782	0.028301887	0.000659905	0.028301887	0.00047341	B
Ly86	0.99919952	0.00080048	7.129485367	0.000466553	4.32E-06	10.565241	10.659019	2.2618244	1.0943396	0.009812501	0.547169811	0.003916393	B
F830016B08Rik	0.99919952	0.00080048	7.129485367	3.66E-06	1.21E-07	5.7513747	5.729206	1.7521983	0.009433962	0.000315607	0.009433962	0.000243878	B
Csf2rb2	0.99919952	0.00080048	7.129485367	1.04E-05	5.66E-07	7.122293	7.157381	2.0046954	0.009433962	0.001707146	0.009433962	0.001018549	B
Apol7c	0.99919952	0.00080048	7.129485367	5.56E-06	3.07E-06	4.9403853	4.9523735	1.8385864	0	0.002596583	0	0.001032895	B
Mt3	0.99919952	0.00080048	7.129485367	4.99E-06	4.91E-07	5.737181	5.797043	1.8221287	0	0.001118969	0	0.000430373	B
H2-DMb1	0.9989994	0.0010006	6.906144014	0.000160952	6.42E-06	6.3140507	6.365218	1.602953	0.41509435	0.019395469	0.301886792	0.008220121	B
Ryr1	0.9989994	0.0010006	6.906144014	1.26E-05	3.81E-07	5.840716	5.9284344	1.6334895	0.047169812	0.001233736	0.037735849	0.001090278	B
Apoe	0.9989994	0.0010006	6.906144014	0.003613896	0.000141841	6.776619	6.7355933	2.1961074	9.867925	0.22466896	0.490566038	0.07619034	B
Lilra5	0.9989994	0.0010006	6.906144014	1.26E-06	2.01E-07	4.985573	5.016922	1.8032147	0	0.000301261	0	0.000258224	B
Scimp	0.9989994	0.0010006	6.906144014	2.58E-05	8.77E-07	7.6419053	7.804884	2.139443	0.06603774	0.003815973	0.056603774	0.002510508	B
Abca5	0.9989994	0.0010006	6.906144014	6.38E-06	2.38E-07	5.535936	5.555969	1.4120511	0.009433962	0.000516447	0.009433962	0.00047341	B
Madcam1	0.9989994	0.0010006	6.906144014	2.82E-06	8.81E-08	5.514358	5.4892178	1.5245862	0.03773585	0.000215186	0.009433962	0.000200841	B
Cd300lf	0.9989994	0.0010006	6.906144014	1.77E-05	2.77E-06	5.748604	5.766387	1.8062142	0.047169812	0.004418495	0.047169811	0.00216621	B
1-Mar	0.9989994	0.0010006	6.906144014	0.000175243	1.49E-06	10.555136	10.631013	2.2287035	0.5283019	0.0033856	0.386792453	0.001821912	B
Olfm1	0.9989994	0.0010006	6.906144014	8.29E-06	1.29E-06	5.998073	6.0772705	1.9579995	0	0.004203308	0	0.00142023	B
Gm10399	0.9989994	0.0010006	6.906144014	9.67E-07	1.07E-07	4.28432	4.31452	1.5418371	0.009433962	0.000258224	0.009433962	0.000229532	B
Oas1g	0.9989994	0.0010006	6.906144014	2.12E-06	2.13E-07	4.9288144	4.9307575	1.5970691	0	0.00047341	0	0.000430373	B
9530059O14Rik	0.9989994	0.0010006	6.906144014	2.80E-06	2.43E-07	6.3748546	6.431158	1.7270191	0	0.000674251	0	0.000301261	B
Cxcl16	0.9989994	0.0010006	6.906144014	2.59E-05	1.05E-05	5.715287	5.778966	2.3642988	0	0.00998465	0	0.004404149	B
Clec5a	0.9989994	0.0010006	6.906144014	1.83E-06	8.61E-07	4.93039	4.9775963	1.9669774	0	0.001721491	0	0.000975512	B
Ccr5	0.9989994	0.0010006	6.906144014	2.41E-05	1.85E-06	4.575766	4.6239367	1.4008436	0.028301887	0.00433242	0.028301887	0.003270834	B
Vwf	0.9989994	0.0010006	6.906144014	1.96E-06	1.69E-07	4.6070337	4.610281	1.5771952	0	0.000502102	0	0.000416027	B
Cd300lg	0.9989994	0.0010006	6.906144014	1.00E-06	8.88E-08	5.370296	5.4032383	1.8378363	0	0.000387336	0	0.000186495	B
Mycl	0.9989994	0.0010006	6.906144014	4.20E-06	3.01E-07	5.788622	5.825653	1.6233912	0	0.000803363	0	0.000602522	B
Rogdi	0.9989994	0.0010006	6.906144014	7.93E-05	7.01E-06	3.938437	3.9859142	0.99869394	0.254717	0.018965097	0.20754717	0.016798887	B
Entpd1	0.9989994	0.0010006	6.906144014	4.86E-05	2.30E-06	7.1962037	7.3189354	2.007968	0.10377359	0.004533261	0.066037736	0.003658169	B
Procr	0.9989994	0.0010006	6.906144014	5.80E-06	1.86E-07	6.668842	6.7207756	1.6362697	0.03773585	0.000416027	0.037735849	0.000286915	B
Lilrb4a	0.9989994	0.0010006	6.906144014	2.80E-05	2.19E-06	7.270109	7.299059	1.9572417	0.11320755	0.004275037	0.028301887	0.001979715	B
Gpr35	0.9989994	0.0010006	6.906144014	8.75E-06	6.30E-07	7.0727773	7.1444607	1.883659	0	0.001563688	0	0.001047241	B
Ifitm6	0.9989994	0.0010006	6.906144014	8.31E-06	4.92E-06	5.5142474	5.511406	2.0541852	0	0.018950751	0	0.001362847	B
Slc15a3	0.9989994	0.0010006	6.906144014	3.38E-05	2.73E-06	6.1881685	6.254818	1.7996638	0.094339624	0.004045505	0.075471698	0.00274004	B
Stk32c	0.9989994	0.0010006	6.906144014	1.08E-06	9.04E-08	4.8517222	4.8799744	1.6301692	0	0.000272569	0	0.000258224	B
Fscn1	0.9989994	0.0010006	6.906144014	5.72E-05	1.79E-05	6.4587674	6.4368505	2.1192293	0.17924528	0.011290114	0.103773585	0.003170413	B
Cd209a	0.99879928	0.00120072	6.723623782	8.22E-06	6.12E-07	5.832247	5.8982754	1.9499574	0	0.004992325	0	0.000860746	B
Rem1	0.99879928	0.00120072	6.723623782	1.44E-06	1.55E-07	4.961447	5.0039635	1.5831497	0	0.000329953	0	0.000286915	B
Slc22a18	0.99879928	0.00120072	6.723623782	1.06E-06	1.17E-07	4.1109853	4.113613	1.4082042	0	0.000272569	0	0.000258224	B
Slc41a2	0.99879928	0.00120072	6.723623782	4.65E-06	1.28E-07	6.5476785	6.6153374	1.759511	0.009433962	0.00057383	0.009433962	0.000430373	B
Lmo2	0.99879928	0.00120072	6.723623782	0.000160591	2.76E-06	7.227976	7.280122	2.0596917	0.509434	0.007258955	0.301886792	0.005164474	B
Kcnk6	0.99879928	0.00120072	6.723623782	9.44E-06	1.10E-06	4.068109	4.0130806	1.4194696	0.03773585	0.001994061	0.037735849	0.001750183	B
Prr15	0.99879928	0.00120072	6.723623782	1.13E-06	1.29E-07	4.5042043	4.529974	1.5089319	0	0.000243878	0	0.000215186	B
Lat2	0.99879928	0.00120072	6.723623782	0.000151834	4.58E-06	5.938069	6.135375	1.7539923	0.5566038	0.015335619	0.367924528	0.011591375	B
Mmp25	0.99879928	0.00120072	6.723623782	1.07E-06	2.41E-07	4.776541	4.8316402	1.6943244	0	0.000444719	0	0.000387336	B
Tyrobp	0.99879928	0.00120072	6.723623782	0.000307246	3.90E-05	7.3508863	7.4986057	2.5059886	0.16037735	0.080451034	0.122641509	0.015177816	B
Upb1	0.99879928	0.00120072	6.723623782	1.17E-05	4.34E-07	5.3788342	5.4395847	1.5470444	0.009433962	0.00226663	0.009433962	0.001649763	B
Ahnak2	0.99879928	0.00120072	6.723623782	1.07E-06	1.18E-07	3.7688391	3.734724	1.4150131	0.009433962	0.000200841	0.009433962	0.000200841	B
Cbr3	0.99879928	0.00120072	6.723623782	3.80E-06	4.12E-07	5.428937	5.547636	1.8329161	0	0.000789017	0	0.000659905	B
Tspan33	0.99879928	0.00120072	6.723623782	1.17E-05	1.16E-06	5.2339625	5.2030563	1.9370981	0.009433962	0.003672515	0.009433962	0.001893641	B
Dscam	0.99879928	0.00120072	6.723623782	2.63E-06	1.10E-07	6.0476756	6.080393	1.7592932	0	0.000329953	0	0.000272569	B
Hlx	0.99879928	0.00120072	6.723623782	3.57E-06	6.48E-07	5.1440034	5.195732	1.9822112	0	0.00142023	0	0.001205044	B
Csf1r	0.99879928	0.00120072	6.723623782	1.68E-05	4.52E-06	6.317233	6.432558	2.4726994	0	0.007086806	0	0.002854807	B
Fmn1	0.99879928	0.00120072	6.723623782	1.04E-06	1.69E-07	4.741427	4.7782803	1.6527203	0.009433962	0.000315607	0.009433962	0.000272569	B
Gm4841	0.99879928	0.00120072	6.723623782	3.80E-06	1.88E-07	4.7954454	4.769371	1.6459881	0	0.00047341	0	0.000430373	B
Nupr1	0.99879928	0.00120072	6.723623782	2.60E-06	3.21E-07	5.1681433	5.2197285	1.8090593	0	0.001032895	0	0.000588176	B
Lilra6	0.99879928	0.00120072	6.723623782	1.20E-05	6.21E-07	7.5148315	7.602112	1.8910917	0.047169812	0.001463268	0.037735849	0.000889437	B
Zeb2os	0.99879928	0.00120072	6.723623782	1.62E-05	7.76E-07	7.048095	7.1578426	2.1707056	0.03773585	0.001879295	0.037735849	0.001635417	B
Serpina3f	0.99879928	0.00120072	6.723623782	1.74E-05	1.91E-07	8.099366	8.193052	2.0004108	0.0754717	0.000459064	0.047169811	0.000387336	B
Kcng2	0.99879928	0.00120072	6.723623782	1.21E-06	7.54E-08	5.081651	5.1178017	1.6357625	0.009433962	0.000315607	0.009433962	0.000243878	B
Cldn1	0.99879928	0.00120072	6.723623782	4.41E-06	7.08E-07	5.899013	6.024784	2.093832	0	0.002094481	0	0.000875091	B
Lst1	0.99879928	0.00120072	6.723623782	0.000150151	3.14E-05	2.9097297	2.8670988	1.1783481	0.3207547	0.054786462	0.198113208	0.039192621	B
Ubd	0.99879928	0.00120072	6.723623782	8.14E-06	9.67E-07	3.9290345	3.867508	1.3730258	0.009433962	0.001678454	0.009433962	0.001276773	B
Sirpa	0.99879928	0.00120072	6.723623782	3.92E-05	7.67E-06	7.0299354	7.160492	2.5255294	0.056603774	0.010701939	0.047169811	0.004174617	B
Gm19434	0.99879928	0.00120072	6.723623782	6.75E-07	5.61E-08	4.7503567	4.7931385	1.5782546	0	0.000114766	0	0.000114766	B
Il15	0.99879928	0.00120072	6.723623782	5.79E-06	1.07E-06	4.7361054	4.802168	1.771991	0	0.002037098	0	0.00179322	B
Lyl1	0.99879928	0.00120072	6.723623782	0.000128465	3.18E-06	6.111038	5.9475365	2.170462	0.44339624	0.009267362	0.301886792	0.006699471	B
A530064D06Rik	0.99879928	0.00120072	6.723623782	3.09E-06	5.28E-07	6.4811535	6.481058	1.9284655	0	0.000875092	0	0.000645559	B
Lrrk1	0.99879928	0.00120072	6.723623782	3.92E-05	1.93E-06	6.3737736	6.3705826	1.9124534	0.12264151	0.005982183	0.113207547	0.004074196	B
Ctsh	0.99879928	0.00120072	6.723623782	0.000605417	9.07E-06	10.494563	10.590385	2.504044	1.5849056	0.01915159	0.613207547	0.006154332	B
Clec4a2	0.99879928	0.00120072	6.723623782	1.02E-05	2.73E-06	5.8921437	5.9636936	2.3278055	0.009433962	0.005121437	0.009433962	0.002051444	B
Ctnnd2	0.99879928	0.00120072	6.723623782	4.36E-06	2.27E-07	5.368424	5.409794	1.6778901	0	0.000961166	0	0.000774671	B
Ccl5	0.99879928	0.00120072	6.723623782	0.000206387	4.37E-05	6.1677065	6.168434	2.246499	0.21698113	0.117190525	0.018867925	0.01035764	B
Clec10a	0.99879928	0.00120072	6.723623782	8.60E-06	3.77E-07	7.006106	7.0911865	2.121867	0	0.003170413	0	0.000803363	B
Pik3r6	0.99879928	0.00120072	6.723623782	5.10E-06	4.22E-07	6.217615	6.256464	1.710032	0.028301887	0.001032895	0.028301887	0.000803363	B
Il1rl1	0.99879928	0.00120072	6.723623782	6.95E-06	2.39E-07	6.812389	6.844818	1.9423604	0	0.00094682	0	0.000502102	B
Ngfr	0.99879928	0.00120072	6.723623782	3.04E-06	9.80E-08	6.136236	6.202173	1.736976	0.018867925	0.000516447	0.018867925	0.000315607	B
Ncf2	0.99879928	0.00120072	6.723623782	0.000102518	7.62E-06	4.974167	5.038349	1.4723942	0.3962264	0.01902248	0.273584906	0.012853802	B
Myo1b	0.99879928	0.00120072	6.723623782	2.01E-06	8.91E-08	5.2683473	5.2735863	1.5679754	0.009433962	0.000272569	0.009433962	0.000258224	B
Zmynd15	0.99879928	0.00120072	6.723623782	1.87E-05	9.97E-06	5.3355074	5.377842	2.111267	0.018867925	0.00622606	0.009433962	0.002610929	B
Cyp27a1	0.99879928	0.00120072	6.723623782	1.92E-05	4.91E-07	7.7418747	7.8079624	1.8669621	0.028301887	0.001534996	0.028301887	0.001018549	B
Hk3	0.998599159	0.001400841	6.569273911	3.70E-06	9.17E-07	4.521973	4.5127544	1.7164923	0	0.001735837	0	0.001248081	B
Serpina3g	0.998599159	0.001400841	6.569273911	0.000160012	2.21E-06	9.245936	9.316031	2.3210232	0.35849056	0.005609193	0.245283019	0.003170413	B
Dhrs9	0.998599159	0.001400841	6.569273911	8.41E-07	3.32E-07	4.98014	5.017973	1.7795534	0	0.000416027	0	0.000272569	B
Pkib	0.998599159	0.001400841	6.569273911	0.000202796	6.33E-06	5.9868517	6.0681705	1.890756	0.5377358	0.015665572	0.339622642	0.012380392	B
Fcer1g	0.998599159	0.001400841	6.569273911	0.000283729	3.48E-05	6.6648426	6.781193	2.2880938	0.5188679	0.07943248	0.103773585	0.016067253	B
Gca	0.998599159	0.001400841	6.569273911	7.98E-06	9.19E-07	4.3021307	4.2939434	1.3357604	0.028301887	0.002123173	0.028301887	0.00159238	B
Spire1	0.998599159	0.001400841	6.569273911	4.66E-06	4.52E-07	5.115424	5.197752	1.8435051	0	0.001477614	0	0.001276773	B
Wfdc17	0.998599159	0.001400841	6.569273911	4.66E-05	1.15E-05	6.720207	6.741884	2.5495586	0.03773585	0.012064786	0.037735849	0.0033856	B
Cfb	0.998599159	0.001400841	6.569273911	1.37E-06	1.09E-07	5.2538633	5.248947	1.5993336	0	0.000272569	0	0.000157803	B
Hspa1a	0.998599159	0.001400841	6.569273911	4.13E-06	3.86E-07	4.222626	4.230756	1.3286728	0	0.001262427	0	0.000860746	B
Rnd3	0.998599159	0.001400841	6.569273911	1.14E-05	5.67E-07	6.6429067	6.677697	1.9097068	0	0.002137519	0	0.001147661	B
Abca9	0.998599159	0.001400841	6.569273911	1.21E-06	1.41E-07	5.160133	5.2194557	1.8592885	0	0.000387336	0	0.000258224	B
Fbxl13	0.998599159	0.001400841	6.569273911	2.58E-06	9.92E-08	5.243081	5.2265987	1.5775697	0	0.000272569	0	0.000215186	B
Spint1	0.998599159	0.001400841	6.569273911	1.84E-06	2.69E-07	4.889911	4.9494324	1.7717732	0	0.000860746	0	0.000559485	B
Cd83	0.998599159	0.001400841	6.569273911	0.000181294	6.33E-06	8.308091	8.495168	2.3843982	0.5754717	0.013068989	0.273584906	0.005695267	B
Ifi30	0.998599159	0.001400841	6.569273911	0.001446506	4.62E-05	5.838158	5.97392	1.5076542	4.1132073	0.1392543	0.820754717	0.080709254	B
Ncf1	0.998599159	0.001400841	6.569273911	0.000214695	7.77E-06	6.1046615	6.166483	1.8351837	0.6226415	0.01949589	0.386792453	0.012739036	B
Cpd	0.998599159	0.001400841	6.569273911	4.14E-05	2.56E-06	6.1340427	6.307681	2.0012674	0.14150943	0.00697204	0.094339623	0.005666576	B
Mefv	0.998599159	0.001400841	6.569273911	1.83E-06	4.98E-07	5.3302712	5.3758144	1.9450393	0	0.001147661	0	0.000731634	B
Tcea3	0.998599159	0.001400841	6.569273911	9.78E-06	4.05E-07	6.451995	6.5195713	1.7832172	0.03773585	0.001190698	0.018867925	0.000674251	B
Gm42601	0.998599159	0.001400841	6.569273911	4.62E-07	9.09E-08	3.875758	3.8528862	1.5422771	0	0.000129112	0	0.00010042	B
Kdr	0.998599159	0.001400841	6.569273911	5.33E-06	2.00E-07	5.8024487	5.8204975	1.6115458	0	0.000487756	0	0.000301261	B
Batf3	0.998599159	0.001400841	6.569273911	1.05E-05	2.73E-06	5.3552904	5.377434	2.0727575	0	0.003873356	0	0.002180556	B
Lyn	0.998599159	0.001400841	6.569273911	0.00032439	8.31E-06	7.1666408	7.1463375	2.1337643	0.8584906	0.018477341	0.537735849	0.011720487	B
Snx8	0.998599159	0.001400841	6.569273911	5.52E-05	9.56E-07	7.5729947	7.718911	1.9551723	0.1981132	0.003256488	0.150943396	0.002869152	B
Cd207	0.998599159	0.001400841	6.569273911	6.13E-06	7.61E-07	5.90945	5.988577	1.8953127	0	0.00291219	0	0.000616868	B
Upp1	0.998599159	0.001400841	6.569273911	1.35E-06	5.44E-07	5.459897	5.4925556	1.8717445	0	0.000545139	0	0.000286915	B
Plek	0.998599159	0.001400841	6.569273911	0.000108549	4.46E-06	7.4376187	7.4622707	1.9111964	0.3301887	0.009611661	0.20754717	0.004533261	B
Mapk13	0.998599159	0.001400841	6.569273911	2.36E-06	8.46E-07	5.0327663	5.05912	1.8690981	0	0.001821912	0	0.000989858	B
Sh3pxd2b	0.998599159	0.001400841	6.569273911	2.22E-06	4.03E-07	4.8672814	4.9475174	1.8263792	0	0.000989858	0	0.000731634	B
Il1r2	0.998599159	0.001400841	6.569273911	2.33E-05	1.44E-06	7.751757	7.851717	2.1447356	0.03773585	0.00263962	0.028301887	0.001205044	B
Plppr4	0.998399039	0.001600961	6.43554299	5.66E-07	9.01E-08	4.3419085	4.3724403	1.5550636	0	0.000172149	0	0.000114766	B
Sowahc	0.998399039	0.001600961	6.43554299	1.21E-05	9.10E-07	4.5585856	4.5843983	1.4085606	0.047169812	0.002481817	0.047169811	0.002151864	B
BC051142	0.998399039	0.001600961	6.43554299	3.17E-06	2.74E-07	4.569613	4.659849	1.523064	0.009433962	0.000702942	0.009433962	0.00057383	B
Cfh	0.998399039	0.001600961	6.43554299	1.43E-06	1.46E-07	5.4398537	5.5166245	1.8816814	0	0.00047341	0	0.000215186	B
Ms4a4c	0.998399039	0.001600961	6.43554299	0.00044612	1.13E-05	7.321245	7.513404	2.543238	1.1415094	0.04471574	0.424528302	0.025105083	B
Foxr1	0.998399039	0.001600961	6.43554299	3.50E-06	2.06E-07	4.8175044	4.801077	1.4217182	0	0.000430373	0	0.000387336	B
Adap2	0.998399039	0.001600961	6.43554299	4.24E-06	8.71E-07	5.475804	5.495014	2.090946	0	0.001276773	0	0.00094682	B
Itga1	0.998399039	0.001600961	6.43554299	4.03E-06	2.93E-07	6.4727707	6.5259457	2.0742235	0.009433962	0.001305464	0.009433962	0.000932475	B
Ccl1	0.998399039	0.001600961	6.43554299	1.56E-06	9.80E-08	4.5683584	4.5496387	1.4634795	0	0.000258224	0	0.000114766	B
Grn	0.998399039	0.001600961	6.43554299	0.000164827	2.16E-05	4.1458287	4.2255325	1.4048775	0.254717	0.045992512	0.188679245	0.029179279	B
Chac1	0.998399039	0.001600961	6.43554299	2.37E-06	1.14E-07	5.012524	5.022787	1.5895592	0.03773585	0.000401681	0.009433962	0.000272569	B
Fam149a	0.998399039	0.001600961	6.43554299	2.16E-06	1.25E-07	5.984818	6.0466213	1.6843921	0	0.000401681	0	0.000315607	B
9530036M11Rik	0.998399039	0.001600961	6.43554299	4.40E-06	3.95E-07	5.29222	5.315943	1.9312141	0	0.003529057	0	0.001534996	B
Pi16	0.998399039	0.001600961	6.43554299	2.63E-06	6.60E-07	4.4849787	4.4718323	1.7216591	0	0.001434576	0	0.000903783	B
Ly6a	0.998399039	0.001600961	6.43554299	0.001710798	3.67E-05	7.0595746	7.3999805	2.3662207	5.037736	0.13244008	0.669811321	0.058717202	B
Serpinh1	0.998399039	0.001600961	6.43554299	3.16E-06	9.10E-08	5.8215814	5.81098	1.615305	0	0.000272569	0	0.000243878	B
RP24-416M6.5	0.998399039	0.001600961	6.43554299	2.31E-06	1.48E-07	5.015933	4.9930325	1.5592123	0	0.000416027	0	0.000315607	B
Naip2	0.998399039	0.001600961	6.43554299	7.12E-06	9.01E-07	4.9902587	4.9962254	1.7045271	0.009433962	0.002037098	0.009433962	0.00159238	B
Klrk1	0.998399039	0.001600961	6.43554299	1.42E-05	3.17E-06	5.8766704	5.946539	2.1969635	0	0.01289684	0	0.00301261	B
Lilr4b	0.998399039	0.001600961	6.43554299	1.67E-06	7.03E-07	5.104012	5.129574	1.9445354	0	0.001549342	0	0.000817708	B
Sh2d1b1	0.998399039	0.001600961	6.43554299	6.28E-06	4.02E-07	6.8848457	7.023924	1.9958069	0.018867925	0.001047241	0.018867925	0.000803363	B
H2-Q6	0.998399039	0.001600961	6.43554299	0.000368991	8.16E-06	8.827834	9.168764	2.769816	0.8396226	0.022393733	0.396226415	0.013126372	B
Cd300lb	0.998399039	0.001600961	6.43554299	1.38E-06	4.09E-07	4.7371597	4.775976	1.7711939	0	0.000702942	0	0.000516447	B
Irf8	0.998399039	0.001600961	6.43554299	0.000592318	1.98E-05	5.9093146	5.9580994	1.6374238	1.3301886	0.06474242	0.509433962	0.030757313	B
Cdx1	0.998198919	0.001801081	6.317560187	8.80E-07	1.66E-07	3.8769763	3.8966026	1.4947512	0	0.000215186	0	0.000143458	B
Stra6l	0.998198919	0.001801081	6.317560187	1.30E-06	1.64E-07	5.36449	5.4506416	1.7831352	0	0.000344298	0	0.000272569	B
Ly6c2	0.998198919	0.001801081	6.317560187	0.000334347	1.18E-05	7.178919	7.297266	2.3386166	0.8490566	0.06779807	0.226415094	0.014905246	B
Sult1a1	0.998198919	0.001801081	6.317560187	8.23E-06	6.64E-07	4.5085115	4.544737	1.5929284	0	0.001549342	0	0.001190698	B
Ncf4	0.998198919	0.001801081	6.317560187	0.000290236	1.40E-05	5.890767	6.166457	2.174518	0.7641509	0.04802961	0.443396226	0.037112485	B
Hgf	0.998198919	0.001801081	6.317560187	1.83E-06	1.57E-07	5.104109	5.1212387	1.7891746	0	0.00057383	0	0.000502102	B
Cd72	0.998198919	0.001801081	6.317560187	0.000258855	9.66E-06	5.360904	5.411484	1.8978276	1.0660378	0.034645014	0.528301887	0.028834981	B
Sema6d	0.998198919	0.001801081	6.317560187	3.86E-06	5.05E-07	6.1382637	6.1977863	2.0287235	0.018867925	0.000989858	0.018867925	0.000588176	B
Ube2l6	0.998198919	0.001801081	6.317560187	6.23E-05	4.07E-06	6.227407	6.3430386	2.1221442	0.03773585	0.00951124	0.037735849	0.005322278	B
Serpinb8	0.998198919	0.001801081	6.317560187	9.41E-07	9.22E-08	4.677728	4.720196	1.6776776	0	0.000243878	0	0.000157803	B
Gm13383	0.998198919	0.001801081	6.317560187	1.33E-06	7.75E-08	4.802627	4.7541866	1.6351979	0.009433962	0.000215186	0.009433962	0.000186495	B
Rab3il1	0.998198919	0.001801081	6.317560187	1.20E-05	9.80E-07	5.691847	5.7648087	2.2358701	0	0.002395742	0	0.001764529	B
F630028O10Rik	0.998198919	0.001801081	6.317560187	1.56E-05	2.86E-06	6.187116	6.2223597	2.1824107	0.018867925	0.010386331	0.018867925	0.00226663	B
Plekhg1	0.998198919	0.001801081	6.317560187	1.45E-06	1.70E-07	4.822278	4.8306694	1.7010398	0.009433962	0.000416027	0.009433962	0.000329953	B
Ttn	0.998198919	0.001801081	6.317560187	6.44E-06	3.96E-07	4.8090067	4.856901	1.5340921	0.028301887	0.000832054	0.028301887	0.000631214	B
Fndc7	0.998198919	0.001801081	6.317560187	3.81E-06	3.85E-07	3.6858206	3.5820389	1.4003956	0	0.000975512	0	0.0008464	B
Plcg2	0.998198919	0.001801081	6.317560187	0.000127575	3.00E-06	6.9297276	7.00016	1.8276079	0.35849056	0.011433572	0.283018868	0.009052176	B
Ehf	0.998198919	0.001801081	6.317560187	9.09E-07	1.82E-07	4.7231145	4.7527084	1.7268614	0	0.000272569	0	0.000172149	B
Ifi204	0.998198919	0.001801081	6.317560187	2.12E-05	2.68E-06	5.655461	5.6720333	1.9213792	0.018867925	0.006426901	0.009433962	0.002940881	B
Pou2af1	0.998198919	0.001801081	6.317560187	0.000234061	5.92E-06	5.3828764	5.5327616	1.7438096	0.7735849	0.017114494	0.424528302	0.015665572	B
Prg4	0.998198919	0.001801081	6.317560187	3.24E-06	3.59E-07	4.4893355	4.6010494	1.8475558	0	0.001807566	0	0.000889437	B
B3gnt7	0.998198919	0.001801081	6.317560187	2.28E-06	1.06E-07	5.552171	5.596876	1.645567	0.018867925	0.000286915	0.009433962	0.000258224	B
Lgals3	0.997998799	0.002001201	6.211999726	0.000145614	3.45E-05	5.3526473	5.4004755	2.3132918	0.12264151	0.0841092	0.066037736	0.019524581	B
Gm16553	0.997998799	0.002001201	6.211999726	1.16E-06	7.67E-08	4.9035416	4.948099	1.6395073	0	0.000301261	0	0.000215186	B
Msr1	0.997998799	0.002001201	6.211999726	1.98E-06	3.86E-07	4.6118393	4.644541	1.7851238	0	0.000760325	0	0.000502102	B
Syngr2	0.997998799	0.002001201	6.211999726	0.000366812	5.20E-05	3.0720365	3.1240673	0.95789117	0.7924528	0.14357238	0.358490566	0.104351069	B
Plpp1	0.997998799	0.002001201	6.211999726	1.16E-05	9.73E-07	4.662923	4.6726856	1.6390992	0.028301887	0.003299525	0.009433962	0.002897844	B
Ifng	0.997998799	0.002001201	6.211999726	3.11E-06	2.56E-07	5.7793303	5.837515	2.0031939	0	0.001305464	0	0.000789017	B
Ccl17	0.997998799	0.002001201	6.211999726	4.55E-06	1.69E-06	5.116686	5.243614	1.8954237	0.018867925	0.00856442	0.009433962	0.000817708	B
Cd79b	0.997998799	0.002001201	6.211999726	0.002291048	5.61E-05	5.6096087	5.523171	1.9435579	7.0471697	0.120547436	0.924528302	0.100449022	B
Rasgef1b	0.997998799	0.002001201	6.211999726	1.80E-05	1.30E-06	5.3813157	5.507001	1.8440948	0.10377359	0.00263962	0.075471698	0.002051444	B
Myo1e	0.997998799	0.002001201	6.211999726	7.45E-05	2.52E-06	6.4257364	6.6172695	2.0277257	0.24528302	0.008722223	0.20754717	0.006814237	B
Plet1	0.997998799	0.002001201	6.211999726	2.31E-06	2.23E-07	4.6693335	4.7127686	1.7281129	0	0.001821912	0	0.000559485	B
Mgl2	0.997998799	0.002001201	6.211999726	1.17E-05	1.21E-06	6.2424955	6.3271694	1.9961586	0	0.006799891	0	0.000961166	B
Dkk3	0.997998799	0.002001201	6.211999726	1.14E-06	9.48E-08	4.887916	4.950453	1.6760834	0	0.000243878	0	0.000200841	B
3-Sep	0.997998799	0.002001201	6.211999726	4.07E-06	7.00E-07	5.1389785	5.212118	1.9102364	0	0.002324013	0	0.000832054	B
Ccl12	0.997998799	0.002001201	6.211999726	4.27E-06	1.74E-06	5.0186067	5.0480366	2.0627913	0	0.001075932	0	0.000688597	B
Arhgap8	0.997998799	0.002001201	6.211999726	8.27E-07	1.85E-07	4.1764283	4.199274	1.5220023	0.009433962	0.000200841	0.009433962	0.000186495	B
Csf1	0.997998799	0.002001201	6.211999726	3.35E-06	4.09E-07	4.9644394	5.016428	1.7457702	0	0.00226663	0	0.000860746	B
Cd33	0.997998799	0.002001201	6.211999726	8.45E-06	2.46E-06	5.7372365	5.851063	2.2128763	0	0.005781342	0	0.002037098	B
Fgl2	0.997798679	0.002201321	6.116489459	4.62E-05	2.85E-06	7.3104167	7.476453	2.1767118	0.08490566	0.009683389	0.066037736	0.004748447	B
Klrg1	0.997798679	0.002201321	6.116489459	1.18E-06	1.39E-07	5.042146	5.0620728	2.1521497	0	0.001090278	0	0.000329953	B
Tgm2	0.997798679	0.002201321	6.116489459	9.30E-06	1.97E-06	5.8828373	5.9941235	2.2829196	0.009433962	0.002237939	0.009433962	0.001534996	B
P2ry13	0.997798679	0.002201321	6.116489459	4.22E-06	9.47E-07	5.1119514	5.111393	2.064613	0	0.001248081	0	0.001004203	B
Grm1	0.997798679	0.002201321	6.116489459	6.72E-07	9.65E-08	4.113413	4.142212	1.5264162	0	0.000143458	0	0.000129112	B
Klrb1b	0.997798679	0.002201321	6.116489459	1.98E-06	1.71E-07	5.684648	5.7797775	1.9359562	0	0.000688597	0	0.000401681	B
Adap2os	0.997798679	0.002201321	6.116489459	1.13E-06	2.25E-07	4.762945	4.8365707	1.6805325	0	0.000301261	0	0.000272569	B
Klra5	0.997798679	0.002201321	6.116489459	1.84E-06	4.16E-07	4.6769586	4.7090607	1.8713617	0	0.002381397	0	0.000588176	B
Gm11837	0.997798679	0.002201321	6.116489459	3.34E-06	3.07E-07	4.4552507	4.478018	1.6328809	0	0.001147661	0	0.000789017	B
Gprc5c	0.997798679	0.002201321	6.116489459	1.30E-06	1.37E-07	4.244697	4.258524	1.565104	0	0.000387336	0	0.000329953	B
Skap2	0.997798679	0.002201321	6.116489459	0.000121141	2.65E-05	2.4629247	2.4071817	0.9597699	0.20754717	0.059993975	0.160377358	0.051931657	B
Rgs18	0.997798679	0.002201321	6.116489459	3.83E-05	1.69E-06	7.660593	7.82465	2.4073348	0.10377359	0.007287647	0.103773585	0.004490223	B
Dapk2	0.997798679	0.002201321	6.116489459	1.30E-05	5.08E-07	6.8497124	6.92912	2.0727232	0.03773585	0.002137519	0.028301887	0.001764529	B
Vcam1	0.997798679	0.002201321	6.116489459	5.46E-05	1.01E-05	6.2999797	6.3177166	2.665998	0.12264151	0.013728893	0.047169811	0.00490625	B
Pilra	0.997798679	0.002201321	6.116489459	6.18E-06	2.69E-06	5.0607758	5.0578766	2.0299635	0	0.00375859	0	0.001907986	B
RP23-81F19.2	0.997798679	0.002201321	6.116489459	1.10E-06	1.44E-07	4.4041595	4.4349213	1.6428341	0	0.000301261	0	0.000272569	B
Clec4a3	0.997798679	0.002201321	6.116489459	7.66E-06	2.45E-06	5.3947797	5.46986	2.2231348	0.009433962	0.004475878	0.009433962	0.00179322	B
Casp1	0.997798679	0.002201321	6.116489459	8.47E-05	2.75E-06	7.1847944	7.3733816	2.246918	0.2264151	0.00866484	0.198113208	0.006885966	B
Fcor	0.997798679	0.002201321	6.116489459	6.78E-06	8.76E-07	3.6931627	3.7091255	1.3551294	0.018867925	0.002252285	0.018867925	0.001879295	B
Cd55	0.997798679	0.002201321	6.116489459	0.00031339	4.27E-06	8.103502	8.50852	2.8990405	0.7735849	0.010974508	0.339622642	0.009640352	B
Mtus1	0.997798679	0.002201321	6.116489459	2.48E-06	7.21E-07	4.9107122	4.9159565	1.8025235	0	0.0016928	0	0.001190698	B
Adora2b	0.997598559	0.002401441	6.029277878	9.48E-07	1.03E-07	4.803364	4.8841286	1.7605207	0	0.000401681	0	0.000272569	B
Lyz1	0.997598559	0.002401441	6.029277878	8.50E-07	1.07E-07	4.281087	4.31835	1.681218	0	0.000229532	0	0.000186495	B
Fcrls	0.997598559	0.002401441	6.029277878	1.25E-06	1.08E-07	4.6959467	4.7594013	1.8065758	0	0.000559485	0	0.000186495	B
Pvrl4	0.997598559	0.002401441	6.029277878	2.67E-06	2.29E-07	4.378488	4.3437386	1.6038171	0	0.00047341	0	0.000416027	B
Il12b	0.997598559	0.002401441	6.029277878	7.96E-07	1.94E-07	4.3891115	4.4213257	1.7373106	0	0.000358644	0	0.000229532	B
Nucb2	0.997598559	0.002401441	6.029277878	0.000109068	1.37E-05	3.1100118	3.110979	1.0808182	0.23584905	0.029494885	0.198113208	0.024875551	B
Sh3tc1	0.997598559	0.002401441	6.029277878	1.61E-05	8.92E-07	5.2209187	5.303856	1.6822889	0.028301887	0.002309668	0.028301887	0.002123173	B
Ms4a8a	0.997598559	0.002401441	6.029277878	7.39E-07	7.37E-08	4.4469132	4.4302063	1.7023392	0	0.000286915	0	0.000186495	B
Cyfip1	0.997598559	0.002401441	6.029277878	8.49E-05	1.16E-05	3.4817092	3.5128527	1.2035836	0.28301886	0.029207971	0.179245283	0.02514812	B
4930455G09Rik	0.997598559	0.002401441	6.029277878	2.04E-06	5.15E-07	4.466785	4.548338	1.79962	0	0.000659905	0	0.00057383	B
Ltb4r1	0.997598559	0.002401441	6.029277878	4.74E-06	1.91E-06	5.3132076	5.410948	2.0151875	0	0.0050784	0	0.001563688	B
Kctd12	0.997598559	0.002401441	6.029277878	0.000157846	1.06E-05	4.2982836	4.354247	1.390839	0.43396226	0.02487555	0.254716981	0.020399673	B
Creb5	0.997598559	0.002401441	6.029277878	1.04E-06	1.82E-07	4.679298	4.7225647	1.8200994	0.009433962	0.0008464	0.009433962	0.000344298	B
Clec4b1	0.997598559	0.002401441	6.029277878	1.57E-06	5.03E-07	5.169671	5.237877	2.1000464	0	0.000789017	0	0.000459064	B
Adam8	0.997598559	0.002401441	6.029277878	1.11E-05	3.81E-06	2.58777	2.6167488	1.1042857	0	0.008248813	0	0.005709613	B
Wfdc21	0.997598559	0.002401441	6.029277878	6.80E-06	3.06E-06	5.005035	5.016285	2.0910926	0.028301887	0.026926994	0.018867925	0.001147661	B
Cpn1	0.997598559	0.002401441	6.029277878	5.92E-07	7.87E-08	3.9187176	3.9050503	1.583749	0	0.000172149	0	0.000157803	B
Slc11a1	0.997598559	0.002401441	6.029277878	3.90E-06	7.92E-07	5.0723925	5.119379	1.95249	0	0.001334156	0	0.001075932	B
Alox5	0.997598559	0.002401441	6.029277878	1.82E-06	8.75E-07	5.142117	5.1998215	2.0410805	0	0.001434576	0	0.000789017	B
Hacd4	0.997398439	0.002601561	5.949034869	4.11E-06	1.17E-06	4.726637	4.7586956	1.9639933	0	0.002467471	0	0.001405885	B
Tmcc2	0.997398439	0.002601561	5.949034869	4.84E-06	5.38E-07	4.203186	4.2193394	1.754061	0	0.002940881	0	0.001534996	B
Pros1	0.997398439	0.002601561	5.949034869	5.76E-06	9.51E-07	3.5707781	3.5760288	1.4937687	0	0.002022752	0	0.001678454	B
Fes	0.997398439	0.002601561	5.949034869	2.86E-05	2.95E-06	5.2756915	5.3440895	1.8688496	0.028301887	0.007273301	0.028301887	0.005135783	B
Gna15	0.997398439	0.002601561	5.949034869	3.99E-05	2.60E-06	5.8987584	5.9482822	2.2107363	0.0754717	0.008047972	0.075471698	0.006756854	B
Tnfrsf11a	0.997398439	0.002601561	5.949034869	2.77E-06	8.07E-07	4.219739	4.3095074	1.8295329	0.009433962	0.001305464	0.009433962	0.001133315	B
Mzb1	0.997398439	0.002601561	5.949034869	0.000974254	1.19E-05	8.057939	7.8330393	3.3275373	2.8301888	0.04507438	0.679245283	0.030986845	B
Ntng1	0.997398439	0.002601561	5.949034869	8.55E-07	9.11E-08	3.7262812	3.713829	1.4096223	0.009433962	0.000157803	0.009433962	0.000143458	B
Dab2	0.997398439	0.002601561	5.949034869	4.36E-06	9.80E-07	5.111709	5.18087	2.0676332	0	0.002137519	0	0.000817708	B
P3h2	0.997398439	0.002601561	5.949034869	1.23E-06	1.74E-07	4.8389516	4.8617	1.9148281	0	0.000344298	0	0.000301261	B
Adgre1	0.997398439	0.002601561	5.949034869	7.04E-06	2.61E-06	5.3040705	5.3509636	2.258346	0	0.003615132	0	0.001965369	B
Nlrp10	0.997398439	0.002601561	5.949034869	2.07E-06	2.11E-07	4.086498	4.038723	1.7044766	0.009433962	0.000616868	0.009433962	0.00057383	B
Tmem26	0.997398439	0.002601561	5.949034869	2.40E-06	5.71E-07	4.822587	4.849684	2.016937	0.028301887	0.000860746	0.009433962	0.00057383	B
Zeb2	0.997398439	0.002601561	5.949034869	9.48E-05	8.10E-06	5.72133	5.690461	2.3798192	0.3490566	0.024818167	0.20754717	0.0148909	B
Slc6a4	0.997398439	0.002601561	5.949034869	5.08E-07	4.66E-08	3.903078	3.8592052	1.4985138	0	0.000129112	0	0.000114766	B
Fcgr1	0.997398439	0.002601561	5.949034869	3.93E-06	1.03E-06	4.810559	4.836508	2.1243412	0	0.001578034	0	0.001090278	B
Efna5	0.997198319	0.002801681	5.874726509	1.97E-06	1.43E-07	5.099478	5.175499	1.7314547	0	0.000387336	0	0.000301261	B
Gjb2	0.997198319	0.002801681	5.874726509	1.61E-06	1.79E-07	4.309302	4.295082	1.6588782	0	0.000344298	0	0.000301261	B
Plxnb2	0.997198319	0.002801681	5.874726509	1.13E-05	1.47E-06	4.875467	4.871147	1.9555969	0.028301887	0.003529057	0.028301887	0.002797424	B
Kctd14	0.997198319	0.002801681	5.874726509	4.04E-05	3.22E-06	4.537085	4.461997	1.9546846	0.11320755	0.012595579	0.066037736	0.010429369	B
Igfbp7	0.997198319	0.002801681	5.874726509	1.03E-06	9.38E-08	4.621989	4.6561527	1.744697	0.009433962	0.000789017	0.009433962	0.000329953	B
Adgrg6	0.997198319	0.002801681	5.874726509	5.37E-07	1.85E-07	4.159989	4.18058	1.6150492	0	0.000329953	0	0.000186495	B
Klri2	0.997198319	0.002801681	5.874726509	1.05E-06	2.86E-07	4.9866514	5.022938	1.9224005	0	0.000645559	0	0.000358644	B
Igsf6	0.997198319	0.002801681	5.874726509	9.81E-06	2.82E-06	4.277146	4.308382	1.878386	0	0.006312135	0	0.002998264	B
H2-Ob	0.997198319	0.002801681	5.874726509	0.000761869	1.74E-05	5.609981	5.52262	2.1128502	2.018868	0.036667768	0.820754717	0.03249315	B
Il12a	0.997198319	0.002801681	5.874726509	2.02E-05	8.23E-07	5.6807346	5.6024876	2.1785233	0.094339624	0.002811769	0.08490566	0.002338359	B
Cd5l	0.997198319	0.002801681	5.874726509	1.45E-06	2.82E-07	4.6928425	4.724348	1.9854001	0.018867925	0.000516447	0.018867925	0.000315607	B
Pld4	0.997198319	0.002801681	5.874726509	0.000211539	1.32E-05	5.0076056	4.9475107	2.0235298	0.5754717	0.043109015	0.311320755	0.026754845	B
Tbxas1	0.997198319	0.002801681	5.874726509	7.50E-06	1.07E-06	4.838451	4.8823357	2.015334	0.009433962	0.00179322	0.009433962	0.001348502	B
Tmod2	0.996998199	0.003001801	5.805533173	1.06E-06	1.21E-07	4.254107	4.258152	1.6477733	0	0.000272569	0	0.000258224	B
Cyp26a1	0.996998199	0.003001801	5.805533173	1.18E-06	1.21E-07	3.7224996	3.6777744	1.4638249	0	0.000229532	0	0.000215186	B
Prr5	0.996998199	0.003001801	5.805533173	7.66E-05	1.68E-06	6.067935	6.178315	1.8364855	0.3207547	0.009812501	0.188679245	0.00856442	B
Blvrb	0.996998199	0.003001801	5.805533173	0.000185079	2.68E-05	2.9571536	2.9591827	1.0339543	0.49056605	0.07253217	0.320754717	0.059993975	B
Fam129b	0.996998199	0.003001801	5.805533173	2.94E-06	4.97E-07	4.615067	4.669216	1.8749979	0	0.001606725	0	0.001205044	B
Gm10371	0.996998199	0.003001801	5.805533173	1.57E-06	1.04E-07	4.555928	4.557535	1.6531729	0	0.000200841	0	0.000186495	B
Wfdc18	0.996998199	0.003001801	5.805533173	1.69E-06	2.38E-07	3.4728212	3.479189	1.4579415	0.009433962	0.000502102	0.009433962	0.000416027	B
Smpd3	0.996998199	0.003001801	5.805533173	2.80E-06	1.92E-07	4.486318	4.485443	1.5295858	0.018867925	0.000344298	0.018867925	0.000315607	B
Asns	0.996998199	0.003001801	5.805533173	9.42E-06	7.84E-07	4.760084	4.7527676	1.7519896	0.056603774	0.00358644	0.028301887	0.002496163	B
Ccnd1	0.996798079	0.003201921	5.740794118	4.49E-05	8.68E-06	2.9227827	2.9110966	1.1772678	0.03773585	0.01932374	0.037735849	0.012179552	B
Mt2	0.996798079	0.003201921	5.740794118	5.91E-06	1.83E-06	4.959547	4.9736214	2.134819	0	0.002223593	0	0.001104624	B
Gsg1	0.996798079	0.003201921	5.740794118	1.20E-06	1.41E-07	4.5768495	4.569422	1.8793592	0	0.000487756	0	0.000358644	B
Slc22a7	0.996798079	0.003201921	5.740794118	5.74E-07	8.31E-08	3.624998	3.610981	1.4368395	0	0.000143458	0	0.000143458	B
1700113H08Rik	0.996798079	0.003201921	5.740794118	5.59E-07	5.87E-08	4.261501	4.273987	1.6621861	0.009433962	0.000229532	0.009433962	0.000114766	B
H2-Q7	0.996798079	0.003201921	5.740794118	0.00124523	9.11E-05	5.6814694	6.2091217	2.3905592	2.1415095	0.31285238	0.603773585	0.115239502	B
Lpcat2	0.996798079	0.003201921	5.740794118	1.42E-05	3.33E-06	5.455354	5.5721006	2.1624525	0.056603774	0.005637884	0.056603774	0.003945084	B
Rnf150	0.996798079	0.003201921	5.740794118	2.06E-06	3.90E-07	4.6562824	4.6750984	1.8901638	0.009433962	0.000860746	0.009433962	0.000602522	B
5031439G07Rik	0.996798079	0.003201921	5.740794118	6.57E-05	1.11E-05	2.6898787	2.728798	0.90045774	0.13207547	0.025664568	0.122641509	0.023641815	B
Tifa	0.996798079	0.003201921	5.740794118	3.03E-05	1.59E-06	6.4683075	6.5291862	2.342797	0.0754717	0.006068257	0.066037736	0.004820176	B
Chst7	0.996798079	0.003201921	5.740794118	8.27E-07	1.22E-07	4.189672	4.1925526	1.6720284	0.009433962	0.000200841	0.009433962	0.000157803	B
Gpr34	0.996798079	0.003201921	5.740794118	3.23E-05	1.33E-06	6.292829	6.4070206	1.9855462	0.10377359	0.003514712	0.075471698	0.003026956	B
Klrc1	0.996798079	0.003201921	5.740794118	1.45E-06	6.89E-07	5.2292595	5.24621	2.1778946	0	0.002553546	0	0.000774671	B
Cd300a	0.996798079	0.003201921	5.740794118	1.74E-05	4.13E-06	4.315318	4.3066463	1.9691429	0.009433962	0.006441247	0.009433962	0.003744244	B
Cd244	0.996597959	0.003402041	5.679968897	2.07E-05	1.92E-06	5.2643366	5.406535	1.8678843	0.08490566	0.00744545	0.056603774	0.004891905	B
Atf3	0.996597959	0.003402041	5.679968897	3.43E-06	8.11E-07	5.0219426	5.1142397	2.0547197	0	0.001678454	0	0.000702942	B
4930579C12Rik	0.996597959	0.003402041	5.679968897	8.66E-07	6.48E-08	4.4095826	4.3858147	1.4047362	0.009433962	0.00010042	0.009433962	0.00010042	B
Pltp	0.996597959	0.003402041	5.679968897	2.07E-05	3.17E-06	5.149309	5.1285	2.221158	0.009433962	0.006627742	0.009433962	0.003945084	B
Adcy4	0.996597959	0.003402041	5.679968897	1.57E-06	2.10E-07	3.3326058	3.327589	1.367403	0	0.000502102	0	0.000430373	B
Retnla	0.996597959	0.003402041	5.679968897	1.53E-06	2.66E-07	5.0339637	5.1144257	2.0916038	0	0.007158535	0	0.000143458	B
Dyrk4	0.996597959	0.003402041	5.679968897	1.46E-05	7.42E-07	5.726541	5.8104973	2.1840749	0.047169812	0.004318074	0.037735849	0.003371254	B
Mt1	0.996597959	0.003402041	5.679968897	7.60E-05	1.41E-05	5.936411	6.0148344	2.56467	0.028301887	0.01441749	0.028301887	0.006053911	B
Clnk	0.996597959	0.003402041	5.679968897	2.16E-06	2.17E-07	5.2893696	5.381298	1.9835706	0	0.000860746	0	0.000674251	B
Batf2	0.996397839	0.003602161	5.622609823	1.15E-06	1.57E-07	3.9516053	3.9553356	1.5799743	0	0.00037299	0	0.000344298	B
Pkdcc	0.996397839	0.003602161	5.622609823	2.23E-06	3.95E-07	3.9574456	4.0058517	1.8081634	0	0.001061586	0	0.000918129	B
Cysltr1	0.996397839	0.003602161	5.622609823	1.13E-05	7.63E-07	5.4302216	5.52343	1.9085059	0.03773585	0.003170413	0.037735849	0.002610929	B
Gcsam	0.996397839	0.003602161	5.622609823	2.82E-06	4.79E-07	5.1717005	5.340767	2.041103	0	0.001778874	0	0.001205044	B
Lifr	0.996397839	0.003602161	5.622609823	1.24E-05	1.22E-06	3.8992927	3.8916569	1.6647327	0.028301887	0.003615132	0.028301887	0.002582237	B
Slfn4	0.996397839	0.003602161	5.622609823	4.67E-06	2.69E-06	3.9614887	3.9089584	1.7464871	0	0.004777139	0	0.001205044	B
Anxa3	0.996397839	0.003602161	5.622609823	8.49E-06	4.41E-06	5.1522837	5.201088	2.1755526	0	0.005695267	0	0.002324013	B
Cd68	0.996397839	0.003602161	5.622609823	8.28E-05	1.52E-05	3.5468156	3.6190329	1.4756645	0.0754717	0.026181014	0.066037736	0.017788744	B
Cd44	0.996397839	0.003602161	5.622609823	0.000193581	2.71E-05	3.3245733	3.3040314	1.2035512	0.4528302	0.062059764	0.254716981	0.045605176	B
Tbkbp1	0.996397839	0.003602161	5.622609823	3.12E-06	4.20E-07	4.439036	4.569914	1.5974419	0	0.001649763	0	0.001434576	B
Fzd9	0.996197719	0.003802281	5.568341884	8.07E-07	7.79E-08	4.0292826	4.051594	1.6107095	0.009433962	0.000272569	0.009433962	0.000258224	B
Naaa	0.996197719	0.003802281	5.568341884	6.31E-05	9.64E-06	3.1557977	3.1518726	1.18145	0.10377359	0.02422999	0.094339623	0.016440243	B
Cst3	0.996197719	0.003802281	5.568341884	0.001323383	0.00039841	2.1773546	2.1825	0.9274372	1.745283	0.898432	0.594339623	0.422525715	B
Casp4	0.996197719	0.003802281	5.568341884	4.61E-05	2.14E-06	6.413896	6.5481834	2.1131759	0.10377359	0.005064054	0.075471698	0.003772935	B
Ncr1	0.996197719	0.003802281	5.568341884	9.08E-07	4.68E-07	5.0025973	5.0022697	2.0993218	0	0.001291119	0	0.000344298	B
Otof	0.996197719	0.003802281	5.568341884	8.43E-07	9.29E-08	4.5012918	4.6064796	1.7249241	0	0.000416027	0	0.000301261	B
Osgin1	0.996197719	0.003802281	5.568341884	5.86E-06	1.22E-06	3.4070568	3.2998638	1.5518984	0.009433962	0.002094481	0.009433962	0.001879295	B
Ccl22	0.996197719	0.003802281	5.568341884	1.23E-05	5.48E-06	4.519183	4.529339	2.0186741	0.028301887	0.015794683	0.028301887	0.002108827	B
Specc1	0.996197719	0.003802281	5.568341884	2.64E-05	3.20E-06	4.38821	4.3476152	2.0279696	0.0754717	0.008923064	0.047169811	0.007416759	B
Smpdl3b	0.996197719	0.003802281	5.568341884	3.01E-06	3.95E-07	4.218808	4.201374	2.005842	0	0.001563688	0	0.001262427	B
Tmem119	0.995997599	0.004002401	5.516847817	1.44E-06	5.26E-07	4.296475	4.316498	2.0099003	0	0.000702942	0	0.000559485	B
Lsr	0.995997599	0.004002401	5.516847817	8.81E-06	1.75E-06	2.9444091	2.9163532	1.3032175	0	0.004088542	0	0.003672515	B
Ogfrl1	0.995997599	0.004002401	5.516847817	5.00E-05	6.54E-06	4.535639	4.6384935	1.712266	0.13207547	0.022494154	0.08490566	0.01648328	B
Cmklr1	0.995997599	0.004002401	5.516847817	9.97E-07	1.58E-07	4.363009	4.382805	1.9331769	0	0.000459064	0	0.000387336	B
Rin2	0.995997599	0.004002401	5.516847817	4.77E-06	1.16E-06	3.131052	3.0203857	1.595725	0	0.002338359	0	0.001951024	B
Emilin2	0.995997599	0.004002401	5.516847817	2.54E-06	8.62E-07	5.0630493	5.2189636	2.2325037	0	0.00395943	0	0.002194902	B
Cav2	0.995997599	0.004002401	5.516847817	6.31E-07	8.93E-08	3.867863	3.9216995	1.593675	0	0.000272569	0	0.000243878	B
Asah1	0.995997599	0.004002401	5.516847817	7.28E-05	2.13E-05	1.9998875	1.9779501	0.87715983	0.11320755	0.047297977	0.113207547	0.041803549	B
Lima1	0.995997599	0.004002401	5.516847817	8.43E-06	2.11E-06	3.614421	3.6972752	1.6556898	0.028301887	0.003557749	0.018867925	0.003041301	B
Ttc39c	0.995997599	0.004002401	5.516847817	6.72E-06	1.20E-06	4.4711523	4.6270447	2.067481	0	0.004576298	0	0.003428637	B
Prph	0.995997599	0.004002401	5.516847817	5.47E-07	1.74E-07	3.8214672	3.8489628	1.625212	0	0.000243878	0	0.000129112	B
Lacc1	0.995797478	0.004202522	5.467856827	1.18E-05	1.46E-06	4.358894	4.492483	1.6470836	0.028301887	0.005480081	0.028301887	0.004533261	B
Penk	0.995797478	0.004202522	5.467856827	6.61E-06	1.07E-06	4.7961907	4.8861504	1.9326441	0	0.005350969	0	0.000832054	B
Tnfsf13b	0.995797478	0.004202522	5.467856827	5.45E-06	8.18E-07	3.5132873	3.4957352	1.4905272	0	0.001879295	0	0.001606725	B
Ccrl2	0.995797478	0.004202522	5.467856827	1.44E-05	1.15E-06	5.94918	6.1675806	2.3840804	0.028301887	0.003270834	0.028301887	0.002610929	B
Ms4a6c	0.995797478	0.004202522	5.467856827	0.000112139	1.76E-05	3.4535277	3.4776154	1.5273865	0.3018868	0.045303915	0.141509434	0.03032694	B
Tnip3	0.995797478	0.004202522	5.467856827	7.77E-06	1.21E-06	4.6982236	4.845463	1.9190973	0	0.003170413	0	0.0016928	B
Alox5ap	0.995797478	0.004202522	5.467856827	7.69E-05	1.54E-05	3.5969067	3.5079536	1.7395008	0.06603774	0.04969372	0.047169811	0.023627469	B
Dusp14	0.995597358	0.004402642	5.421135935	1.46E-06	2.03E-07	3.5943663	3.5912533	1.476894	0	0.000545139	0	0.00047341	B
Hopx	0.995597358	0.004402642	5.421135935	8.74E-05	9.18E-06	6.1688013	6.5448456	2.5897691	0.12264151	0.035993516	0.113207547	0.019338087	B
S100a6	0.995597358	0.004402642	5.421135935	0.000414709	3.77E-05	6.107886	6.389229	2.133916	1.226415	0.17399974	0.103773585	0.033310858	B
Gm16894	0.995597358	0.004402642	5.421135935	4.33E-06	5.14E-07	3.7915916	3.7328892	1.5799245	0	0.001032895	0	0.000932475	B
Clec4a1	0.995597358	0.004402642	5.421135935	6.76E-06	2.37E-06	4.182017	4.2668114	1.9072223	0	0.00395943	0	0.002037098	B
Fam46a	0.995597358	0.004402642	5.421135935	0.000152538	1.05E-05	6.423717	6.9001436	2.7384272	0.21698113	0.028289841	0.141509434	0.015966833	B
Fcgr4	0.995597358	0.004402642	5.421135935	1.11E-06	5.86E-07	4.239322	4.263241	1.9081476	0	0.001104624	0	0.000631214	B
Fkbp1b	0.995597358	0.004402642	5.421135935	1.90E-06	3.13E-07	3.4962351	3.379301	1.6844193	0	0.001018549	0	0.000889437	B
Proser2	0.995597358	0.004402642	5.421135935	1.22E-06	1.87E-07	4.572497	4.6392536	1.9360461	0	0.000760325	0	0.000459064	B
Syk	0.995397238	0.004602762	5.376483246	0.000296257	2.12E-05	4.572101	4.137001	2.3515582	1.0566038	0.04592078	0.575471698	0.039909909	B
Rnf180	0.995397238	0.004602762	5.376483246	7.93E-07	1.07E-07	3.7178357	3.745924	1.5875252	0	0.000286915	0	0.000272569	B
Cr2	0.995397238	0.004602762	5.376483246	0.000211845	7.69E-06	4.7641454	4.7528563	1.7815171	0.6415094	0.011003199	0.320754717	0.010544135	B
Cd302	0.995397238	0.004602762	5.376483246	8.16E-06	1.79E-06	5.0827713	5.1411953	2.355077	0	0.003055647	0	0.002094481	B
Pdgfa	0.995397238	0.004602762	5.376483246	2.97E-06	5.70E-07	4.830444	4.9573574	2.2422712	0	0.002711349	0	0.001563688	B
Bmyc	0.995397238	0.004602762	5.376483246	0.000229655	4.81E-05	2.5048697	2.5271912	0.873336	0.36792454	0.1415066	0.235849057	0.109013442	B
Lrrc25	0.995397238	0.004602762	5.376483246	5.32E-06	1.15E-06	5.227937	5.3200397	2.151645	0	0.002223593	0	0.001836257	B
Ctss	0.995197118	0.004802882	5.333722656	0.001066426	0.000106643	5.3857684	5.565154	2.715999	2	0.27929762	0.735849057	0.15918057	B
Plscr1	0.995197118	0.004802882	5.333722656	4.37E-05	4.08E-06	4.4274306	4.447076	1.7202796	0.11320755	0.013886698	0.094339623	0.011763524	B
Fads3	0.995197118	0.004802882	5.333722656	2.86E-06	1.60E-07	5.4252	5.491171	1.971188	0	0.001090278	0	0.000918129	B
Nek6	0.995197118	0.004802882	5.333722656	1.81E-05	1.83E-06	4.1382766	4.177821	1.6332206	0.028301887	0.00545139	0.028301887	0.00480583	B
Ophn1	0.995197118	0.004802882	5.333722656	7.86E-07	1.72E-07	4.183105	4.2090607	1.8733822	0	0.000329953	0	0.000286915	B
Sulf2	0.995197118	0.004802882	5.333722656	4.64E-06	1.54E-06	4.352737	4.4439335	2.0498748	0	0.002697003	0	0.001807566	B
Gm8369	0.995197118	0.004802882	5.333722656	0.000585975	3.06E-05	6.481647	6.923994	2.690376	1.1509434	0.089603625	0.509433962	0.054040484	B
Ank1	0.995197118	0.004802882	5.333722656	1.22E-06	1.34E-07	3.9318087	3.8970432	1.7367876	0	0.000602522	0	0.000358644	B
Aph1c	0.995197118	0.004802882	5.333722656	6.19E-06	1.03E-06	3.6653993	3.6768246	1.5857896	0	0.00243878	0	0.00216621	B
Itpripl2	0.995197118	0.004802882	5.333722656	7.93E-06	2.36E-06	3.2596507	3.2814064	1.5241418	0	0.00480583	0	0.003744244	B
Gpm6b	0.995197118	0.004802882	5.333722656	7.96E-06	1.64E-06	2.730673	2.638214	1.2304457	0	0.004475878	0	0.003672515	B
Gpx3	0.994996998	0.005003002	5.292699639	7.61E-07	1.31E-07	3.6047578	3.5825539	1.5769856	0	0.000272569	0	0.000243878	B
Cpne7	0.994996998	0.005003002	5.292699639	6.47E-07	1.09E-07	3.9881968	4.0199146	1.7916251	0	0.000459064	0	0.00037299	B
S100a4	0.994996998	0.005003002	5.292699639	0.000111437	2.66E-05	6.078576	6.302207	2.7505348	0.18867925	0.13584001	0.018867925	0.023383591	B
Fam217b	0.994996998	0.005003002	5.292699639	1.04E-06	4.03E-07	4.374755	4.404434	1.8706468	0	0.000832054	0	0.000674251	B
Gstt1	0.994996998	0.005003002	5.292699639	1.17E-06	1.70E-07	3.2558608	3.248703	1.3901218	0	0.000401681	0	0.00037299	B
Zcchc18	0.994996998	0.005003002	5.292699639	1.99E-05	2.94E-06	3.0634665	3.06633	1.203805	0.08490566	0.007861477	0.047169811	0.007000732	B
Ermap	0.994796878	0.005203122	5.253277856	1.34E-06	1.39E-07	4.34536	4.352791	2.0182877	0	0.001061586	0	0.000329953	B
Rnf19b	0.994796878	0.005203122	5.253277856	6.86E-05	1.84E-05	2.0935977	2.1598558	0.76498806	0.18867925	0.0446727	0.132075472	0.040153787	B
Ttc39b	0.994796878	0.005203122	5.253277856	6.19E-05	7.78E-06	3.7643766	3.8527527	1.5738568	0.13207547	0.019926263	0.132075472	0.017344026	B
Nrp2	0.994796878	0.005203122	5.253277856	1.10E-05	2.24E-06	4.73442	4.8757305	2.1346502	0.047169812	0.005580501	0.028301887	0.003902047	B
Siglece	0.994796878	0.005203122	5.253277856	3.11E-06	9.79E-07	3.4359546	3.4217129	1.5584121	0	0.002324013	0	0.001606725	B
Bhlhe40	0.994596758	0.005403242	5.215336412	1.83E-05	2.42E-06	5.3810434	5.5773525	2.2206016	0.056603774	0.00612564	0.047169811	0.004504569	B
Il18	0.994596758	0.005403242	5.215336412	1.60E-05	3.02E-06	4.8465486	4.857418	2.2803762	0.009433962	0.005107091	0.009433962	0.004174617	B
Rhob	0.994596758	0.005403242	5.215336412	1.60E-05	1.78E-06	4.6440287	4.734234	1.8855553	0.028301887	0.003988122	0.028301887	0.003256488	B
Ccl6	0.994596758	0.005403242	5.215336412	5.56E-06	2.63E-06	4.790272	4.8408604	2.2715924	0	0.007330684	0	0.001922332	B
Cdh1	0.994596758	0.005403242	5.215336412	1.23E-05	1.42E-06	5.293541	5.2415257	2.4256253	0	0.005996529	0	0.004404149	B
Trim30c	0.994596758	0.005403242	5.215336412	9.76E-06	6.90E-07	6.206911	6.358965	2.7088218	0.047169812	0.001951024	0.047169811	0.001721491	B
Kmo	0.994596758	0.005403242	5.215336412	6.63E-05	4.58E-06	5.047744	5.068081	2.4889565	0.16037735	0.010285911	0.122641509	0.00866484	B
Prcp	0.994596758	0.005403242	5.215336412	0.000105692	3.02E-05	1.9022572	1.8657494	0.7469635	0.26415095	0.06910353	0.20754717	0.062475792	B
Metrnl	0.994596758	0.005403242	5.215336412	3.98E-06	9.38E-07	4.459274	4.56353	2.1525562	0	0.002381397	0	0.001879295	B
Hfe	0.994596758	0.005403242	5.215336412	1.64E-05	3.60E-06	4.3155503	4.3452625	2.1182146	0	0.007603254	0	0.004475878	B
Tifab	0.994596758	0.005403242	5.215336412	1.34E-05	2.26E-06	4.2935266	4.30949	1.9430252	0	0.00819143	0	0.005738305	B
Lyz2	0.994596758	0.005403242	5.215336412	0.000183316	8.82E-05	6.0818214	6.255069	2.8841896	0.018867925	0.21670708	0.018867925	0.014733097	B
Pou2f2	0.994396638	0.005603362	5.178767607	0.000691578	3.58E-05	4.884939	5.0070667	1.8565154	2.471698	0.091640726	0.735849057	0.055503751	B
Alcam	0.994396638	0.005603362	5.178767607	2.87E-05	3.69E-06	4.931606	5.1348486	2.0081284	0.047169812	0.010371986	0.047169811	0.007273301	B
Trpm2	0.994396638	0.005603362	5.178767607	1.87E-06	1.12E-06	3.8274763	3.8967686	1.8951066	0	0.001463268	0	0.001047241	B
Clec12a	0.994396638	0.005603362	5.178767607	7.04E-05	1.02E-05	5.303848	5.4945908	2.3156629	0.11320755	0.035520107	0.094339623	0.022924527	B
Zc3h12c	0.994396638	0.005603362	5.178767607	8.89E-06	1.10E-06	3.596631	3.5125446	1.5725404	0.03773585	0.003715552	0.028301887	0.003313871	B
Plxnc1	0.994396638	0.005603362	5.178767607	6.98E-05	1.29E-05	2.4601107	2.4626198	0.9570594	0.1981132	0.03002568	0.150943396	0.02731433	B
Cebpa	0.994396638	0.005603362	5.178767607	5.31E-06	1.31E-06	4.675837	4.7088013	2.140914	0	0.002252285	0	0.001606725	B
Alpl	0.994196518	0.005803482	5.143475081	3.45E-06	2.44E-07	5.1250677	5.2066364	2.066968	0.028301887	0.001534996	0.028301887	0.00131981	B
Cd3g	0.994196518	0.005803482	5.143475081	0.000387301	0.003191959	-3.6515715	-3.884798	1.3884194	0.6037736	7.556759	0.169811321	0.932072819	B
Shisa7	0.994196518	0.005803482	5.143475081	3.92E-07	5.37E-08	3.3536494	3.3332977	1.4110005	0	0.000129112	0	0.000129112	B
Mctp1	0.994196518	0.005803482	5.143475081	1.35E-05	2.14E-06	4.561971	4.534631	2.2090096	0	0.006455593	0	0.005035362	B
F10	0.994196518	0.005803482	5.143475081	1.14E-06	2.87E-07	3.545254	3.5450668	1.6506033	0	0.000975512	0	0.000559485	B
Tppp3	0.994196518	0.005803482	5.143475081	2.86E-06	5.70E-07	2.9842744	3.0374718	1.2899472	0	0.001391539	0	0.001190698	B
Prg2	0.993996398	0.006003602	5.109372278	9.44E-07	1.65E-07	3.3581731	3.3319988	1.5664538	0	0.000329953	0	0.000215186	B
Nav1	0.993996398	0.006003602	5.109372278	6.72E-06	1.71E-06	3.6298683	3.6723614	1.6714481	0	0.003572095	0	0.002510508	B
C3	0.993996398	0.006003602	5.109372278	5.77E-06	3.54E-06	4.8437595	4.8980656	2.360802	0	0.008134047	0	0.002094481	B
Ptpn5	0.993996398	0.006003602	5.109372278	1.62E-06	3.22E-07	3.8639343	3.8693066	1.8318536	0	0.001907986	0	0.00131981	B
Rnh1	0.993996398	0.006003602	5.109372278	0.000163967	5.29E-05	1.7128283	1.6817331	0.6812843	0.3207547	0.14215215	0.198113208	0.120375285	B
Cd14	0.993796278	0.006203722	5.07638116	5.49E-07	1.76E-07	4.222229	4.2834625	2.0132415	0	0.00037299	0	0.000286915	B
Hp	0.993796278	0.006203722	5.07638116	4.43E-06	3.71E-06	4.9596705	4.9741344	2.3147867	0	0.01073063	0	0.001405885	B
Cxcl10	0.993796278	0.006203722	5.07638116	1.85E-05	2.73E-06	4.732634	4.814003	2.240145	0	0.010099416	0	0.00274004	B
F5	0.993796278	0.006203722	5.07638116	7.04E-07	2.44E-07	3.7022843	3.7360764	1.7850883	0	0.000760325	0	0.00047341	B
Tacstd2	0.993796278	0.006203722	5.07638116	1.09E-05	7.90E-07	5.108505	5.2912445	2.2262685	0.08490566	0.002725695	0.037735849	0.002295322	B
Dock1	0.993796278	0.006203722	5.07638116	1.25E-06	1.73E-07	4.3250666	4.3617344	1.940544	0	0.000961166	0	0.000860746	B
Cadm1	0.993596158	0.006403842	5.044431122	5.47E-06	1.42E-06	4.26839	4.282673	2.0837696	0.009433962	0.002883498	0.009433962	0.001850603	B
B3galnt1	0.993596158	0.006403842	5.044431122	5.88E-07	1.20E-07	3.8580124	3.8573837	1.845303	0	0.000215186	0	0.000200841	B
Pkig	0.993596158	0.006403842	5.044431122	0.000263112	2.09E-05	4.16676	4.1808577	1.6607153	1.0283018	0.095083706	0.5	0.068630123	B
Clu	0.993596158	0.006403842	5.044431122	5.69E-07	1.22E-07	3.4055018	3.4313297	1.5570023	0	0.000258224	0	0.000215186	B
Robo3	0.993596158	0.006403842	5.044431122	1.37E-06	1.71E-07	4.3673635	4.4162617	1.912551	0	0.000875092	0	0.000717288	B
Swap70	0.993596158	0.006403842	5.044431122	0.000260814	2.90E-05	3.242563	3.373311	1.1536855	1.1037736	0.07121236	0.547169811	0.061199019	B
Klf15	0.993596158	0.006403842	5.044431122	5.52E-07	9.16E-08	3.7692194	3.7783852	1.8187455	0	0.000186495	0	0.000143458	B
Cd300ld	0.993596158	0.006403842	5.044431122	1.31E-06	9.72E-07	4.3938193	4.417036	2.0865395	0	0.001578034	0	0.000860746	B
Pde8b	0.993396038	0.006603962	5.013458081	1.39E-06	3.38E-07	3.3182507	3.3433762	1.5643474	0	0.00057383	0	0.000502102	B
Bok	0.993396038	0.006603962	5.013458081	6.82E-07	1.09E-07	3.2546773	3.2462044	1.4843662	0	0.000229532	0	0.000200841	B
Wdfy3	0.993396038	0.006603962	5.013458081	2.12E-06	9.25E-07	4.3928742	4.4803658	2.2574015	0	0.001491959	0	0.001162007	B
Mag	0.993396038	0.006603962	5.013458081	6.58E-07	8.84E-08	3.7694817	3.7873802	1.6882726	0	0.000200841	0	0.000172149	B
Csf2ra	0.993396038	0.006603962	5.013458081	5.75E-05	1.59E-05	2.1794171	2.2421932	0.89771104	0.12264151	0.041416213	0.094339623	0.035147116	B
Ifitm3	0.993195918	0.006804082	4.983403691	7.55E-05	1.62E-05	3.7621357	3.839692	1.6953771	0.047169812	0.06560317	0.037735849	0.01939547	B
Blk	0.993195918	0.006804082	4.983403691	0.000149783	1.92E-05	5.5215807	5.657692	2.5127497	0.5849057	0.10264392	0.396226415	0.035921787	B
6430531B16Rik	0.993195918	0.006804082	4.983403691	9.31E-07	1.59E-07	3.425719	3.4030304	1.624247	0	0.000459064	0	0.000387336	B
Itgb5	0.993195918	0.006804082	4.983403691	2.69E-06	1.04E-06	3.8703246	3.8530807	2.038985	0	0.001649763	0	0.001276773	B
Gns	0.993195918	0.006804082	4.983403691	0.000113342	2.05E-05	2.618196	2.5990076	0.97795737	0.3490566	0.04013944	0.254716981	0.036653421	B
Rhod	0.993195918	0.006804082	4.983403691	1.11E-06	1.21E-07	4.333663	4.3768864	1.8425654	0	0.000530793	0	0.000487756	B
Cdkn2b	0.993195918	0.006804082	4.983403691	9.71E-07	6.76E-07	3.695856	3.7314758	1.7445012	0	0.000702942	0	0.000401681	B
Qrfp	0.993195918	0.006804082	4.983403691	1.75E-05	1.53E-06	5.500569	5.6365595	2.3776855	0.06603774	0.005006671	0.066037736	0.003988122	B
Mgst1	0.993195918	0.006804082	4.983403691	7.38E-06	3.66E-06	5.0402265	5.0973663	2.462114	0.009433962	0.00687162	0.009433962	0.002453125	B
Ccdc170	0.992995797	0.007004203	4.954214685	2.06E-06	3.06E-07	3.1959763	3.1829567	1.4211117	0	0.000659905	0	0.000602522	B
Slco5a1	0.992995797	0.007004203	4.954214685	2.88E-06	7.49E-07	3.9930506	4.0805626	1.8680314	0.009433962	0.001735837	0.009433962	0.001147661	B
Pde2a	0.992995797	0.007004203	4.954214685	1.58E-05	2.77E-06	4.1848	4.3507843	2.035214	0.03773585	0.009496894	0.037735849	0.007474142	B
Ccr2	0.992995797	0.007004203	4.954214685	2.55E-05	4.98E-06	3.8595634	3.8973427	1.8412677	0	0.025119428	0	0.009052176	B
Kcnj15	0.992795677	0.007204323	4.925842296	1.35E-06	2.26E-07	3.3102968	3.2967434	1.495502	0	0.000487756	0	0.000430373	B
Trdc	0.992795677	0.007204323	4.925842296	2.94E-05	0.00037061	-4.4724083	-4.606106	1.9030646	0.018867925	1.1110935	0.018867925	0.286470512	B
Ccl3	0.992795677	0.007204323	4.925842296	1.01E-06	1.63E-07	4.11168	4.1574516	1.9936169	0	0.000961166	0	0.000387336	B
Ptrf	0.992795677	0.007204323	4.925842296	9.52E-07	2.17E-07	3.7153323	3.734436	1.7773207	0	0.000545139	0	0.000430373	B
C1qb	0.992795677	0.007204323	4.925842296	0.00012918	3.19E-05	5.764578	5.768551	3.1332579	0.009433962	0.038604446	0.009433962	0.009367782	B
Nrep	0.992795677	0.007204323	4.925842296	6.97E-07	1.14E-07	3.4486349	3.432064	1.5673939	0	0.000258224	0	0.000258224	B
C1qc	0.992795677	0.007204323	4.925842296	0.000103002	3.32E-05	5.98877	5.970665	3.1632268	0.018867925	0.035075385	0.018867925	0.00913825	B
Ltc4s	0.992795677	0.007204323	4.925842296	1.51E-06	3.68E-07	3.9165554	4.028116	1.7083299	0	0.000602522	0	0.000530793	B
Hba-a2	0.992595557	0.007404443	4.898241767	0.000106162	7.26E-06	4.9737587	4.9539423	2.412439	0.018867925	0.3486307	0.018867925	0.005049708	B
Tfec	0.992595557	0.007404443	4.898241767	8.10E-07	3.45E-07	3.771022	3.7792072	2.0508065	0	0.000702942	0	0.000516447	B
Pilrb2	0.992595557	0.007404443	4.898241767	3.28E-06	1.69E-06	4.4692388	4.525963	2.1571305	0	0.002338359	0	0.001334156	B
Trf	0.992595557	0.007404443	4.898241767	4.48E-05	1.02E-05	4.6011796	4.641118	2.4792309	0	0.017171877	0	0.009869884	B
Rarb	0.992595557	0.007404443	4.898241767	5.44E-07	8.10E-08	3.2035675	3.166256	1.4629372	0	0.000143458	0	0.000143458	B
Ntn4	0.992595557	0.007404443	4.898241767	8.91E-07	1.26E-07	3.894211	3.9256744	1.7580749	0	0.000329953	0	0.000315607	B
Gfra2	0.992595557	0.007404443	4.898241767	2.65E-06	5.88E-07	4.0438066	4.011879	2.0485892	0	0.001506305	0	0.000918129	B
Rgag4	0.992395437	0.007604563	4.871371922	6.14E-06	1.04E-06	3.818826	3.9077358	1.7071496	0	0.002180556	0	0.001893641	B
Sh3bp5	0.992395437	0.007604563	4.871371922	0.000292012	3.66E-05	3.3884678	3.4165325	1.4744326	0.9622642	0.09119601	0.537735849	0.076778516	B
Filip1l	0.992395437	0.007604563	4.871371922	0.000338548	5.86E-05	2.947216	2.7280502	1.5109382	0.9622642	0.13149326	0.528301887	0.10133846	B
Arhgap28	0.992395437	0.007604563	4.871371922	5.15E-07	1.26E-07	3.4904568	3.5061874	1.6536765	0	0.000286915	0	0.000200841	B
Fnip2	0.992395437	0.007604563	4.871371922	4.54E-06	9.37E-07	3.5921636	3.656433	1.6775953	0	0.003069993	0	0.002610929	B
C1qa	0.992395437	0.007604563	4.871371922	7.23E-05	2.87E-05	5.563718	5.597992	3.0664032	0.009433962	0.03508973	0.009433962	0.008880026	B
Ahnak	0.992395437	0.007604563	4.871371922	0.000243882	2.98E-05	4.6677856	5.008478	2.0901542	0.509434	0.08442481	0.169811321	0.044012796	B
Tal1	0.992395437	0.007604563	4.871371922	8.92E-07	1.03E-07	3.7202203	3.7186108	1.8045632	0	0.00057383	0	0.000358644	B
Ckap4	0.992395437	0.007604563	4.871371922	2.84E-05	6.41E-06	2.744365	2.6925678	1.2711089	0.11320755	0.017831782	0.103773585	0.013226792	B
Capg	0.992395437	0.007604563	4.871371922	0.00063972	5.92E-05	3.9805262	3.7535381	1.7416767	1.8207548	0.19437072	0.603773585	0.12262757	B
Tns4	0.992395437	0.007604563	4.871371922	1.21E-06	2.36E-07	3.3490236	3.3568115	1.5560917	0	0.001104624	0	0.00074598	B
Rnf128	0.992395437	0.007604563	4.871371922	5.41E-07	8.08E-08	3.4429133	3.4474926	1.7011638	0	0.000243878	0	0.000186495	B
Litaf	0.992195317	0.007804683	4.845194795	4.93E-05	1.03E-05	3.46275	3.5627089	1.5675546	0.047169812	0.031962357	0.037735849	0.025305923	B
Utf1	0.992195317	0.007804683	4.845194795	1.21E-06	2.09E-07	3.810691	3.887352	1.9136578	0	0.001090278	0	0.000602522	B
Plat	0.992195317	0.007804683	4.845194795	1.05E-06	2.05E-07	3.4209893	3.3762493	1.6227988	0	0.00037299	0	0.000329953	B
Dock7	0.992195317	0.007804683	4.845194795	2.65E-06	7.19E-07	3.4067	3.4408226	1.7373948	0	0.002151864	0	0.001850603	B
Fcgr3	0.992195317	0.007804683	4.845194795	1.69E-05	4.86E-06	4.5630145	4.5626745	2.406976	0	0.008736569	0	0.005465735	B
Jun	0.992195317	0.007804683	4.845194795	0.000140185	1.31E-05	3.7608807	3.8622856	1.3082817	0.1981132	0.031732824	0.122641509	0.024559944	B
Cdh5	0.991995197	0.008004803	4.819675305	4.18E-06	3.38E-07	5.269387	5.445711	2.296083	0	0.001262427	0	0.001075932	B
Nfe2	0.991995197	0.008004803	4.819675305	5.55E-06	1.38E-06	4.055352	4.1991177	2.1294236	0	0.006312135	0	0.004318074	B
Dqx1	0.991995197	0.008004803	4.819675305	6.57E-06	5.69E-05	-3.1631212	-3.2457685	1.2886971	0.028301887	0.1489377	0.028301887	0.0382458	B
Mlxipl	0.991995197	0.008004803	4.819675305	4.88E-07	7.32E-08	3.2889655	3.2974567	1.468208	0.009433962	0.000114766	0.009433962	0.00010042	B
Evi2a	0.991995197	0.008004803	4.819675305	9.95E-05	1.18E-05	4.1866164	4.307398	1.8330746	0.16981132	0.04023986	0.141509434	0.031445909	B
Tcf7	0.991995197	0.008004803	4.819675305	0.000287115	0.002434903	-3.4065166	-3.566163	1.4264263	0.5943396	4.8901114	0.198113208	0.906738204	B
Lgmn	0.991995197	0.008004803	4.819675305	0.000104519	2.02E-05	3.6058161	3.645895	1.8588798	0.26415095	0.041617054	0.188679245	0.032923523	B
Slc40a1	0.991995197	0.008004803	4.819675305	1.62E-05	3.66E-06	5.044511	5.1195793	2.575156	0.018867925	0.006556013	0.009433962	0.003973776	B
Tor3a	0.991795077	0.008204923	4.794780967	0.000117883	1.59E-05	3.0418458	3.1220522	1.1404637	0.38679245	0.04102888	0.254716981	0.036739495	B
Slpi	0.991795077	0.008204923	4.794780967	6.28E-06	3.14E-06	4.9331284	5.097515	2.3266566	0.009433962	0.009238671	0.009433962	0.002209247	B
Cc2d2a	0.991795077	0.008204923	4.794780967	7.19E-07	1.18E-07	3.3739705	3.3868256	1.6185955	0	0.000416027	0	0.00037299	B
Txndc5	0.991795077	0.008204923	4.794780967	0.000171515	3.48E-05	2.2779202	2.3663206	0.7672189	0.5660377	0.0910669	0.358490566	0.080078041	B
Pygl	0.991594957	0.008405043	4.770481649	1.04E-05	3.75E-06	3.6991014	3.7376804	1.8616674	0.009433962	0.008134047	0.009433962	0.004848867	B
Plac8	0.991594957	0.008405043	4.770481649	0.001235194	0.000103071	5.8456025	6.225478	2.5424032	4.5094337	0.6894286	0.622641509	0.124377753	B
Trbc1	0.991594957	0.008405043	4.770481649	0.001024001	0.009415924	-3.4868045	-3.5922494	1.5410854	1.245283	16.592222	0.367924528	0.81868392	B
Klrb1c	0.991394837	0.008605163	4.746749342	3.40E-06	1.78E-06	3.9777021	4.0184975	2.2083979	0	0.008392271	0	0.003227796	B
Unc119	0.991394837	0.008605163	4.746749342	0.000164073	2.99E-05	2.6254773	2.6573067	1.0205444	0.509434	0.08069491	0.283018868	0.067511154	B
Tmem246	0.991194717	0.008805283	4.723557973	3.55E-07	7.34E-08	3.2158024	3.2297077	1.5541047	0	0.000129112	0	0.000129112	B
Phactr1	0.991194717	0.008805283	4.723557973	5.03E-07	9.76E-08	3.3928874	3.3634987	1.7375777	0	0.000186495	0	0.000172149	B
Gga2	0.991194717	0.008805283	4.723557973	0.000126841	1.71E-05	2.836197	2.919716	1.1197015	0.5377358	0.050683577	0.349056604	0.044098871	B
Ahr	0.991194717	0.008805283	4.723557973	6.03E-05	9.99E-06	3.2395175	3.2515192	1.5197068	0.26415095	0.031158995	0.150943396	0.025234195	B
Pglyrp1	0.990994597	0.009005403	4.700883224	8.07E-05	1.78E-05	3.9575863	4.188575	1.9507364	0.17924528	0.051946003	0.113207547	0.029365774	B
Klrc2	0.990994597	0.009005403	4.700883224	1.36E-06	1.22E-06	4.353806	4.418453	2.2622216	0	0.004174617	0	0.001664108	B
Orai3	0.990994597	0.009005403	4.700883224	8.09E-05	1.57E-05	2.583889	2.6313725	1.0453496	0.16037735	0.050611846	0.141509434	0.045275223	B
Sorbs3	0.990994597	0.009005403	4.700883224	9.84E-07	1.77E-07	3.2100205	3.2725086	1.5020801	0	0.00057383	0	0.000516447	B
Wnt10a	0.990994597	0.009005403	4.700883224	5.22E-06	6.40E-07	4.7480936	4.862892	2.081441	0.009433962	0.002754386	0.009433962	0.001850603	B
Pbx1	0.990994597	0.009005403	4.700883224	7.11E-06	2.29E-06	3.2307463	2.977375	1.9252843	0	0.004734101	0	0.003457329	B
Zfp820	0.990794477	0.009205523	4.678702383	1.61E-06	1.63E-05	-3.5046778	-3.6778984	1.5699238	0	0.036983375	0	0.03249315	B
Cd3e	0.990794477	0.009205523	4.678702383	0.000273981	0.001641882	-3.0114777	-3.1949654	1.191965	0.3490566	3.3951254	0.150943396	0.875320986	B
Trbv12-1	0.990794477	0.009205523	4.678702383	4.27E-06	5.87E-05	-3.7213957	-3.895258	1.7566731	0	0.07696501	0	0.050927453	B
Alox15	0.990794477	0.009205523	4.678702383	7.19E-07	1.34E-07	3.6157508	3.658455	1.7465775	0	0.000688597	0	0.000200841	B
Lef1	0.990794477	0.009205523	4.678702383	0.000128898	0.001022576	-2.9971504	-3.0800714	1.3409216	0.18867925	2.229647	0.075471698	0.679659145	B
Cacnb2	0.990594357	0.009405643	4.656994201	1.37E-06	2.57E-07	3.5810423	3.5736942	1.9197723	0	0.001190698	0	0.001032895	B
Cebpb	0.990594357	0.009405643	4.656994201	7.00E-05	1.44E-05	2.7605524	2.847314	1.1922226	0.12264151	0.05137217	0.103773585	0.037758044	B
H2-Oa	0.990594357	0.009405643	4.656994201	0.000408082	6.57E-05	2.8052464	2.7228975	1.2906935	1.235849	0.14350066	0.622641509	0.12018879	B
Socs2	0.990594357	0.009405643	4.656994201	8.39E-06	3.97E-06	3.4442334	3.587408	1.9257009	0	0.012036094	0	0.007029423	B
Trbv26	0.990394237	0.009605763	4.635738773	1.50E-06	1.70E-05	-3.8197856	-3.9878712	1.7382193	0	0.023067985	0	0.018018277	B
Cd3d	0.990394237	0.009605763	4.635738773	0.000482852	0.003165185	-3.0855567	-3.2864408	1.2489418	0.6226415	6.7369847	0.179245283	0.94452494	B
Fam129a	0.990394237	0.009605763	4.635738773	4.25E-05	1.06E-05	4.3257456	4.5261517	2.2249432	0.018867925	0.034300715	0.018867925	0.022264622	B
Hip1r	0.990394237	0.009605763	4.635738773	8.47E-05	8.96E-06	3.4482102	3.5827942	1.43852	0.3018868	0.02846199	0.188679245	0.025764988	B
Samd3	0.990394237	0.009605763	4.635738773	4.76E-06	1.18E-06	4.52994	4.6098766	2.1871123	0	0.005164474	0	0.003285179	B
Trav6-7-dv9	0.990394237	0.009605763	4.635738773	3.34E-06	3.05E-05	-3.2849844	-3.4602737	1.4408126	0.009433962	0.04850302	0.009433962	0.042147847	B
Hspa1b	0.990394237	0.009605763	4.635738773	2.04E-06	3.78E-07	2.842696	2.8114853	1.3538469	0	0.001750183	0	0.001362847	B
Hpgd	0.990394237	0.009605763	4.635738773	2.14E-05	5.97E-06	4.7594695	4.7485504	2.6358414	0.018867925	0.008019281	0.009433962	0.004963633	B
Ephb6	0.990394237	0.009605763	4.635738773	8.52E-06	0.000120168	-4.021611	-4.2873526	1.8503693	0.009433962	0.20349462	0.009433962	0.151491242	B
Snca	0.990194116	0.009805884	4.614917426	4.76E-06	7.17E-07	4.73279	4.705826	2.5545645	0	0.007101152	0	0.00074598	B
Prr13	0.990194116	0.009805884	4.614917426	0.000256675	5.23E-05	2.791385	2.7951937	1.2709197	0.41509435	0.14727359	0.254716981	0.104781442	B
Coro2a	0.990194116	0.009805884	4.614917426	5.05E-05	1.09E-05	4.9086423	5.151582	2.6451728	0.0754717	0.051831238	0.056603774	0.031288106	B
Traf5	0.990194116	0.009805884	4.614917426	0.000170221	2.51E-05	2.9972997	3.0549536	1.3527907	0.5471698	0.06929003	0.330188679	0.060223507	B
F2rl2	0.990194116	0.009805884	4.614917426	4.01E-06	8.65E-07	2.728377	2.6564827	1.3311907	0	0.002108827	0	0.001821912	B
Adrbk2	0.990194116	0.009805884	4.614917426	8.41E-06	3.04E-06	3.4859908	3.4245625	1.9857519	0	0.007617599	0	0.0050784	B
Sdc3	0.990194116	0.009805884	4.614917426	2.99E-05	8.84E-06	3.6876903	3.7456217	1.834102	0.028301887	0.013513708	0.018867925	0.009453857	B
Fam212a	0.989993996	0.010006004	4.594512617	1.49E-05	3.10E-06	2.7069547	2.7263584	1.2554773	0.0754717	0.014876555	0.075471698	0.012710345	B
Fut7	0.989993996	0.010006004	4.594512617	4.19E-06	9.71E-07	3.7496264	3.9595451	2.0150344	0	0.004561952	0	0.003916393	B
Gm17025	0.989993996	0.010006004	4.594512617	5.93E-07	1.18E-07	3.3867683	3.3937187	1.686593	0.009433962	0.000387336	0.009433962	0.000344298	B
Paqr9	0.989993996	0.010006004	4.594512617	1.83E-06	5.69E-07	4.328828	4.391308	2.34585	0	0.000760325	0	0.000559485	B
Pmaip1	0.989993996	0.010006004	4.594512617	1.52E-05	4.02E-06	2.4372094	2.3296652	1.2713107	0.009433962	0.009195633	0.009433962	0.00781844	B
Ear2	0.989993996	0.010006004	4.594512617	7.23E-06	5.61E-06	4.569876	4.560439	2.6386967	0	0.007316338	0	0.002697003	B
Arsb	0.989793876	0.010206124	4.574507846	2.60E-05	3.88E-06	4.264657	4.673086	1.9783996	0.047169812	0.014905246	0.047169811	0.012193897	B
Ppm1m	0.989793876	0.010206124	4.574507846	0.00013448	3.18E-05	2.1999326	2.2800245	0.8180083	0.18867925	0.09189895	0.160377358	0.080938787	B
Ctsz	0.989793876	0.010206124	4.574507846	0.000510673	0.000149691	1.9049616	1.8925142	0.80798566	1.5660378	0.34322235	0.641509434	0.252313254	B
Klrd1	0.989793876	0.010206124	4.574507846	6.26E-05	1.50E-05	4.9462676	5.1619825	2.543383	0	0.057282627	0	0.024861205	B
Apobec3	0.989793876	0.010206124	4.574507846	0.000755284	0.000186219	2.1455636	2.2040968	0.7761479	2.2830188	0.5817493	0.783018868	0.306640653	B
Sox4	0.989793876	0.010206124	4.574507846	9.72E-05	0.001286039	-3.9789302	-4.2951193	1.8692201	0.38679245	2.3374553	0.160377358	0.680333395	B
Lmo1	0.989593756	0.010406244	4.554887575	2.79E-06	5.46E-07	4.496625	4.66671	2.2439373	0	0.00311303	0	0.002324013	B
Tbx21	0.989593756	0.010406244	4.554887575	3.44E-06	8.13E-07	3.765839	3.8265514	2.021029	0	0.004289383	0	0.003285179	B
Adam11	0.989593756	0.010406244	4.554887575	6.60E-06	1.07E-06	3.8725433	3.8418827	2.029131	0	0.003184759	0	0.002697003	B
Xlr4c	0.989393636	0.010606364	4.535637153	9.82E-06	5.69E-05	-2.8289747	-2.988803	1.1661222	0.009433962	0.1258984	0.009433962	0.10681854	B
Gm5127	0.989393636	0.010606364	4.535637153	4.47E-07	9.18E-08	3.4866138	3.5247402	1.7760513	0	0.000315607	0	0.000272569	B
Bcl2a1b	0.989393636	0.010606364	4.535637153	0.000178211	3.18E-05	4.203293	4.122692	2.1695912	0.5754717	0.09006269	0.273584906	0.046150315	B
Plxna4	0.989193516	0.010806484	4.516742751	4.22E-07	6.58E-08	3.1805694	3.1813087	1.5126339	0	0.000143458	0	0.000114766	B
Hbb-bt	0.989193516	0.010806484	4.516742751	7.05E-05	6.60E-06	4.458927	4.444147	2.3309553	0.018867925	0.5303628	0.018867925	0.005824379	B
Homer2	0.989193516	0.010806484	4.516742751	1.24E-06	3.31E-07	3.5968277	3.6072006	1.975161	0	0.001764529	0	0.001032895	B
Tspo2	0.989193516	0.010806484	4.516742751	1.09E-06	1.51E-07	4.0972195	4.0795593	2.1351109	0	0.001405885	0	0.000401681	B
Golm1	0.989193516	0.010806484	4.516742751	2.14E-05	3.09E-06	5.224552	5.7002325	2.54135	0.06603774	0.011548338	0.047169811	0.009841192	B
Plaur	0.989193516	0.010806484	4.516742751	3.24E-05	4.64E-06	4.741464	4.95014	2.5254095	0.10377359	0.014647023	0.075471698	0.011275769	B
Rgs1	0.988993396	0.011006604	4.498191303	5.16E-05	1.31E-05	3.990298	4.0229406	2.1877177	0.13207547	0.030714275	0.08490566	0.017171877	B
Gadd45b	0.988993396	0.011006604	4.498191303	7.42E-05	3.51E-05	3.426126	3.6770172	2.029112	0.24528302	0.06994993	0.150943396	0.027013069	B
Trbc2	0.988993396	0.011006604	4.498191303	0.001822781	0.012848149	-2.9628901	-3.09157	1.2933825	4.207547	26.73317	0.679245283	0.992023757	B
Trbv2	0.988993396	0.011006604	4.498191303	2.30E-06	2.42E-05	-3.3493562	-3.5341053	1.5975635	0	0.041416213	0	0.02684092	B
Kcnk13	0.988993396	0.011006604	4.498191303	1.10E-06	2.12E-07	3.2840552	3.3008575	1.7663438	0	0.000344298	0	0.000315607	B
C5ar1	0.988993396	0.011006604	4.498191303	1.01E-06	1.18E-06	3.6560178	3.6566486	1.9724422	0	0.001764529	0	0.0008464	B
Pilrb1	0.988793276	0.011206724	4.479970446	1.24E-06	7.37E-07	4.1618714	4.199787	2.3153903	0	0.001133315	0	0.000932475	B
Neurl3	0.988793276	0.011206724	4.479970446	0.00010746	1.20E-05	5.813666	6.3321114	2.8446999	0.254717	0.034472864	0.188679245	0.026883957	B
Sorl1	0.988793276	0.011206724	4.479970446	0.000154548	2.59E-05	3.3605928	3.2801104	1.790517	0.4716981	0.060252197	0.349056604	0.050353623	B
Stc2	0.988793276	0.011206724	4.479970446	4.03E-07	7.67E-08	3.3037698	3.2937202	1.6044252	0	0.000301261	0	0.000286915	B
Dlgap3	0.988793276	0.011206724	4.479970446	4.48E-07	1.18E-07	2.8004844	2.808607	1.4607099	0	0.000200841	0	0.000186495	B
Klre1	0.988793276	0.011206724	4.479970446	1.49E-06	3.38E-06	4.0613303	4.0370045	2.3745546	0	0.004748447	0	0.00142023	B
Nt5c3b	0.988793276	0.011206724	4.479970446	5.75E-05	0.000200288	-1.8459624	-1.8944349	0.75998926	0.10377359	0.5061902	0.103773585	0.331372746	B
Tenm4	0.988593156	0.011406844	4.462068476	2.18E-06	3.43E-07	3.8559952	3.8362656	2.114407	0.018867925	0.000789017	0.018867925	0.000674251	B
Dennd5b	0.988593156	0.011406844	4.462068476	0.000161468	2.42E-05	2.562958	2.6513987	1.0503669	0.41509435	0.04038332	0.320754717	0.027443442	B
Gm2a	0.988393036	0.011606964	4.444474299	0.000349186	9.46E-05	2.203487	2.2330637	1.0753026	0.509434	0.25215545	0.367924528	0.18527551	B
Hbb-bs	0.988393036	0.011606964	4.444474299	0.000284455	3.41E-05	4.1939497	4.176857	2.21991	0.009433962	2.0218487	0.009433962	0.024473869	B
I830077J02Rik	0.988393036	0.011606964	4.444474299	1.40E-05	3.70E-06	3.5352888	3.6185026	1.8990157	0	0.013370249	0	0.010400677	B
Rai14	0.988393036	0.011606964	4.444474299	3.54E-07	8.46E-08	3.4037602	3.4452343	1.7967573	0	0.000243878	0	0.000200841	B
Cd163	0.988393036	0.011606964	4.444474299	4.82E-06	7.73E-07	3.5343237	3.5517178	1.9959861	0.009433962	0.002395742	0.009433962	0.002151864	B
Lat	0.988393036	0.011606964	4.444474299	0.00025759	0.001593916	-2.9905481	-3.1585608	1.239156	0.5	3.5215688	0.179245283	0.868076377	B
Sp140	0.988393036	0.011606964	4.444474299	0.00029328	6.64E-05	2.23354	2.201892	0.9162773	1.009434	0.15190727	0.443396226	0.128667135	B
Plagl1	0.988393036	0.011606964	4.444474299	2.54E-06	7.54E-07	3.587889	3.6409492	1.8984917	0	0.00216621	0	0.001434576	B
Fgr	0.988393036	0.011606964	4.444474299	6.42E-05	1.48E-05	2.935591	2.7398806	1.7120731	0.11320755	0.035792675	0.094339623	0.029050167	B
Endod1	0.988393036	0.011606964	4.444474299	1.73E-05	2.94E-06	3.8595674	3.9388475	1.9412205	0	0.012007402	0	0.009941613	B
Mx1	0.988192916	0.011807084	4.427177389	1.92E-05	4.64E-06	4.2919235	4.42638	2.358035	0	0.011046236	0	0.007732365	B
Tnnt1	0.988192916	0.011807084	4.427177389	7.08E-06	4.93E-05	-2.9266632	-3.040368	1.1905061	0	0.10855438	0	0.089044142	B
Serpinf1	0.988192916	0.011807084	4.427177389	4.23E-06	8.50E-07	3.635267	3.6072617	1.9552429	0	0.002883498	0	0.001994061	B
Fam20a	0.987992796	0.012007204	4.410167753	8.60E-07	4.04E-07	2.864027	2.9671898	1.8185009	0	0.002596583	0	0.002051444	B
Ccl21a	0.987992796	0.012007204	4.410167753	1.43E-06	4.95E-07	3.0972526	3.1258945	1.5245788	0.009433962	0.000516447	0.009433962	0.00037299	B
Ctla2b	0.987992796	0.012007204	4.410167753	4.96E-06	1.17E-06	4.286463	4.389723	2.2980747	0	0.005939145	0	0.004447186	B
Prkar2a	0.987992796	0.012007204	4.410167753	2.96E-05	7.13E-06	2.448454	2.5329437	1.0806364	0.094339624	0.025764987	0.056603774	0.021949015	B
Rtn4r	0.987792676	0.012207324	4.393435892	5.12E-07	1.25E-07	3.214753	3.1871586	1.7671407	0	0.000329953	0	0.000272569	B
Depdc7	0.987792676	0.012207324	4.393435892	1.24E-06	2.47E-07	3.2112875	3.2087402	1.6536127	0	0.001147661	0	0.000975512	B
Gm4951	0.987792676	0.012207324	4.393435892	2.91E-06	3.30E-07	4.1666627	4.1341763	2.2866244	0	0.001205044	0	0.000760325	B
Gm43352	0.987792676	0.012207324	4.393435892	9.34E-06	0.000111728	-3.2626264	-3.1954765	1.7777983	0.009433962	0.24363407	0.009433962	0.135868708	B
B4galt4	0.987792676	0.012207324	4.393435892	7.40E-06	1.40E-06	3.3241668	3.3883934	1.7274092	0	0.008148393	0	0.007129843	B
Ifitm2	0.987792676	0.012207324	4.393435892	2.68E-05	1.10E-05	3.617388	3.7926388	2.2244449	0.009433962	0.06679387	0.009433962	0.023397937	B
Cd247	0.987592556	0.012407444	4.376972771	0.00013613	0.000856771	-2.8135064	-2.992857	1.2036853	0.1981132	1.6624873	0.113207547	0.712711779	B
Plce1	0.987592556	0.012407444	4.376972771	1.27E-06	2.35E-07	3.77725	3.8337574	1.96289	0	0.000903783	0	0.00074598	B
Zfp503	0.987592556	0.012407444	4.376972771	4.87E-07	1.10E-07	3.000872	3.0135708	1.5759816	0	0.000387336	0	0.000286915	B
Fcgrt	0.987592556	0.012407444	4.376972771	3.50E-05	5.48E-06	4.178955	4.2388515	2.1926308	0.047169812	0.013456324	0.028301887	0.010099416	B
Arhgef10l	0.987592556	0.012407444	4.376972771	7.20E-06	1.55E-06	3.4869804	3.579935	1.8352816	0	0.011634412	0	0.008822643	B
Csf3r	0.987592556	0.012407444	4.376972771	3.82E-06	3.17E-06	3.2692885	3.257841	1.7702982	0	0.005164474	0	0.001907986	B
Wnt6	0.987392435	0.012607565	4.360769788	5.42E-07	9.16E-08	3.1955364	3.2206287	1.5886168	0	0.000301261	0	0.000200841	B
Gpr45	0.987392435	0.012607565	4.360769788	1.95E-06	4.00E-07	3.1069233	2.9857464	1.6754956	0	0.000975512	0	0.000889437	B
Nsg1	0.987392435	0.012607565	4.360769788	1.67E-07	2.73E-06	-4.358165	-4.604353	2.2193074	0.009433962	0.007861477	0.009433962	0.006756854	B
Nup107	0.987392435	0.012607565	4.360769788	1.38E-05	5.60E-05	-2.0562487	-2.1220875	0.7944051	0.028301887	0.16124636	0.028301887	0.12272799	B
Tmem141	0.987392435	0.012607565	4.360769788	6.80E-06	1.54E-06	3.9561687	4.0383186	2.307664	0.009433962	0.003715552	0.009433962	0.003213451	B
Spp1	0.987392435	0.012607565	4.360769788	1.17E-06	4.10E-07	3.8101778	3.819561	2.072903	0	0.000789017	0	0.000530793	B
Ehd4	0.987392435	0.012607565	4.360769788	8.00E-05	1.58E-05	2.5522428	2.6894674	0.9860325	0.23584905	0.059649676	0.179245283	0.047441433	B
Camk4	0.987192315	0.012807685	4.344818747	7.55E-05	0.000639642	-3.0891423	-3.1985369	1.4773219	0.13207547	1.1463841	0.103773585	0.582782217	B
Ighm	0.986992195	0.013007805	4.329111836	0.004002895	0.000629938	2.8890839	2.8169036	1.3762932	12.207547	1.4681453	0.839622642	0.538310356	B
Lrrc3	0.986992195	0.013007805	4.329111836	7.89E-07	2.35E-07	2.8111217	2.7805977	1.518134	0	0.000502102	0	0.000344298	B
Amica1	0.986992195	0.013007805	4.329111836	0.000127963	1.88E-05	4.4772134	4.7178183	2.1799092	0.26415095	0.07588908	0.141509434	0.044084525	B
Klra8	0.986992195	0.013007805	4.329111836	4.10E-07	2.04E-07	3.4995072	3.497013	1.8640827	0	0.000903783	0	0.000258224	B
Themis	0.986992195	0.013007805	4.329111836	6.54E-05	0.000729186	-3.4820397	-3.5073814	1.7721463	0.16037735	1.1930653	0.08490566	0.584388942	B
Igsf3	0.986792075	0.013207925	4.313641597	1.72E-06	1.73E-05	-3.458074	-3.6092968	1.7213583	0	0.045346953	0	0.039135237	B
Tmed3	0.986792075	0.013207925	4.313641597	0.000122149	4.55E-05	1.4650815	1.5072336	0.56357414	0.17924528	0.13972771	0.160377358	0.115669875	B
Gm19590	0.986591955	0.013408045	4.298400912	9.64E-07	3.96E-07	3.1321697	3.2321491	1.9950311	0	0.002682657	0	0.001879295	B
Pdzrn3	0.986591955	0.013408045	4.298400912	2.48E-07	5.04E-08	2.837641	2.7713985	1.4943502	0	0.000143458	0	0.000143458	B
Mcm7	0.986591955	0.013408045	4.298400912	7.24E-05	0.000354369	-2.151949	-2.1251707	1.044126	0.21698113	1.2498745	0.179245283	0.376361054	B
Zfpm1	0.986391835	0.013608165	4.283382977	2.24E-05	8.12E-05	-1.8856124	-1.918992	0.8093841	0.03773585	0.2115426	0.037735849	0.156956977	B
Pla2g4f	0.986391835	0.013608165	4.283382977	2.31E-06	7.58E-07	3.3816614	3.3890743	2.003273	0	0.00226663	0	0.002008407	B
Stfa3	0.986391835	0.013608165	4.283382977	2.87E-07	1.48E-07	3.2304435	3.2532444	1.7925413	0	0.000717288	0	0.000129112	B
Recql	0.986391835	0.013608165	4.283382977	1.60E-05	6.72E-05	-2.143375	-2.1986456	0.8843961	0.03773585	0.16034257	0.037735849	0.131837549	B
Chaf1b	0.986191715	0.013808285	4.268581287	9.26E-06	4.56E-05	-2.1872416	-2.1642408	0.99519527	0.009433962	0.1829802	0.009433962	0.116157631	B
1700097N02Rik	0.986191715	0.013808285	4.268581287	4.75E-05	0.000292682	-2.5999656	-2.6602335	1.2793714	0.06603774	0.63659316	0.056603774	0.34340884	B
Gzmb	0.986191715	0.013808285	4.268581287	1.98E-06	1.39E-06	3.7593474	3.799839	2.3046649	0	0.00829185	0	0.00216621	B
Plau	0.986191715	0.013808285	4.268581287	3.83E-07	9.27E-08	2.998503	3.0199108	1.6458316	0	0.000157803	0	0.000129112	B
Ffar2	0.986191715	0.013808285	4.268581287	6.68E-06	1.39E-06	3.716417	3.6479073	2.1786563	0	0.004318074	0	0.00311303	B
Trim30d	0.985991595	0.014008405	4.253989617	0.000116592	1.89E-05	3.5140085	3.4967928	1.8983389	0.41509435	0.041014533	0.273584906	0.033411279	B
Gas6	0.985991595	0.014008405	4.253989617	4.62E-07	1.27E-07	2.9172366	2.8972454	1.6190462	0	0.000243878	0	0.000215186	B
Gstm5	0.985791475	0.014208525	4.239602008	1.52E-06	4.45E-07	3.083431	3.0993881	1.7950968	0	0.001004203	0	0.000832054	B
Cx3cr1	0.985791475	0.014208525	4.239602008	8.31E-06	3.16E-06	2.6003852	2.6971245	1.6318663	0.009433962	0.010716284	0.009433962	0.006139986	B
Satb1	0.985791475	0.014208525	4.239602008	0.000534594	0.004804044	-3.1453621	-3.390915	1.6077101	1.4056604	8.406803	0.424528302	0.958124722	B
Samd4	0.985791475	0.014208525	4.239602008	1.13E-06	2.46E-07	3.2631385	3.2566109	1.8134985	0	0.000430373	0	0.000329953	B
Hvcn1	0.985791475	0.014208525	4.239602008	0.000271053	5.42E-05	2.7855136	2.9705648	1.3771266	0.6603774	0.14647022	0.358490566	0.11744875	B
Gfod2	0.985791475	0.014208525	4.239602008	5.78E-06	4.67E-05	-2.8054163	-2.8370094	1.3574147	0.03773585	0.08386532	0.018867925	0.052390721	B
Fut4	0.985791475	0.014208525	4.239602008	1.42E-06	3.48E-07	3.0851295	3.1759586	1.6383992	0	0.001090278	0	0.001075932	B
Krt8	0.985591355	0.014408645	4.225412751	6.89E-06	2.52E-06	3.0571663	2.982582	1.7910078	0.009433962	0.002754386	0.009433962	0.00206579	B
Tnfsf12	0.985591355	0.014408645	4.225412751	1.50E-06	6.43E-07	3.673945	3.8141212	2.1768548	0	0.001606725	0	0.001276773	B
Abca1	0.985591355	0.014408645	4.225412751	0.000193179	2.71E-05	3.6898377	3.512392	2.1021395	0.5943396	0.046996716	0.301886792	0.040842383	B
Zbtb16	0.985591355	0.014408645	4.225412751	1.50E-06	9.69E-07	3.8532436	3.9446392	2.5272262	0	0.009683389	0	0.003356908	B
Ncbp1	0.985391235	0.014608765	4.211416372	4.37E-05	0.000124669	-1.539387	-1.5776205	0.5856525	0.08490566	0.31491816	0.075471698	0.234352361	B
Bst1	0.985391235	0.014608765	4.211416372	7.39E-06	2.65E-06	3.7922485	3.9175854	2.3857477	0	0.013341558	0	0.009367782	B
Ifit3b	0.985191115	0.014808885	4.197607621	1.80E-05	6.71E-06	4.673449	5.0728626	2.9894736	0.0754717	0.021633409	0.056603774	0.01347067	B
Il4	0.985191115	0.014808885	4.197607621	1.30E-06	4.74E-07	3.646625	3.6919613	2.09969	0	0.005695267	0	0.002022752	B
Tfcp2l1	0.985191115	0.014808885	4.197607621	5.19E-07	1.18E-07	2.5818408	2.5515919	1.3927809	0.009433962	0.000215186	0.009433962	0.000200841	B
Oas1a	0.985191115	0.014808885	4.197607621	2.94E-05	4.82E-06	3.8275223	3.9515285	2.0520804	0.08490566	0.016813232	0.056603774	0.013886697	B
Timd4	0.984990995	0.015009005	4.183981461	2.00E-06	1.68E-06	3.7374632	3.764925	2.2797809	0	0.001721491	0	0.001090278	B
Htra3	0.984990995	0.015009005	4.183981461	3.59E-07	1.03E-07	3.2012358	3.3121834	1.8693534	0	0.000329953	0	0.000229532	B
Gpx1	0.984790875	0.015209125	4.170533053	0.000986656	0.000386588	1.3491595	1.3081522	0.6412846	1.1603774	1.0082345	0.537735849	0.487296828	B
Rgcc	0.984790875	0.015209125	4.170533053	7.63E-05	0.000664924	-3.5804613	-3.7382889	1.6399779	0.20754717	1.6990403	0.094339623	0.567862625	B
Il10ra	0.984790875	0.015209125	4.170533053	6.52E-05	1.43E-05	2.504828	2.4944763	1.2561576	0.12264151	0.033353895	0.075471698	0.029724418	B
Tjp1	0.984590754	0.015409246	4.157257749	5.51E-07	1.42E-07	2.9361472	2.9392414	1.627945	0	0.000258224	0	0.000243878	B
Dennd4a	0.984590754	0.015409246	4.157257749	8.82E-05	2.28E-05	2.015399	2.016427	0.9290535	0.3301887	0.048818626	0.226415094	0.044385786	B
Snx10	0.984590754	0.015409246	4.157257749	3.59E-05	1.15E-05	2.012451	2.074399	0.9965655	0.10377359	0.03587875	0.094339623	0.030341286	B
Itgb8	0.984590754	0.015409246	4.157257749	2.21E-06	1.33E-06	3.5938087	3.7363358	2.442057	0	0.005465735	0	0.003600786	B
Chad	0.984590754	0.015409246	4.157257749	4.17E-07	1.08E-07	3.2443001	3.3057938	1.9617419	0	0.000832054	0	0.000430373	B
Drosha	0.984390634	0.015609366	4.14415108	1.64E-05	8.13E-05	-2.2686336	-2.341364	0.99129915	0.03773585	0.21312064	0.037735849	0.148894659	B
Ccdc180	0.984390634	0.015609366	4.14415108	6.45E-06	1.05E-06	4.3717017	4.5814476	2.2861724	0.028301887	0.004475878	0.028301887	0.00385901	B
Gucy1a3	0.984390634	0.015609366	4.14415108	2.32E-06	4.95E-07	3.771844	3.9119205	2.1752682	0	0.001735837	0	0.001391539	B
Siglecf	0.984190514	0.015809486	4.131208748	3.15E-07	1.34E-07	3.1898594	3.2444305	1.9445902	0	0.000401681	0	0.00037299	B
Camp	0.984190514	0.015809486	4.131208748	5.29E-06	2.08E-06	3.481234	3.5286102	2.1281753	0	0.18473037	0	0.001721491	B
Gnaq	0.984190514	0.015809486	4.131208748	5.33E-05	1.47E-05	2.0475066	2.0204077	1.0583488	0.12264151	0.035061043	0.08490566	0.03117334	B
Kcnk1	0.983990394	0.016009606	4.118426618	2.70E-07	5.42E-08	3.2623806	3.285984	1.8547325	0	0.000430373	0	0.000200841	B
Paqr5	0.983990394	0.016009606	4.118426618	8.04E-06	1.92E-06	3.3400083	3.362774	2.0560238	0	0.010744975	0	0.008923064	B
Alas2	0.983990394	0.016009606	4.118426618	5.33E-06	8.70E-07	3.8283494	3.7812958	2.4077382	0	0.013441979	0	0.001090278	B
Egln3	0.983990394	0.016009606	4.118426618	4.42E-06	5.22E-05	-3.8468103	-4.0927305	2.2086136	0.009433962	0.09806763	0.009433962	0.081770841	B
Ifit3	0.983990394	0.016009606	4.118426618	6.27E-05	2.49E-05	3.8340554	4.1465225	2.5016894	0.2735849	0.07740973	0.122641509	0.034702397	B
Trav14-2	0.983990394	0.016009606	4.118426618	1.41E-06	9.04E-06	-2.700406	-2.931591	1.4440068	0	0.016999727	0	0.013814968	B
Rnf216	0.983790274	0.016209726	4.105800709	8.17E-05	1.65E-05	2.7702396	2.44728	1.6914365	0.26415095	0.041272756	0.226415094	0.036036553	B
Klf5	0.983790274	0.016209726	4.105800709	6.93E-07	2.31E-07	3.1857727	3.2073212	1.7128851	0.009433962	0.000659905	0.009433962	0.000588176	B
Wnt3	0.983590154	0.016409846	4.093327186	1.46E-06	4.81E-07	3.3708773	3.4584465	1.9553709	0.009433962	0.001291119	0.009433962	0.001090278	B
Clec4e	0.983590154	0.016409846	4.093327186	7.54E-07	6.30E-07	3.3404965	3.422245	2.207947	0	0.002395742	0	0.00159238	B
Eea1	0.983590154	0.016409846	4.093327186	4.00E-05	9.24E-06	2.4499571	2.545414	1.2083776	0.11320755	0.033526044	0.094339623	0.026224052	B
Gm43647	0.983590154	0.016409846	4.093327186	1.79E-05	0.000118583	-2.9578683	-3.1292763	1.7088765	0.018867925	0.18133043	0.018867925	0.133329508	B
Il31ra	0.983390034	0.016609966	4.081002353	7.76E-07	2.04E-07	2.8388	2.8717937	1.6343728	0.009433962	0.000961166	0.009433962	0.000789017	B
Apoc1	0.983390034	0.016609966	4.081002353	2.83E-05	1.44E-05	4.5824337	4.556464	2.813686	0.018867925	0.011333152	0.018867925	0.00527924	B
Retn	0.983390034	0.016609966	4.081002353	9.43E-07	1.90E-07	2.8361452	2.8112755	1.5051997	0.009433962	0.000444719	0.009433962	0.000329953	B
Srxn1	0.983390034	0.016609966	4.081002353	8.14E-07	2.99E-07	3.366166	3.460495	2.0266554	0	0.00057383	0	0.000502102	B
Khk	0.983390034	0.016609966	4.081002353	6.82E-05	2.15E-05	1.6875383	1.6952868	0.7205896	0.0754717	0.063063964	0.066037736	0.057340009	B
Myo5a	0.983390034	0.016609966	4.081002353	4.77E-05	1.25E-05	2.1191835	2.2047577	0.9608352	0.18867925	0.043926723	0.132075472	0.036624729	B
S100a8	0.983390034	0.016609966	4.081002353	3.55E-05	2.52E-05	3.6431596	3.6981354	2.0931358	0.018867925	0.8024589	0.018867925	0.009568623	B
Naa16	0.983390034	0.016609966	4.081002353	4.11E-05	0.00011539	-1.4419194	-1.4635124	0.6125467	0.12264151	0.26673076	0.113207547	0.202633882	B
Kcnh3	0.983390034	0.016609966	4.081002353	5.16E-06	7.35E-05	-3.7926106	-3.9432316	2.0110488	0.018867925	0.10918559	0.018867925	0.098813606	B
Hes7	0.983189914	0.016810086	4.068822649	1.06E-06	2.41E-07	2.6821554	2.642458	1.4598595	0	0.000487756	0	0.000459064	B
Tmem51	0.983189914	0.016810086	4.068822649	3.55E-06	1.09E-06	3.6426673	3.6590137	2.2568	0	0.001778874	0	0.001477613	B
Myl10	0.983189914	0.016810086	4.068822649	2.53E-06	3.16E-05	-3.8360813	-4.118453	2.125337	0.009433962	0.13638516	0.009433962	0.068673161	B
Cdc7	0.983189914	0.016810086	4.068822649	8.06E-06	4.03E-05	-2.1571476	-2.1151152	1.1498138	0.009433962	0.1553646	0.009433962	0.108640452	B
Irf4	0.982989794	0.017010206	4.056784636	4.60E-05	9.26E-06	3.1337378	3.2235193	1.6150203	0.16037735	0.022895835	0.141509434	0.017157531	B
2900026A02Rik	0.982989794	0.017010206	4.056784636	4.53E-06	1.55E-06	2.333879	2.3496552	1.4848242	0.018867925	0.00545139	0.018867925	0.004820176	B
Pf4	0.982989794	0.017010206	4.056784636	2.47E-06	1.10E-06	3.5632994	3.5790806	2.3067691	0	0.001893641	0	0.000817708	B
Tgm3	0.982989794	0.017010206	4.056784636	3.58E-07	2.02E-07	2.948832	2.9714184	1.7836907	0	0.00074598	0	0.000545139	B
Lalba	0.982789674	0.017210326	4.044884999	2.64E-06	6.06E-07	2.4456615	2.3027267	1.3155906	0.009433962	0.001291119	0.009433962	0.001147661	B
Usp37	0.982789674	0.017210326	4.044884999	2.27E-05	7.14E-05	-1.6042925	-1.6255312	0.67685455	0.08490566	0.18607888	0.08490566	0.146068544	B
Aif1l	0.982789674	0.017210326	4.044884999	3.90E-07	1.01E-07	2.644411	2.6009884	1.5670775	0	0.000329953	0	0.000301261	B
Ehd2	0.982789674	0.017210326	4.044884999	4.09E-07	8.12E-08	2.775775	2.7595654	1.4233893	0.009433962	0.000157803	0.009433962	0.000143458	B
Atp2b4	0.982789674	0.017210326	4.044884999	1.42E-05	4.82E-06	2.722562	2.7396183	1.8849738	0	0.014890901	0	0.012279972	B
Tpd52	0.982789674	0.017210326	4.044884999	9.83E-05	3.40E-05	1.7753453	1.678318	0.97743744	0.20754717	0.08075229	0.179245283	0.068917038	B
Mybpc3	0.982589554	0.017410446	4.033120538	4.40E-07	8.10E-08	2.8014386	2.769043	1.4716629	0	0.000143458	0	0.000143458	B
Map3k8	0.982589554	0.017410446	4.033120538	4.86E-05	1.27E-05	2.4981992	2.5238857	1.4297216	0.17924528	0.025119428	0.150943396	0.021862941	B
Hdgfrp3	0.982589554	0.017410446	4.033120538	9.95E-06	5.09E-05	-2.3326986	-2.3901834	1.1509255	0.018867925	0.14086103	0.018867925	0.10059248	B
Tacc2	0.982389434	0.017610566	4.021488162	4.31E-06	5.33E-05	-3.418725	-3.432046	1.7946539	0	0.10166841	0	0.084969946	B
Tmem216	0.982389434	0.017610566	4.021488162	3.34E-06	1.67E-05	-2.663288	-2.7807426	1.1772346	0.009433962	0.04797223	0.009433962	0.043395929	B
Mms22l	0.982389434	0.017610566	4.021488162	6.39E-06	3.26E-05	-2.1788015	-2.1316319	1.1852556	0.028301887	0.13054644	0.028301887	0.090120074	B
2610020C07Rik	0.982389434	0.017610566	4.021488162	2.66E-06	1.81E-05	-2.8624403	-2.952652	1.4238386	0	0.051156987	0	0.044973962	B
Pianp	0.982389434	0.017610566	4.021488162	4.73E-06	1.15E-06	2.9854832	2.8365898	1.7669076	0	0.002237939	0	0.001951024	B
Exoc3l4	0.982389434	0.017610566	4.021488162	9.93E-07	3.15E-07	2.9016128	2.9049244	1.7295039	0	0.002324013	0	0.001477613	B
Cd1d2	0.982189314	0.017810686	4.009984885	2.21E-06	2.24E-05	-3.3366797	-3.5675554	1.9499958	0.009433962	0.035835713	0.009433962	0.034315062	B
Slc16a1	0.982189314	0.017810686	4.009984885	1.69E-05	0.000102714	-2.6928403	-2.7864485	1.4266382	0.028301887	0.3082474	0.028301887	0.189952229	B
Trem2	0.982189314	0.017810686	4.009984885	1.33E-06	9.10E-07	3.6908054	3.7373772	2.2374654	0	0.001118969	0	0.000645559	B
Gm29666	0.982189314	0.017810686	4.009984885	2.16E-06	9.74E-06	-2.2349355	-2.291853	1.0208039	0	0.025750643	0	0.023111022	B
Sh2d1a	0.982189314	0.017810686	4.009984885	0.000137501	0.001007881	-3.0074034	-3.2000895	1.6466451	0.23584905	2.090493	0.113207547	0.669774915	B
Hes1	0.982189314	0.017810686	4.009984885	3.25E-05	2.08E-05	2.9095435	3.1376047	2.3068209	0.13207547	0.11083535	0.103773585	0.035046695	B
Itgae	0.982189314	0.017810686	4.009984885	4.68E-05	2.94E-05	3.4312456	3.8311558	2.9297884	0.009433962	0.121250376	0.009433962	0.066894286	B
Nt5e	0.981989194	0.018010806	3.998607821	1.15E-05	4.40E-06	3.7131503	3.9013863	2.3602254	0.009433962	0.016153328	0.009433962	0.011003199	B
Cd34	0.981989194	0.018010806	3.998607821	7.50E-07	2.21E-07	3.1732666	3.1719036	2.1979501	0	0.002955227	0	0.000903783	B
Ccr3	0.981789073	0.018210927	3.987354179	6.49E-07	2.00E-07	3.1965027	3.1861153	2.02596	0	0.000387336	0	0.000315607	B
Aim2	0.981789073	0.018210927	3.987354179	9.02E-05	2.70E-05	1.9023278	1.8237648	0.95220345	0.28301886	0.057971224	0.198113208	0.050152782	B
Nrn1	0.981789073	0.018210927	3.987354179	1.13E-05	2.17E-06	3.941882	4.078596	2.345596	0	0.008463999	0	0.004389803	B
Gata3	0.981789073	0.018210927	3.987354179	4.24E-05	0.000385518	-2.9843585	-2.9893856	1.5824851	0.06603774	0.7384481	0.056603774	0.358170628	B
Gsap	0.981789073	0.018210927	3.987354179	2.23E-05	6.05E-06	3.2693737	3.4246635	1.7954625	0.03773585	0.015966833	0.037735849	0.013814968	B
Bhlhb9	0.981588953	0.018411047	3.976221262	2.18E-05	8.63E-05	-2.0480316	-2.166298	0.9193472	0.056603774	0.2095055	0.056603774	0.168534007	B
Klrb1a	0.981588953	0.018411047	3.976221262	1.25E-06	1.39E-06	3.1115193	3.2114906	2.2258134	0	0.006240406	0	0.002797424	B
Fgf13	0.981588953	0.018411047	3.976221262	8.57E-06	4.22E-05	-2.2838182	-2.3170795	1.0465976	0	0.11237035	0	0.090392643	B
St8sia6	0.981388833	0.018611167	3.965206457	4.97E-05	9.52E-06	4.8802094	5.1952524	2.8315947	0.11320755	0.025334615	0.08490566	0.02118869	B
Ctdspl	0.981388833	0.018611167	3.965206457	1.04E-06	1.19E-05	-3.4602094	-3.7902145	1.9456738	0	0.0441706	0	0.036223048	B
Cbx2	0.981388833	0.018611167	3.965206457	4.58E-06	2.12E-05	-2.167589	-2.2538586	1.0934758	0.009433962	0.054427817	0.009433962	0.04907685	B
Sat1	0.981188713	0.018811287	3.954307238	0.000530071	0.000206948	1.5011741	1.423584	0.83633405	0.8396226	0.4159697	0.490566038	0.295537034	B
Nefm	0.981188713	0.018811287	3.954307238	4.39E-07	1.39E-07	2.6798964	2.6277409	1.7757812	0	0.00047341	0	0.000200841	B
G0s2	0.981188713	0.018811287	3.954307238	5.16E-06	3.30E-05	-2.9575598	-3.2344265	1.5906837	0.018867925	0.07339291	0.009433962	0.060826029	B
Hdac2	0.981188713	0.018811287	3.954307238	7.96E-05	0.000227629	-1.5278053	-1.5992241	0.6144453	0.16037735	0.5861104	0.113207547	0.361886181	B
Nck2	0.981188713	0.018811287	3.954307238	1.62E-05	0.000139076	-2.88935	-2.9334574	1.5920745	0.018867925	0.2598591	0.018867925	0.192204513	B
Stmn1	0.981188713	0.018811287	3.954307238	0.000207526	0.001450857	-2.6570475	-2.726121	1.5699536	0.3773585	6.4404435	0.235849057	0.661224841	B
Slc6a9	0.981188713	0.018811287	3.954307238	9.32E-07	1.62E-07	2.9691002	2.9625492	1.6433606	0	0.000559485	0	0.00037299	B
Epb41l3	0.981188713	0.018811287	3.954307238	3.43E-06	9.93E-07	3.5242047	3.5083618	2.2248287	0.009433962	0.001864949	0.009433962	0.00142023	B
Abcd2	0.980988593	0.019011407	3.943521157	2.41E-06	1.01E-06	3.1904786	3.1802654	1.9315511	0	0.001864949	0	0.001434576	B
Ddx11	0.980988593	0.019011407	3.943521157	5.85E-06	2.48E-05	-2.0328145	-2.076786	1.0591292	0.009433962	0.06495761	0.009433962	0.058229446	B
Col14a1	0.980788473	0.019211527	3.932845843	4.35E-07	1.95E-07	3.0680444	3.050228	1.9157429	0.009433962	0.000215186	0.009433962	0.000186495	B
Plp2	0.980788473	0.019211527	3.932845843	0.000133874	4.32E-05	1.8318484	1.9619799	0.8188858	0.29245284	0.15664136	0.179245283	0.117061414	B
Trpm6	0.980788473	0.019211527	3.932845843	5.34E-07	1.52E-07	2.7780375	2.7628078	1.7042457	0	0.000889437	0	0.000731634	B
Hba-a1	0.980788473	0.019211527	3.932845843	6.36E-05	8.57E-06	3.70723	3.6796665	2.2784967	0.009433962	0.4709857	0.009433962	0.00687162	B
Ptprm	0.980588353	0.019411647	3.922279001	3.39E-07	8.84E-08	2.9009829	2.8920918	1.7416172	0	0.000157803	0	0.000157803	B
Gpr68	0.980588353	0.019411647	3.922279001	1.48E-05	6.31E-06	3.8819046	4.3085947	2.759128	0	0.023613123	0	0.018893368	B
Serinc3	0.980588353	0.019411647	3.922279001	0.001042624	0.000335176	1.7298703	1.7605925	0.8015324	2.6037736	0.8729109	0.849056604	0.405368184	B
Nmt2	0.980588353	0.019411647	3.922279001	4.34E-05	0.000117156	-1.4079309	-1.4529495	0.5854161	0.11320755	0.24415052	0.094339623	0.185834995	B
Thy1	0.980388233	0.019611767	3.911818403	0.00019768	0.00145776	-2.8803253	-3.04171	1.6934468	0.29245284	2.8043668	0.141509434	0.744631099	B
Acoxl	0.980388233	0.019611767	3.911818403	1.04E-06	1.34E-05	-3.6407633	-3.9094296	2.1319652	0	0.023656162	0	0.021030886	B
Mex3a	0.980388233	0.019611767	3.911818403	1.18E-05	8.55E-05	-2.8408544	-3.1009579	1.531128	0.03773585	0.17747141	0.037735849	0.139899867	B
Eif2b1	0.980388233	0.019611767	3.911818403	2.58E-05	6.69E-05	-1.4209985	-1.4976997	0.5836318	0.0754717	0.18708308	0.075471698	0.151405167	B
Actn1	0.980388233	0.019611767	3.911818403	0.00010224	0.000431924	-2.290622	-2.457306	1.1136822	0.08490566	0.85480654	0.075471698	0.48441333	B
Ccr4	0.980388233	0.019611767	3.911818403	3.15E-06	6.93E-05	-3.7610288	-3.764409	2.6117432	0	0.10229962	0	0.080924441	B
Pitpnm2	0.980188113	0.019811887	3.901461893	3.49E-05	0.000165645	-2.1579008	-2.174076	1.0996729	0.0754717	0.3168118	0.066037736	0.236590299	B
Klf4	0.980188113	0.019811887	3.901461893	1.20E-05	3.48E-06	2.1349998	2.139945	1.1614126	0	0.008320542	0	0.00612564	B
Oasl1	0.980188113	0.019811887	3.901461893	3.55E-05	9.76E-06	2.93444	3.0220432	1.8812339	0.16037735	0.028878018	0.113207547	0.02345532	B
Aars2	0.980188113	0.019811887	3.901461893	6.08E-06	2.90E-05	-2.313741	-2.3469582	1.2520882	0.018867925	0.07007904	0.018867925	0.062561866	B
Bzw2	0.980188113	0.019811887	3.901461893	9.47E-05	0.000400237	-2.1365845	-2.1880493	1.0284277	0.12264151	1.08431	0.08490566	0.487698509	B
Traf1	0.979787873	0.020212127	3.881052823	0.000181589	6.08E-05	1.9378948	1.8560658	1.127128	0.35849056	0.13259788	0.216981132	0.102615232	B
Smad3	0.979787873	0.020212127	3.881052823	9.58E-06	3.67E-05	-1.9771367	-2.0659142	0.9281364	0.009433962	0.087724335	0.009433962	0.078385241	B
Lcn2	0.979787873	0.020212127	3.881052823	6.44E-06	3.95E-06	3.349303	3.367632	2.0240417	0	0.09473941	0	0.002381396	B
Tk1	0.979787873	0.020212127	3.881052823	2.73E-05	2.93E-05	1.6988691	2.0589485	2.0440204	0.06603774	0.20858738	0.066037736	0.083779247	B
Clec4n	0.979787873	0.020212127	3.881052823	5.83E-06	4.50E-06	4.023699	4.0537605	2.659501	0	0.004188962	0	0.002252285	B
Platr17	0.979787873	0.020212127	3.881052823	1.75E-05	4.39E-06	2.3603976	2.3850307	1.2222778	0.028301887	0.01215086	0.018867925	0.009783809	B
ADT_CD54_A0074	0.979787873	0.020212127	3.881052823	66.69969	9.419666	3.1661148	3.0745637	2.4109106	69.19811	9.415037	1	0.931312494	B
Cbx3	0.979787873	0.020212127	3.881052823	0.000510925	0.001407089	-1.4409602	-1.503974	0.618376	1.1792452	3.2149425	0.575471698	0.801196437	B
Gm3667	0.979787873	0.020212127	3.881052823	4.64E-07	1.62E-07	2.8140771	2.9152489	1.8838139	0	0.000502102	0	0.000459064	B
Fosb	0.979587753	0.020412247	3.870996262	7.14E-06	2.26E-06	2.8748841	2.9491138	1.8655164	0.018867925	0.004633681	0.018867925	0.00385901	B
Suv39h2	0.979587753	0.020412247	3.870996262	2.04E-06	9.50E-06	-2.4717355	-2.5811062	1.3921968	0.018867925	0.04041201	0.018867925	0.035261882	B
Snx24	0.979587753	0.020412247	3.870996262	7.98E-07	2.92E-07	2.877382	2.9414806	1.7892147	0	0.000545139	0	0.000502102	B
Hectd2	0.979587753	0.020412247	3.870996262	4.81E-06	2.15E-05	-2.2075405	-2.2522507	1.2237728	0	0.05662272	0	0.049492877	B
Gm7120	0.979587753	0.020412247	3.870996262	2.10E-06	1.07E-05	-2.200955	-2.2022133	1.2155864	0.028301887	0.018520378	0.018867925	0.009453857	B
Scx	0.979587753	0.020412247	3.870996262	3.68E-07	8.44E-08	2.5783575	2.549202	1.5020072	0	0.000157803	0	0.000157803	B
Mre11a	0.979587753	0.020412247	3.870996262	2.50E-05	5.49E-05	-1.1271875	-1.1536503	0.4557122	0.06603774	0.15304059	0.066037736	0.123746539	B
S1pr1	0.979387633	0.020612367	3.861035781	0.000215748	0.00016642	3.6641974	4.4808655	3.4935074	0.509434	0.3710101	0.320754717	0.172694277	B
Hdc	0.979387633	0.020612367	3.861035781	3.38E-06	1.52E-06	2.0109124	1.928051	1.219344	0	0.003658169	0	0.002381396	B
Gcat	0.979187513	0.020812487	3.851169522	1.19E-05	3.36E-06	2.3348706	2.4041061	1.3018453	0.018867925	0.019051172	0.018867925	0.015765992	B
Dnaaf2	0.979187513	0.020812487	3.851169522	2.22E-05	5.69E-05	-1.3321751	-1.3598309	0.591878	0.047169812	0.16005567	0.047169811	0.128121996	B
Ash2l	0.979187513	0.020812487	3.851169522	4.16E-05	0.000113824	-1.4745667	-1.508544	0.5884635	0.094339624	0.28845024	0.094339623	0.217897772	B
Trbv16	0.979187513	0.020812487	3.851169522	1.90E-06	8.52E-06	-2.441848	-2.5403385	1.3634428	0	0.018003931	0	0.016067253	B
Bcl2a1d	0.979187513	0.020812487	3.851169522	7.41E-05	2.17E-05	3.4068985	3.2976532	2.3741846	0.23584905	0.056651413	0.103773585	0.034487211	B
Fkbp5	0.979187513	0.020812487	3.851169522	4.53E-05	0.000204156	-2.1697953	-2.174861	1.1037884	0.0754717	0.63825727	0.075471698	0.287073034	B
Dapl1	0.978987392	0.021012608	3.841395681	1.46E-05	3.01E-05	2.0457208	2.6206627	3.2284427	0.03773585	0.08768129	0.009433962	0.028318533	B
Hnrnpab	0.978987392	0.021012608	3.841395681	0.000241598	0.000743927	-1.5741608	-1.6373167	0.71831155	0.5471698	2.271594	0.386792453	0.650981967	B
Trac	0.978987392	0.021012608	3.841395681	0.001022925	0.005313481	-2.2674148	-2.4401236	1.2477486	1.5943396	9.603785	0.245283019	0.850746697	B
Tm4sf5	0.978987392	0.021012608	3.841395681	7.37E-06	3.64E-06	2.1814697	2.1295795	1.3513074	0.018867925	0.006111295	0.018867925	0.004662373	B
Gbp3	0.978987392	0.021012608	3.841395681	2.98E-05	6.82E-06	2.4348147	2.531476	1.3132148	0.08490566	0.023197096	0.066037736	0.020772663	B
Tcf4	0.978987392	0.021012608	3.841395681	0.000520396	0.000127831	2.2434242	2.1164207	1.3111368	1.6603774	0.26317298	0.632075472	0.182707619	B
Ccdc50	0.978987392	0.021012608	3.841395681	0.000167578	4.95E-05	1.818016	1.8249664	0.8283755	0.6320755	0.12564018	0.367924528	0.100865049	B
Tspan6	0.978787272	0.021212728	3.831712505	5.71E-06	2.93E-05	-2.5510066	-2.771143	1.2882982	0.009433962	0.07670679	0.009433962	0.068013255	B
Ucp3	0.978787272	0.021212728	3.831712505	6.74E-07	1.64E-07	2.5034525	2.4930115	1.377934	0.009433962	0.000272569	0.009433962	0.000258224	B
Nenf	0.978787272	0.021212728	3.831712505	8.58E-05	3.69E-05	1.3204452	1.238656	0.6753121	0.20754717	0.1237035	0.169811321	0.102629578	B
Apobr	0.978787272	0.021212728	3.831712505	1.52E-05	4.48E-06	2.9018626	2.8969955	1.7710407	0.009433962	0.012853802	0.009433962	0.010816704	B
Btla	0.978787272	0.021212728	3.831712505	0.000204441	4.46E-05	3.1300764	2.5282717	2.222489	0.4528302	0.094710715	0.367924528	0.080451031	B
Il17rb	0.978787272	0.021212728	3.831712505	4.55E-06	4.42E-05	-3.1069598	-3.2438202	2.0209348	0.009433962	0.086146295	0.009433962	0.072030069	B
Psip1	0.978587152	0.021412848	3.822118291	0.00013431	0.000348987	-1.352535	-1.3936205	0.5691666	0.4245283	1.0234267	0.301886792	0.451963217	B
Reg3g	0.978587152	0.021412848	3.822118291	3.91E-07	9.45E-08	2.5827222	2.5584068	1.4348571	0	0.000157803	0	0.000129112	B
Ap3s1	0.978587152	0.021412848	3.822118291	0.0001054	0.000729574	-2.665142	-2.826581	1.54507	0.16037735	1.5074669	0.103773585	0.580888576	B
Ryr2	0.978387032	0.021612968	3.812611383	5.22E-07	2.24E-07	2.7808576	2.8172379	1.8985136	0	0.00057383	0	0.000401681	B
Adam19	0.978387032	0.021612968	3.812611383	9.52E-05	1.86E-05	4.1865745	4.450101	2.5486083	0.16037735	0.05165909	0.122641509	0.039135237	B
4930579G24Rik	0.978387032	0.021612968	3.812611383	5.51E-06	3.00E-05	-2.4866943	-2.5984287	1.3375516	0	0.10262958	0	0.080795329	B
Csrp2	0.978387032	0.021612968	3.812611383	2.29E-05	4.80E-06	2.7277026	2.6235723	1.5464201	0.08490566	0.019639347	0.047169811	0.017257951	B
Trbv29	0.978186912	0.021813088	3.80319017	4.71E-07	3.88E-06	-2.8484797	-3.048603	1.6202351	0	0.006799891	0	0.005723959	B
Cers4	0.978186912	0.021813088	3.80319017	9.33E-05	2.59E-05	2.140926	1.9698267	1.4300821	0.3018868	0.06203107	0.20754717	0.052146843	B
Inpp5f	0.977986792	0.022013208	3.793853087	6.99E-05	1.93E-05	1.9464194	2.015441	0.9286559	0.254717	0.04711148	0.160377358	0.042434763	B
Nyap1	0.977986792	0.022013208	3.793853087	5.14E-06	5.56E-05	-3.2016733	-3.149537	1.9586817	0	0.103662476	0	0.087265267	B
Mdfic	0.977986792	0.022013208	3.793853087	3.57E-05	1.24E-05	1.8954064	1.997488	1.0647571	0.0754717	0.03496062	0.056603774	0.03005437	B
Uck2	0.977986792	0.022013208	3.793853087	4.18E-05	0.000140275	-1.6963814	-1.7622633	0.7774811	0.0754717	0.3877946	0.075471698	0.242285567	B
Evi5	0.977986792	0.022013208	3.793853087	2.10E-05	5.89E-06	2.0261054	2.04525	1.0440068	0.056603774	0.018118696	0.056603774	0.015995524	B
Ephb2	0.977786672	0.022213328	3.784598611	9.10E-07	7.10E-06	-3.0863914	-3.3447666	1.9193403	0	0.027730357	0	0.024287374	B
Lpl	0.977786672	0.022213328	3.784598611	7.29E-06	5.76E-06	3.3925164	3.3706799	2.4431295	0	0.005121437	0	0.002237939	B
Serf1	0.977586552	0.022413448	3.775425257	8.94E-06	4.06E-05	-2.3406668	-2.4637575	1.299895	0.028301887	0.12264191	0.018867925	0.091253389	B
Snx30	0.977586552	0.022413448	3.775425257	8.46E-05	2.14E-05	1.9386863	2.0586748	0.9113054	0.28301886	0.057253934	0.254716981	0.04944984	B
Pole	0.977386432	0.022613568	3.766331585	1.34E-06	1.32E-05	-2.9587455	-2.8671837	2.241957	0	0.08036496	0	0.055589826	B
Gm1647	0.977386432	0.022613568	3.766331585	9.00E-07	1.93E-07	2.8266778	2.7909698	1.6106268	0	0.000459064	0	0.000430373	B
Gypa	0.977386432	0.022613568	3.766331585	1.31E-06	2.59E-07	3.8511975	3.8410664	2.5453787	0	0.004289383	0	0.000459064	B
F2rl1	0.977386432	0.022613568	3.766331585	4.93E-06	2.85E-06	2.840522	3.2892647	2.3830767	0	0.010601518	0	0.008736569	B
Crybb3	0.977186312	0.022813688	3.757316188	3.70E-07	9.57E-08	2.9260561	2.8982449	1.7745622	0	0.000301261	0	0.000258224	B
Eci1	0.977186312	0.022813688	3.757316188	7.19E-05	2.33E-05	1.8818564	1.9030008	0.9888217	0.20754717	0.071298435	0.198113208	0.063092659	B
Smo	0.977186312	0.022813688	3.757316188	1.73E-05	0.000131529	-2.8973997	-3.225895	1.5634527	0.018867925	0.3103275	0.018867925	0.209261624	B
Gem	0.977186312	0.022813688	3.757316188	1.92E-05	8.44E-06	3.0680077	3.2074661	2.2088625	0.06603774	0.043639805	0.056603774	0.017186222	B
Cox6a2	0.976986192	0.023013808	3.748377698	2.20E-05	8.58E-06	3.9697335	4.0273304	2.5182521	0.009433962	0.02402915	0.009433962	0.009439511	B
Art1	0.976986192	0.023013808	3.748377698	3.21E-06	4.41E-05	-3.3356152	-3.3880997	2.300289	0.018867925	0.0639821	0.018867925	0.055919779	B
Maml2	0.976986192	0.023013808	3.748377698	9.92E-06	4.98E-05	-2.243387	-2.4268913	1.4783765	0.018867925	0.09356306	0.018867925	0.081354814	B
Cd28	0.976986192	0.023013808	3.748377698	0.000144128	0.001031867	-2.8557625	-3.0435476	1.6701213	0.20754717	1.8705008	0.08490566	0.641169466	B
Aqp3	0.976986192	0.023013808	3.748377698	1.90E-05	4.19E-06	3.3403413	3.374216	2.059606	0	0.014245342	0	0.011835253	B
Vcan	0.976786072	0.023213928	3.739514784	2.86E-06	7.51E-07	2.1891649	2.120098	1.2219259	0	0.001936678	0	0.001606725	B
Ppp3ca	0.976786072	0.023213928	3.739514784	0.000253626	8.00E-05	1.7420197	1.6860695	0.95180804	0.9622642	0.1760225	0.556603774	0.134104179	B
Arvcf	0.976786072	0.023213928	3.739514784	2.02E-06	1.87E-05	-3.1083415	-3.3641453	2.1240873	0.009433962	0.039823834	0.009433962	0.035390994	B
Pgam2	0.976786072	0.023213928	3.739514784	3.06E-06	1.08E-06	3.0190527	3.2064743	2.1000965	0	0.006010874	0	0.004318074	B
BC094916	0.976786072	0.023213928	3.739514784	0.000227982	4.93E-05	2.937962	2.9171276	1.8568105	0.6509434	0.10552742	0.367924528	0.076749824	B
Phf11b	0.976786072	0.023213928	3.739514784	0.000124644	2.70E-05	3.901744	4.187686	2.4480383	0.3018868	0.0849556	0.169811321	0.060410002	B
Rbpms	0.976585952	0.023414048	3.730726147	8.30E-06	4.85E-06	2.6089945	2.752018	2.1583784	0.047169812	0.023699198	0.047169811	0.016870616	B
Eomes	0.976585952	0.023414048	3.730726147	4.85E-06	1.96E-06	3.3334153	3.5594234	2.3522954	0	0.010529789	0	0.005967837	B
Qsox2	0.976585952	0.023414048	3.730726147	3.37E-06	1.56E-05	-2.203997	-2.2445545	1.0333016	0	0.044801813	0	0.040254207	B
Tmem106a	0.976585952	0.023414048	3.730726147	9.01E-06	3.52E-06	1.9930695	1.960846	1.2451092	0.009433962	0.006742508	0.009433962	0.006168677	B
Slc7a7	0.976585952	0.023414048	3.730726147	8.98E-06	2.99E-06	2.269237	2.276661	1.3072088	0.018867925	0.005508773	0.018867925	0.004834522	B
Psmc3ip	0.976585952	0.023414048	3.730726147	6.77E-06	3.70E-05	-2.37508	-2.4620295	1.2015862	0.03773585	0.13424763	0.037735849	0.096790853	B
Smarcc1	0.976585952	0.023414048	3.730726147	8.80E-05	0.000262228	-1.5415308	-1.6003094	0.7241234	0.24528302	0.80370694	0.188679245	0.378197312	B
Trav6n-6	0.976585952	0.023414048	3.730726147	3.10E-07	2.68E-06	-2.863585	-3.1350937	1.8996776	0	0.00443284	0	0.003615132	B
Naga	0.976385831	0.023614169	3.722010522	6.42E-05	2.49E-05	1.4927596	1.4743824	0.77558625	0.0754717	0.055231184	0.075471698	0.051070911	B
Tbc1d8	0.976385831	0.023614169	3.722010522	1.61E-05	4.45E-06	2.7351432	2.6558475	1.6836865	0	0.011361843	0	0.009755118	B
Trdv1	0.976385831	0.023614169	3.722010522	9.41E-07	7.13E-06	-2.6715455	-2.701065	1.7998058	0	0.017358372	0	0.009740772	B
a	0.976385831	0.023614169	3.722010522	1.88E-06	2.74E-05	-3.6323297	-4.0191746	2.7604072	0.009433962	0.045648213	0.009433962	0.039852526	B
Ifi44	0.976385831	0.023614169	3.722010522	7.46E-06	3.77E-06	3.7422712	3.956812	2.717134	0	0.008463999	0	0.006053911	B
Mical2	0.976385831	0.023614169	3.722010522	4.47E-06	9.91E-07	3.1914344	3.202423	1.9164805	0	0.002596583	0	0.00226663	B
Mtf2	0.976385831	0.023614169	3.722010522	9.39E-05	0.000344512	-1.7888482	-1.8492908	0.8638148	0.28301886	0.80377865	0.226415094	0.423730759	B
Tox	0.976385831	0.023614169	3.722010522	0.000117391	0.001020971	-2.8968968	-2.9655514	1.8605964	0.254717	1.6753124	0.103773585	0.594014948	B
Mrc1	0.976185711	0.023814289	3.713366676	4.34E-06	3.39E-06	3.6683826	3.6984959	2.4850893	0	0.004246345	0	0.001936678	B
Insm1	0.976185711	0.023814289	3.713366676	6.65E-07	8.12E-07	2.8297772	2.7963772	1.8246418	0	0.000645559	0	0.000358644	B
Cdkn1a	0.976185711	0.023814289	3.713366676	8.55E-06	3.23E-06	3.6659696	3.7610416	2.4682927	0.018867925	0.016497625	0.009433962	0.009468203	B
Sapcd2	0.976185711	0.023814289	3.713366676	3.83E-06	5.37E-06	1.8310115	2.159563	2.3507826	0.009433962	0.040627196	0.009433962	0.027443442	B
Cdkn1c	0.975985591	0.024014409	3.704793407	1.46E-06	1.20E-05	-2.7023985	-3.0920296	2.1429236	0	0.029136242	0	0.025062045	B
Fancd2	0.975985591	0.024014409	3.704793407	5.05E-06	4.86E-06	1.5712197	1.9466648	1.924047	0	0.031732824	0	0.026381855	B
Mertk	0.975985591	0.024014409	3.704793407	1.08E-06	6.04E-07	3.4532394	3.445858	2.356262	0	0.000889437	0	0.000616868	B
Arg2	0.975985591	0.024014409	3.704793407	5.96E-07	5.96E-07	2.5544398	2.5820637	1.8096751	0	0.000860746	0	0.000616868	B
Fam101b	0.975985591	0.024014409	3.704793407	5.31E-05	3.52E-05	3.6650882	4.3366127	3.428719	0.1509434	0.09944482	0.103773585	0.063695181	B
Trbv19	0.975985591	0.024014409	3.704793407	1.08E-06	7.01E-06	-2.395788	-2.4797306	1.3386137	0.009433962	0.011663104	0.009433962	0.010070725	B
Maoa	0.975785471	0.024214529	3.696289542	9.93E-07	5.87E-06	-3.0112965	-3.2026825	2.1776996	0	0.031288106	0	0.02552111	B
Jag1	0.975785471	0.024214529	3.696289542	8.23E-07	4.62E-07	2.621774	2.701561	1.9088819	0	0.001405885	0	0.001075932	B
Zcchc17	0.975785471	0.024214529	3.696289542	7.91E-05	0.000167954	-1.0930415	-1.1325588	0.42511874	0.21698113	0.44394395	0.198113208	0.302021318	B
2900079G21Rik	0.975785471	0.024214529	3.696289542	2.21E-06	3.27E-05	-3.5877159	-4.0913982	2.8035007	0.009433962	0.072819084	0.009433962	0.059491873	B
Rcn1	0.975585351	0.024414649	3.687853939	3.47E-06	1.71E-05	-2.400378	-2.4919615	1.4375417	0	0.057971224	0	0.050827033	B
Chek1	0.975585351	0.024414649	3.687853939	1.12E-06	1.23E-05	-2.9171152	-2.7373104	2.3562393	0.009433962	0.082129486	0.009433962	0.054212633	B
Cd27	0.975585351	0.024414649	3.687853939	0.000336099	0.001851828	-2.4221613	-2.5757666	1.3179677	0.6603774	3.1896079	0.367924528	0.878190139	B
Samhd1	0.975585351	0.024414649	3.687853939	0.000602281	0.000134078	4.089877	4.254361	2.6870115	1.4056604	0.36076722	0.58490566	0.152925818	B
Mmp12	0.975585351	0.024414649	3.687853939	3.42E-06	9.64E-07	3.5955734	3.7072697	2.2993793	0	0.00358644	0	0.001391539	B
Dgcr8	0.975585351	0.024414649	3.687853939	2.41E-05	7.09E-05	-1.5320984	-1.5521908	0.7281937	0.08490566	0.19211844	0.075471698	0.148880313	B
Fjx1	0.975385231	0.024614769	3.679485483	9.36E-08	7.62E-07	-3.2377238	-3.4467716	2.4166005	0	0.00243878	0	0.002137518	B
Trav14d-3-dv8	0.975385231	0.024614769	3.679485483	1.47E-06	1.10E-05	-2.5773702	-2.8467712	1.8874326	0	0.022479808	0	0.019811497	B
Trav15-1-dv6-1	0.975385231	0.024614769	3.679485483	7.05E-07	2.91E-06	-2.1342177	-2.2407207	1.2583927	0	0.007301993	0	0.00575265	B
Colq	0.975185111	0.024814889	3.671183085	1.10E-05	0.000150083	-3.590076	-3.9992619	2.592996	0.028301887	0.25942874	0.018867925	0.186150602	B
Klhl5	0.974984991	0.025015009	3.662945683	2.74E-05	8.30E-06	1.9494318	1.9678135	1.032829	0.094339624	0.028562412	0.094339623	0.025808025	B
Klra3	0.974984991	0.025015009	3.662945683	2.32E-06	1.04E-06	2.833067	2.866331	2.0096943	0	0.005853071	0	0.001965369	B
Mgll	0.974984991	0.025015009	3.662945683	9.56E-06	3.23E-06	2.6816874	2.7693253	1.8042722	0.028301887	0.007459796	0.018867925	0.006512976	B
Prss57	0.974784871	0.025215129	3.654772241	5.29E-06	1.68E-05	0.51539975	0.6029129	3.3364813	0.009433962	0.08442481	0.009433962	0.054370436	B
Flt1	0.974784871	0.025215129	3.654772241	1.88E-06	5.82E-07	2.4618015	2.4678612	1.5939151	0	0.001850603	0	0.00142023	B
Wscd2	0.974784871	0.025215129	3.654772241	6.61E-07	4.48E-07	2.584393	2.9528618	2.5194695	0	0.001348502	0	0.00121939	B
Dut	0.974784871	0.025215129	3.654772241	7.07E-05	0.000351877	-1.9323106	-1.8168592	1.2819169	0.18867925	1.8982311	0.132075472	0.357324229	B
Trim27	0.974784871	0.025215129	3.654772241	8.95E-05	0.000198548	-1.130959	-1.1850967	0.47686374	0.2735849	0.5298464	0.20754717	0.339621559	B
Capn3	0.974784871	0.025215129	3.654772241	2.10E-05	0.000168056	-2.9416022	-2.937889	1.9765114	0.018867925	0.26710373	0.018867925	0.20071155	B
Ms4a7	0.974784871	0.025215129	3.654772241	1.06E-05	6.10E-06	3.4510238	3.459156	2.4941497	0	0.006512976	0	0.003830318	B
Ccnd2	0.974784871	0.025215129	3.654772241	0.000528971	0.00065507	1.7838758	2.1384783	2.9621632	1.6320754	1.6754702	0.443396226	0.351083822	B
Bex1	0.974584751	0.025415249	3.646661746	5.79E-07	4.87E-06	-2.8359673	-3.2239113	2.009894	0	0.012638616	0	0.010687592	B
Trav13-2	0.974584751	0.025415249	3.646661746	5.49E-07	3.71E-06	-2.6820912	-2.910019	1.695494	0	0.007058115	0	0.003729898	B
Tnnt2	0.974584751	0.025415249	3.646661746	8.26E-07	3.16E-07	2.7106326	2.7820702	1.852608	0	0.000789017	0	0.000688597	B
Il1r1	0.974384631	0.025615369	3.638613212	9.58E-07	1.09E-06	2.684156	2.8993244	2.5167124	0	0.006197369	0	0.004719756	B
Rsad2	0.974384631	0.025615369	3.638613212	3.02E-05	1.71E-05	3.0613425	3.1812944	2.427145	0.047169812	0.040727615	0.037735849	0.021059578	B
Haus2	0.974384631	0.025615369	3.638613212	1.16E-05	3.24E-05	-1.4753377	-1.5247355	0.718515	0.009433962	0.07960463	0.009433962	0.069175262	B
Xcl1	0.974384631	0.025615369	3.638613212	6.23E-06	9.96E-06	2.9610486	3.1061306	2.742395	0	0.071872264	0	0.008621803	B
Gm5547	0.974384631	0.025615369	3.638613212	6.20E-05	1.92E-05	1.978986	1.9219656	1.1645819	0.08490566	0.05490123	0.066037736	0.048043955	B
9930111J21Rik2	0.974384631	0.025615369	3.638613212	0.000555701	9.02E-05	4.920103	5.438905	2.9837468	1.3962264	0.24427962	0.632075472	0.140774958	B
Lpgat1	0.974184511	0.025815489	3.630625673	0.000105382	3.05E-05	1.7507886	1.8009558	0.81982267	0.35849056	0.084123544	0.235849057	0.071284089	B
Spic	0.974184511	0.025815489	3.630625673	4.17E-06	2.31E-06	3.1999638	3.1749344	2.3529649	0.009433962	0.002610929	0.009433962	0.001778874	B
Lair1	0.973984391	0.026015609	3.622698185	2.93E-05	7.22E-06	2.9941444	3.1222887	2.0024104	0	0.027558208	0	0.021489951	B
Fanca	0.973984391	0.026015609	3.622698185	1.95E-05	8.47E-06	1.8325921	2.0868177	1.6212019	0.06603774	0.042434763	0.066037736	0.035434031	B
Chd1l	0.973984391	0.026015609	3.622698185	2.20E-05	5.07E-05	-1.2478156	-1.2739916	0.57496804	0.047169812	0.13084769	0.047169811	0.110404981	B
Ckm	0.973984391	0.026015609	3.622698185	7.77E-07	2.68E-07	2.4036129	2.451086	1.6783067	0	0.001348502	0	0.001176352	B
Trav7-3	0.973984391	0.026015609	3.622698185	2.63E-07	3.14E-06	-2.8129797	-3.1549568	2.3171852	0	0.00527924	0	0.003887701	B
Irf7	0.973984391	0.026015609	3.622698185	0.000270814	7.68E-05	2.7194421	2.841776	1.7065488	0.4716981	0.21890198	0.264150943	0.135223148	B
Trav16d-dv11	0.973984391	0.026015609	3.622698185	2.54E-07	2.32E-06	-2.8432066	-3.032465	2.0256588	0	0.004174617	0	0.003055647	B
Nespas	0.973984391	0.026015609	3.622698185	3.85E-06	1.83E-05	-2.2764459	-2.4648228	1.18496	0.009433962	0.05619235	0.009433962	0.048058301	B
Trdv5	0.973784271	0.026215729	3.614829829	2.42E-07	2.24E-06	-2.8940387	-3.0062313	2.0783224	0	0.006713816	0	0.004576298	B
Myl7	0.973784271	0.026215729	3.614829829	8.43E-07	2.54E-07	2.6471899	2.6638794	1.8523847	0	0.000616868	0	0.000545139	B
Grhl3	0.973784271	0.026215729	3.614829829	4.21E-07	1.01E-07	2.6796424	2.6075935	1.7110028	0	0.000286915	0	0.000272569	B
Rec114	0.97358415	0.02641585	3.607019704	1.40E-06	1.14E-06	2.839361	2.8398228	1.8773328	0	0.001477614	0	0.000674251	B
Nfia	0.97358415	0.02641585	3.607019704	6.51E-06	3.88E-05	-2.6809053	-2.753582	1.6795002	0	0.05987921	0	0.051400864	B
Zcchc12	0.97358415	0.02641585	3.607019704	2.42E-06	2.71E-05	-3.0431862	-3.1141376	2.164473	0	0.05445651	0	0.046379847	B
Diaph3	0.97358415	0.02641585	3.607019704	2.00E-05	2.32E-05	1.4362514	1.834465	2.0123415	0.018867925	0.15810464	0.018867925	0.08014977	B
Rbbp4	0.97338403	0.02661597	3.59926693	0.000258348	0.000629485	-1.24345	-1.278945	0.54775757	0.6698113	1.6224912	0.386792453	0.62230479	B
Hist1h4c	0.97318391	0.02681609	3.591570648	3.89E-06	2.11E-05	-2.2072127	-2.174923	1.3865613	0	0.071068905	0	0.051128294	B
Padi4	0.97318391	0.02681609	3.591570648	3.72E-06	3.23E-05	-3.0664935	-3.1991062	2.1138349	0	0.08504167	0	0.067037744	B
Fcna	0.97318391	0.02681609	3.591570648	1.89E-06	1.49E-06	3.2764857	3.2856731	2.5041997	0	0.001922332	0	0.001118969	B
Msh6	0.97318391	0.02681609	3.591570648	2.69E-05	0.00013037	-2.1016078	-2.191906	1.1622287	0.06603774	0.29517838	0.066037736	0.215042966	B
Mfge8	0.97318391	0.02681609	3.591570648	1.52E-05	5.69E-05	-1.9185214	-1.9933996	0.97137326	0.028301887	0.11984449	0.028301887	0.103906351	B
Hk2	0.97298379	0.02701621	3.583930017	3.62E-05	1.15E-05	2.491396	2.459878	1.6987683	0.0754717	0.037801083	0.066037736	0.028189421	B
Tdrkh	0.97298379	0.02701621	3.583930017	1.15E-05	6.06E-05	-2.3485324	-2.5108805	1.3366088	0	0.15675613	0	0.118596411	B
Slfn1	0.97298379	0.02701621	3.583930017	0.000157309	0.000129794	2.8943038	3.507495	3.02482	0.20754717	0.34940538	0.132075472	0.162623553	B
Ada	0.97298379	0.02701621	3.583930017	1.66E-05	0.000113255	-2.5488827	-2.5930176	1.5444041	0.047169812	0.25513938	0.037735849	0.179479823	B
Lfng	0.97298379	0.02701621	3.583930017	6.06E-05	8.79E-05	1.5989133	2.0817766	2.9770079	0.047169812	0.25958654	0.047169811	0.164388082	B
Nipal1	0.97278367	0.02721633	3.576344214	6.93E-06	2.62E-05	-1.7757969	-1.9457474	1.2532332	0	0.056637067	0	0.050152782	B
Akr1c13	0.97278367	0.02721633	3.576344214	6.97E-06	3.46E-05	-2.3388736	-2.477231	1.2746179	0.018867925	0.10396373	0.009433962	0.066851249	B
Ddah2	0.97278367	0.02721633	3.576344214	6.55E-06	4.76E-05	-2.6135907	-3.0215464	1.9009016	0	0.14084668	0	0.097292955	B
Cdc25a	0.97258355	0.02741645	3.568812437	2.17E-05	7.11E-05	-1.6567165	-1.7701864	0.82387954	0.06603774	0.2001951	0.066037736	0.143801914	B
Msrb3	0.97258355	0.02741645	3.568812437	4.95E-07	1.19E-07	2.5519774	2.5064201	1.5747547	0	0.000258224	0	0.000243878	B
Bag2	0.97258355	0.02741645	3.568812437	2.18E-06	9.67E-06	-2.1839926	-2.2448502	1.2674474	0.009433962	0.04613597	0.009433962	0.03635216	B
Tnfsf4	0.97238343	0.02761657	3.561333897	8.98E-07	3.87E-07	2.2674265	2.276575	1.6958727	0	0.001104624	0	0.000803363	B
Frmd6	0.97238343	0.02761657	3.561333897	1.08E-05	3.59E-05	-1.7156614	-1.8019857	0.8788407	0.03773585	0.07785445	0.028301887	0.068888347	B
Fgd4	0.97238343	0.02761657	3.561333897	4.37E-06	1.93E-06	2.3484478	2.3987808	1.6696675	0	0.003672515	0	0.002797424	B
Tep1	0.97238343	0.02761657	3.561333897	4.60E-05	1.89E-05	1.417906	1.3872509	0.81577504	0.094339624	0.042535182	0.08490566	0.038059305	B
Faf1	0.97238343	0.02761657	3.561333897	3.18E-05	7.99E-05	-1.3311704	-1.3353987	0.6587518	0.0754717	0.23438105	0.075471698	0.174229274	B
Trbv1	0.97218331	0.02781669	3.553907827	6.02E-07	3.85E-06	-2.423324	-2.5421467	1.5181253	0	0.007431104	0	0.006512976	B
Kif5a	0.97218331	0.02781669	3.553907827	1.74E-06	5.40E-07	2.277847	2.2801018	1.499216	0	0.001606725	0	0.00142023	B
Prpf4	0.97218331	0.02781669	3.553907827	3.61E-05	7.92E-05	-1.1168511	-1.1473465	0.4880546	0.06603774	0.20224655	0.056603774	0.160586455	B
P2rx1	0.97198319	0.02801681	3.546533473	8.94E-06	5.41E-05	0.13158254	0.5210304	3.8014731	0.028301887	0.10452322	0.028301887	0.079518556	B
Bicd1	0.97178307	0.02821693	3.539210098	5.22E-06	1.94E-06	1.7056143	1.683342	1.0249642	0.018867925	0.004863213	0.018867925	0.004188962	B
Melk	0.97178307	0.02821693	3.539210098	7.22E-06	1.11E-05	1.6973598	2.132967	2.3862364	0.009433962	0.077825755	0.009433962	0.048459982	B
Gm11579	0.97178307	0.02821693	3.539210098	6.11E-06	3.17E-05	-2.4974818	-2.5999947	1.6899984	0.009433962	0.05858809	0.009433962	0.051429555	B
Patz1	0.97178307	0.02821693	3.539210098	4.81E-05	0.000202966	-1.9443161	-1.996542	1.0721587	0.14150943	0.40255642	0.113207547	0.294575868	B
Thbd	0.97178307	0.02821693	3.539210098	3.71E-07	2.10E-07	2.4255433	2.47443	1.9741528	0	0.001434576	0	0.001133315	B
Pparg	0.97178307	0.02821693	3.539210098	1.87E-06	1.34E-06	2.5956092	2.71278	2.2274072	0.009433962	0.009238671	0.009433962	0.007058115	B
Stab1	0.97158295	0.02841705	3.531936982	7.76E-07	3.43E-07	2.4909284	2.511816	1.7515689	0	0.000817708	0	0.000530793	B
Fhl2	0.97158295	0.02841705	3.531936982	1.32E-06	7.07E-06	-2.865184	-3.0040417	2.0408683	0	0.02159037	0	0.019008134	B
Dtymk	0.97158295	0.02841705	3.531936982	7.86E-05	0.000216188	-1.409421	-1.4367208	0.73970115	0.2264151	0.74154675	0.198113208	0.338832542	B
Sox5	0.97158295	0.02841705	3.531936982	1.03E-05	5.82E-06	2.8432305	3.0072699	2.3144145	0.06603774	0.023168406	0.056603774	0.017200568	B
Dgka	0.97158295	0.02841705	3.531936982	0.000117617	0.00045587	-1.9471049	-2.1773672	1.2361175	0.1509434	0.8614056	0.122641509	0.493365085	B
Actn2	0.97158295	0.02841705	3.531936982	4.08E-06	2.77E-05	-2.5475261	-2.6537857	2.1012728	0	0.0895319	0	0.065474056	B
Hoxa9	0.97138283	0.02861717	3.524713417	2.95E-07	1.01E-07	2.6875577	2.7383614	2.0200717	0	0.000889437	0	0.000602522	B
Map7	0.97138283	0.02861717	3.524713417	2.39E-05	7.97E-05	-1.7023056	-1.8440247	0.93940127	0.047169812	0.15760253	0.047169811	0.129786105	B
Il18rap	0.97138283	0.02861717	3.524713417	5.33E-06	2.37E-06	3.0687737	3.025858	2.2314837	0	0.007230264	0	0.005064054	B
H2-D1	0.97118271	0.02881729	3.517538713	0.004052062	0.001099213	2.4037123	2.6379852	1.3334599	7.8396225	3.0798914	0.962264151	0.608819774	B
Tcrg-C1	0.97118271	0.02881729	3.517538713	3.11E-06	5.30E-05	-2.6014478	-2.630539	2.7003882	0.009433962	0.2653392	0.009433962	0.063350883	B
Emc9	0.97118271	0.02881729	3.517538713	3.44E-05	2.28E-05	2.054837	2.553584	2.101166	0.03773585	0.074641	0.037735849	0.06065388	B
Arhgap10	0.97118271	0.02881729	3.517538713	1.04E-05	3.47E-05	-1.7597109	-1.8538723	0.8651723	0.03773585	0.09250147	0.037735849	0.080207153	B
Trbv13-1	0.97118271	0.02881729	3.517538713	9.55E-07	5.65E-06	-2.2346187	-2.3139668	1.4549546	0	0.010171145	0	0.008908718	B
Ier5l	0.97118271	0.02881729	3.517538713	4.26E-06	1.41E-06	2.2845926	2.3295345	1.4259975	0	0.004361112	0	0.003658169	B
Hnrnpll	0.97118271	0.02881729	3.517538713	3.33E-05	0.000144005	-2.0299284	-2.2494755	0.9901477	0.047169812	0.35533017	0.047169811	0.244681309	B
Ly6d	0.97098259	0.02901741	3.510412193	0.003287545	0.000714056	4.1375427	4.1084967	3.2264142	11.8396225	2.2256732	0.924528302	0.287331258	B
Tcrg-C2	0.97098259	0.02901741	3.510412193	2.25E-06	5.31E-05	-2.7706032	-2.723772	3.143442	0	0.23514138	0	0.051946003	B
Ifit1bl1	0.97098259	0.02901741	3.510412193	2.22E-05	8.82E-06	2.7910478	2.811449	2.3185868	0.047169812	0.022164201	0.047169811	0.018090005	B
Trav8n-2	0.97098259	0.02901741	3.510412193	3.15E-07	4.03E-06	-2.8698301	-3.0919514	2.3340094	0	0.005666576	0	0.003902047	B
Klra9	0.97098259	0.02901741	3.510412193	1.18E-06	9.69E-07	2.6995392	2.6938648	2.1207337	0	0.010271565	0	0.001635417	B
Snai3	0.97098259	0.02901741	3.510412193	6.16E-06	3.13E-05	-2.5218062	-2.6793613	1.5238761	0.009433962	0.084137894	0.009433962	0.069505215	B
H2-T3	0.970782469	0.029217531	3.503333195	1.54E-06	2.15E-05	-3.2106314	-3.1516666	2.8234985	0	0.04813003	0	0.022422425	B
Slc22a2	0.970782469	0.029217531	3.503333195	3.38E-06	2.12E-06	2.8335783	2.9930515	2.6956406	0	0.006512976	0	0.005480081	B
Lrp1	0.970782469	0.029217531	3.503333195	4.76E-06	2.93E-06	2.9943419	3.05134	2.367243	0	0.006742508	0	0.004848867	B
Trav12-1	0.970782469	0.029217531	3.503333195	3.25E-07	1.71E-06	-2.3265884	-2.5191517	1.6826174	0	0.003328217	0	0.002280976	B
Naalad2	0.970582349	0.029417651	3.496301068	2.09E-06	8.06E-07	2.3312435	2.3481236	1.4981717	0	0.001334156	0	0.001104624	B
Trav8d-1	0.970582349	0.029417651	3.496301068	1.54E-07	1.09E-06	-2.6641867	-2.901331	1.9971347	0	0.001907986	0	0.001162007	B
Ubap2	0.970582349	0.029417651	3.496301068	4.75E-05	0.000125045	-1.3460134	-1.3809013	0.6533509	0.094339624	0.3267534	0.08490566	0.224353365	B
Mast2	0.970582349	0.029417651	3.496301068	5.82E-06	2.34E-05	-1.9735539	-2.0400934	1.1313019	0.028301887	0.07494226	0.028301887	0.061959344	B
Get4	0.970382229	0.029617771	3.489315176	3.75E-05	8.32E-05	-1.1466267	-1.1689396	0.51590896	0.056603774	0.20366678	0.047169811	0.162680936	B
Dnah12	0.970382229	0.029617771	3.489315176	1.19E-06	4.00E-07	2.2840252	2.3741379	1.6871598	0	0.001405885	0	0.0008464	B
Nfkb2	0.970382229	0.029617771	3.489315176	9.07E-05	3.84E-05	1.7668992	1.8713007	1.1687162	0.31132075	0.089488864	0.245283019	0.072273947	B
Cmpk2	0.970382229	0.029617771	3.489315176	2.06E-05	7.62E-06	2.4206243	2.4607925	1.8140486	0.08490566	0.020772662	0.075471698	0.016411551	B
Mid1ip1	0.970382229	0.029617771	3.489315176	3.19E-05	1.01E-05	2.019979	1.9807272	1.2031367	0.10377359	0.039422154	0.094339623	0.03391338	B
Atp6v0d2	0.970382229	0.029617771	3.489315176	1.34E-06	8.25E-07	2.9052072	2.8843956	2.117167	0	0.00094682	0	0.000702942	B
Trav10	0.970382229	0.029617771	3.489315176	4.71E-07	3.24E-06	-2.3455427	-2.600626	1.9134496	0	0.005293586	0	0.004088542	B
Zbtb7b	0.970382229	0.029617771	3.489315176	3.92E-05	3.97E-05	2.273001	2.5134525	2.9503891	0.056603774	0.09090909	0.056603774	0.070839371	B
Zfp428	0.970382229	0.029617771	3.489315176	4.89E-06	1.65E-05	-1.7931873	-1.8853216	0.96301806	0.009433962	0.048115686	0.009433962	0.043553732	B
Iqch	0.970182109	0.029817891	3.482374897	8.55E-07	6.61E-06	-1.5079644	-2.2093525	3.0614295	0	0.013829314	0	0.010759321	B
H1fx	0.970182109	0.029817891	3.482374897	2.22E-06	2.74E-05	-3.0745795	-3.4880018	2.9304547	0.009433962	0.109099515	0.009433962	0.032995252	B
St3gal5	0.970182109	0.029817891	3.482374897	2.74E-05	6.12E-06	2.6871033	2.6581764	1.7859668	0.009433962	0.019524582	0.009433962	0.014876555	B
Eif1ax	0.969981989	0.030018011	3.475479619	0.000134485	0.000331443	-1.3051162	-1.3676367	0.60821545	0.31132075	0.9667322	0.226415094	0.469608504	B
Ssna1	0.969981989	0.030018011	3.475479619	0.000110239	0.000295207	-1.4038016	-1.4394035	0.6969559	0.21698113	0.78236043	0.20754717	0.432854663	B
AW112010	0.969981989	0.030018011	3.475479619	0.000426535	0.000127097	2.5673933	2.6890984	1.6122195	0.6509434	0.42243963	0.358490566	0.180957436	B
Gmcl1	0.969781869	0.030218131	3.468628744	4.18E-05	0.000125502	-1.5378782	-1.5895195	0.7869013	0.06603774	0.26176712	0.056603774	0.198416228	B
Gm867	0.969781869	0.030218131	3.468628744	3.07E-07	7.19E-08	2.612225	2.5691986	1.7761748	0	0.000459064	0	0.000200841	B
Trav13n-3	0.969781869	0.030218131	3.468628744	2.44E-07	1.74E-06	-2.5180392	-2.699356	1.9971236	0	0.003170413	0	0.001850603	B
Ampd2	0.969781869	0.030218131	3.468628744	8.87E-06	2.63E-05	-1.5957391	-1.656702	0.7703146	0.018867925	0.07399544	0.018867925	0.065258869	B
Asb2	0.969781869	0.030218131	3.468628744	1.47E-05	8.58E-06	2.7078402	2.8135471	2.4898856	0.018867925	0.018419959	0.018867925	0.015722955	B
ADT_I-A-I-E_A0117	0.969781869	0.030218131	3.468628744	580.31177	26.797218	6.1824718	4.9434714	3.480115	920.9434	26.364655	1	0.84769105	B
Gfi1	0.969781869	0.030218131	3.468628744	1.46E-05	9.96E-05	-2.7173057	-2.7730732	1.7302611	0.056603774	0.19804324	0.047169811	0.149583256	B
Trav16n	0.969581749	0.030418251	3.461821685	2.32E-06	1.39E-05	-1.8913739	-2.2640648	2.0350337	0	0.022938874	0	0.014230995	B
Lig4	0.969581749	0.030418251	3.461821685	1.66E-05	0.000186196	-3.0967734	-3.1444464	2.0984585	0.047169812	0.31718478	0.037735849	0.21888763	B
Bcl3	0.969381629	0.030618371	3.455057867	4.53E-05	1.28E-05	3.7251675	4.110382	2.4697077	0.13207547	0.03628043	0.132075472	0.029265354	B
Grb10	0.969381629	0.030618371	3.455057867	5.01E-07	1.23E-07	2.4630501	2.3885403	1.6364115	0	0.000430373	0	0.00037299	B
Tdg	0.969381629	0.030618371	3.455057867	4.79E-05	0.000135304	-1.4689399	-1.5772953	0.7210661	0.08490566	0.32801583	0.08490566	0.241941268	B
Amotl1	0.969381629	0.030618371	3.455057867	5.06E-07	1.57E-07	2.438784	2.3950043	1.6819334	0	0.000516447	0	0.00047341	B
Raly	0.969381629	0.030618371	3.455057867	0.000313153	0.000682743	-1.1397051	-1.1743879	0.49691334	0.6226415	1.8172207	0.405660377	0.673849111	B
Xrcc5	0.969181509	0.030818491	3.448336726	1.88E-05	5.47E-05	-1.6292485	-1.7094412	0.7891743	0.018867925	0.15456124	0.018867925	0.123287475	B
Prr5l	0.969181509	0.030818491	3.448336726	4.34E-06	2.89E-06	2.5875463	2.6642876	2.0918481	0	0.008492691	0	0.005480081	B
Ankrd26	0.969181509	0.030818491	3.448336726	1.53E-05	4.51E-05	-1.5250077	-1.556529	0.81151766	0.0754717	0.1240478	0.066037736	0.093806935	B
Cnga1	0.969181509	0.030818491	3.448336726	3.47E-06	2.08E-05	-2.3491588	-2.4472294	1.6947746	0.009433962	0.03889136	0.009433962	0.034645014	B
Nasp	0.968981389	0.031018611	3.441657709	9.14E-05	0.00026185	-1.3940668	-1.3544474	0.794266	0.2735849	0.9810636	0.216981132	0.368327428	B
Il17re	0.968981389	0.031018611	3.441657709	1.47E-06	2.22E-05	-2.8888295	-3.1100426	3.0237732	0.009433962	0.033296514	0.009433962	0.027615591	B
Hist2h4	0.968981389	0.031018611	3.441657709	9.20E-06	5.23E-06	1.6055474	1.7207432	1.4100586	0.009433962	0.025764987	0.009433962	0.021676446	B
S100a9	0.968981389	0.031018611	3.441657709	2.80E-05	3.88E-05	2.6857722	2.721342	2.2087748	0.028301887	0.9681811	0.028301887	0.015981178	B
Rnf219	0.968981389	0.031018611	3.441657709	1.77E-05	4.18E-05	-1.2354927	-1.2767849	0.5637621	0.03773585	0.11424965	0.037735849	0.095628846	B
Hps3	0.968981389	0.031018611	3.441657709	0.000138142	5.03E-05	1.4656416	1.4382439	0.8264001	0.38679245	0.09823977	0.264150943	0.08712181	B
Ddit4	0.968781269	0.031218731	3.435020273	0.000118249	0.00027441	-1.0927432	-1.3286257	1.0483161	0.23584905	0.54668826	0.188679245	0.334758346	B
A930002I21Rik	0.968781269	0.031218731	3.435020273	6.89E-06	4.68E-05	-2.7193377	-2.7866716	2.132954	0.018867925	0.081641726	0.018867925	0.071642733	B
Oasl2	0.968781269	0.031218731	3.435020273	3.93E-05	1.72E-05	3.3750527	3.5276136	2.5908191	0.12264151	0.050654884	0.113207547	0.034071184	B
Klf10	0.968781269	0.031218731	3.435020273	1.69E-05	6.12E-05	-1.7816694	-1.8374882	0.9674198	0.047169812	0.13064685	0.037735849	0.107177185	B
Cd4	0.968781269	0.031218731	3.435020273	0.000104934	0.000568683	-1.7075071	-2.1449614	2.2528307	0.18867925	0.8566428	0.122641509	0.459308247	B
Trp53cor1	0.968581149	0.031418851	3.428423886	7.39E-07	2.25E-07	2.6511273	2.5987072	1.8390377	0	0.000387336	0	0.000358644	B
Marcksl1	0.968581149	0.031418851	3.428423886	6.74E-05	0.000223522	-1.3024741	-1.7647791	1.7568959	0.3018868	0.5582079	0.179245283	0.283314445	B
Cacng4	0.968581149	0.031418851	3.428423886	5.45E-07	3.76E-06	-2.5497615	-2.7039719	2.1074812	0	0.010271565	0	0.009052176	B
Fam111a	0.968581149	0.031418851	3.428423886	0.000235409	6.47E-05	2.44184	2.6275434	1.4972305	0.8490566	0.30019942	0.518867925	0.144103175	B
H2-K1	0.968581149	0.031418851	3.428423886	0.004742696	0.001028883	3.4321744	3.895525	1.9985217	9.443397	3.0654597	0.943396226	0.466280287	B
Tamm41	0.968581149	0.031418851	3.428423886	8.63E-06	2.22E-05	-1.440035	-1.4750748	0.714384	0.009433962	0.06999297	0.009433962	0.060969487	B
ADT_CD274(B7-H1_PD-L1)_A0190	0.968581149	0.031418851	3.428423886	34.67469	13.0749035	1.4048977	1.5772362	2.3763745	26.028301	13.152654	1	0.997016082	B
Cd177	0.968581149	0.031418851	3.428423886	1.65E-06	1.65E-06	2.7321177	2.6511955	2.005661	0	0.005035362	0	0.001075932	B
Ccr7	0.968381029	0.031618971	3.421868028	0.000207768	0.000282778	0.92086524	1.1036034	2.3754828	0.35849056	0.7429957	0.245283019	0.308089575	B
Mpzl2	0.968381029	0.031618971	3.421868028	2.62E-06	1.73E-06	2.6548367	2.7599373	2.3156955	0	0.015220853	0	0.009970304	B
Pdzk1ip1	0.968381029	0.031618971	3.421868028	8.88E-07	7.76E-07	2.5905728	2.739481	2.287379	0	0.002194902	0	0.001362847	B
Iigp1	0.968381029	0.031618971	3.421868028	1.92E-05	1.89E-05	2.542421	2.7368946	2.775486	0.028301887	0.053610113	0.009433962	0.027830777	B
Myo1c	0.968381029	0.031618971	3.421868028	7.38E-05	2.18E-05	1.9503206	1.8681421	1.1191568	0.33962265	0.054413475	0.283018868	0.041301447	B
A930003A15Rik	0.968381029	0.031618971	3.421868028	3.21E-06	6.13E-05	-2.75489	-2.731823	3.75154	0.009433962	0.118754216	0.009433962	0.088886339	B
Prlr	0.968180909	0.031819091	3.415352185	2.81E-06	1.52E-06	2.7070107	2.956581	2.0979414	0.018867925	0.005594847	0.009433962	0.004016813	B
Angptl2	0.968180909	0.031819091	3.415352185	2.39E-06	1.92E-05	-2.7784991	-3.2660923	2.1001713	0.009433962	0.048617788	0.009433962	0.0424778	B
Klf2	0.968180909	0.031819091	3.415352185	0.000796065	0.00052086	2.2940543	2.8467388	2.4030144	1.8490566	1.554392	0.528301887	0.323970333	B
Orc1	0.968180909	0.031819091	3.415352185	7.22E-07	6.52E-06	-2.809768	-2.9067822	2.2262506	0	0.03293787	0	0.026683116	B
Lcmt1	0.968180909	0.031819091	3.415352185	2.73E-05	8.13E-05	-1.5669991	-1.6385546	0.7487077	0.056603774	0.21950449	0.047169811	0.173755864	B
Ier3	0.967980788	0.032019212	3.408875856	2.63E-06	1.02E-06	2.335976	2.3330688	1.7583991	0	0.003328217	0	0.002854807	B
Adap1	0.967980788	0.032019212	3.408875856	7.42E-06	2.50E-06	2.4964488	2.470272	1.6699508	0.009433962	0.007531525	0.009433962	0.006814237	B
Trav3-3	0.967980788	0.032019212	3.408875856	2.84E-06	1.02E-05	-1.1769747	-1.6869984	2.102201	0.018867925	0.016425896	0.009433962	0.011505301	B
Psmb9	0.967780668	0.032219332	3.402438547	0.000589357	0.000241633	1.4022253	1.4313717	0.68081534	1.235849	0.8133473	0.481132075	0.389387006	B
Fbln1	0.967780668	0.032219332	3.402438547	1.17E-06	6.55E-06	-2.323763	-2.3119278	1.9056537	0	0.025793679	0	0.021590371	B
Cit	0.967780668	0.032219332	3.402438547	2.12E-05	2.65E-05	1.250404	1.6357975	2.0776458	0.047169812	0.16519144	0.028301887	0.082330326	B
Acvrl1	0.967780668	0.032219332	3.402438547	2.16E-05	3.34E-05	1.2043315	1.2964039	2.7387397	0	0.09399343	0	0.074440157	B
Hist1h2bm	0.967780668	0.032219332	3.402438547	9.81E-07	1.32E-05	-2.7813718	-2.7021847	2.656207	0	0.084496535	0	0.052161189	B
Clec4d	0.967780668	0.032219332	3.402438547	3.23E-07	5.08E-07	2.573401	2.6521854	2.1936839	0	0.001391539	0	0.001061586	B
Ccsap	0.967580548	0.032419452	3.396039775	6.13E-06	2.30E-05	-1.8373383	-1.8814497	1.1024376	0	0.07170012	0	0.061643737	B
Rapgef3	0.967580548	0.032419452	3.396039775	9.42E-06	0.000131844	-2.8638709	-3.1384897	3.2692542	0.0754717	0.299726	0.056603774	0.185117707	B
Sdc4	0.967580548	0.032419452	3.396039775	0.000121326	3.38E-05	3.872203	3.7757845	3.22451	0.3490566	0.042363033	0.273584906	0.032909177	B
Nans	0.967580548	0.032419452	3.396039775	6.81E-05	0.000140002	-1.0512209	-1.0825481	0.45833898	0.16981132	0.38712037	0.160377358	0.270532371	B
Fanci	0.967380428	0.032619572	3.389679064	1.75E-06	9.87E-06	-2.2701476	-2.2858467	1.6069437	0	0.03547707	0	0.031474601	B
Zmynd19	0.967380428	0.032619572	3.389679064	1.19E-05	3.87E-05	-1.5843322	-1.5979176	0.963256	0.03773585	0.1353953	0.028301887	0.097895477	B
Trav21-dv12	0.967380428	0.032619572	3.389679064	1.21E-06	6.82E-06	-2.2222583	-2.1895084	1.7812442	0	0.013528053	0	0.00829185	B
Eva1a	0.967380428	0.032619572	3.389679064	3.52E-07	1.67E-07	2.6427267	2.6234818	2.0160367	0	0.000272569	0	0.000200841	B
Klhl23	0.967380428	0.032619572	3.389679064	1.54E-06	9.77E-06	-2.398839	-2.7993412	1.9076583	0	0.027931198	0	0.024287374	B
Fam69b	0.967380428	0.032619572	3.389679064	2.23E-06	1.06E-05	-2.2322896	-2.2638073	1.4330052	0	0.037155524	0	0.032134506	B
C3ar1	0.967380428	0.032619572	3.389679064	9.53E-07	3.58E-07	2.6915553	2.6884537	2.0308745	0	0.000803363	0	0.000516447	B
Tfpi	0.967380428	0.032619572	3.389679064	7.73E-06	2.67E-05	-1.8248011	-1.9424963	0.9240582	0.009433962	0.06959129	0.009433962	0.057899494	B
Smim5	0.967380428	0.032619572	3.389679064	1.79E-05	4.88E-06	3.9459958	4.0215664	2.9568148	0	0.022766724	0	0.017659632	B
S100a16	0.967380428	0.032619572	3.389679064	6.56E-07	2.20E-07	2.3150554	2.3234577	1.7214005	0	0.00037299	0	0.000329953	B
Lta	0.967180308	0.032819692	3.38335595	5.83E-05	1.63E-05	2.2992775	2.0976372	1.569325	0.17924528	0.036768187	0.103773585	0.033167401	B
Cntn1	0.967180308	0.032819692	3.38335595	6.35E-07	1.49E-07	2.6119797	2.5861626	1.7217263	0	0.000416027	0	0.000315607	B
Mylk3	0.967180308	0.032819692	3.38335595	4.58E-07	1.08E-07	2.5807388	2.5564594	1.7098634	0	0.000344298	0	0.000272569	B
Tdrp	0.967180308	0.032819692	3.38335595	2.43E-05	0.000116924	-1.4373727	-2.010253	2.4599495	0.028301887	0.21825641	0.018867925	0.158535011	B
Lcp2	0.967180308	0.032819692	3.38335595	0.000110292	0.000366356	-1.7238083	-1.869112	0.98410875	0.11320755	0.6897012	0.08490566	0.452278824	B
Ldlrad3	0.966980188	0.033019812	3.377069973	1.58E-05	3.66E-05	0.69286305	0.71133614	3.0401921	0.028301887	0.06497195	0.028301887	0.056221039	B
Kitl	0.966980188	0.033019812	3.377069973	4.65E-07	1.61E-07	2.4346228	2.4620762	1.6985729	0.009433962	0.000258224	0.009433962	0.000243878	B
Chl1	0.966980188	0.033019812	3.377069973	3.47E-06	4.01E-05	-1.7433269	-1.7810364	3.388217	0.009433962	0.069648676	0.009433962	0.050066708	B
Gm26771	0.966780068	0.033219932	3.370820686	4.23E-06	1.81E-05	0.016802756	0.04311371	3.4696274	0	0.059348416	0	0.045303915	B
Map2	0.966780068	0.033219932	3.370820686	1.75E-06	6.56E-07	2.8183794	2.7436562	2.1181178	0	0.002596583	0	0.002037098	B
F2r	0.966780068	0.033219932	3.370820686	5.54E-06	1.95E-05	-1.7914224	-1.9982691	1.3951293	0.009433962	0.040053368	0.009433962	0.035548797	B
Nacc2	0.966780068	0.033219932	3.370820686	5.79E-06	3.06E-06	1.8597422	1.9719086	1.5796402	0	0.009281708	0	0.007976243	B
Tmem238	0.966780068	0.033219932	3.370820686	1.96E-05	6.42E-06	2.0176084	2.1531115	1.2003251	0.018867925	0.033569083	0.018867925	0.026797883	B
Nrm	0.966780068	0.033219932	3.370820686	9.21E-05	4.63E-05	1.4283159	1.5784817	1.1280855	0.31132075	0.20418322	0.254716981	0.121738132	B
Acan	0.966579948	0.033420052	3.364607645	1.36E-07	1.06E-06	-2.3699193	-2.5687504	2.8259673	0	0.003672515	0	0.003199105	B
Pla2g2d	0.966579948	0.033420052	3.364607645	3.32E-06	4.50E-06	2.727882	2.7170277	2.4535542	0	0.002754386	0	0.001563688	B
Sit1	0.966579948	0.033420052	3.364607645	6.53E-05	0.000285694	-1.965305	-2.0918999	1.2877156	0.11320755	0.4796075	0.066037736	0.345388555	B
P2ry14	0.966579948	0.033420052	3.364607645	3.02E-05	1.04E-05	1.8939692	1.8109598	1.3052372	0	0.02440214	0	0.020830046	B
Antxr1	0.966379828	0.033620172	3.358430419	2.34E-07	6.15E-08	2.2709074	2.211359	1.4786708	0.009433962	0.000143458	0.009433962	0.000143458	B
Mettl6	0.966179708	0.033820292	3.352288582	3.61E-05	0.000135427	-1.776815	-1.8275852	0.99522036	0.08490566	0.29116157	0.075471698	0.216463196	B
Klrb1	0.966179708	0.033820292	3.352288582	1.94E-07	1.46E-07	2.0784986	2.0979366	1.8343829	0.009433962	0.000659905	0.009433962	0.000530793	B
Cd63	0.966179708	0.033820292	3.352288582	2.07E-05	1.55E-05	2.64111	2.5975475	2.161251	0.06603774	0.016425896	0.028301887	0.008377925	B
Osbpl1a	0.966179708	0.033820292	3.352288582	2.91E-06	1.53E-05	-1.4900393	-2.1006165	2.6457613	0.018867925	0.043553732	0.018867925	0.035261882	B
Fam20c	0.966179708	0.033820292	3.352288582	2.35E-07	9.99E-08	2.4274347	2.445961	1.7888232	0	0.000172149	0	0.000157803	B
Tpm2	0.966179708	0.033820292	3.352288582	1.67E-06	4.99E-07	2.6192365	2.6432705	1.9021087	0	0.001276773	0	0.001133315	B
Cd5	0.966179708	0.033820292	3.352288582	8.77E-05	0.000673302	-2.5266082	-2.543582	1.9709648	0.0754717	1.1964796	0.047169811	0.443484872	B
H2-Q2	0.966179708	0.033820292	3.352288582	2.74E-05	0.000303017	-2.9127593	-3.5040092	2.7744393	0.06603774	0.5039236	0.037735849	0.258668426	B
Tctex1d1	0.965979588	0.034020412	3.346181715	5.63E-06	9.81E-05	-2.2162998	-2.1562634	3.8898444	0.028301887	0.12218285	0.018867925	0.093821281	B
Synpo2	0.965979588	0.034020412	3.346181715	4.44E-07	2.23E-07	2.2972007	2.3038998	1.69533	0	0.000588176	0	0.000487756	B
Rorc	0.965979588	0.034020412	3.346181715	1.58E-05	0.000237111	-3.1290944	-3.4317093	2.969753	0.056603774	0.34009498	0.047169811	0.231970964	B
Endou	0.965779468	0.034220532	3.340109408	3.53E-05	0.000488508	-2.319596	-2.5716286	3.5208528	0.17924528	0.9892407	0.094339623	0.335949044	B
Rhd	0.965779468	0.034220532	3.340109408	6.21E-07	1.29E-07	2.865857	2.843073	2.1556218	0	0.001850603	0	0.000315607	B
Mrpl18	0.965779468	0.034220532	3.340109408	0.000166211	0.000348386	-1.0433671	-1.0752287	0.4777691	0.36792454	1.1280646	0.29245283	0.494441017	B
Il1a	0.965779468	0.034220532	3.340109408	1.00E-06	2.64E-07	2.4926832	2.4819565	2.3231735	0	0.000559485	0	0.000416027	B
Phf5a	0.965579348	0.034420652	3.334071257	0.000143793	0.000322932	-1.1499083	-1.2309437	0.5535783	0.31132075	0.9004117	0.20754717	0.469565467	B
Dagla	0.965579348	0.034420652	3.334071257	2.36E-07	7.23E-08	2.1962023	2.158226	1.5096582	0	0.000129112	0	0.000129112	B
Il23r	0.965579348	0.034420652	3.334071257	3.30E-07	1.15E-07	2.390243	2.3731594	1.9422479	0	0.00047341	0	0.00037299	B
Ptbp1	0.965579348	0.034420652	3.334071257	0.000135341	0.000311695	-1.2062154	-1.2699203	0.563581	0.2264151	0.8281091	0.188679245	0.442724547	B
Gfra1	0.965579348	0.034420652	3.334071257	6.55E-06	3.10E-05	-0.8546323	-1.1417866	3.0581064	0.028301887	0.1183095	0.028301887	0.064656347	B
Selp	0.965579348	0.034420652	3.334071257	1.40E-06	8.36E-07	2.1473107	2.2563457	1.89867	0	0.001821912	0	0.001606725	B
Usp18	0.965379228	0.034620772	3.328066865	6.58E-05	2.90E-05	2.2528481	2.3356037	1.862113	0.2264151	0.0859598	0.141509434	0.058143372	B
Sh3bgrl2	0.965379228	0.034620772	3.328066865	9.10E-07	5.28E-07	2.3471427	2.4890976	2.1954799	0	0.001434576	0	0.001233735	B
Ccne1	0.965379228	0.034620772	3.328066865	4.33E-06	2.91E-05	-2.1195958	-2.0616837	1.635282	0.028301887	0.14203739	0.028301887	0.078672156	B
BC028471	0.965379228	0.034620772	3.328066865	3.01E-06	3.75E-05	-1.8695511	-2.0237522	3.5885124	0.009433962	0.050913107	0.009433962	0.045203495	B
Morc1	0.965379228	0.034620772	3.328066865	2.69E-06	3.78E-05	-2.5120757	-2.6363163	3.5385606	0	0.07435408	0	0.060395656	B
Gm13075	0.965379228	0.034620772	3.328066865	4.12E-06	1.56E-05	-1.7724355	-1.8453903	1.103461	0.009433962	0.027859468	0.009433962	0.017143185	B
Asprv1	0.965379228	0.034620772	3.328066865	2.07E-06	1.93E-06	2.1426253	2.1905632	1.6418308	0	0.003127376	0	0.00159238	B
Ppp2r5d	0.965179107	0.034820893	3.322095844	2.44E-05	6.77E-05	-1.5547028	-1.6719322	0.83775985	0.028301887	0.16540663	0.028301887	0.135452681	B
Smad7	0.965179107	0.034820893	3.322095844	0.000179387	0.000110306	2.887045	3.074255	2.96789	0.3490566	0.3126802	0.264150943	0.180770941	B
Elavl3	0.964978987	0.035021013	3.31615781	3.39E-07	1.97E-06	-2.3040576	-2.389042	1.8430008	0	0.003973776	0	0.003328217	B
Hacd1	0.964978987	0.035021013	3.31615781	6.33E-06	2.94E-05	-2.1905477	-2.4803972	1.5425737	0.018867925	0.076548986	0.018867925	0.067095127	B
Loxl2	0.964978987	0.035021013	3.31615781	1.30E-05	5.42E-05	-2.108599	-2.1713247	1.3261709	0.018867925	0.07334988	0.018867925	0.032579224	B
Ahi1	0.964978987	0.035021013	3.31615781	1.79E-05	5.85E-05	-1.6114726	-1.702795	0.8147955	0.018867925	0.13126372	0.018867925	0.108999096	B
Cpsf3l	0.964978987	0.035021013	3.31615781	5.96E-05	0.000118296	-0.989497	-1.0278006	0.43487954	0.11320755	0.31732824	0.113207547	0.234309323	B
Pmp22	0.964978987	0.035021013	3.31615781	8.05E-07	5.18E-07	2.8565836	2.8891869	2.4668367	0	0.000760325	0	0.00057383	B
Pydc4	0.964778867	0.035221133	3.310252386	0.000112587	3.83E-05	3.419986	3.731123	2.5340276	0.36792454	0.107779704	0.20754717	0.073421608	B
Trdv2-2	0.964778867	0.035221133	3.310252386	5.80E-06	1.99E-05	-1.9771607	-2.100109	1.3303647	0	0.03777239	0	0.033167401	B
P2ry12	0.964778867	0.035221133	3.310252386	2.55E-06	1.14E-06	2.837788	2.7748318	2.138543	0	0.002137519	0	0.001649763	B
Tmem151b	0.964778867	0.035221133	3.310252386	3.02E-06	1.50E-05	-1.5021453	-2.1216507	2.626145	0.009433962	0.03391338	0.009433962	0.029638343	B
Vars	0.964778867	0.035221133	3.310252386	0.000217036	7.07E-05	1.8923491	1.9982853	1.0745362	0.6698113	0.32894832	0.443396226	0.171403159	B
Npat	0.964778867	0.035221133	3.310252386	1.78E-05	4.47E-05	-1.2775592	-1.2935467	0.68456435	0.056603774	0.11133745	0.056603774	0.095270202	B
Cyp2j6	0.964778867	0.035221133	3.310252386	3.44E-07	1.91E-07	2.1973722	2.2643852	2.0247076	0	0.000961166	0	0.000889437	B
Gm43698	0.964578747	0.035421253	3.304379203	1.49E-06	2.41E-06	1.8412688	2.0706367	2.9678364	0	0.01018549	0	0.008406616	B
Rassf3	0.964578747	0.035421253	3.304379203	5.19E-05	1.55E-05	2.3478148	2.4455576	1.4402786	0.16037735	0.048316523	0.113207547	0.0424778	B
Lingo4	0.964578747	0.035421253	3.304379203	2.96E-06	3.86E-05	-2.5136163	-2.9008732	3.1894894	0.009433962	0.05689529	0.009433962	0.050683576	B
Gcnt2	0.964578747	0.035421253	3.304379203	2.26E-06	1.48E-06	2.3162289	2.2394028	1.7156519	0	0.002137519	0	0.00159238	B
Mrps11	0.964578747	0.035421253	3.304379203	4.59E-05	0.0001035	-1.1733338	-1.2490597	0.5746037	0.0754717	0.28084698	0.056603774	0.212661569	B
Gm609	0.964578747	0.035421253	3.304379203	3.44E-07	1.38E-06	-2.1009107	-2.2110825	1.6569958	0	0.002682657	0	0.001133315	B
Med14	0.964578747	0.035421253	3.304379203	3.20E-05	0.000100121	-1.4938917	-1.4715958	0.87073976	0.08490566	0.21359405	0.08490566	0.169452135	B
Slc7a11	0.964578747	0.035421253	3.304379203	1.03E-05	8.26E-05	-0.689689	-0.35427666	3.4899042	0.03773585	0.1509461	0.028301887	0.093003572	B
Ccdc173	0.964578747	0.035421253	3.304379203	4.78E-06	2.06E-05	-1.9880184	-2.0366812	1.2380859	0.009433962	0.039823834	0.009433962	0.035491414	B
1110065P20Rik	0.964378627	0.035621373	3.298537896	1.75E-05	3.56E-05	-1.0684955	-1.1021566	0.45631772	0.06603774	0.10184056	0.066037736	0.089201945	B
Cacna1e	0.964378627	0.035621373	3.298537896	5.22E-05	1.90E-05	3.6974447	3.9178371	3.2735975	0.16037735	0.03428637	0.113207547	0.026611388	B
Adam12	0.964378627	0.035621373	3.298537896	2.87E-06	3.69E-05	-2.6789973	-2.9558983	2.847902	0	0.0522903	0	0.041875278	B
Nim1k	0.964178507	0.035821493	3.292728109	9.69E-06	7.61E-05	-2.4676194	-2.375801	1.8376755	0.018867925	0.14198	0.018867925	0.11142353	B
Gm43003	0.964178507	0.035821493	3.292728109	3.33E-07	1.49E-07	2.3412447	2.4000893	1.8456255	0	0.000358644	0	0.000329953	B
ADT_CD55(DAF)_A0558	0.964178507	0.035821493	3.292728109	52.859215	1.8427848	5.7151165	6.4402413	2.018493	111.54717	1.859182	0.990566038	0.498988624	B
Mnd1	0.964178507	0.035821493	3.292728109	3.90E-06	3.56E-06	1.712349	2.074976	2.1128166	0	0.03137418	0	0.024947279	B
Ybx3	0.964178507	0.035821493	3.292728109	0.000145843	6.15E-05	1.6785685	1.8010015	1.178602	0.18867925	0.34940538	0.160377358	0.138164029	B
Gm29017	0.964178507	0.035821493	3.292728109	7.15E-07	7.82E-06	-2.9956353	-3.1712952	3.1569524	0	0.03580702	0	0.026267089	B
Apobec2	0.964178507	0.035821493	3.292728109	3.57E-06	1.47E-06	2.4405637	2.5832405	1.9627337	0	0.004203308	0	0.003672515	B
Pycr2	0.963978387	0.036021613	3.286949489	8.09E-05	0.000170672	-1.064188	-1.0947924	0.52608174	0.18867925	0.4158406	0.179245283	0.26928429	B
AU020206	0.963978387	0.036021613	3.286949489	0.000114726	4.19E-05	1.4944636	1.627408	0.74969876	0.43396226	0.13625604	0.283018868	0.103432941	B
Rnf125	0.963978387	0.036021613	3.286949489	1.06E-05	3.37E-05	-1.7044091	-1.8448753	1.05142	0.018867925	0.08697835	0.018867925	0.076104265	B
Vnn3	0.963778267	0.036221733	3.28120169	2.38E-07	2.03E-07	2.4478836	2.4778805	1.9302261	0	0.000243878	0	0.000229532	B
Stxbp6	0.963778267	0.036221733	3.28120169	1.74E-06	6.89E-07	2.540645	2.5306568	2.0104377	0	0.001491959	0	0.001305464	B
Arg1	0.963778267	0.036221733	3.28120169	1.30E-06	5.18E-07	2.354464	2.31394	1.918182	0	0.001061586	0	0.000717288	B
Trim30a	0.963778267	0.036221733	3.28120169	0.00036511	0.000147712	1.8198938	1.7388754	1.3606426	0.9716981	0.33434233	0.452830189	0.213766193	B
Egfl7	0.963578147	0.036421853	3.275484373	1.12E-06	3.60E-06	-1.7483058	-1.8826008	1.8020568	0	0.02422999	0	0.018706873	B
Mrap	0.963578147	0.036421853	3.275484373	1.24E-06	4.23E-07	2.5182364	2.470335	2.5088534	0	0.000832054	0	0.000702942	B
Apol9a	0.963578147	0.036421853	3.275484373	4.39E-06	1.76E-06	3.0120666	3.4076424	2.334072	0	0.006857274	0	0.005853071	B
Gm3086	0.963578147	0.036421853	3.275484373	3.37E-06	2.62E-05	-1.0678501	-1.0192509	3.4783928	0.018867925	0.04315205	0.018867925	0.037040756	B
Dpysl2	0.963578147	0.036421853	3.275484373	4.94E-05	0.000108842	-1.1002076	-1.1064587	0.55385387	0.0754717	0.27647153	0.066037736	0.205546071	B
Gm10282	0.963578147	0.036421853	3.275484373	1.52E-06	6.96E-06	-1.8898481	-1.7989082	1.5152895	0	0.030240865	0	0.027170872	B
Slmo1	0.963578147	0.036421853	3.275484373	3.92E-07	1.37E-07	2.0800257	2.0821152	1.5816967	0	0.00037299	0	0.000329953	B
Timp2	0.963578147	0.036421853	3.275484373	6.26E-05	0.000213567	-1.9176005	-2.0608912	1.1795292	0.08490566	0.49333638	0.066037736	0.324328977	B
Gria2	0.963378027	0.036621973	3.269797203	2.15E-07	3.07E-06	-2.4440536	-2.5817776	2.968869	0	0.004547606	0	0.003213451	B
Insl5	0.963378027	0.036621973	3.269797203	1.71E-06	2.36E-05	-1.4091502	-1.1879616	3.7038507	0.009433962	0.0419757	0.009433962	0.033253475	B
Fabp4	0.963378027	0.036621973	3.269797203	1.98E-06	7.19E-07	2.3872	2.3574543	2.1598485	0	0.001491959	0	0.001262427	B
Ptgs1	0.963378027	0.036621973	3.269797203	1.09E-06	1.15E-06	2.6640108	2.6667233	2.3699608	0	0.001821912	0	0.001047241	B
C030034L19Rik	0.963378027	0.036621973	3.269797203	2.56E-06	2.98E-05	-2.6725552	-3.0167503	2.8637223	0.009433962	0.05131479	0.009433962	0.042764715	B
Tnfrsf25	0.963177907	0.036822093	3.264139851	8.82E-06	3.23E-05	-1.4998075	-1.7873259	2.0775723	0	0.07543001	0	0.061371168	B
Ifi27l2a	0.963177907	0.036822093	3.264139851	0.003195925	0.000879147	3.6108532	4.118575	2.3681474	8.386792	2.4313054	0.801886792	0.306382429	B
Cd226	0.963177907	0.036822093	3.264139851	1.99E-05	8.24E-05	-1.3726677	-1.9342775	2.4472528	0.018867925	0.20289211	0.018867925	0.148937696	B
Pmf1	0.963177907	0.036822093	3.264139851	0.000130771	6.24E-05	1.235508	1.4092102	0.84784347	0.49056605	0.26168105	0.349056604	0.153714835	B
Tmem121	0.962977787	0.037022213	3.258511992	2.35E-06	2.71E-05	-2.22784	-2.5551805	2.73018	0	0.13954122	0	0.061399859	B
Fam167a	0.962977787	0.037022213	3.258511992	8.99E-06	4.08E-06	2.5538492	2.3786755	2.3048754	0.056603774	0.014274033	0.047169811	0.011921328	B
Pelp1	0.962977787	0.037022213	3.258511992	2.05E-05	4.72E-05	-1.1914222	-1.2287846	0.57031167	0.009433962	0.13713114	0.009433962	0.108167042	B
Thra	0.962977787	0.037022213	3.258511992	1.32E-05	3.87E-05	-1.5305282	-1.58675	0.9751805	0.028301887	0.102342665	0.018867925	0.087308305	B
Angpt1	0.962977787	0.037022213	3.258511992	1.84E-06	1.33E-05	-2.167348	-2.4614716	2.735356	0.009433962	0.032134507	0.009433962	0.025463727	B
D430041D05Rik	0.962977787	0.037022213	3.258511992	2.39E-07	3.46E-06	-2.4434032	-2.6600971	3.375956	0	0.00629779	0	0.005049708	B
Arhgap26	0.962977787	0.037022213	3.258511992	3.40E-05	1.57E-05	1.4327496	1.4463911	0.9922073	0.10377359	0.042434763	0.094339623	0.036796878	B
Kras	0.962777667	0.037222333	3.25291331	0.0001163	0.000312657	-1.3354077	-1.300991	0.7229013	0.254717	0.80198544	0.169811321	0.424907111	B
Mpp4	0.962777667	0.037222333	3.25291331	1.04E-06	1.20E-05	-2.6165745	-2.640524	2.6393576	0	0.030240865	0	0.024158262	B
Stx11	0.962777667	0.037222333	3.25291331	1.23E-05	5.55E-06	2.2311208	2.1364422	1.8606046	0.028301887	0.011476609	0.028301887	0.009496894	B
Larp7	0.962777667	0.037222333	3.25291331	0.000112553	0.000266938	-1.1895438	-1.2095261	0.5942603	0.28301886	0.6351299	0.254716981	0.348444202	B
Myof	0.962777667	0.037222333	3.25291331	3.59E-06	2.55E-06	2.48483	2.4014874	2.5508776	0.009433962	0.004547606	0.009433962	0.003672515	B
Fam46c	0.962577547	0.037422453	3.247343489	5.92E-05	1.85E-05	2.878838	2.6746922	2.185197	0.06603774	0.041961353	0.037735849	0.035477068	B
Cd7	0.962577547	0.037422453	3.247343489	7.86E-05	7.40E-05	2.4298224	2.8835964	3.1024103	0	0.26170972	0	0.127705969	B
Wnt8b	0.962577547	0.037422453	3.247343489	3.96E-06	4.36E-05	-2.3699691	-2.4403305	2.8367107	0.009433962	0.05029624	0.009433962	0.040325936	B
Gm11707	0.962577547	0.037422453	3.247343489	1.17E-05	2.03E-05	0.89024603	0.5248985	3.0041704	0.018867925	0.070595495	0.018867925	0.058057297	B
Gm21887	0.962577547	0.037422453	3.247343489	7.72E-06	1.85E-05	-1.2393404	-1.2739162	0.64835596	0.028301887	0.047771387	0.028301887	0.042047427	B
Scn4b	0.962577547	0.037422453	3.247343489	5.94E-06	5.21E-06	2.1826503	2.297451	2.556894	0.028301887	0.011117965	0.028301887	0.009525586	B
Lepr	0.962377426	0.037622574	3.241802223	5.68E-06	1.89E-05	-1.6208788	-1.67593	0.9314275	0	0.033554737	0	0.016067253	B
Smc3	0.962377426	0.037622574	3.241802223	0.000165338	0.000405475	-1.2431988	-1.2697878	0.6322263	0.4528302	1.1647754	0.320754717	0.507137016	B
Pds5b	0.962377426	0.037622574	3.241802223	4.99E-05	0.000131743	-1.347555	-1.3848772	0.66636896	0.12264151	0.32392728	0.103773585	0.22717948	B
Lta4h	0.962377426	0.037622574	3.241802223	7.17E-05	0.000194166	-1.4673682	-1.5614891	0.7169245	0.12264151	0.48523104	0.103773585	0.308060883	B
Etaa1	0.962177306	0.037822694	3.236289207	2.45E-05	6.08E-05	-1.258503	-1.2644644	0.63863504	0.03773585	0.16642518	0.028301887	0.134462823	B
Nme6	0.962177306	0.037822694	3.236289207	6.29E-06	1.64E-05	-1.407709	-1.4543247	0.7741336	0.009433962	0.051874273	0.009433962	0.046222044	B
Edaradd	0.962177306	0.037822694	3.236289207	1.85E-05	9.44E-05	-1.7703577	-2.1227188	2.2613919	0.08490566	0.14542298	0.066037736	0.118194729	B
Relb	0.962177306	0.037822694	3.236289207	0.000107685	4.88E-05	2.0180743	2.0060253	1.5918661	0.29245284	0.1106919	0.20754717	0.082488129	B
Cdc42ep2	0.962177306	0.037822694	3.236289207	2.49E-06	1.01E-06	2.5600855	2.5454636	2.085296	0	0.001836258	0	0.001635417	B
Cdk4	0.962177306	0.037822694	3.236289207	0.000153953	0.000379928	-1.2644038	-1.2869167	0.687485	0.2735849	1.2909751	0.235849057	0.481988896	B
Kcnh2	0.962177306	0.037822694	3.236289207	4.87E-06	2.61E-05	-2.2385373	-2.3039064	1.6028829	0.009433962	0.04365415	0.009433962	0.041947007	B
Trav3-4	0.961977186	0.038022814	3.230804143	3.72E-07	2.33E-06	-2.3093207	-2.3451214	2.039709	0	0.0033856	0	0.002237939	B
Ptov1	0.961777066	0.038222934	3.225346737	2.97E-05	0.000155881	-2.2386796	-2.6177044	1.52102	0.08490566	0.37815428	0.047169811	0.252370637	B
Gm7967	0.961777066	0.038222934	3.225346737	3.38E-06	1.33E-05	-1.8298382	-2.0299377	1.4456257	0.009433962	0.021633409	0.009433962	0.018362575	B
Areg	0.961777066	0.038222934	3.225346737	3.69E-07	2.14E-07	2.2887733	2.3621998	2.074887	0	0.000659905	0	0.000444719	B
Syt6	0.961777066	0.038222934	3.225346737	2.32E-07	7.60E-08	2.1810334	2.1248379	1.5849481	0	0.000143458	0	0.000129112	B
Il2rb	0.961777066	0.038222934	3.225346737	1.56E-05	1.99E-05	1.597596	1.7524319	2.8911805	0.009433962	0.06781241	0.009433962	0.045375644	B
Ripk3	0.961777066	0.038222934	3.225346737	2.06E-05	5.57E-05	-1.4597684	-1.4856148	0.78334665	0.018867925	0.17121667	0.009433962	0.136385155	B
Csrp1	0.961777066	0.038222934	3.225346737	8.08E-05	0.000241741	-1.5528736	-1.6378984	0.87148654	0.14150943	0.62860256	0.122641509	0.350495646	B
Limk2	0.961777066	0.038222934	3.225346737	3.22E-05	7.62E-05	-1.223683	-1.2638493	0.6094143	0.0754717	0.15572324	0.075471698	0.130962457	B
Ifit1	0.961576946	0.038423054	3.2199167	4.08E-05	8.41E-05	1.6182526	1.890295	2.8535163	0.16037735	0.24353364	0.066037736	0.084912563	B
Fbln2	0.961576946	0.038423054	3.2199167	3.80E-06	3.69E-05	-2.290522	-2.42346	2.8867862	0.009433962	0.082229905	0.009433962	0.054972958	B
Cd40lg	0.961576946	0.038423054	3.2199167	1.11E-05	5.45E-05	0.023186956	-0.26460648	3.6715243	0.028301887	0.12390434	0.018867925	0.07619034	B
Zfp704	0.961576946	0.038423054	3.2199167	6.22E-06	3.61E-05	-2.2678626	-2.625906	1.8675051	0.03773585	0.13136414	0.028301887	0.087236576	B
Cbfa2t3	0.961576946	0.038423054	3.2199167	9.76E-05	9.59E-05	2.002521	1.9622583	3.2972758	0.2735849	0.19391166	0.188679245	0.124922892	B
Tnfsf8	0.961576946	0.038423054	3.2199167	2.66E-05	1.37E-05	2.3893507	2.699995	2.149649	0	0.04471574	0	0.033009597	B
Oaf	0.961576946	0.038423054	3.2199167	4.14E-06	3.47E-06	1.3832165	1.598465	1.7848094	0	0.022651957	0	0.018233463	B
Sae1	0.961576946	0.038423054	3.2199167	7.34E-05	0.000172531	-1.2364987	-1.2667551	0.63583916	0.18867925	0.5300472	0.169811321	0.304876124	B
Exoc3l2	0.961576946	0.038423054	3.2199167	2.76E-07	7.85E-08	2.2626815	2.2448006	1.6312261	0	0.000186495	0	0.000172149	B
Uba2	0.961376826	0.038623174	3.214513746	0.000122127	0.000246943	-0.99393857	-1.030817	0.47640255	0.31132075	0.70650005	0.273584906	0.390893311	B
Cd8a	0.961376826	0.038623174	3.214513746	0.000363643	0.002131752	-1.6819152	-2.184866	2.7355933	0.38679245	3.738075	0.122641509	0.649203093	B
Wbscr27	0.961376826	0.038623174	3.214513746	1.09E-05	5.20E-05	-2.0888603	-2.2204056	1.626398	0.018867925	0.08861377	0.018867925	0.07591777	B
Gzmc	0.961376826	0.038623174	3.214513746	7.94E-07	5.03E-07	2.2392356	2.4714317	2.2189589	0	0.001778874	0	0.001348502	B
Syt13	0.961376826	0.038623174	3.214513746	7.81E-06	6.88E-05	-1.9066794	-2.1494875	3.0008926	0.028301887	0.12487985	0.028301887	0.092458433	B
Pla1a	0.961176706	0.038823294	3.209137595	9.88E-07	3.81E-07	2.2454896	2.2416325	1.8592346	0	0.001018549	0	0.000889437	B
Pml	0.961176706	0.038823294	3.209137595	0.000199264	6.10E-05	1.71331	1.8328247	0.92164177	0.754717	0.158908	0.386792453	0.129628301	B
Slc43a1	0.961176706	0.038823294	3.209137595	4.78E-06	3.23E-05	-2.3684795	-2.4893646	2.44267	0.009433962	0.07372287	0.009433962	0.061801541	B
Sestd1	0.961176706	0.038823294	3.209137595	5.06E-06	1.99E-05	-1.8729849	-2.0543127	1.135813	0	0.05064054	0	0.044959617	B
Hist1h2bn	0.961176706	0.038823294	3.209137595	6.25E-07	6.75E-06	-2.4199934	-2.5105972	2.541424	0	0.03869052	0	0.028390262	B
Dgkeos	0.961176706	0.038823294	3.209137595	1.72E-05	0.000156301	-1.4943084	-1.2720299	3.4180672	0.08490566	0.3731476	0.075471698	0.182951497	B
Gipc2	0.961176706	0.038823294	3.209137595	3.59E-07	1.89E-07	2.040987	1.9802856	1.5668644	0	0.000229532	0	0.000200841	B
Myg1	0.960976586	0.039023414	3.203787972	4.27E-05	7.95E-05	-0.89135534	-0.8934307	0.4108584	0.094339624	0.24934368	0.08490566	0.18348229	B
Trgv2	0.960976586	0.039023414	3.203787972	1.13E-06	2.66E-05	-2.6547687	-2.5107327	3.052557	0	0.0795329	0	0.026181015	B
Mrps5	0.960976586	0.039023414	3.203787972	8.90E-05	0.000193056	-1.0729412	-1.113348	0.5108858	0.17924528	0.44338444	0.150943396	0.306726728	B
Blm	0.960976586	0.039023414	3.203787972	1.29E-05	4.39E-05	-1.6674987	-1.6359005	1.0685437	0.056603774	0.15833417	0.056603774	0.106775503	B
Trav13d-4	0.960976586	0.039023414	3.203787972	1.25E-07	5.00E-07	-1.9891933	-2.1492214	1.8893393	0	0.00142023	0	0.000918129	B
Aurkb	0.960776466	0.039223534	3.198464605	2.00E-05	4.85E-05	1.0983852	1.5862808	2.3043823	0.03773585	0.33586296	0.037735849	0.091755491	B
Rxfp1	0.960776466	0.039223534	3.198464605	3.63E-07	4.65E-06	-2.6649442	-2.7726307	2.8058047	0.009433962	0.010386331	0.009433962	0.00856442	B
Serp1	0.960776466	0.039223534	3.198464605	0.000492641	0.000218524	1.2107571	1.2204885	0.63959605	1.481132	0.5277949	0.58490566	0.34435566	B
Prmt5	0.960776466	0.039223534	3.198464605	4.13E-05	0.000102103	-1.309282	-1.3584642	0.73796624	0.0754717	0.26817966	0.075471698	0.195475347	B
B4galt5	0.960576346	0.039423654	3.193167225	3.84E-05	1.19E-05	1.9569107	2.0967255	1.2245688	0.08490566	0.031488948	0.08490566	0.028433299	B
Zak	0.960576346	0.039423654	3.193167225	3.78E-06	1.09E-05	-0.043516118	-0.24481583	2.6909134	0.009433962	0.024459524	0.009433962	0.021862941	B
Pigz	0.960576346	0.039423654	3.193167225	4.73E-07	2.47E-07	2.1768181	2.165432	1.6918027	0	0.000444719	0	0.000387336	B
Dhx58	0.960576346	0.039423654	3.193167225	3.26E-05	1.61E-05	2.0185153	2.1440496	1.7394923	0.08490566	0.04860344	0.066037736	0.040770654	B
Fdps	0.960576346	0.039423654	3.193167225	4.81E-05	0.000128662	-1.3799767	-1.4561863	0.7087087	0.056603774	0.4121394	0.037735849	0.237006326	B
Pcgf6	0.960576346	0.039423654	3.193167225	1.04E-05	2.73E-05	-1.3822007	-1.435296	0.8073719	0.03773585	0.086160645	0.037735849	0.071657079	B
Gm44175	0.960376226	0.039623774	3.187895569	1.54E-05	0.000154507	-1.5824965	-1.5301733	3.3089864	0.047169812	0.21502861	0.037735849	0.14628373	B
Slc16a10	0.960376226	0.039623774	3.187895569	1.41E-05	5.02E-05	-1.703664	-1.7126274	1.1988376	0.028301887	0.1252385	0.028301887	0.101238039	B
Rcc2	0.960376226	0.039623774	3.187895569	0.000119784	0.000310011	-1.3499978	-1.4014425	0.6969213	0.23584905	0.8348659	0.179245283	0.43090364	B
Gpat2	0.960376226	0.039623774	3.187895569	1.02E-07	3.47E-07	-2.0079606	-2.1403885	1.7272743	0	0.000659905	0	0.000602522	B
Cxcr2	0.960376226	0.039623774	3.187895569	5.62E-06	4.00E-06	1.640705	1.6119976	1.1112124	0.009433962	0.007330684	0.009433962	0.004289383	B
Ptgir	0.960376226	0.039623774	3.187895569	8.76E-06	1.66E-05	0.91980666	0.7711582	2.7226732	0	0.0411293	0	0.035333611	B
Apol9b	0.960176106	0.039823894	3.182649378	1.28E-05	5.46E-06	3.6828737	4.1999817	2.8737428	0.028301887	0.021174343	0.028301887	0.017128839	B
Gspt1	0.960176106	0.039823894	3.182649378	0.000109076	0.000244203	-1.1685548	-1.211174	0.6046588	0.3018868	0.73602366	0.226415094	0.387019955	B
Gpr183	0.960176106	0.039823894	3.182649378	0.000314603	0.000109827	2.7871938	2.3975496	2.370083	0.8301887	0.18640883	0.509433962	0.107105456	B
Gm525	0.960176106	0.039823894	3.182649378	5.29E-06	6.23E-05	-1.9850651	-1.9460182	3.475873	0.028301887	0.14591074	0.018867925	0.087910827	B
Aqp11	0.960176106	0.039823894	3.182649378	3.63E-05	0.000588204	-3.0563967	-3.1770954	3.0591614	0.17924528	0.99466336	0.075471698	0.371440458	B
Tagap	0.960176106	0.039823894	3.182649378	2.67E-05	1.73E-05	2.592197	2.7370281	2.3313475	0.047169812	0.04389803	0.037735849	0.026970032	B
Sytl2	0.960176106	0.039823894	3.182649378	5.15E-06	3.36E-05	-2.0558088	-2.2998524	2.2246819	0	0.064512886	0	0.051802545	B
Dusp10	0.960176106	0.039823894	3.182649378	5.74E-05	0.000193885	-1.6778506	-1.7766981	1.0720356	0.13207547	0.39839613	0.113207547	0.265654812	B
Sf3a3	0.960176106	0.039823894	3.182649378	9.90E-05	0.00020325	-1.031102	-1.0760412	0.48950946	0.21698113	0.5544063	0.198113208	0.348185978	B
D930028M14Rik	0.960176106	0.039823894	3.182649378	4.04E-06	1.48E-05	0.31333026	0.82548904	2.9442003	0	0.042807754	0	0.036639075	B
Parm1	0.960176106	0.039823894	3.182649378	1.90E-06	6.01E-07	2.1340468	2.0505295	1.4025306	0.018867925	0.002037098	0.009433962	0.0016928	B
Bst2	0.960176106	0.039823894	3.182649378	0.000427346	0.000164279	1.7216116	1.7463188	1.2040485	0.6981132	0.5920496	0.330188679	0.275998106	B
Hmgcs2	0.960176106	0.039823894	3.182649378	6.25E-07	6.70E-06	-2.1979806	-2.1602478	3.551934	0	0.025549801	0	0.0208157	B
Gbp5	0.959975986	0.040024014	3.177428396	1.61E-05	7.71E-06	1.9511238	2.026637	1.6387129	0.03773585	0.021203035	0.037735849	0.018391266	B
Rarg	0.959975986	0.040024014	3.177428396	1.03E-05	7.85E-06	2.5445533	2.963522	2.791549	0	0.025521109	0	0.0208157	B
Sass6	0.959975986	0.040024014	3.177428396	1.27E-05	4.62E-05	-1.7471116	-1.8153992	1.0325303	0.009433962	0.13500796	0.009433962	0.10502532	B
Dntt	0.959975986	0.040024014	3.177428396	0.000103394	0.001264949	-2.581278	-2.6649857	2.8577569	0.3490566	2.6784542	0.169811321	0.494799661	B
Nab2	0.959975986	0.040024014	3.177428396	4.19E-05	0.00019221	-1.1068501	-1.5451202	2.3212926	0.047169812	0.3807652	0.047169811	0.226892565	B
Polr2d	0.959975986	0.040024014	3.177428396	4.65E-05	0.000105603	-1.1678991	-1.2283869	0.57602125	0.11320755	0.27259815	0.094339623	0.21333582	B
Prkcd	0.959775866	0.040224134	3.17223237	0.000183393	7.67E-05	1.3708545	1.3813086	0.80003405	0.4811321	0.16308261	0.349056604	0.137805385	B
Uhrf1	0.959775866	0.040224134	3.17223237	1.14E-05	8.66E-05	-2.3021584	-2.2648678	1.8989012	0.028301887	0.4655917	0.028301887	0.152595866	B
Hat1	0.959775866	0.040224134	3.17223237	4.71E-05	0.000114379	-1.1985501	-1.1693382	0.6586554	0.094339624	0.3983818	0.08490566	0.226763453	B
Myb	0.959575745	0.040424255	3.167061053	5.02E-05	0.000458979	-2.4777784	-2.793724	2.2556715	0.1509434	0.8602579	0.113207547	0.384581175	B
Csf2	0.959575745	0.040424255	3.167061053	3.42E-07	5.64E-07	1.7966897	1.9442539	2.61198	0	0.002123173	0	0.001305464	B
Slit3	0.959575745	0.040424255	3.167061053	2.51E-06	3.51E-06	1.6431206	1.825674	2.8989646	0.028301887	0.004949288	0.009433962	0.003801627	B
Vangl1	0.959575745	0.040424255	3.167061053	3.32E-07	7.67E-08	2.434947	2.388483	1.7552507	0	0.000286915	0	0.000243878	B
Maz	0.959575745	0.040424255	3.167061053	0.000186783	0.000536291	-1.4237772	-1.5047855	0.75550103	0.3207547	1.3332807	0.264150943	0.568163886	B
Krt17	0.959575745	0.040424255	3.167061053	1.64E-06	8.18E-07	2.2430847	2.2005577	1.8179511	0	0.001004203	0	0.000789017	B
Smad1	0.959575745	0.040424255	3.167061053	1.40E-05	3.23E-05	-1.2344741	-1.2888899	0.6460073	0	0.08073795	0	0.07148493	B
Kcnf1	0.959375625	0.040624375	3.1619142	3.74E-07	2.33E-07	2.0958564	2.1974907	2.005389	0	0.000631214	0	0.000559485	B
Brd3	0.959375625	0.040624375	3.1619142	7.71E-05	0.000238576	-1.5379473	-1.6026583	0.85519266	0.2735849	0.5575337	0.245283019	0.336221613	B
Foxp3	0.959375625	0.040624375	3.1619142	4.45E-06	8.01E-06	2.1033888	2.0903893	2.6147814	0	0.018864676	0	0.008736569	B
Ifitm1	0.959375625	0.040624375	3.1619142	1.27E-06	6.91E-07	2.4233713	2.4346237	2.0739644	0	0.00856442	0	0.00142023	B
Gm37552	0.959375625	0.040624375	3.1619142	2.79E-07	4.72E-06	-2.2730627	-2.3507957	2.9808307	0	0.015220853	0	0.01205044	B
Klra1	0.959375625	0.040624375	3.1619142	9.71E-07	1.17E-06	2.1364639	2.160925	2.0793326	0	0.016440243	0	0.002123173	B
Lsm8	0.959375625	0.040624375	3.1619142	0.000111292	0.00024815	-1.1583427	-1.206315	0.57992464	0.23584905	0.71558094	0.20754717	0.391338029	B
Pbx4	0.959375625	0.040624375	3.1619142	5.82E-06	2.11E-05	-1.8506697	-2.0091896	1.2402633	0	0.057526503	0	0.050238857	B
U2surp	0.959375625	0.040624375	3.1619142	0.000159564	0.000328807	-1.0119743	-1.0329075	0.48022613	0.3962264	0.79357886	0.301886792	0.447415611	B
Kcnh8	0.959175505	0.040824495	3.156791571	4.90E-08	3.62E-07	-2.4878657	-2.533064	2.6360257	0	0.000559485	0	0.000487756	B
Nedd4	0.959175505	0.040824495	3.156791571	5.99E-05	0.000219026	-1.7343429	-2.012453	1.1686875	0.14150943	0.5491414	0.103773585	0.324372014	B
Dhcr24	0.959175505	0.040824495	3.156791571	7.27E-06	3.66E-05	-2.1248987	-2.3225946	1.5375717	0.009433962	0.09319007	0.009433962	0.07591777	B
Trav9-1	0.959175505	0.040824495	3.156791571	4.56E-07	2.01E-06	-1.4054286	-1.7387333	2.0224576	0	0.00358644	0	0.00263962	B
Cdca7	0.959175505	0.040824495	3.156791571	4.19E-05	0.000317489	-2.420539	-2.4438791	2.0156064	0.13207547	0.97706115	0.094339623	0.320685154	B
Kif15	0.959175505	0.040824495	3.156791571	1.67E-05	3.16E-05	1.1765889	1.5842972	2.2629154	0.03773585	0.22848494	0.009433962	0.089115871	B
Ube2c	0.958975385	0.041024615	3.151692927	0.000127047	0.00023059	1.4927064	1.8629723	2.2813327	0.16037735	1.6692011	0.103773585	0.142252571	B
Trav6-5	0.958775265	0.041224735	3.146618036	4.21E-07	2.02E-06	-1.8149067	-2.0089111	1.9068594	0	0.003127376	0	0.0025392	B
Mphosph9	0.958775265	0.041224735	3.146618036	1.96E-05	5.80E-05	-1.4904385	-1.5170631	0.8968221	0.06603774	0.14734532	0.066037736	0.116516275	B
Birc3	0.958575145	0.041424855	3.141566666	0.000144682	6.24E-05	1.423769	1.3672142	0.97748667	0.46226415	0.118998095	0.358490566	0.102672615	B
B230359F08Rik	0.958575145	0.041424855	3.141566666	1.23E-06	4.20E-06	-1.8674312	-1.9923458	1.450845	0	0.008908718	0	0.007990589	B
Fam19a3	0.958575145	0.041424855	3.141566666	2.52E-07	6.77E-08	2.2778153	2.173235	1.5258752	0	0.000129112	0	0.000129112	B
Lrr1	0.958575145	0.041424855	3.141566666	6.94E-07	8.10E-06	-2.2195275	-1.9031162	2.58996	0	0.06203107	0	0.04257822	B
Fmnl2	0.958575145	0.041424855	3.141566666	1.10E-05	1.58E-05	1.1412356	1.1952801	2.6311867	0	0.024559943	0	0.021690791	B
Tspan2	0.958575145	0.041424855	3.141566666	1.11E-05	2.59E-05	0.027040767	-0.33569813	2.5387738	0.06603774	0.07611861	0.056603774	0.057842111	B
Abcf2	0.958575145	0.041424855	3.141566666	5.37E-05	0.000127896	-1.2182617	-1.2522011	0.6237912	0.12264151	0.33874646	0.113207547	0.240105011	B
Trav8-1	0.958375025	0.041624975	3.136538591	2.81E-07	1.27E-06	-1.7849911	-2.0131378	1.9057791	0	0.002711349	0	0.001922332	B
6430548M08Rik	0.958375025	0.041624975	3.136538591	3.45E-06	2.30E-06	1.8990314	1.9151993	1.5729345	0	0.00517882	0	0.003887701	B
Slco2b1	0.958375025	0.041624975	3.136538591	6.98E-07	4.88E-07	2.5601792	2.470478	2.5085275	0	0.00074598	0	0.000487756	B
Ms4a6d	0.958375025	0.041624975	3.136538591	1.58E-05	5.57E-06	2.4220457	2.426031	1.7686975	0	0.014675714	0	0.012495158	B
Gm9920	0.958375025	0.041624975	3.136538591	9.16E-07	3.69E-07	2.0306675	2.0177555	1.7943983	0	0.001291119	0	0.001075932	B
Gprin3	0.958375025	0.041624975	3.136538591	9.40E-06	1.29E-05	1.1019806	1.1420727	2.8256009	0	0.03473109	0	0.028361571	B
Parpbp	0.958375025	0.041624975	3.136538591	4.25E-06	6.36E-06	1.3458458	1.6353474	2.2081409	0.009433962	0.04262126	0.009433962	0.030786004	B
Trim34a	0.958375025	0.041624975	3.136538591	0.000185911	7.09E-05	1.7378616	1.6323175	1.2999759	0.6226415	0.13400376	0.349056604	0.11284376	B
G430095P16Rik	0.958375025	0.041624975	3.136538591	1.98E-05	1.57E-05	1.5507197	1.8585253	2.0047262	0	0.044227984	0	0.0390922	B
C1ql3	0.958375025	0.041624975	3.136538591	2.71E-07	1.74E-06	-2.093451	-2.1627789	2.0349946	0	0.004389803	0	0.003715552	B
Rab27a	0.958375025	0.041624975	3.136538591	2.18E-05	5.58E-05	-1.3540627	-1.4117794	0.6880248	0.018867925	0.13160801	0.018867925	0.109687693	B
Espl1	0.958375025	0.041624975	3.136538591	5.28E-06	7.64E-06	1.3357202	1.7024364	2.2269216	0	0.051200025	0	0.037743699	B
B230118H07Rik	0.958174905	0.041825095	3.131533586	3.57E-05	0.000159114	-0.24843727	0.23114204	2.7748952	0.047169812	0.23742235	0.047169811	0.163383878	B
Nt5dc2	0.958174905	0.041825095	3.131533586	7.59E-06	3.79E-05	-1.8199983	-2.09941	2.1913676	0.018867925	0.22149856	0.018867925	0.099315707	B
Psmg2	0.958174905	0.041825095	3.131533586	4.26E-05	9.58E-05	-1.1884133	-1.2433052	0.5981546	0.0754717	0.28434733	0.075471698	0.200410289	B
Cdca3	0.958174905	0.041825095	3.131533586	4.41E-05	8.07E-05	1.1778278	1.5860405	2.092961	0.08490566	0.5334615	0.075471698	0.117018377	B
Trav9-2	0.958174905	0.041825095	3.131533586	5.61E-07	2.22E-06	-1.614562	-1.8544788	1.6371918	0	0.004246345	0	0.002840461	B
Vldlr	0.958174905	0.041825095	3.131533586	5.24E-08	4.27E-07	-2.087857	-2.1472359	2.5278337	0	0.0008464	0	0.000702942	B
Cd9	0.958174905	0.041825095	3.131533586	0.000117253	4.13E-05	2.1395915	2.166685	1.5130327	0.11320755	0.121221684	0.047169811	0.087896481	B
Ldlrad4	0.958174905	0.041825095	3.131533586	1.52E-05	8.20E-05	-2.1523602	-2.2144222	1.7059462	0.018867925	0.18671009	0.018867925	0.144519202	B
Mycn	0.957974785	0.042025215	3.126551431	6.17E-07	3.10E-06	-1.7693788	-1.9434052	2.328656	0	0.011290114	0	0.009826847	B
Cxcr6	0.957974785	0.042025215	3.126551431	1.03E-05	9.57E-06	1.6919863	1.8445873	2.3933933	0	0.050210167	0	0.023211442	B
Rnps1	0.957974785	0.042025215	3.126551431	9.78E-05	0.000195186	-0.97999287	-0.9818907	0.46840408	0.254717	0.55211097	0.226415094	0.320369547	B
RP23-4H17.3	0.957974785	0.042025215	3.126551431	3.59E-06	1.32E-05	-1.7017523	-1.7236853	1.0280305	0	0.025836717	0	0.015306928	B
Wdr4	0.957974785	0.042025215	3.126551431	8.21E-06	2.48E-05	-1.5929655	-1.6842432	1.0140184	0.009433962	0.07231698	0.009433962	0.064340741	B
Ngp	0.957774665	0.042225335	3.121591909	4.87E-06	5.63E-06	2.241758	2.3038158	2.3395176	0.009433962	0.20517308	0.009433962	0.003902047	B
Rag1	0.957774665	0.042225335	3.121591909	0.00011622	0.001356765	-1.4139812	-0.8813505	3.8173406	0.46226415	1.9982785	0.198113208	0.368901258	B
C730034F03Rik	0.957774665	0.042225335	3.121591909	1.33E-05	4.06E-05	-1.4938201	-1.5600271	0.9310681	0.03773585	0.08060884	0.037735849	0.064971954	B
BB031773	0.957774665	0.042225335	3.121591909	2.62E-06	3.00E-05	-0.9164087	-0.3436203	3.8436875	0.009433962	0.03722725	0.009433962	0.03212016	B
Gm44210	0.957774665	0.042225335	3.121591909	1.77E-07	5.25E-08	2.1423898	2.0702095	1.6830499	0	0.000129112	0	0.000114766	B
Eif4a1	0.957774665	0.042225335	3.121591909	0.00069304	0.001535084	-1.1679753	-1.2104435	0.58686423	1.2830188	4.432496	0.556603774	0.822571621	B
Amigo2	0.957574545	0.042425455	3.116654804	2.72E-05	1.30E-05	2.3288455	2.4052715	2.3805103	0.094339624	0.03306698	0.056603774	0.027343022	B
Oas2	0.957574545	0.042425455	3.116654804	1.13E-05	8.78E-06	1.8213037	2.0001068	2.1907873	0.056603774	0.01790351	0.047169811	0.015550806	B
S100a3	0.957574545	0.042425455	3.116654804	5.27E-07	2.59E-06	-2.046846	-2.2215118	1.560939	0	0.005193166	0	0.004820176	B
Rnf43	0.957574545	0.042425455	3.116654804	1.08E-05	6.71E-05	-1.7043763	-1.824089	1.2417958	0.018867925	0.13738936	0.018867925	0.078127017	B
Klk8	0.957374425	0.042625575	3.111739906	2.97E-05	0.000170444	-2.1447625	-2.3470554	2.3057194	0.03773585	0.5176238	0.028301887	0.25940006	B
Chdh	0.957374425	0.042625575	3.111739906	1.54E-05	6.89E-05	-1.7929717	-2.1454382	1.9434005	0.009433962	0.12617098	0.009433962	0.10502532	B
Pop1	0.957374425	0.042625575	3.111739906	1.18E-05	3.25E-05	-1.4355627	-1.5276489	0.86984044	0.047169812	0.08717919	0.028301887	0.073981092	B
Ifi203	0.957374425	0.042625575	3.111739906	0.000802832	0.000305998	1.815854	1.8593292	1.2707028	2.028302	0.7135008	0.801886792	0.355158019	B
Gpr83	0.957374425	0.042625575	3.111739906	7.74E-06	2.66E-05	0.046729334	0.027275085	2.8089924	0	0.06685125	0	0.040067712	B
Ccr9	0.957174305	0.042825695	3.106847006	0.000445697	0.003077365	-2.270616	-2.6974163	2.1107187	0.5471698	4.211887	0.226415094	0.789145997	B
Arpp21	0.957174305	0.042825695	3.106847006	7.21E-05	0.001067402	-2.6423576	-2.750556	3.4004495	0.4528302	2.1188545	0.122641509	0.443657022	B
Ppp1r9a	0.957174305	0.042825695	3.106847006	2.83E-07	9.78E-08	2.3074818	2.2423763	1.9456233	0	0.000286915	0	0.000229532	B
Trmt10a	0.957174305	0.042825695	3.106847006	2.77E-05	6.77E-05	-1.2838178	-1.3277092	0.67161644	0.047169812	0.1482491	0.047169811	0.122857102	B
S100a11	0.957174305	0.042825695	3.106847006	0.000635425	0.000301184	1.4005542	1.2391844	1.0967648	0.9716981	0.66953105	0.509433962	0.355344513	B
Rag2	0.956974185	0.043025815	3.101975898	1.26E-05	0.000130456	-1.4326738	-0.9968777	3.508794	0.03773585	0.22848494	0.037735849	0.149396761	B
Rif1	0.956974185	0.043025815	3.101975898	5.76E-05	0.000151908	-1.3270861	-1.3260813	0.74953955	0.12264151	0.4848437	0.122641509	0.258065904	B
Ict1	0.956974185	0.043025815	3.101975898	0.000140489	0.000344945	-1.2656009	-1.2650776	0.74709547	0.29245284	0.9320728	0.235849057	0.467843975	B
Scn1b	0.956974185	0.043025815	3.101975898	1.20E-06	4.77E-07	2.144132	2.1002026	2.179319	0	0.001075932	0	0.000989858	B
Steap4	0.956974185	0.043025815	3.101975898	3.38E-07	2.62E-07	1.9074833	2.033905	2.2539709	0	0.00037299	0	0.000315607	B
Fstl3	0.956974185	0.043025815	3.101975898	4.78E-06	5.29E-06	1.3129839	1.5064774	2.3255365	0	0.018706873	0	0.015593843	B
Hap1	0.956974185	0.043025815	3.101975898	3.04E-06	1.99E-06	2.1706204	2.2978554	2.2247496	0	0.004475878	0	0.003873356	B
Mafb	0.956774064	0.043225936	3.09712638	1.45E-05	2.14E-05	0.8712632	0.5542469	2.8702672	0.056603774	0.027916852	0.018867925	0.021576025	B
Tmem30c	0.956774064	0.043225936	3.09712638	1.34E-07	3.73E-07	-1.8031892	-1.9764996	1.7079448	0	0.000903783	0	0.000832054	B
Desi1	0.956774064	0.043225936	3.09712638	6.42E-05	0.000357527	-2.1678565	-2.0973692	1.5647002	0.14150943	0.8527551	0.132075472	0.390247751	B
Arsi	0.956774064	0.043225936	3.09712638	2.08E-06	1.22E-05	-0.83263916	-0.6416092	3.0409925	0	0.05046839	0	0.035692255	B
Smtnl2	0.956774064	0.043225936	3.09712638	2.93E-07	9.66E-08	1.9049865	1.8202171	1.4065405	0.009433962	0.000243878	0.009433962	0.000229532	B
Cdkn3	0.956774064	0.043225936	3.09712638	1.69E-05	2.19E-05	1.5050999	1.6525555	2.2303228	0.056603774	0.13417591	0.037735849	0.061787195	B
Tas1r1	0.956774064	0.043225936	3.09712638	1.75E-07	7.78E-08	1.880411	1.8944092	1.7945982	0	0.000401681	0	0.000301261	B
Trav4-4-dv10	0.956774064	0.043225936	3.09712638	2.24E-06	7.84E-06	-1.1781743	-1.5148926	2.029063	0	0.013112026	0	0.006627742	B
Itpa	0.956774064	0.043225936	3.09712638	4.56E-05	0.000105951	-1.1739066	-1.2572117	0.59193295	0.10377359	0.28045964	0.08490566	0.208644756	B
Atp8b4	0.956573944	0.043426056	3.092298252	2.04E-05	2.35E-05	1.4412885	1.7860851	2.0364466	0.018867925	0.08679186	0.009433962	0.05452824	B
Asb17os	0.956573944	0.043426056	3.092298252	4.68E-07	1.19E-07	2.3076384	2.2686024	1.776793	0	0.000272569	0	0.000258224	B
Tpst1	0.956573944	0.043426056	3.092298252	2.41E-05	8.63E-06	1.605109	1.6744461	0.9882924	0.10377359	0.033626463	0.094339623	0.030197828	B
Frrs1	0.956573944	0.043426056	3.092298252	1.88E-05	4.86E-05	-1.3525678	-1.4269066	0.79639596	0.009433962	0.111237034	0.009433962	0.095614501	B
Irgm1	0.956573944	0.043426056	3.092298252	0.000168047	7.16E-05	1.6400678	1.7296352	1.1799994	0.5	0.1990044	0.29245283	0.13921127	B
Tube1	0.956373824	0.043626176	3.087491317	8.11E-06	6.97E-05	-2.302186	-2.3538713	2.401834	0.028301887	0.116731465	0.028301887	0.096604358	B
Cby1	0.956373824	0.043626176	3.087491317	1.83E-05	6.49E-05	-1.7422942	-1.8482265	1.1022798	0.018867925	0.17359807	0.018867925	0.136887257	B
Retnlg	0.956373824	0.043626176	3.087491317	1.46E-06	6.32E-06	2.1505206	2.2185326	2.1021698	0	0.032277964	0	0.001176352	B
Wdr74	0.956373824	0.043626176	3.087491317	4.00E-05	9.02E-05	-1.2408773	-1.2718077	0.69877374	0.0754717	0.25432166	0.066037736	0.195776608	B
Ppm1e	0.956373824	0.043626176	3.087491317	2.63E-06	1.94E-05	-2.0883272	-2.498561	2.495042	0	0.03137418	0	0.028074655	B
Atf1	0.956373824	0.043626176	3.087491317	8.96E-05	0.000180912	-1.0061039	-1.0275316	0.4989175	0.18867925	0.46724147	0.169811321	0.316008435	B
Nfyb	0.956373824	0.043626176	3.087491317	7.94E-05	0.000199165	-1.2918478	-1.3365126	0.68315345	0.1981132	0.48419815	0.169811321	0.309294619	B
Fam26f	0.956373824	0.043626176	3.087491317	3.74E-05	1.19E-05	2.417644	2.734147	1.5238295	0.056603774	0.039135236	0.056603774	0.033741231	B
Rabl6	0.956373824	0.043626176	3.087491317	4.10E-05	8.04E-05	-0.9777862	-0.98639107	0.48246205	0.11320755	0.19625002	0.08490566	0.157444733	B
Ankmy1	0.956173704	0.043826296	3.08270538	2.67E-07	8.31E-08	1.9812849	1.9238605	1.4251328	0	0.000172149	0	0.000157803	B
Fcgbp	0.956173704	0.043826296	3.08270538	3.00E-07	1.05E-07	2.0216875	1.9476967	1.4369136	0	0.000186495	0	0.000172149	B
Sema4a	0.956173704	0.043826296	3.08270538	3.99E-05	6.08E-05	0.41768405	-0.23591042	2.1863885	0.009433962	0.1633265	0.009433962	0.124693359	B
Trav13-1	0.956173704	0.043826296	3.08270538	1.89E-06	8.47E-06	-1.7018342	-1.9721851	1.7295445	0	0.014603986	0	0.007373721	B
Lonp1	0.956173704	0.043826296	3.08270538	3.08E-05	6.07E-05	-0.9605826	-0.97080135	0.47634035	0.094339624	0.16709943	0.094339623	0.132038389	B
Mndal	0.956173704	0.043826296	3.08270538	0.000806408	0.000329511	1.4631729	1.4911289	0.9439102	2.2075472	0.806074	0.660377358	0.418250678	B
Tmod1	0.956173704	0.043826296	3.08270538	1.62E-06	6.51E-06	-1.8145617	-1.8315277	1.4492552	0	0.017358372	0	0.014202304	B
Gm14718	0.955973584	0.044026416	3.07794025	8.15E-06	4.31E-05	-0.22894725	-0.31043243	3.016847	0.028301887	0.0878391	0.009433962	0.039135237	B
Rab38	0.955973584	0.044026416	3.07794025	4.46E-07	3.52E-07	1.9819894	2.0608864	2.6383502	0	0.002180556	0	0.001649763	B
St6galnac3	0.955973584	0.044026416	3.07794025	3.37E-05	1.45E-05	1.7488419	1.6536427	1.393333	0.12264151	0.037801083	0.122641509	0.033167401	B
Mis18bp1	0.955973584	0.044026416	3.07794025	2.12E-05	3.40E-05	1.2353786	1.6242762	2.004052	0.06603774	0.22482677	0.066037736	0.080910095	B
Icos	0.955973584	0.044026416	3.07794025	2.83E-05	9.17E-05	-1.5970541	-1.8966379	1.990301	0.018867925	0.22003528	0.009433962	0.143715839	B
Trav12-3	0.955973584	0.044026416	3.07794025	7.78E-07	3.11E-06	-1.6936588	-1.876009	1.6709054	0	0.005537464	0	0.003916393	B
Akap1	0.955973584	0.044026416	3.07794025	4.43E-06	1.93E-05	-1.9318008	-2.0598583	1.2588001	0.018867925	0.047427088	0.018867925	0.04115799	B
Styk1	0.955773464	0.044226536	3.073195738	9.40E-07	6.77E-07	2.3064756	2.3008423	1.9961545	0	0.002582237	0	0.001434576	B
Dmwd	0.955773464	0.044226536	3.073195738	5.63E-06	1.95E-05	-0.9059467	-1.3289986	2.3288877	0	0.041889623	0	0.037255943	B
Mmp11	0.955773464	0.044226536	3.073195738	5.34E-06	1.75E-05	-1.4639904	-1.6982927	1.3742615	0	0.037715007	0	0.033554736	B
Cacnb1	0.955773464	0.044226536	3.073195738	3.04E-06	1.00E-05	-1.478414	-1.6248913	1.2972713	0	0.018419959	0	0.017846127	B
Slc15a1	0.955773464	0.044226536	3.073195738	1.67E-06	8.89E-06	-1.6042736	-1.7818489	2.1026824	0	0.026439238	0	0.020614859	B
P3h4	0.955773464	0.044226536	3.073195738	3.04E-06	2.49E-05	-2.3035479	-2.426055	2.4226	0.018867925	0.044098873	0.018867925	0.036868607	B
Pik3ip1	0.955573344	0.044426656	3.068471656	8.71E-05	0.000268105	-1.3846012	-1.6148415	1.4119465	0.1509434	0.49845782	0.113207547	0.346550562	B
Rbm24	0.955573344	0.044426656	3.068471656	2.98E-06	1.63E-05	-0.9136299	-1.0648556	2.7588792	0.018867925	0.020672243	0.009433962	0.016798887	B
Nkg7	0.955573344	0.044426656	3.068471656	6.04E-05	0.000129196	0.7318649	1.1635494	3.1698043	0.009433962	0.57928187	0.009433962	0.139426456	B
Pitpnc1	0.955573344	0.044426656	3.068471656	4.51E-05	0.00014609	-1.6444224	-1.7445269	1.1368108	0.11320755	0.3365946	0.08490566	0.23367811	B
Cd8b1	0.955573344	0.044426656	3.068471656	0.000458245	0.00335718	-1.9890392	-2.2475739	2.6265597	0.6792453	5.334959	0.198113208	0.706155766	B
Spats2	0.955573344	0.044426656	3.068471656	7.50E-06	2.19E-05	-1.1613997	-1.482377	1.630019	0.009433962	0.08169911	0.009433962	0.057655616	B
Mki67	0.955573344	0.044426656	3.068471656	7.97E-05	0.000218218	1.0375835	1.532548	2.628425	0.14150943	1.5700718	0.122641509	0.154403432	B
Atp5g3	0.955573344	0.044426656	3.068471656	0.000382822	0.000799733	-1.0548896	-1.0929794	0.528887	0.745283	2.1989183	0.471698113	0.708881461	B
Il6ra	0.955373224	0.044626776	3.063767822	7.13E-05	4.40E-05	2.527635	2.6643028	2.5991726	0.10377359	0.1113518	0.094339623	0.082072102	B
Dusp8	0.955373224	0.044626776	3.063767822	2.32E-07	1.46E-07	2.0004985	2.0471573	2.0170116	0	0.000301261	0	0.000258224	B
Gzma	0.955373224	0.044626776	3.063767822	2.19E-05	0.000217986	-2.0405176	-2.1892252	2.9854372	0.018867925	1.2713931	0.018867925	0.166095227	B
Hist1h2bj	0.955373224	0.044626776	3.063767822	3.19E-06	2.90E-05	-2.3702707	-2.2982368	2.4297793	0.009433962	0.18028319	0.009433962	0.079762434	B
Gm15340	0.955173104	0.044826896	3.059084053	1.75E-05	0.000168814	-1.2293031	-0.884325	3.461873	0.08490566	0.18214813	0.066037736	0.127347325	B
Ybx2	0.955173104	0.044826896	3.059084053	6.71E-07	4.31E-06	-2.0217721	-1.9868908	2.2639565	0	0.02203509	0	0.019079863	B
Sstr2	0.955173104	0.044826896	3.059084053	3.24E-07	3.73E-06	-2.0303736	-2.042574	2.713975	0	0.015335619	0	0.011175348	B
ADT_CD49d_A0078	0.955173104	0.044826896	3.059084053	16.960718	7.236727	1.4910004	1.4646764	1.9792852	18.537735	7.6789703	1	0.918630841	B
Trav14-3	0.955173104	0.044826896	3.059084053	1.11E-06	3.79E-06	-1.6224048	-1.7512627	1.43602	0	0.008349233	0	0.00555181	B
Hist1h4d	0.955173104	0.044826896	3.059084053	3.16E-05	0.00018312	-1.680647	-1.5462618	1.4786745	0.028301887	0.8939131	0.028301887	0.184013083	B
Calr4	0.955173104	0.044826896	3.059084053	1.04E-07	3.32E-07	-1.6799546	-1.930809	2.0163696	0	0.000659905	0	0.000588176	B
Enkd1	0.955173104	0.044826896	3.059084053	2.76E-06	1.69E-05	-2.1733148	-2.2561169	1.6950983	0.018867925	0.07076764	0.018867925	0.05435609	B
Cdkn2d	0.955173104	0.044826896	3.059084053	0.000163345	0.000455724	-1.3575896	-1.4483776	1.0549759	0.29245284	1.0350754	0.20754717	0.516877788	B
Igf1	0.955173104	0.044826896	3.059084053	4.46E-06	5.14E-06	1.9904141	1.8285561	3.244067	0	0.005523118	0	0.003256488	B
Sash1	0.955173104	0.044826896	3.059084053	2.85E-06	1.50E-06	2.168322	2.2211685	1.919795	0	0.003399946	0	0.002869152	B
Trav11	0.955173104	0.044826896	3.059084053	4.67E-07	2.07E-07	2.0711432	2.0167847	1.67038	0	0.001233736	0	0.0008464	B
Pdcd1lg2	0.954972984	0.045027016	3.054420169	1.83E-05	9.80E-06	2.49684	2.5419207	2.379152	0.06603774	0.023125367	0.066037736	0.019424161	B
Cenpe	0.954772864	0.045227136	3.049775996	3.57E-05	8.06E-05	1.1587985	1.5858374	2.565295	0.06603774	0.53965884	0.037735849	0.112485116	B
Ddx56	0.954772864	0.045227136	3.049775996	2.49E-05	5.26E-05	-1.0661325	-1.108284	0.56009096	0.06603774	0.15127605	0.066037736	0.123057943	B
Ikzf2	0.954772864	0.045227136	3.049775996	9.22E-05	0.000716472	-2.0560222	-2.0800734	2.1702719	0.08490566	1.5155436	0.037735849	0.379244552	B
Metrn	0.954572744	0.045427256	3.045151357	1.77E-05	4.91E-05	-1.4143625	-1.4554272	0.89652777	0.03773585	0.16761588	0.037735849	0.122340654	B
Il7r	0.954572744	0.045427256	3.045151357	0.000105318	0.000141894	1.6455137	1.4473295	2.938588	0.06603774	0.4141765	0.047169811	0.174874833	B
Crtam	0.954572744	0.045427256	3.045151357	3.77E-06	4.84E-06	1.3332144	1.5639572	2.5602458	0	0.018764256	0	0.01600987	B
Rnase4	0.954572744	0.045427256	3.045151357	2.47E-06	1.19E-06	2.169783	2.1579056	1.7967347	0	0.002524854	0	0.002094481	B
Samd14	0.954572744	0.045427256	3.045151357	4.67E-07	1.72E-07	2.0917768	2.1089096	1.8814313	0	0.000631214	0	0.000516447	B
Scin	0.954572744	0.045427256	3.045151357	2.16E-06	2.26E-06	2.0135193	2.0418777	2.3257856	0	0.012107823	0	0.005150128	B
Fst	0.954572744	0.045427256	3.045151357	3.86E-07	4.30E-06	-1.1358123	-1.0823727	2.9835215	0	0.004188962	0	0.002697003	B
Suz12	0.954572744	0.045427256	3.045151357	9.67E-05	0.000231289	-1.2026596	-1.217144	0.62992996	0.31132075	0.633681	0.235849057	0.349548826	B
Parp14	0.954572744	0.045427256	3.045151357	0.000184276	8.25E-05	1.6043549	1.6884432	1.2854931	0.5849057	0.20276299	0.377358491	0.143228083	B
Nphp1	0.954372624	0.045627376	3.040546081	2.79E-06	1.04E-05	-1.5616944	-1.8774567	1.7636907	0	0.031718478	0	0.028045964	B
Tff3	0.954372624	0.045627376	3.040546081	7.45E-07	1.85E-06	-1.033594	-1.3673954	2.2484164	0	0.004877559	0	0.004232	B
Ngfrap1	0.954372624	0.045627376	3.040546081	8.15E-05	0.00017642	-1.1142684	-1.1731119	0.5639597	0.14150943	0.5094897	0.122641509	0.319939174	B
Nxn	0.954372624	0.045627376	3.040546081	1.21E-05	3.16E-05	-1.3729994	-1.4844208	0.7729209	0.009433962	0.09280273	0.009433962	0.080135424	B
Adamdec1	0.954172504	0.045827496	3.035959997	9.80E-07	7.05E-07	2.2462745	2.2273312	2.357613	0	0.001018549	0	0.000659905	B
Myl4	0.954172504	0.045827496	3.035959997	2.08E-05	6.62E-06	2.521727	2.5090694	1.9504739	0.11320755	0.024186954	0.103773585	0.021905978	B
Gimap3	0.954172504	0.045827496	3.035959997	0.000381928	0.000236227	2.1602015	2.1987762	2.3865519	0.8301887	0.5559987	0.490566038	0.26061945	B
Mylpf	0.954172504	0.045827496	3.035959997	1.97E-05	7.46E-05	-1.7561783	-1.9017649	1.1506721	0.03773585	0.1741432	0.037735849	0.138407907	B
Dbh	0.954172504	0.045827496	3.035959997	3.30E-07	1.38E-07	1.945146	1.8954086	1.7175503	0	0.000315607	0	0.000286915	B
Mcm2	0.954172504	0.045827496	3.035959997	3.16E-05	0.00010626	-1.5259513	-1.4846992	1.0967808	0.08490566	0.4258109	0.075471698	0.195145394	B
Lpar4	0.953972383	0.046027617	3.03139294	3.50E-07	2.90E-06	-2.155506	-2.1568089	2.726526	0	0.007273301	0	0.006283444	B
Trbv23	0.953972383	0.046027617	3.03139294	2.69E-07	1.03E-06	-1.8105047	-1.9441566	1.5209266	0	0.001951024	0	0.0016928	B
Ccdc15	0.953972383	0.046027617	3.03139294	6.57E-06	1.98E-05	-1.5005348	-1.4984188	1.0260781	0.03773585	0.058573745	0.037735849	0.051027874	B
Adh1	0.953972383	0.046027617	3.03139294	8.30E-07	1.01E-06	1.4790875	1.6631184	2.5685296	0	0.003328217	0	0.002711349	B
Grin1	0.953972383	0.046027617	3.03139294	5.77E-08	2.33E-07	-1.9605144	-2.0462856	2.0656815	0	0.000487756	0	0.000430373	B
Dna2	0.953972383	0.046027617	3.03139294	1.52E-05	1.26E-05	1.1605536	1.4345798	1.526435	0.009433962	0.070939794	0.009433962	0.049234654	B
Tenm1	0.953972383	0.046027617	3.03139294	6.29E-07	4.25E-06	-1.826933	-1.8208961	2.8829262	0	0.024732092	0	0.016655429	B
Bysl	0.953972383	0.046027617	3.03139294	1.68E-05	4.71E-05	-1.5050265	-1.578455	0.9359513	0.03773585	0.13079031	0.037735849	0.109085171	B
Derl3	0.953772263	0.046227737	3.026844741	2.97E-06	1.83E-06	1.6732117	1.6435986	1.4550954	0.009433962	0.005307932	0.009433962	0.004475878	B
Gpr162	0.953772263	0.046227737	3.026844741	1.02E-05	7.09E-05	-1.3872354	-1.5641003	2.934329	0.009433962	0.12033225	0.009433962	0.097651599	B
Crispld2	0.953772263	0.046227737	3.026844741	1.18E-06	7.23E-06	-1.4174353	-1.7034969	2.4856927	0	0.009095212	0	0.007674982	B
Tubb3	0.953572143	0.046427857	3.02231524	2.21E-06	1.11E-05	-1.9640858	-1.9376087	2.1109362	0	0.06102687	0	0.039135237	B
Trav4-3	0.953572143	0.046427857	3.02231524	1.28E-06	5.12E-06	-1.5732862	-1.7756815	1.6974238	0	0.007990589	0	0.004561952	B
A330069E16Rik	0.953572143	0.046427857	3.02231524	4.79E-06	1.38E-05	-1.5141512	-1.5771618	1.021415	0	0.025908446	0	0.020959158	B
Cpne9	0.953572143	0.046427857	3.02231524	3.85E-07	1.23E-06	-1.8702762	-2.0005665	1.5563315	0	0.002610929	0	0.001477613	B
Ets1	0.953372023	0.046627977	3.017804273	0.000538226	0.001657685	-1.4918519	-1.6303816	0.99862325	1.4056604	3.0785	0.660377358	0.87134721	B
Id2	0.953372023	0.046627977	3.017804273	0.00018989	0.000151514	1.6828789	1.7686872	2.0474017	0.14150943	0.40942803	0.094339623	0.156670062	B
Tubg1	0.953372023	0.046627977	3.017804273	2.71E-05	7.04E-05	-1.2817802	-1.2624102	0.7989617	0.0754717	0.2426729	0.075471698	0.156282726	B
Aak1	0.953372023	0.046627977	3.017804273	6.39E-05	0.000176741	-1.3733652	-1.472373	0.8359919	0.13207547	0.3647123	0.103773585	0.27097709	B
Notch3	0.953372023	0.046627977	3.017804273	3.00E-06	2.14E-05	-1.957343	-2.021904	2.5838606	0	0.06673648	0	0.049234654	B
Sgms1	0.953171903	0.046828097	3.013311682	8.71E-05	2.61E-05	2.3265917	2.382083	1.5894462	0.21698113	0.06492892	0.160377358	0.057024402	B
Psen2	0.953171903	0.046828097	3.013311682	7.78E-05	3.34E-05	1.4303906	1.3775368	1.012396	0.18867925	0.075229175	0.188679245	0.066478259	B
Chchd10	0.953171903	0.046828097	3.013311682	0.000126226	5.70E-05	1.7736081	1.9301453	1.357952	0.35849056	0.17166138	0.235849057	0.117463096	B
Neurl1b	0.953171903	0.046828097	3.013311682	4.67E-06	4.84E-06	1.2098485	1.4830303	1.7176617	0.018867925	0.023039293	0.018867925	0.019409815	B
Ube2e3	0.953171903	0.046828097	3.013311682	7.58E-05	0.000243852	-1.6352472	-1.817709	0.97038674	0.14150943	0.6120906	0.113207547	0.36178576	B
Tcf19	0.953171903	0.046828097	3.013311682	8.86E-06	4.24E-05	-1.693842	-1.5432949	1.4698299	0.009433962	0.17983846	0.009433962	0.097379029	B
Psme2b	0.952971783	0.047028217	3.008837311	6.90E-05	2.14E-05	3.0385625	3.484745	2.05521	0.16037735	0.05590543	0.150943396	0.049134233	B
D030056L22Rik	0.952971783	0.047028217	3.008837311	2.66E-05	6.55E-05	-1.2250618	-1.2263422	0.6736294	0.06603774	0.18752779	0.066037736	0.14882293	B
Ctsc	0.952971783	0.047028217	3.008837311	0.000332846	0.00014254	1.3514289	1.3335142	0.80745405	0.8396226	0.35009396	0.509433962	0.248798542	B
Slc5a9	0.952771663	0.047228337	3.004381003	1.50E-06	1.07E-05	-1.2834622	-1.2436485	3.2915084	0.009433962	0.051458247	0.009433962	0.028175076	B
Nup50	0.952771663	0.047228337	3.004381003	5.92E-05	0.000113301	-0.91102415	-0.92380047	0.4432556	0.14150943	0.28931096	0.132075472	0.216907915	B
Msh2	0.952771663	0.047228337	3.004381003	4.77E-05	0.000112351	-1.1845392	-1.2053242	0.6706352	0.12264151	0.31595105	0.113207547	0.214999928	B
Pyhin1	0.952771663	0.047228337	3.004381003	0.000429155	0.000169413	1.7799822	1.5279675	1.5364087	1.1037736	0.35485676	0.547169811	0.23848394	B
Agfg2	0.952771663	0.047228337	3.004381003	4.47E-05	0.000215957	-1.868422	-1.6952276	1.3947371	0.10377359	0.45691252	0.075471698	0.273674093	B
Hebp1	0.952771663	0.047228337	3.004381003	1.42E-05	7.89E-06	2.2113194	2.1323662	2.075024	0.009433962	0.01225128	0.009433962	0.009582969	B
Scn5a	0.952771663	0.047228337	3.004381003	2.14E-07	1.80E-06	-2.0492747	-2.0802364	2.88479	0	0.004375457	0	0.004246345	B
Polr3k	0.952771663	0.047228337	3.004381003	7.15E-05	0.000175801	-1.2627476	-1.341547	0.673001	0.13207547	0.44269586	0.122641509	0.306941914	B
Izumo1r	0.952771663	0.047228337	3.004381003	5.26E-05	0.000139276	-0.08097403	-0.2688856	2.4868593	0.056603774	0.38588664	0.047169811	0.16039996	B
Pask	0.952771663	0.047228337	3.004381003	4.78E-07	3.22E-06	-2.0098197	-1.8873005	2.0804467	0	0.019553274	0	0.016913653	B
Gm15417	0.952571543	0.047428457	2.999942606	1.49E-05	2.21E-05	1.1671816	1.2494783	2.4171767	0.009433962	0.045447372	0.009433962	0.036897299	B
Fam132a	0.952571543	0.047428457	2.999942606	7.76E-06	2.50E-05	-1.7447196	-1.791297	1.2916813	0.009433962	0.063322194	0.009433962	0.054040484	B
Clns1a	0.952571543	0.047428457	2.999942606	0.000126764	0.000280913	-1.1224301	-1.1863947	0.5898097	0.26415095	0.6971179	0.216981132	0.417418624	B
A530021J07Rik	0.952571543	0.047428457	2.999942606	1.52E-06	4.78E-06	0.46231762	0.8467579	2.820332	0	0.014560948	0	0.012323009	B
Ank2	0.952571543	0.047428457	2.999942606	7.83E-07	4.34E-07	1.9786388	1.963398	2.0232506	0	0.000932475	0	0.000817708	B
Bub1	0.952371423	0.047628577	2.995521968	7.11E-06	1.97E-05	0.9169167	1.3877411	2.4812715	0.009433962	0.13995725	0.009433962	0.068615777	B
Hnrnpr	0.952371423	0.047628577	2.995521968	0.000209428	0.000440895	-1.0325098	-1.049408	0.5197736	0.5849057	1.1437732	0.386792453	0.527163699	B
Trav8d-2	0.952371423	0.047628577	2.995521968	3.68E-07	1.66E-06	-1.6161044	-1.8636723	1.9908212	0	0.003557749	0	0.001534996	B
Cst7	0.952371423	0.047628577	2.995521968	1.55E-05	1.52E-05	1.4369048	1.5962868	2.5516346	0.009433962	0.06353738	0.009433962	0.046265081	B
Fgd5	0.952371423	0.047628577	2.995521968	1.26E-07	4.49E-08	2.0084093	1.9344368	1.6202183	0	0.000157803	0	0.000143458	B
Adgrg3	0.952171303	0.047828697	2.99111894	1.91E-06	1.07E-05	-2.1211035	-2.1351337	2.3710496	0	0.03328217	0	0.02826115	B
Cmbl	0.952171303	0.047828697	2.99111894	7.35E-07	4.04E-07	2.1128137	2.1007175	2.2369373	0	0.000516447	0	0.00047341	B
Cxcl12	0.952171303	0.047828697	2.99111894	8.05E-07	3.09E-07	2.1657374	2.1336136	1.8662875	0	0.000444719	0	0.000358644	B
Dlk1	0.952171303	0.047828697	2.99111894	1.27E-07	5.26E-07	-1.729959	-1.8289242	2.283358	0	0.002711349	0	0.001994061	B
Rln3	0.952171303	0.047828697	2.99111894	1.02E-06	1.97E-06	1.5766147	1.6813717	2.3876135	0	0.006197369	0	0.003729898	B
Bmp2k	0.952171303	0.047828697	2.99111894	0.000134965	5.26E-05	1.4950957	1.4599237	0.9957213	0.38679245	0.11793651	0.264150943	0.098239775	B
Hcn1	0.952171303	0.047828697	2.99111894	1.06E-07	8.89E-07	-1.5709467	-1.3463364	3.016051	0	0.001549342	0	0.001276773	B
Ptprf	0.951971183	0.048028817	2.986733375	3.42E-05	9.26E-05	-0.93339205	-1.2919292	1.8222672	0.028301887	0.18293715	0.018867925	0.140244165	B
1190002N15Rik	0.951971183	0.048028817	2.986733375	1.14E-05	4.50E-05	-1.7001663	-1.7114267	1.2195354	0.009433962	0.10109458	0.009433962	0.083564061	B
Cep41	0.951971183	0.048028817	2.986733375	1.27E-05	3.09E-05	-1.1668305	-1.2070312	0.67348	0.03773585	0.08168477	0.037735849	0.069404794	B
Itgb3	0.951971183	0.048028817	2.986733375	2.64E-05	5.01E-05	0.40695	0.306715	2.367708	0.06603774	0.123631775	0.056603774	0.095958799	B
Inmt	0.951771063	0.048228937	2.982365127	4.19E-07	1.40E-07	2.1806343	2.128025	1.7401638	0	0.000243878	0	0.000215186	B
Hmox1	0.951771063	0.048228937	2.982365127	1.48E-05	5.84E-06	2.2006059	2.1240387	2.1712832	0.009433962	0.01025722	0.009433962	0.006828582	B
Etf1	0.951771063	0.048228937	2.982365127	9.37E-05	0.00017989	-0.9252045	-0.93212795	0.4767144	0.17924528	0.49141407	0.160377358	0.316840489	B
Lad1	0.951771063	0.048228937	2.982365127	4.38E-06	9.86E-06	1.8120357	2.0007782	2.6757195	0	0.02024187	0	0.010658901	B
Zswim6	0.951771063	0.048228937	2.982365127	1.59E-05	4.45E-05	-1.2641323	-1.3908234	1.0655075	0.056603774	0.07740973	0.056603774	0.067711994	B
Mmp2	0.951771063	0.048228937	2.982365127	4.32E-07	2.42E-07	2.1004705	2.0618992	1.8945296	0	0.000616868	0	0.000387336	B
Tmie	0.951771063	0.048228937	2.982365127	5.75E-06	2.03E-05	-1.1948841	-1.5028877	2.3187213	0	0.047140174	0	0.040297244	B
Trav8-2	0.951771063	0.048228937	2.982365127	5.88E-07	2.69E-06	-1.782261	-1.9584446	1.7977774	0	0.005006671	0	0.002668312	B
Gfi1b	0.951771063	0.048228937	2.982365127	3.49E-07	1.82E-07	2.2013063	2.2133904	2.3048449	0	0.002395742	0	0.001735837	B
Plk2	0.951570943	0.048429057	2.978014053	2.22E-06	1.44E-06	1.5431867	1.5946999	1.551141	0	0.005967837	0	0.004246345	B
Itgam-1	0.951570943	0.048429057	2.978014053	1.07E-06	5.30E-07	2.3844311	2.3239555	1.9729463	0	0.000688597	0	0.000616868	B
4933425L06Rik	0.951570943	0.048429057	2.978014053	6.54E-08	1.62E-07	-1.490148	-1.6448193	1.9868139	0	0.000329953	0	0.000301261	B
Trav12-2	0.951570943	0.048429057	2.978014053	1.27E-06	3.75E-06	-1.3606013	-1.5637722	1.4942213	0.018867925	0.007732365	0.018867925	0.00443284	B
Runx2	0.951570943	0.048429057	2.978014053	2.39E-05	7.47E-06	2.371976	2.2226524	1.9763917	0.009433962	0.01807566	0.009433962	0.015091741	B
Txnrd1	0.951570943	0.048429057	2.978014053	4.04E-05	0.000105144	-1.4115655	-1.5009527	0.7797713	0.11320755	0.2885076	0.094339623	0.201701407	B
Trav19	0.951570943	0.048429057	2.978014053	7.61E-07	3.56E-06	-1.7662107	-1.8473892	1.8180987	0	0.006326481	0	0.003887701	B
Myo15	0.951570943	0.048429057	2.978014053	1.89E-07	5.43E-08	1.9970263	1.9244232	1.4846396	0	0.000129112	0	0.000129112	B
Podxl2	0.951570943	0.048429057	2.978014053	4.48E-06	3.13E-05	-1.840025	-1.8705864	2.2715344	0.018867925	0.045461718	0.018867925	0.0399386	B
Znhit3	0.951370822	0.048629178	2.973680009	2.35E-05	5.14E-05	-1.1498749	-1.1664238	0.6377192	0.06603774	0.16335519	0.066037736	0.128609752	B
Hjurp	0.951370822	0.048629178	2.973680009	8.71E-05	0.000259583	-1.5224739	-1.5861368	1.026924	0.16981132	0.6801756	0.141509434	0.369460743	B
Cbx1	0.951370822	0.048629178	2.973680009	0.000254093	0.000716577	-1.4219831	-1.5426664	0.77323157	0.6603774	1.7147489	0.443396226	0.653607242	B
Ift80	0.951370822	0.048629178	2.973680009	3.63E-05	0.000136805	-1.6732348	-1.8227253	1.3609757	0.03773585	0.27275595	0.037735849	0.204843129	B
Pdss1	0.951370822	0.048629178	2.973680009	5.03E-06	1.30E-05	-1.4452955	-1.5234089	0.9292484	0	0.042492148	0	0.037930194	B
4931422A03Rik	0.951370822	0.048629178	2.973680009	2.20E-07	6.94E-08	2.0593846	2.0034294	1.5859048	0	0.000143458	0	0.000143458	B
Tspan31	0.951170702	0.048829298	2.969362857	8.25E-05	3.28E-05	1.6341165	1.6264	1.0869628	0.2264151	0.10224224	0.198113208	0.082617241	B
Pin1	0.951170702	0.048829298	2.969362857	9.12E-05	0.000216609	-1.2182311	-1.2911892	0.65557873	0.23584905	0.59382844	0.160377358	0.358859225	B
9530077C05Rik	0.951170702	0.048829298	2.969362857	1.06E-06	7.30E-06	-2.155008	-2.287922	2.6329064	0	0.032234926	0	0.027027415	B
Scn2b	0.951170702	0.048829298	2.969362857	5.36E-06	7.39E-06	1.0699856	1.3196983	2.348753	0.009433962	0.013743239	0.009433962	0.012452121	B
Gm5441	0.951170702	0.048829298	2.969362857	1.47E-06	1.46E-06	1.5720408	1.6968803	2.4029968	0	0.002381397	0	0.002080135	B
Gm16602	0.951170702	0.048829298	2.969362857	9.08E-07	3.62E-06	1.3372627	1.5723	2.7310865	0	0.011232731	0	0.008851335	B
Cldn4	0.951170702	0.048829298	2.969362857	1.70E-06	1.40E-05	-1.3839403	-1.1295738	3.0881433	0	0.022910181	0	0.020184486	B
Wtip	0.950970582	0.049029418	2.965062457	4.55E-07	1.79E-07	1.8828425	1.8785763	1.6788915	0	0.000401681	0	0.000344298	B
Chst2	0.950970582	0.049029418	2.965062457	3.03E-06	4.83E-06	0.81156754	1.0335083	2.4019654	0.009433962	0.014761789	0.009433962	0.010587172	B
Anxa4	0.950970582	0.049029418	2.965062457	1.80E-05	9.95E-06	1.5448495	1.5625734	1.3625896	0.0754717	0.02731433	0.056603774	0.02382831	B
Rap1gap2	0.950970582	0.049029418	2.965062457	1.17E-05	6.01E-06	1.8036159	1.7673645	1.6775899	0.028301887	0.019510236	0.018867925	0.016770195	B
Stc1	0.950970582	0.049029418	2.965062457	1.35E-07	4.99E-07	-1.6195474	-1.6805363	2.2133768	0	0.003041301	0	0.002481817	B
Ppid	0.950970582	0.049029418	2.965062457	9.23E-05	0.000183737	-0.9816267	-1.0205078	0.55002564	0.24528302	0.5571894	0.216981132	0.320398238	B
Uaca	0.950970582	0.049029418	2.965062457	1.04E-06	3.45E-06	-0.66021955	-0.9151554	2.5945327	0	0.026181014	0	0.017688324	B
Dis3	0.950970582	0.049029418	2.965062457	9.95E-06	2.57E-05	-1.260802	-1.272831	0.8182007	0.028301887	0.091626376	0.028301887	0.072575208	B
Akap6	0.950770462	0.049229538	2.960778673	1.49E-07	6.82E-07	-1.5667624	-1.6705914	2.3300543	0	0.003084339	0	0.002697003	B
Tdgf1	0.950770462	0.049229538	2.960778673	1.34E-06	1.56E-06	1.2265468	1.3763161	2.2680175	0	0.00480583	0	0.004232	B
Elk1	0.950770462	0.049229538	2.960778673	7.29E-06	1.77E-05	-1.17065	-1.2925758	0.8217667	0.028301887	0.037958886	0.028301887	0.036710804	B
Gm4955	0.950770462	0.049229538	2.960778673	0.000174685	9.65E-05	2.1880863	2.3216906	2.1749308	0.46226415	0.27282768	0.226415094	0.149238957	B
Smpd4	0.950770462	0.049229538	2.960778673	9.54E-06	2.25E-05	-1.2037659	-1.1866102	0.76304483	0.03773585	0.07253217	0.037735849	0.061213365	B
Ankrd6	0.950770462	0.049229538	2.960778673	2.60E-06	2.28E-05	-2.0656035	-2.1072388	2.2989182	0	0.02836157	0	0.025076391	B
Acvr1c	0.950570342	0.049429658	2.956511369	1.01E-06	7.62E-07	2.0685484	2.15061	2.185286	0	0.002123173	0	0.0016928	B
Chtf18	0.950570342	0.049429658	2.956511369	1.86E-06	8.09E-06	-1.6787989	-1.586998	1.8592672	0.009433962	0.048546057	0.009433962	0.0382458	B
Fos	0.950570342	0.049429658	2.956511369	1.78E-05	1.28E-05	1.6667844	1.7475309	2.0895398	0.009433962	0.027644282	0.009433962	0.017630941	B
Rfc4	0.950570342	0.049429658	2.956511369	1.68E-05	6.09E-05	-1.4489717	-1.2961588	1.2750821	0.03773585	0.3588879	0.037735849	0.144476165	B
Mpp2	0.950570342	0.049429658	2.956511369	3.65E-07	1.48E-07	2.0275044	2.0135918	1.680741	0	0.00057383	0	0.00047341	B
Psmc4	0.950370222	0.049629778	2.952260411	0.000168729	0.000343769	-1.0170155	-1.0691996	0.51681143	0.33962265	0.98449224	0.264150943	0.492934712	B
Pla2g4a	0.950370222	0.049629778	2.952260411	4.56E-06	2.33E-06	1.5544263	1.6399765	1.477194	0.018867925	0.013513708	0.018867925	0.011261423	B
Faah	0.950370222	0.049629778	2.952260411	3.85E-05	9.77E-05	-1.1521394	-1.2614937	1.0760946	0.08490566	0.21743871	0.066037736	0.17170442	B
Trav11n	0.950370222	0.049629778	2.952260411	7.44E-08	3.10E-07	-1.7615412	-1.8498993	2.191736	0	0.000430373	0	0.000329953	B
Pabpc4	0.950370222	0.049629778	2.952260411	1.88E-05	4.56E-05	-1.382859	-1.4548311	0.7756602	0.018867925	0.14195131	0.018867925	0.109228628	B
Trav6d-5	0.950170102	0.049829898	2.948025669	1.82E-07	6.71E-07	-1.5250334	-1.7123737	1.9497126	0	0.001276773	0	0.000760325	B
Mdm1	0.950170102	0.049829898	2.948025669	4.84E-06	2.22E-05	-1.888206	-1.9092293	1.3772011	0.028301887	0.07970505	0.028301887	0.061256402	B
Fancm	0.950170102	0.049829898	2.948025669	7.36E-06	2.18E-05	-1.4185467	-1.4337835	0.95479685	0.018867925	0.0695626	0.018867925	0.057684307	B
Ltf	0.950170102	0.049829898	2.948025669	2.46E-06	2.84E-06	1.9155562	1.9626198	2.1145105	0	0.052103806	0	0.002252285	B
Sytl3	0.950170102	0.049829898	2.948025669	1.42E-05	6.85E-05	-1.7187594	-1.7950468	2.2528915	0.047169812	0.15261021	0.047169811	0.117893468	B
Trav1	0.950170102	0.049829898	2.948025669	2.18E-07	1.16E-06	-1.562962	-1.6323032	2.1903937	0	0.001721491	0	0.001162007	B
Gm36520	0.950170102	0.049829898	2.948025669	1.11E-07	1.77E-06	-2.3769512	-2.2274761	3.1414998	0	0.004361112	0	0.003815973	B
Stard8	0.949969982	0.050030018	2.943807011	7.61E-07	3.54E-07	2.0946453	2.0147457	1.8588594	0	0.000989858	0	0.000903783	B
Spats2l	0.949969982	0.050030018	2.943807011	1.72E-06	1.53E-05	-2.2703843	-2.2407436	2.3410704	0.009433962	0.021776866	0.009433962	0.01902248	B
Stim1	0.949969982	0.050030018	2.943807011	3.19E-05	7.79E-05	-1.2163842	-1.301899	0.77713	0.056603774	0.17411451	0.056603774	0.151003486	B
1700012B07Rik	0.949969982	0.050030018	2.943807011	4.06E-07	2.34E-07	1.9585968	1.9732361	2.0904071	0	0.000875092	0	0.000702942	B
Tox2	0.949969982	0.050030018	2.943807011	4.58E-06	2.17E-05	-1.1954045	-1.3618183	2.3847172	0.009433962	0.055216838	0.009433962	0.037743699	B
Anp32a	0.949769862	0.050230138	2.939604309	0.000510075	0.000888943	-0.8029413	-0.822032	0.38464427	1.1226416	2.5336194	0.566037736	0.733168835	B
Foxb1	0.949769862	0.050230138	2.939604309	1.46E-07	1.59E-06	-1.8816953	-1.699686	2.9868383	0	0.002137519	0	0.001850603	B
Nxnl2	0.949569742	0.050430258	2.935417436	4.19E-07	1.57E-07	1.7409182	1.7313347	1.3451849	0	0.00037299	0	0.000329953	B
Tctex1d2	0.949569742	0.050430258	2.935417436	2.12E-05	8.78E-06	1.6725495	1.5669079	1.2855666	0.06603774	0.028017273	0.047169811	0.024803822	B
Tnfrsf8	0.949369622	0.050630378	2.931246265	2.66E-06	2.73E-06	1.4827538	1.4940567	2.5653644	0	0.01479048	0	0.012337355	B
Ptcra	0.949369622	0.050630378	2.931246265	2.14E-05	6.00E-05	-0.12099009	0.18169117	2.3024654	0.03773585	0.29054472	0.037735849	0.105484385	B
Osbpl3	0.949369622	0.050630378	2.931246265	1.11E-05	6.20E-06	1.3642102	1.4409256	1.2416562	0.009433962	0.020930465	0.009433962	0.017917856	B
Cep57l1	0.949369622	0.050630378	2.931246265	4.04E-05	9.87E-05	-1.232156	-1.2651377	0.72274905	0.06603774	0.23933034	0.066037736	0.183123646	B
Trav5-4	0.949369622	0.050630378	2.931246265	1.50E-06	4.15E-06	-0.97453403	-1.2350521	1.6902535	0	0.007316338	0	0.004447186	B
Trav6-2	0.949369622	0.050630378	2.931246265	1.88E-07	8.07E-07	-1.8482733	-1.909071	2.0245874	0	0.001362847	0	0.000803363	B
Wdr77	0.949369622	0.050630378	2.931246265	2.53E-05	6.00E-05	-1.2357696	-1.2786713	0.7560279	0.06603774	0.17255083	0.066037736	0.134548898	B
5830468F06Rik	0.949369622	0.050630378	2.931246265	3.59E-06	1.55E-05	-1.6935184	-1.7826767	1.9489816	0	0.050267547	0	0.042621258	B
Krt5	0.949369622	0.050630378	2.931246265	3.69E-07	1.29E-07	1.800927	1.7418823	1.3609517	0	0.000286915	0	0.000272569	B
Coq7	0.949369622	0.050630378	2.931246265	2.00E-05	4.84E-05	-1.3068955	-1.3879642	0.80283237	0.06603774	0.1683762	0.066037736	0.122598878	B
Thyn1	0.949169502	0.050830498	2.927090673	3.14E-05	6.53E-05	-1.1080378	-1.1350985	0.60578823	0.028301887	0.22049436	0.028301887	0.161045519	B
Hspa4l	0.949169502	0.050830498	2.927090673	3.85E-05	0.000146064	-1.6414099	-1.6564503	1.1189187	0.10377359	0.28566715	0.094339623	0.204527522	B
Snx18	0.949169502	0.050830498	2.927090673	7.09E-05	3.20E-05	1.2364548	1.2227306	0.82343316	0.10377359	0.06961998	0.103773585	0.062059764	B
Gm13431	0.949169502	0.050830498	2.927090673	1.53E-07	5.67E-08	1.939765	1.9410896	1.7477863	0	0.000172149	0	0.000157803	B
Tdrd5	0.949169502	0.050830498	2.927090673	1.02E-05	7.36E-05	-1.6854311	-1.6765261	2.5949512	0.03773585	0.12895405	0.037735849	0.098727531	B
Trav2	0.948969382	0.051030618	2.922950536	2.43E-07	1.08E-06	-1.7988582	-1.8315372	1.8582921	0	0.002051444	0	0.001578034	B
Naa10	0.948969382	0.051030618	2.922950536	0.000119148	0.000214967	-0.8376918	-0.86711025	0.4168807	0.24528302	0.60270846	0.216981132	0.347554765	B
Rdx	0.948969382	0.051030618	2.922950536	0.000202446	0.000428118	-1.0266554	-1.0348492	0.54142594	0.4811321	1.0819573	0.358490566	0.492403919	B
Magoh	0.948769262	0.051230738	2.918825734	0.000165682	0.000338974	-1.0224795	-1.0257168	0.54965705	0.3301887	1.0621171	0.264150943	0.480611703	B
4930550L24Rik	0.948769262	0.051230738	2.918825734	7.16E-08	1.93E-07	-1.5570707	-1.6714344	1.9024633	0	0.000329953	0	0.000229532	B
Tigit	0.948769262	0.051230738	2.918825734	9.26E-07	7.02E-07	1.4919933	1.5559978	2.0776608	0	0.001506305	0	0.001463268	B
Epor	0.948769262	0.051230738	2.918825734	8.62E-07	3.93E-07	1.9327571	1.8745117	1.9858775	0	0.000932475	0	0.000717288	B
Rel	0.948769262	0.051230738	2.918825734	0.000181036	9.37E-05	1.4258778	1.4172306	1.2287884	0.5566038	0.1866527	0.330188679	0.136715108	B
Ung	0.948769262	0.051230738	2.918825734	6.44E-06	2.95E-05	-1.594101	-1.574873	1.943722	0.028301887	0.14702971	0.028301887	0.073938055	B
Tagln2	0.948569141	0.051430859	2.914716146	0.000498157	0.000213158	1.4578288	1.5948248	0.8633669	0.9150943	0.79355013	0.405660377	0.320484313	B
Umps	0.948569141	0.051430859	2.914716146	2.12E-05	5.18E-05	-1.2544339	-1.225852	0.8276001	0.03773585	0.19269226	0.037735849	0.130331244	B
Gm43568	0.948569141	0.051430859	2.914716146	1.96E-07	1.24E-07	1.5189437	1.5581474	1.8626746	0	0.000516447	0	0.000459064	B
Dhrs3	0.948369021	0.051630979	2.910621654	9.70E-06	8.78E-05	-1.8170671	-1.6989708	2.6453147	0.009433962	0.1538296	0.009433962	0.112599882	B
Nudt1	0.948369021	0.051630979	2.910621654	3.00E-05	7.22E-05	-1.2277001	-1.264369	0.80386674	0.056603774	0.2213838	0.056603774	0.16219318	B
Slc15a2	0.948369021	0.051630979	2.910621654	1.06E-05	3.57E-05	-1.650184	-1.7406101	1.3400156	0.009433962	0.05286413	0.009433962	0.046308118	B
Isy1	0.948369021	0.051630979	2.910621654	5.39E-05	0.000107851	-1.0196146	-1.0308752	0.5285389	0.10377359	0.27817866	0.103773585	0.208171346	B
Slc35d1	0.948369021	0.051630979	2.910621654	1.86E-05	8.40E-05	-1.819512	-1.7645435	1.3893846	0.009433962	0.14700101	0.009433962	0.119485848	B
Cep152	0.948168901	0.051831099	2.906542141	1.10E-05	2.59E-05	-1.1688484	-1.1660156	0.68633586	0.028301887	0.06679387	0.028301887	0.058272483	B
Chil1	0.948168901	0.051831099	2.906542141	6.31E-07	1.28E-06	2.0763695	2.0743713	2.0834448	0	0.002811769	0	0.0008464	B
Sertad4	0.948168901	0.051831099	2.906542141	2.78E-07	1.38E-06	-0.70812035	-0.5972576	2.8855944	0	0.003887701	0	0.0033856	B
Nusap1	0.948168901	0.051831099	2.906542141	8.19E-05	0.000186939	1.1107231	1.4709263	2.4763138	0.16037735	1.0757886	0.122641509	0.131034186	B
Eny2	0.947968781	0.052031219	2.90247749	0.000142775	0.000299338	-1.070884	-1.1247873	0.57323307	0.21698113	0.8001492	0.169811321	0.428020141	B
Hira	0.947968781	0.052031219	2.90247749	2.23E-05	4.57E-05	-0.9995207	-1.0317707	0.52489424	0.018867925	0.11770698	0.018867925	0.100205144	B
Dzip3	0.947968781	0.052031219	2.90247749	2.04E-05	4.96E-05	-1.2544482	-1.3105745	0.72918373	0.03773585	0.122211546	0.037735849	0.10191229	B
Itm2a	0.947968781	0.052031219	2.90247749	0.000143534	0.001269998	-2.1365488	-1.946619	2.3208716	0.36792454	2.5922792	0.075471698	0.474113073	B
E2f2	0.947968781	0.052031219	2.90247749	6.63E-05	8.19E-05	0.5699901	0.69751835	1.8579583	0.16981132	0.307028	0.160377358	0.154503852	B
Best1	0.947968781	0.052031219	2.90247749	1.80E-07	6.10E-08	1.831324	1.7995567	1.5161868	0	0.000129112	0	0.000129112	B
Thoc3	0.947968781	0.052031219	2.90247749	4.79E-05	9.36E-05	-0.95609915	-0.9829426	0.48030517	0.0754717	0.26592737	0.075471698	0.199664309	B
Fasl	0.947768661	0.052231339	2.898427588	2.19E-06	1.82E-06	1.7865225	1.730444	2.3971007	0	0.005221857	0	0.004504569	B
Ccnb2	0.947768661	0.052231339	2.898427588	4.99E-05	0.000114028	1.0599891	1.4316111	2.4548926	0.094339624	0.6729597	0.056603774	0.125683217	B
Adssl1	0.947768661	0.052231339	2.898427588	2.51E-05	9.23E-06	2.5308444	2.1660652	2.1223183	0.047169812	0.03727029	0.047169811	0.031288106	B
Trpm1	0.947768661	0.052231339	2.898427588	1.70E-06	1.22E-05	-1.3645535	-1.3582172	2.665367	0	0.044098873	0	0.028246804	B
Notch1	0.947768661	0.052231339	2.898427588	5.39E-05	0.000155938	-1.3807585	-1.3880081	0.9755056	0.08490566	0.49102673	0.08490566	0.242314258	B
Dtl	0.947768661	0.052231339	2.898427588	5.49E-06	3.49E-05	-1.9365302	-1.9525976	2.004628	0.047169812	0.17582165	0.037735849	0.087724332	B
Akr1b7	0.947768661	0.052231339	2.898427588	2.75E-07	9.58E-08	2.0004084	1.9961834	1.5972835	0	0.000157803	0	0.000143458	B
Stab2	0.947768661	0.052231339	2.898427588	9.29E-07	5.42E-07	1.8775115	1.8583202	2.2067482	0	0.001018549	0	0.000832054	B
Dscc1	0.947768661	0.052231339	2.898427588	2.76E-06	1.17E-05	-1.6294525	-1.4771366	1.4936733	0.018867925	0.06322177	0.018867925	0.046996715	B
Psph	0.947768661	0.052231339	2.898427588	5.95E-05	0.000111959	-0.9200033	-0.97101307	0.4794918	0.094339624	0.29692858	0.075471698	0.225845324	B
5930430L01Rik	0.947568541	0.052431459	2.894392322	7.90E-06	5.65E-05	-1.954569	-1.9920263	2.3116853	0.03773585	0.09585838	0.037735849	0.078485661	B
Myzap	0.947568541	0.052431459	2.894392322	1.57E-05	1.78E-05	0.7703997	0.67502975	2.1269472	0.056603774	0.050224513	0.056603774	0.040785	B
Snhg6	0.947568541	0.052431459	2.894392322	0.00011298	0.000226575	-0.9526636	-0.9887848	0.5337568	0.2264151	0.57955444	0.169811321	0.347870372	B
Dus4l	0.947568541	0.052431459	2.894392322	6.29E-06	1.46E-05	-1.2159046	-1.2833395	0.8281341	0.009433962	0.038360566	0.009433962	0.034472865	B
F13a1	0.947568541	0.052431459	2.894392322	2.78E-05	9.44E-05	-0.58022887	-0.8816309	2.4261944	0.047169812	0.13311432	0.037735849	0.10634513	B
Ccdc120	0.947568541	0.052431459	2.894392322	7.75E-08	1.75E-07	-1.4255481	-1.5721798	2.0944057	0	0.00074598	0	0.000688597	B
Enpp2	0.947568541	0.052431459	2.894392322	2.37E-07	1.31E-07	1.882891	1.8343258	1.9329563	0	0.000286915	0	0.000243878	B
Bcl6	0.947568541	0.052431459	2.894392322	4.74E-05	0.000105788	-0.14920315	-0.2394762	2.035701	0.0754717	0.14807695	0.075471698	0.120360939	B
Itgb3bp	0.947568541	0.052431459	2.894392322	3.01E-05	6.23E-05	-1.0538247	-1.0773392	0.6457411	0.056603774	0.18531854	0.047169811	0.141291405	B
B230312C02Rik	0.947368421	0.052631579	2.890371578	9.08E-07	2.88E-06	-1.590603	-1.7093201	1.2920195	0	0.006426901	0	0.004102888	B
Nudt21	0.947368421	0.052631579	2.890371578	0.000155971	0.000288519	-0.8800234	-0.90457344	0.44326064	0.26415095	0.90214753	0.226415094	0.437846988	B
Idh2	0.947368421	0.052631579	2.890371578	8.58E-05	0.000224577	-1.308641	-1.2825556	0.9328226	0.10377359	0.585967	0.103773585	0.348917612	B
Zfp318	0.947168301	0.052831699	2.886365248	7.82E-05	3.28E-05	1.3458233	1.3831434	0.87565094	0.28301886	0.08184257	0.188679245	0.067095127	B
Rapsn	0.947168301	0.052831699	2.886365248	5.45E-06	3.12E-05	-1.3202095	-1.2927399	2.4790192	0.028301887	0.06494326	0.028301887	0.049837176	B
Exph5	0.947168301	0.052831699	2.886365248	3.19E-07	2.06E-06	-1.6025777	-1.609602	2.3628435	0	0.003830318	0	0.003299525	B
Zp1	0.947168301	0.052831699	2.886365248	1.80E-07	6.82E-08	1.9194155	1.9071007	1.7138839	0	0.000200841	0	0.000143458	B
Xrra1	0.946968181	0.053031819	2.882373221	3.17E-06	2.54E-05	-0.8206762	-0.49839592	3.1364357	0.018867925	0.036538653	0.018867925	0.031861936	B
Kif2c	0.946968181	0.053031819	2.882373221	6.37E-06	1.92E-05	0.96587807	1.3557339	2.7858703	0.009433962	0.1340468	0.009433962	0.063924713	B
Cep83	0.946968181	0.053031819	2.882373221	4.55E-05	0.00010176	-1.109691	-1.1328077	0.6200123	0.11320755	0.2711062	0.103773585	0.195891374	B
Tuba8	0.946768061	0.053231939	2.87839539	1.17E-06	5.01E-06	-0.4728405	-0.5974312	2.5382922	0	0.026152324	0	0.016296785	B
Thsd7b	0.946768061	0.053231939	2.87839539	1.04E-07	3.04E-07	-1.5233077	-1.6024818	1.6725892	0	0.000516447	0	0.000487756	B
Col6a2	0.946768061	0.053231939	2.87839539	8.90E-08	3.68E-07	-1.5202192	-1.5058346	2.4470017	0	0.001233736	0	0.001018549	B
Bex6	0.946768061	0.053231939	2.87839539	1.81E-06	1.75E-06	1.7979878	1.6906605	2.443174	0	0.013786277	0	0.008392271	B
Pcgf2	0.946768061	0.053231939	2.87839539	3.94E-06	2.13E-06	1.4254613	1.4750919	1.2411613	0	0.008722223	0	0.00480583	B
Trav16	0.946768061	0.053231939	2.87839539	3.14E-06	1.18E-05	-1.6166403	-1.675621	1.4470874	0	0.02128911	0	0.012638616	B
Ccdc80	0.946567941	0.053432059	2.874431646	1.78E-07	1.02E-07	1.8599285	1.8475761	1.7207888	0	0.000129112	0	0.000129112	B
Stk39	0.946567941	0.053432059	2.874431646	9.91E-06	3.00E-05	-0.949691	-1.3095093	1.8942112	0.018867925	0.07065287	0.018867925	0.061084253	B
Clcf1	0.946567941	0.053432059	2.874431646	5.08E-05	1.95E-05	2.6628351	2.971837	2.097312	0.14150943	0.049535915	0.132075472	0.043352891	B
Sf3b4	0.946567941	0.053432059	2.874431646	8.41E-05	0.000161671	-0.93282866	-0.9815111	0.46362743	0.18867925	0.42350122	0.169811321	0.287819014	B
Abcc3	0.946567941	0.053432059	2.874431646	1.71E-06	1.36E-06	1.3843411	1.3765812	2.451502	0	0.002324013	0	0.001707146	B
Pdgfrb	0.946567941	0.053432059	2.874431646	1.24E-06	6.14E-06	-1.7045847	-1.7934132	2.3016503	0	0.02741475	0	0.020041029	B
Pold1	0.946567941	0.053432059	2.874431646	4.87E-05	3.00E-05	1.0075272	1.1868496	1.0751859	0.1981132	0.14299855	0.160377358	0.093362216	B
Mrps12	0.946567941	0.053432059	2.874431646	8.92E-05	0.000164398	-0.8901729	-0.9092083	0.45194277	0.12264151	0.4716743	0.113207547	0.308534294	B
Ube2e1	0.946367821	0.053632179	2.870481886	0.000105921	0.000240561	-1.1238198	-1.1494408	0.6550606	0.2735849	0.62386847	0.226415094	0.376389746	B
Gm3550	0.946367821	0.053632179	2.870481886	2.05E-06	6.63E-06	-1.6337621	-1.6165066	1.3915535	0	0.026439238	0	0.023326208	B
Mmd	0.946367821	0.053632179	2.870481886	3.21E-05	8.35E-05	-1.3508415	-1.365943	0.83315223	0.047169812	0.2164919	0.047169811	0.16050038	B
Jup	0.946367821	0.053632179	2.870481886	2.06E-05	9.36E-05	-1.6923847	-1.8069773	1.6654413	0.03773585	0.13771932	0.037735849	0.112872452	B
Gm26614	0.946367821	0.053632179	2.870481886	8.65E-08	4.76E-07	-1.365513	-1.3928204	2.4753623	0	0.001649763	0	0.001434576	B
Prodh	0.946367821	0.053632179	2.870481886	3.86E-06	4.24E-05	-2.3035045	-2.0670261	2.6807873	0	0.06911788	0	0.059090192	B
Hist1h2an	0.946367821	0.053632179	2.870481886	1.68E-06	9.34E-06	-0.80503094	-0.7757683	2.6018422	0.009433962	0.05804295	0.009433962	0.03871921	B
2810001G20Rik	0.946167701	0.053832299	2.866546004	4.61E-05	0.000143711	-1.3364335	-1.3656864	1.2388453	0.0754717	0.3105714	0.047169811	0.219318002	B
Dpy19l1	0.946167701	0.053832299	2.866546004	3.94E-05	1.43E-05	2.076537	2.258317	1.4599189	0.06603774	0.05490123	0.066037736	0.045648213	B
Igf2r	0.946167701	0.053832299	2.866546004	3.27E-05	9.98E-05	-1.4308507	-1.445157	1.0290543	0.056603774	0.20863041	0.056603774	0.164703688	B
Marcks	0.946167701	0.053832299	2.866546004	0.000152992	0.000374663	-0.93373513	-1.2890224	1.5990992	0.41509435	0.863787	0.254716981	0.398640022	B
Plscr2	0.946167701	0.053832299	2.866546004	2.33E-07	9.15E-08	1.8075511	1.7918949	1.525117	0	0.000172149	0	0.000157803	B
Bmp7	0.946167701	0.053832299	2.866546004	3.22E-06	1.16E-05	-1.6089444	-1.6222229	1.376741	0	0.04262126	0	0.036940336	B
Sytl1	0.945967581	0.054032419	2.862623897	1.09E-05	3.55E-05	-1.5469743	-1.5931215	1.5899148	0	0.093534365	0	0.076505946	B
Hnrnpm	0.945967581	0.054032419	2.862623897	0.000486774	0.001061944	-1.0583328	-1.1332827	0.5490695	1.0471698	2.2343094	0.622641509	0.745204929	B
Dusp18	0.945967581	0.054032419	2.862623897	2.88E-07	1.30E-07	1.7608399	1.7531834	1.5210747	0	0.00037299	0	0.000344298	B
Mcoln2	0.945967581	0.054032419	2.862623897	1.18E-05	4.49E-06	2.172123	1.9583302	1.7718945	0.03773585	0.01810435	0.037735849	0.016024216	B
Efna3	0.94576746	0.05423254	2.858715463	4.42E-08	1.74E-07	-1.4625926	-1.4352398	2.4305782	0	0.000315607	0	0.000286915	B
Vwa5a	0.94576746	0.05423254	2.858715463	3.02E-05	1.36E-05	1.378338	1.3358135	0.9450262	0.056603774	0.033095673	0.047169811	0.02995395	B
Aldh1a3	0.94576746	0.05423254	2.858715463	2.84E-07	7.21E-07	-1.4100431	-1.5156097	1.5107243	0	0.001520651	0	0.001291119	B
Hist1h2af	0.94556734	0.05443266	2.8548206	1.32E-06	8.14E-06	0.6783457	1.0667877	2.9803352	0	0.058071643	0	0.036309122	B
Pusl1	0.94556734	0.05443266	2.8548206	8.23E-06	2.22E-05	-1.466103	-1.5710859	0.9595089	0.018867925	0.07065287	0.018867925	0.061830232	B
Serpine2	0.94556734	0.05443266	2.8548206	1.41E-06	3.82E-06	-1.2605343	-1.4987411	1.620373	0	0.010328949	0	0.009080867	B
Il21	0.94556734	0.05443266	2.8548206	1.24E-07	6.61E-07	-1.1689477	-1.137495	2.6562004	0	0.002108827	0	0.001850603	B
Trav7-5	0.94556734	0.05443266	2.8548206	1.30E-06	4.43E-06	-1.2113458	-1.5072613	1.7916154	0	0.007230264	0	0.004361112	B
Mrpl35	0.94536722	0.05463278	2.85093921	7.05E-05	0.000131229	-0.89477146	-0.925025	0.46533614	0.17924528	0.39739195	0.160377358	0.266443829	B
Thoc7	0.94536722	0.05463278	2.85093921	0.000183696	0.000375462	-0.9977669	-1.0431376	0.5330529	0.26415095	0.95911455	0.216981132	0.479349276	B
Hnrnpu	0.94536722	0.05463278	2.85093921	0.000246234	0.000492574	-0.9839871	-1.0141802	0.51252085	0.5	1.2681509	0.311320755	0.555711765	B
Iqgap3	0.94536722	0.05463278	2.85093921	2.12E-06	4.30E-06	0.79368615	1.0942745	2.2209847	0	0.027701665	0	0.02223593	B
Tubb5	0.94536722	0.05463278	2.85093921	0.000907105	0.002167297	-1.2452221	-1.2734613	0.8531792	1.6320754	6.9452567	0.603773585	0.867430818	B
Slc39a6	0.9451671	0.0548329	2.847071192	1.91E-05	5.36E-05	-1.3736596	-1.3890533	0.88366187	0.047169812	0.12104954	0.047169811	0.101940982	B
Slc19a1	0.9451671	0.0548329	2.847071192	6.80E-06	1.87E-05	-1.4820037	-1.5313587	1.2469362	0	0.06375256	0	0.052921514	B
U2af1	0.9451671	0.0548329	2.847071192	0.000200646	0.000444626	-1.1056112	-1.1511459	0.584464	0.4245283	1.2857963	0.273584906	0.545813189	B
Ezh2	0.9451671	0.0548329	2.847071192	0.000102142	0.000340236	-1.4985555	-1.5712509	1.1117779	0.3207547	1.2123317	0.245283019	0.387220796	B
Gm26737	0.9451671	0.0548329	2.847071192	3.63E-06	1.17E-05	-1.5853504	-1.6088772	1.1993686	0.018867925	0.033655155	0.018867925	0.013528053	B
Tns3	0.9451671	0.0548329	2.847071192	8.61E-06	9.89E-06	1.1983244	0.8059654	2.692442	0.028301887	0.02562153	0.018867925	0.022494154	B
Casp8ap2	0.9451671	0.0548329	2.847071192	8.17E-05	0.000194043	-1.1817405	-1.1898222	0.7005997	0.20754717	0.51993346	0.169811321	0.304058416	B
Spred1	0.9451671	0.0548329	2.847071192	1.23E-05	3.76E-05	-1.4790717	-1.5258474	0.99556065	0.018867925	0.0798772	0.018867925	0.070122082	B
Tfe3	0.9451671	0.0548329	2.847071192	3.83E-05	1.92E-05	1.1382726	1.1571646	0.74377394	0.10377359	0.042348687	0.094339623	0.038073651	B
Gad2	0.94496698	0.05503302	2.843216449	1.01E-07	2.05E-07	-1.4679912	-1.6453037	2.0930579	0	0.000516447	0	0.000358644	B
Igfbp4	0.94496698	0.05503302	2.843216449	3.20E-05	0.000171092	0.002579436	0.50417805	2.7666407	0.028301887	0.7920295	0.028301887	0.136499921	B
Car2	0.94496698	0.05503302	2.843216449	5.53E-05	2.35E-05	2.1511858	1.9692259	2.2286596	0.11320755	0.052275956	0.08490566	0.036682112	B
Nr4a3	0.94496698	0.05503302	2.843216449	6.34E-06	2.36E-05	1.0302508	1.1862965	2.6172168	0.018867925	0.04120103	0.018867925	0.019940609	B
Snrpn	0.94496698	0.05503302	2.843216449	7.11E-07	3.10E-07	1.6089336	1.5752125	1.5021877	0	0.001004203	0	0.000860746	B
Tgtp1	0.94476686	0.05523314	2.839374884	3.28E-06	7.50E-06	0.4762628	0.69122887	2.4532514	0	0.020959157	0	0.017860473	B
Tgtp2	0.94476686	0.05523314	2.839374884	1.25E-05	1.46E-05	1.0812862	1.2491932	2.0423882	0.018867925	0.041703127	0.009433962	0.034315062	B
Tnk2os	0.94476686	0.05523314	2.839374884	9.26E-08	4.26E-07	-1.3240087	-1.2296505	2.5981936	0	0.000459064	0	0.000416027	B
Ptpn14	0.94476686	0.05523314	2.839374884	1.27E-05	4.29E-05	-1.022743	-1.1545391	2.1948788	0.047169812	0.07316338	0.047169811	0.062375371	B
Trbv5	0.94476686	0.05523314	2.839374884	4.51E-07	1.94E-06	-1.4882983	-1.628397	1.6662136	0	0.002940881	0	0.002826115	B
Hdac1	0.94476686	0.05523314	2.839374884	0.000179449	0.000359039	-0.9799074	-1.0521555	0.5082732	0.33962265	0.93907356	0.283018868	0.477226104	B
Mlkl	0.94476686	0.05523314	2.839374884	5.60E-07	3.19E-07	1.6251098	1.697319	1.841912	0	0.001936678	0	0.001664108	B
Kit	0.94456674	0.05543326	2.835546403	6.41E-06	8.74E-06	1.3917402	1.4467659	2.3065612	0	0.025808025	0	0.017659632	B
Paox	0.94456674	0.05543326	2.835546403	1.42E-05	3.10E-05	-1.2688804	-1.3363295	0.7863073	0.018867925	0.08476911	0.018867925	0.074841838	B
Psmc5	0.94456674	0.05543326	2.835546403	0.000147448	0.000283196	-0.964192	-1.009222	0.49438572	0.35849056	0.79270375	0.273584906	0.44786033	B
Srsf3	0.94456674	0.05543326	2.835546403	0.000562851	0.00130238	-1.1685791	-1.2176542	0.6516936	1.245283	3.840389	0.594339623	0.806274836	B
Ier5	0.94456674	0.05543326	2.835546403	0.000370958	0.000190094	1.1317569	1.1144896	0.81831384	0.8207547	0.45674035	0.433962264	0.298678755	B
Spns2	0.94456674	0.05543326	2.835546403	9.00E-07	3.79E-07	2.0191672	1.9886246	1.7266996	0.009433962	0.001104624	0.009433962	0.000932475	B
P2rx4	0.94436662	0.05563338	2.831730909	8.12E-05	3.86E-05	1.1728963	1.0855894	0.80190086	0.20754717	0.087824754	0.188679245	0.073765906	B
Ms4a4b	0.94436662	0.05563338	2.831730909	0.000405492	0.000912593	0.27290213	0.62039185	2.4230068	0.2264151	2.4831367	0.132075472	0.40690318	B
Cyth4	0.94436662	0.05563338	2.831730909	0.000212363	7.91E-05	2.0376558	2.1394882	1.4363387	0.24528302	0.20299253	0.20754717	0.150702225	B
Ckap2l	0.94436662	0.05563338	2.831730909	1.25E-05	3.17E-05	0.87330484	1.2423038	2.4056714	0.018867925	0.200855	0.018867925	0.080407993	B
Gm15856	0.94436662	0.05563338	2.831730909	7.97E-06	1.31E-05	0.3818783	0.4126892	2.3637888	0.028301887	0.026611388	0.018867925	0.023598778	B
Trav14-1	0.94436662	0.05563338	2.831730909	2.02E-06	5.22E-06	-0.9952019	-1.2500324	1.4571756	0	0.009496894	0	0.007388067	B
Trav5-1	0.94436662	0.05563338	2.831730909	4.99E-07	1.87E-06	-0.91346663	-1.1605949	2.0689564	0	0.003242142	0	0.001965369	B
Steap3	0.94436662	0.05563338	2.831730909	1.92E-06	1.87E-06	1.3524036	1.5145607	1.9126178	0.018867925	0.010572827	0.009433962	0.008865681	B
Cenpm	0.9441665	0.0558335	2.82792831	1.05E-05	2.38E-05	0.7389471	1.202158	2.2107484	0.056603774	0.18432869	0.047169811	0.085199478	B
Pcsk1	0.9441665	0.0558335	2.82792831	1.38E-06	8.04E-06	-1.0471891	-1.029108	2.594844	0	0.011605721	0	0.00781844	B
Dtwd1	0.9441665	0.0558335	2.82792831	1.01E-05	2.22E-05	-1.1709437	-1.2338858	0.6331788	0.018867925	0.060366966	0.018867925	0.05435609	B
Ikzf1	0.9441665	0.0558335	2.82792831	0.000321627	0.000752754	-1.1629648	-1.1816244	0.75281346	0.6698113	1.5373778	0.471698113	0.667250061	B
Igsf23	0.9441665	0.0558335	2.82792831	1.14E-05	3.19E-05	-1.2604765	-1.4336872	1.4244044	0.009433962	0.05893239	0.009433962	0.051171331	B
Itih5	0.9441665	0.0558335	2.82792831	7.01E-06	3.21E-05	-1.5500892	-1.6033306	1.9906603	0.009433962	0.069175266	0.009433962	0.055489406	B
Fosl2	0.9441665	0.0558335	2.82792831	3.39E-06	4.50E-06	1.3352787	1.338398	2.316196	0	0.011691796	0	0.009023484	B
Hs3st3b1	0.9441665	0.0558335	2.82792831	1.28E-05	1.76E-05	1.2032316	0.96586037	2.493247	0.009433962	0.03610828	0.009433962	0.030011333	B
BC030867	0.9441665	0.0558335	2.82792831	2.64E-07	2.86E-06	-1.9960638	-1.6808109	2.879172	0	0.021030886	0	0.018319537	B
Pnmt	0.94396638	0.05603362	2.824138512	1.15E-07	5.41E-07	-1.5767641	-1.5833759	2.2368834	0	0.002682657	0	0.001750183	B
BC018473	0.94396638	0.05603362	2.824138512	1.77E-07	5.80E-07	-1.0242988	-1.0031834	2.4058566	0	0.00179322	0	0.00159238	B
Slc16a9	0.94396638	0.05603362	2.824138512	4.23E-07	2.84E-07	2.1655207	2.0846863	2.1685836	0	0.000444719	0	0.000315607	B
Il2ra	0.94376626	0.05623374	2.820361425	8.00E-06	4.25E-05	-1.3404415	-1.3707008	2.6577566	0.009433962	0.16501929	0.009433962	0.055546789	B
Eid2	0.94376626	0.05623374	2.820361425	3.97E-06	9.89E-06	-1.4652867	-1.5453072	0.92693686	0.009433962	0.030011334	0.009433962	0.027142181	B
Nup54	0.94376626	0.05623374	2.820361425	3.36E-05	6.51E-05	-0.93451625	-0.9620371	0.4923508	0.08490566	0.18282239	0.08490566	0.145250836	B
Cracr2b	0.94376626	0.05623374	2.820361425	3.08E-07	1.18E-07	1.8222094	1.8044033	1.6131957	0	0.000243878	0	0.000229532	B
Psrc1	0.94376626	0.05623374	2.820361425	6.46E-06	9.07E-06	0.7865104	1.0896549	2.039674	0.009433962	0.04860344	0.009433962	0.034616323	B
Prpf38a	0.94376626	0.05623374	2.820361425	6.48E-05	0.000134549	-1.0324137	-1.0902939	0.5640825	0.17924528	0.35023743	0.160377358	0.253231383	B
Stat5b	0.94376626	0.05623374	2.820361425	6.64E-05	0.000205316	-1.494575	-1.5576792	0.9384999	0.14150943	0.3737358	0.132075472	0.291505875	B
Prss2	0.94376626	0.05623374	2.820361425	4.30E-06	1.58E-05	-1.4194664	-1.6328392	1.6618166	0.10377359	0.028089002	0.009433962	0.004346766	B
Mdh2	0.94376626	0.05623374	2.820361425	0.000319222	0.000573219	-0.86697465	-0.8998146	0.41474253	0.6698113	1.5500165	0.452830189	0.629850661	B
Gm42749	0.94356614	0.05643386	2.816596958	3.98E-07	1.14E-07	1.9009839	1.8645554	1.6557041	0	0.000358644	0	0.000286915	B
Cenpo	0.94356614	0.05643386	2.816596958	1.15E-05	2.99E-05	-1.301681	-1.3365812	0.8053918	0.028301887	0.082588546	0.028301887	0.071198015	B
Erlin1	0.94356614	0.05643386	2.816596958	2.47E-05	1.24E-05	1.1198688	1.1132793	0.72927564	0.06603774	0.037385054	0.066037736	0.033267821	B
Srgn	0.94356614	0.05643386	2.816596958	0.001082989	0.000574121	1.208337	1.288413	0.9625467	3.018868	1.385901	0.745283019	0.505745477	B
Alms1	0.94336602	0.05663398	2.81284502	4.63E-06	1.72E-05	-1.6038479	-1.6434059	1.3434289	0	0.06280574	0	0.050310586	B
Trav6d-4	0.94336602	0.05663398	2.81284502	1.70E-07	5.52E-07	-1.2930319	-1.4372635	2.053139	0	0.001075932	0	0.000674251	B
Kif3a	0.94336602	0.05663398	2.81284502	8.42E-06	2.53E-05	-1.4488606	-1.6050253	1.0784011	0.018867925	0.063580416	0.018867925	0.055403331	B
Pdgfb	0.94336602	0.05663398	2.81284502	3.24E-06	2.25E-06	1.8519135	1.9235802	2.212714	0	0.007459796	0	0.006656433	B
Gabbr2	0.94336602	0.05663398	2.81284502	6.92E-08	2.65E-07	-1.4671333	-1.4997768	2.4681478	0	0.000344298	0	0.000329953	B
Tgm1	0.94336602	0.05663398	2.81284502	7.86E-07	5.75E-07	1.7543298	1.7016888	2.2257645	0	0.0008464	0	0.00074598	B
Col27a1	0.94336602	0.05663398	2.81284502	6.63E-06	1.57E-05	-0.4574493	-0.6521473	2.125362	0.009433962	0.02883498	0.009433962	0.025191157	B
Pced1b	0.9431659	0.0568341	2.809105523	6.61E-05	4.54E-05	1.1465503	1.2625303	1.4504988	0.13207547	0.112312965	0.113207547	0.094682026	B
Taf5	0.9431659	0.0568341	2.809105523	1.69E-05	3.67E-05	-1.1103626	-1.108983	0.66915995	0.03773585	0.11479478	0.037735849	0.093290487	B
Ints10	0.9431659	0.0568341	2.809105523	2.14E-05	4.15E-05	-1.0094671	-1.0531502	0.5367593	0.03773585	0.12340224	0.037735849	0.104566256	B
Ccl8	0.9431659	0.0568341	2.809105523	2.32E-06	3.15E-06	1.897148	1.8097248	2.5436924	0	0.002022752	0	0.001018549	B
Hist1h2bf	0.9431659	0.0568341	2.809105523	2.81E-06	9.95E-06	-0.81759673	-0.8201237	2.3073182	0.009433962	0.03665342	0.009433962	0.031058574	B
Rtkn2	0.9431659	0.0568341	2.809105523	1.50E-06	8.27E-06	-1.3206826	-1.2588539	2.2563515	0	0.048431292	0	0.036136973	B
Car12	0.9431659	0.0568341	2.809105523	1.25E-06	5.61E-06	-1.6227422	-1.6255798	1.8856572	0	0.017085802	0	0.014976975	B
Trav15-2-dv6-2	0.9431659	0.0568341	2.809105523	5.65E-07	1.51E-06	-1.4732194	-1.6103916	1.3539965	0	0.004117234	0	0.003328217	B
Tgfbr3	0.942965779	0.057034221	2.80537838	7.68E-06	2.87E-05	-1.4950687	-1.6226864	1.4602178	0.028301887	0.067138165	0.028301887	0.059477527	B
Nefh	0.942965779	0.057034221	2.80537838	2.12E-06	8.82E-06	-1.4603885	-1.4529629	2.0961595	0	0.040455047	0	0.029724418	B
Adh5	0.942965779	0.057034221	2.80537838	0.0001371	0.000228604	-0.7583941	-0.77690506	0.36732346	0.29245284	0.66838336	0.216981132	0.390821582	B
Nrip3	0.942965779	0.057034221	2.80537838	8.58E-07	3.38E-07	1.7396346	1.7098694	1.3080115	0.009433962	0.000702942	0.009433962	0.000645559	B
Rpain	0.942965779	0.057034221	2.80537838	2.79E-05	5.76E-05	-1.0467952	-1.0729465	0.57136476	0.06603774	0.15625404	0.056603774	0.130618159	B
Actl6a	0.942965779	0.057034221	2.80537838	0.000104501	0.000209385	-0.9782161	-1.0132189	0.52225727	0.254717	0.60698354	0.226415094	0.354211198	B
Rpgr	0.942765659	0.057234341	2.801663504	9.11E-06	2.78E-05	-1.4683962	-1.6140032	1.0529674	0.03773585	0.06150028	0.028301887	0.054987304	B
Slc16a6	0.942765659	0.057234341	2.801663504	1.62E-05	4.52E-05	-1.4080913	-1.5328436	1.0496836	0.047169812	0.103748545	0.037735849	0.088886339	B
Aasdhppt	0.942765659	0.057234341	2.801663504	4.16E-05	8.76E-05	-1.0873002	-1.1286907	0.61346614	0.0754717	0.23039293	0.056603774	0.182822385	B
Sapcd1	0.942765659	0.057234341	2.801663504	1.02E-05	9.95E-06	0.9325492	1.1438808	1.7734182	0.03773585	0.057684306	0.037735849	0.038805285	B
Zc2hc1c	0.942565539	0.057434461	2.797960808	1.66E-07	6.25E-08	1.7069894	1.6648769	1.5595171	0	0.000114766	0	0.000114766	B
Ass1	0.942565539	0.057434461	2.797960808	0.000134636	6.21E-05	1.4166099	1.4438639	1.10466	0.20754717	0.21416788	0.150943396	0.137719311	B
Tfdp1	0.942565539	0.057434461	2.797960808	1.85E-06	5.60E-06	-1.4668984	-1.5002155	1.0946392	0.009433962	0.023541395	0.009433962	0.021174344	B
Dus1l	0.942565539	0.057434461	2.797960808	4.06E-05	7.72E-05	-0.9140605	-0.94889355	0.491125	0.08490566	0.21241769	0.075471698	0.168505315	B
Mab21l2	0.942365419	0.057634581	2.794270207	1.11E-07	3.30E-07	-1.2946489	-1.3941498	2.155249	0	0.001176353	0	0.000889437	B
Cdk6	0.942365419	0.057634581	2.794270207	4.82E-05	0.00014627	-1.4675806	-1.4816494	1.057175	0.1509434	0.5159453	0.141509434	0.222517107	B
Gpr146	0.942365419	0.057634581	2.794270207	3.45E-05	7.35E-05	-0.6138384	-0.981802	1.5800865	0.028301887	0.16476107	0.028301887	0.134204599	B
Gng2	0.942365419	0.057634581	2.794270207	0.000211938	8.99E-05	1.6884108	1.29035	1.5088525	0.43396226	0.2113561	0.301886792	0.159625289	B
Rnf157	0.942365419	0.057634581	2.794270207	3.03E-05	8.68E-05	-0.45264405	-0.1419344	2.161481	0.056603774	0.21905978	0.047169811	0.141879582	B
Hmga1	0.942165299	0.057834701	2.790591618	2.80E-05	6.87E-05	-1.2527392	-1.2115917	0.90792584	0.047169812	0.2507926	0.047169811	0.143801914	B
Phlda1	0.942165299	0.057834701	2.790591618	1.73E-05	6.57E-05	-1.6045437	-1.6686525	1.7003472	0.047169812	0.21716614	0.028301887	0.115512072	B
Cfap20	0.942165299	0.057834701	2.790591618	5.84E-05	0.000117089	-0.970866	-1.0152102	0.52140224	0.14150943	0.3036137	0.122641509	0.225400605	B
Lrrc2	0.942165299	0.057834701	2.790591618	3.66E-07	8.51E-07	-1.3597281	-1.4719467	1.3883433	0	0.002022752	0	0.001520651	B
Irak1bp1	0.942165299	0.057834701	2.790591618	1.87E-06	5.24E-06	-0.68640536	-0.803215	2.3129659	0	0.028132038	0	0.023670507	B
Hapln1	0.942165299	0.057834701	2.790591618	4.77E-08	4.01E-07	-1.2138832	-1.0957699	2.629457	0	0.001276773	0	0.000659905	B
Snrpd3	0.942165299	0.057834701	2.790591618	0.000283891	0.000585997	-1.0421587	-1.0825586	0.5689402	0.509434	1.5663133	0.405660377	0.616523448	B
Pld1	0.942165299	0.057834701	2.790591618	9.74E-07	4.52E-07	1.5361353	1.5222893	1.2124277	0	0.001061586	0	0.000832054	B
Srek1	0.942165299	0.057834701	2.790591618	6.16E-05	0.00013306	-1.0599337	-1.1022959	0.57463217	0.18867925	0.3305407	0.179245283	0.23773796	B
Enox1	0.942165299	0.057834701	2.790591618	6.52E-08	1.61E-07	-1.161222	-1.2606773	2.1416912	0	0.000731634	0	0.000530793	B
Efcab11	0.941965179	0.058034821	2.786924957	4.23E-06	5.40E-06	0.84401345	1.0917606	1.7014921	0.009433962	0.028404608	0.009433962	0.023885693	B
Nup133	0.941965179	0.058034821	2.786924957	1.01E-05	2.32E-05	-1.1230493	-1.1049767	0.7422426	0.028301887	0.077452764	0.028301887	0.063479995	B
Slc6a19	0.941965179	0.058034821	2.786924957	7.77E-06	3.20E-05	-0.6622979	-0.44237328	2.7639067	0.018867925	0.041961353	0.018867925	0.036093936	B
Egr2	0.941965179	0.058034821	2.786924957	1.54E-05	4.39E-05	0.29219756	0.2142582	2.6910582	0.009433962	0.0832628	0.009433962	0.049994979	B
Fxyd6	0.941965179	0.058034821	2.786924957	2.18E-07	9.72E-08	1.688291	1.6160526	1.595351	0	0.000258224	0	0.000215186	B
Ighv1-77	0.941965179	0.058034821	2.786924957	1.76E-07	7.78E-08	1.5986726	1.5650234	1.6851965	0	0.000157803	0	0.000157803	B
Plekho1	0.941765059	0.058234941	2.783270141	0.000206403	8.85E-05	1.470705	1.4863682	1.0375235	0.6415094	0.22502762	0.367924528	0.16689859	B
Gm20069	0.941765059	0.058234941	2.783270141	1.31E-05	3.68E-05	-0.7602889	-0.99187946	2.0883918	0.009433962	0.09825412	0.009433962	0.08288981	B
Sord	0.941765059	0.058234941	2.783270141	9.86E-06	2.71E-05	-1.4127829	-1.4713364	1.2532266	0.009433962	0.09227194	0.009433962	0.074526231	B
Egr3	0.941765059	0.058234941	2.783270141	2.10E-07	6.15E-07	-0.6490983	-0.89699745	2.2534716	0	0.00121939	0	0.001176352	B
Mrps22	0.941765059	0.058234941	2.783270141	3.01E-05	5.66E-05	-0.91538477	-0.92801476	0.5125941	0.06603774	0.17764357	0.056603774	0.140129399	B
Sall3	0.941765059	0.058234941	2.783270141	7.05E-08	1.91E-07	-1.132256	-1.1852398	2.2185187	0	0.000258224	0	0.000229532	B
Rab44	0.941564939	0.058435061	2.779627089	2.26E-06	1.87E-06	1.7848879	1.8369331	2.290876	0	0.012064786	0	0.009726426	B
Gm8909	0.941564939	0.058435061	2.779627089	5.26E-07	4.86E-06	-1.9805839	-1.8123589	2.7446027	0	0.014403145	0	0.010802358	B
Tsku	0.941564939	0.058435061	2.779627089	1.50E-07	9.67E-08	1.6988195	1.6463776	1.9039043	0	0.000186495	0	0.000172149	B
Dnmt1	0.941564939	0.058435061	2.779627089	6.47E-05	0.000177703	-1.2364503	-1.1225901	0.9013603	0.2264151	0.7261107	0.179245283	0.271220968	B
Mospd3	0.941364819	0.058635181	2.775995721	7.51E-05	0.000154719	-0.99271	-1.0388393	0.5710034	0.18867925	0.3715552	0.169811321	0.268624385	B
Pla2g12a	0.941364819	0.058635181	2.775995721	3.12E-05	8.77E-05	-1.4124705	-1.5213175	0.9020056	0.0754717	0.23917253	0.056603774	0.171747457	B
Anln	0.941364819	0.058635181	2.775995721	8.97E-06	1.62E-05	0.91860324	1.2727966	2.1129444	0.018867925	0.10462364	0.018867925	0.058286829	B
Aspm	0.941364819	0.058635181	2.775995721	9.46E-06	2.56E-05	0.8949738	1.2329807	2.7105463	0.028301887	0.18123001	0.018867925	0.066564334	B
Drc1	0.941364819	0.058635181	2.775995721	2.75E-06	9.89E-06	-1.2106998	-1.3710575	2.010329	0	0.026510967	0	0.019983646	B
Hbegf	0.941364819	0.058635181	2.775995721	3.54E-07	1.82E-07	1.5360707	1.5092297	2.0807743	0	0.001262427	0	0.000803363	B
Olfm5	0.941164699	0.058835301	2.772375955	1.74E-07	4.65E-07	1.4898745	1.482935	2.2043583	0	0.002854807	0	0.001205044	B
P2ry2	0.941164699	0.058835301	2.772375955	1.83E-07	7.17E-08	1.6267593	1.5937138	1.6543087	0	0.000186495	0	0.000172149	B
Ctsl	0.941164699	0.058835301	2.772375955	0.000127682	0.000318612	-0.39455217	-0.42041492	2.0278654	0.0754717	0.48036784	0.047169811	0.291161576	B
Trav9d-4	0.941164699	0.058835301	2.772375955	1.04E-07	2.88E-07	-1.2995424	-1.377552	1.9589362	0	0.000588176	0	0.00037299	B
Khdc1a	0.940964579	0.059035421	2.768767714	7.23E-07	1.01E-06	1.2625123	1.2969475	2.3371623	0	0.006096949	0	0.003672515	B
Hecw2	0.940964579	0.059035421	2.768767714	7.55E-07	3.03E-06	-0.56035894	-0.6723099	2.2812145	0	0.006412556	0	0.005293586	B
Maml3	0.940964579	0.059035421	2.768767714	1.06E-05	2.72E-05	-1.2414181	-1.3113518	1.106999	0.03773585	0.05943449	0.037735849	0.052132497	B
Ppm1g	0.940964579	0.059035421	2.768767714	0.000169141	0.000281646	-0.71784997	-0.7280817	0.3437575	0.3490566	0.76455736	0.264150943	0.42592566	B
Vdr	0.940964579	0.059035421	2.768767714	1.43E-06	6.79E-07	1.6034832	1.6128998	1.4899658	0	0.002367051	0	0.001922332	B
[truncated: 97,486 more rows]
