# Supplementary material for: Single-cell multiomic analysis of thymocyte development reveals drivers of CD4+ T cell and CD8+ T cell lineage commitment
Source: Nat Immunol. 2023 Aug 14;24(9):1579–90. doi: 10.1038/s41590-023-01584-0 (PMC10457207; doi:10.1038/s41590-023-01584-0)
Supplement: Supplementary file 6 — Lineage information by genotype. [file 41590_2023_1584_MOESM6_ESM.csv]

	Genotype	CD4	CD8	Wrong_Lineage	Wrong_pct
Description		Cells correctly assigned to the CD4 lineage	Cells correctly assigned to the CD8 lineage	Cells assigned to the alternative lineage (including WT, which are unassigned)	Number of wrong lineage cells out of total cells
	AND	2628	0	114	0.041575492
	B2M	4084	0	136	0.032227488
	B6	0	0	9687	1
	F5	0	2802	199	0.06631123
	MHC2	0	4169	124	0.02888423
	OT1	0	2155	362	0.14382201
	OT2	2833	0	115	0.039009498
