# Supplementary material for: Single-cell multiomic analysis of thymocyte development reveals drivers of CD4+ T cell and CD8+ T cell lineage commitment
Source: Nat Immunol. 2023 Aug 14;24(9):1579–90. doi: 10.1038/s41590-023-01584-0 (PMC10457207; doi:10.1038/s41590-023-01584-0)
Supplement: Supplementary file 7 — DE test results for totalVI DE test across pseudotime within the CD4+ T cell lineage. [file 41590_2023_1584_MOESM7_ESM.csv]

	proba_de	proba_not_de	log_bayes_factor	scale1	scale2	lfc_mean	lfc_median	lfc_std	raw_mean1	raw_mean2	non_zeros_proportion1	non_zeros_proportion2	clusters
Description	Probability of DE	One minus proba_de	log proba_de - log proba_not_de	average totalVI denoised expression for group1	average totalVI denoised expression for group2	Mean of log fold change distribution	Median of log fold change distribution	Standard deviation of log fold change distribution	average raw expression group 1	average raw expression group 2	fraction of population with non zero count in group 1	fraction of population with non zero count in group 2	group 1 (pseudotime bin)
Cd40lg	0.987192315	0.012807685	4.344818747	9.32E-06	0.000125436	-3.93041	-4.0677185	2.591112	0.003780718	0.33396184	0.001890359	0.221384206	0
Gm44175	0.986992195	0.013007805	4.329111836	0.000170799	2.14E-05	4.321792	4.3199415	2.3170702	0.13610587	0.011645963	0.117202268	0.010093168	0
Zbtb7b	0.985391235	0.014608765	4.211416372	6.71E-06	0.000108872	-4.0229144	-4.341116	2.882127	0.001890359	0.28649068	0.001890359	0.225709849	0
Tctex1d1	0.984990995	0.015009005	4.183981461	0.000131749	1.44E-05	5.5865226	6.172312	2.882836	0.17391305	0.015527951	0.160680529	0.014086069	0
Gm15340	0.984790875	0.015209125	4.170533053	0.000134114	1.94E-05	3.8218262	3.882882	2.028914	0.0926276	0.011645963	0.081285444	0.010647737	0
BC065403	0.984790875	0.015209125	4.170533053	3.44E-05	4.21E-06	3.7270033	3.8575993	1.7508806	0.034026466	0.002661934	0.028355388	0.002661934	0
Il7r	0.984590754	0.015409246	4.157257749	1.57E-05	0.000296639	-4.0457015	-4.607889	2.8479922	0.007561437	0.61135757	0.007561437	0.267968057	0
Cacna1e	0.983790274	0.016209726	4.105800709	2.12E-05	2.65E-06	4.1301036	4.2361603	2.1047883	0.015122874	0.000776398	0.013232514	0.000776398	0
Rag1	0.983790274	0.016209726	4.105800709	0.00057268	0.000134425	3.2242322	3.261899	1.7860699	0.35349718	0.04037267	0.211720227	0.03271961	0
Arpp21	0.983390034	0.016609966	4.081002353	0.000965562	0.000129472	4.209056	4.4632826	2.153157	1.3610586	0.15483585	0.604914934	0.097604259	0
Gm26771	0.983189914	0.016810086	4.068822649	4.43E-06	3.91E-05	-2.8064332	-3.3596601	3.1121743	0	0.0931677	0	0.07309228	0
Gpr83	0.982589554	0.017410446	4.033120538	3.37E-06	5.72E-05	-3.893137	-4.150735	2.6140301	0	0.16015972	0	0.094609583	0
Slc16a5	0.982589554	0.017410446	4.033120538	0.000262375	4.85E-05	2.9357803	2.903533	1.4999007	0.29489604	0.048913043	0.241965974	0.044698314	0
Gfra1	0.982189314	0.017810686	4.009984885	4.25E-05	6.17E-06	4.3677635	4.546134	2.3800566	0.06427221	0.0087622	0.060491493	0.008207631	0
Rag2	0.982189314	0.017810686	4.009984885	7.39E-05	1.40E-05	3.006202	3.0233622	1.782849	0.096408315	0.012422361	0.079395085	0.011867791	0
Samhd1	0.981588953	0.018411047	3.976221262	1.43E-05	0.000239816	-3.776768	-4.206011	2.7248538	0.007561437	0.54736024	0.007561437	0.257209406	0
Izumo1r	0.981588953	0.018411047	3.976221262	2.31E-05	0.000259674	-3.2403808	-3.35682	1.9868381	0.007561437	0.93744457	0.007561437	0.343056788	0
BC021785	0.981388833	0.018611167	3.965206457	4.80E-07	4.99E-06	-3.4396536	-3.5082073	2.3043902	0	0.010425909	0	0.00931677	0
Pcsk1	0.981188713	0.018811287	3.954307238	3.01E-05	4.38E-06	3.5733109	3.5735455	2.3151824	0.04914934	0.006322094	0.028355388	0.004991127	0
Dntt	0.981188713	0.018811287	3.954307238	0.001239446	0.000201234	3.31398	3.4992895	1.6362237	1.3780718	0.21384206	0.597353497	0.15039929	0
Mr1	0.980988593	0.019011407	3.943521157	0.000228205	4.18E-05	3.0495582	3.2499428	1.4734529	0.3289225	0.059449866	0.264650284	0.054125998	0
Tdrd5	0.980788473	0.019211527	3.932845843	8.78E-05	1.56E-05	3.1116724	3.0499544	1.8100784	0.06616257	0.010758651	0.058601134	0.010425909	0
Endou	0.980588353	0.019411647	3.922279001	0.000303454	6.57E-05	3.7068331	4.0533743	2.259046	0.27032137	0.06344277	0.198487713	0.047582076	0
Gm3086	0.980388233	0.019611767	3.911818403	1.95E-05	3.86E-06	4.369322	4.8443203	2.5578709	0.02457467	0.005102041	0.024574669	0.004880213	0
Cd8b1	0.980188113	0.019811887	3.901461893	0.006197977	0.001046696	3.5397332	3.657617	1.8785532	4.7769375	0.78138864	0.947069943	0.345053239	0
Syt13	0.979787873	0.020212127	3.881052823	7.82E-05	1.26E-05	3.8352394	4.111223	2.1194339	0.06994329	0.011424135	0.064272212	0.010869565	0
Spo11	0.979787873	0.020212127	3.881052823	0.000221703	5.50E-05	2.3308446	2.3046541	1.2366787	0.15500945	0.04259095	0.130434783	0.040594499	0
Slit3	0.978987392	0.021012608	3.841395681	8.64E-06	8.73E-07	3.8868809	3.9100704	2.46794	0.011342155	0.000665484	0.011342155	0.00055457	0
Cd8a	0.977986792	0.022013208	3.793853087	0.005137095	0.000791397	4.339152	4.359848	2.5140588	4.5822306	0.6410825	0.945179584	0.226708075	0
Atl2	0.977786672	0.022213328	3.784598611	0.000416516	9.67E-05	2.442122	2.5711622	1.1413581	0.4442344	0.11557232	0.345935728	0.104924579	0
Ctsl	0.977786672	0.022213328	3.784598611	0.000692379	0.000122193	3.1727843	3.452547	1.5940989	0.8431002	0.17579858	0.438563327	0.132985803	0
Cbfa2t3	0.977786672	0.022213328	3.784598611	4.99E-05	1.01E-05	3.09479	3.1633224	1.8208271	0.07183365	0.010093167	0.062381853	0.008984028	0
Gm15498	0.977586552	0.022413448	3.775425257	7.36E-06	1.22E-06	3.753782	3.966837	2.1550314	0.005671077	0.001441881	0.005671078	0.001330967	0
Akr1c18	0.977586552	0.022413448	3.775425257	1.12E-07	4.39E-06	-3.906268	-3.8080006	3.0117896	0	0.048691217	0	0.004991127	0
Aqp11	0.977386432	0.022613568	3.766331585	0.000700755	0.000126833	3.660223	4.018587	1.9363266	0.7920605	0.13941881	0.468809074	0.102484472	0
A930003A15Rik	0.977386432	0.022613568	3.766331585	2.76E-05	6.91E-06	3.613491	4.017069	2.388349	0.017013233	0.00676575	0.017013233	0.006322094	0
Gm26822	0.977186312	0.022813688	3.757316188	1.25E-05	2.32E-06	3.0237725	3.0670147	1.8163636	0.007561437	0.001220053	0.007561437	0.001220053	0
Chrna9	0.976786072	0.023213928	3.739514784	0.000407232	6.28E-05	4.319631	4.730485	2.3916547	0.4026465	0.057342503	0.296786389	0.049911269	0
Insl5	0.976786072	0.023213928	3.739514784	9.86E-06	1.60E-06	3.219106	3.24957	1.9138645	0.009451796	0.000665484	0.009451796	0.000665484	0
Fbxl12	0.976786072	0.023213928	3.739514784	0.000500721	0.000141137	1.9847589	2.0887136	0.89014626	0.5879017	0.22016415	0.415879017	0.189551908	0
Ly6d	0.976385831	0.023614169	3.722010522	0.000273172	8.10E-05	2.660299	2.7963572	1.9016047	0.28922495	0.09815883	0.141776938	0.04824756	0
Myof	0.976385831	0.023614169	3.722010522	1.37E-05	2.67E-06	3.905849	4.1490097	2.725546	0	0.001109139	0	0.000998225	0
Morc1	0.976185711	0.023814289	3.713366676	2.49E-05	4.17E-06	4.285643	4.7472534	2.3987446	0.030245747	0.005989352	0.028355388	0.005767524	0
Cfap74	0.976185711	0.023814289	3.713366676	0.000111422	1.95E-05	3.4880111	3.7673483	1.8280237	0.1436673	0.023070097	0.124763705	0.021850044	0
Fmnl2	0.976185711	0.023814289	3.713366676	2.14E-05	4.40E-06	3.2908695	3.465355	2.0349612	0.028355388	0.003327418	0.028355388	0.002994676	0
Glcci1	0.975985591	0.024014409	3.704793407	0.000196356	4.64E-05	2.472525	2.6360922	1.2289299	0.15500945	0.055235136	0.141776938	0.051796806	0
Vipr1	0.975985591	0.024014409	3.704793407	4.03E-06	3.11E-05	-2.5936942	-2.8326235	1.9563735	0.003780718	0.07852706	0.003780718	0.068988465	0
Hlf	0.975985591	0.024014409	3.704793407	6.02E-06	1.08E-06	3.5046449	3.5044956	2.1764991	0.007561437	0.000665484	0.007561437	0.000665484	0
Cdh13	0.975785471	0.024214529	3.696289542	1.25E-07	2.41E-06	-3.480284	-3.621645	2.7292156	0	0.004325643	0	0.003549246	0
Ankrd6	0.975785471	0.024214529	3.696289542	4.36E-05	8.04E-06	3.1972275	3.2093906	1.9032754	0.077504724	0.008540372	0.06805293	0.008096717	0
Acvrl1	0.975785471	0.024214529	3.696289542	8.80E-06	7.58E-05	-2.7904809	-3.2199545	2.458752	0.003780718	0.22493345	0.003780718	0.173025732	0
Slc6a19	0.975585351	0.024414649	3.687853939	2.99E-05	5.63E-06	3.111617	2.9824753	1.9471061	0.02457467	0.001885537	0.02268431	0.001885537	0
Il21	0.975585351	0.024414649	3.687853939	7.63E-08	1.64E-06	-3.7907314	-3.806406	2.9484415	0	0.004769299	0	0.003881988	0
Arl5c	0.975585351	0.024414649	3.687853939	0.000885549	0.000233043	2.0375907	2.0065317	1.1435274	1.0964084	0.38520408	0.586011342	0.286934339	0
Spats2l	0.975385231	0.024614769	3.679485483	2.61E-05	5.48E-06	2.6270716	2.698101	1.467649	0.028355388	0.005989352	0.028355388	0.005767524	0
Rmnd5a	0.975385231	0.024614769	3.679485483	0.000853719	0.000218643	2.1900117	2.2757301	1.032026	0.7731569	0.23291926	0.485822306	0.199090506	0
Lfng	0.974984991	0.025015009	3.662945683	1.07E-05	0.000179397	-3.4309616	-4.1369095	2.9666028	0.001890359	0.47914818	0.001890359	0.308562555	0
Ptpn14	0.974784871	0.025215129	3.654772241	8.50E-05	1.72E-05	3.203146	3.2879105	1.7965943	0.11909263	0.026175687	0.094517958	0.024068323	0
Sdc4	0.974784871	0.025215129	3.654772241	7.19E-05	1.12E-05	4.942853	5.382862	2.8550925	0.124763705	0.023070097	0.102079395	0.018744454	0
Gm525	0.974784871	0.025215129	3.654772241	2.33E-05	7.00E-06	2.6759357	2.8246613	1.8793977	0.001890359	0.002107365	0.001890359	0.001996451	0
Ccnd2	0.974584751	0.025415249	3.646661746	6.68E-05	0.001312343	-3.8083656	-4.4503	2.8705103	0.056710776	2.237023	0.04536862	0.547471162	0
Dck	0.974584751	0.025415249	3.646661746	0.000407924	0.000107579	2.258463	2.3780699	1.1763579	0.46313798	0.13653505	0.328922495	0.116903283	0
Medag	0.974584751	0.025415249	3.646661746	1.17E-05	2.37E-06	3.180023	3.237772	1.8040516	0.005671077	0.001330967	0.005671078	0.001220053	0
Gzma	0.974584751	0.025415249	3.646661746	9.89E-05	3.41E-05	2.631389	2.8817587	1.9251758	0.06994329	0.032054126	0.062381853	0.027950311	0
Arhgap24	0.974584751	0.025415249	3.646661746	1.20E-05	2.42E-06	3.582447	3.7572098	2.1592247	0.011342155	0.002107365	0.011342155	0.001996451	0
Gm43306	0.974384631	0.025615369	3.638613212	2.76E-05	4.47E-06	4.712324	5.2149734	2.7196724	0.030245747	0.005434783	0.026465028	0.005212955	0
Tube1	0.974384631	0.025615369	3.638613212	0.000132997	2.57E-05	3.5386274	3.9182644	1.9348142	0.124763705	0.029392192	0.119092628	0.027950311	0
Dhrs3	0.974184511	0.025815489	3.630625673	6.88E-05	1.56E-05	2.9882927	3.1000376	1.7875632	0.037807185	0.011313221	0.035916824	0.010314996	0
Wnt8b	0.974184511	0.025815489	3.630625673	0.000102765	1.64E-05	3.9957616	4.330166	2.2557988	0.1342155	0.016858917	0.105860113	0.015417036	0
Dapl1	0.974184511	0.025815489	3.630625673	1.07E-06	4.93E-05	-4.0044937	-3.947338	3.2986715	0.001890359	0.22604258	0.001890359	0.072094055	0
Wdr78	0.973984391	0.026015609	3.622698185	0.000154277	3.39E-05	2.5698044	2.6232786	1.3273919	0.18714556	0.04181455	0.168241966	0.038487134	0
Prr29	0.973784271	0.026215729	3.614829829	2.58E-05	6.23E-06	3.847452	4.1990232	2.4834316	0.018903593	0.007653061	0.018903592	0.007209406	0
S1pr1	0.973784271	0.026215729	3.614829829	9.96E-06	0.000420495	-4.460271	-4.979351	4.356587	0.001890359	0.73768854	0.001890359	0.343833185	0
Slc6a19os	0.97358415	0.02641585	3.607019704	1.35E-06	2.52E-07	2.8881989	2.9145546	1.7478828	0	0	0	0	0
Slfn1	0.97358415	0.02641585	3.607019704	1.72E-05	0.000333002	-3.138429	-3.8163958	3.414886	0.003780718	0.8153283	0.003780718	0.372670807	0
Abcc5	0.97358415	0.02641585	3.607019704	0.000312092	9.38E-05	1.9615524	2.0024052	1.008181	0.31190926	0.11767968	0.243856333	0.105146406	0
Gm37065	0.97338403	0.02661597	3.59926693	0.000155773	4.28E-05	2.227067	2.2931194	1.3079085	0.13988657	0.060226265	0.119092628	0.054236912	0
Thy1	0.97298379	0.02701621	3.583930017	0.002926377	0.000867899	1.9931693	1.9918613	1.0102369	2.9130435	1.2720718	0.905482042	0.582741792	0
Ccdc153	0.97298379	0.02701621	3.583930017	9.82E-06	1.92E-06	4.2466445	4.7164364	2.6264668	0.007561437	0.001885537	0.007561437	0.001774623	0
Ccr8	0.97258355	0.02741645	3.568812437	8.51E-07	7.83E-06	-2.9070048	-2.9983234	2.2817945	0	0.022737356	0	0.019299024	0
Slc7a11	0.97258355	0.02741645	3.568812437	3.05E-05	7.61E-06	2.9757445	3.1274338	1.8975339	0.04347826	0.010536823	0.041587902	0.009538598	0
Dgkeos	0.97238343	0.02761657	3.561333897	5.97E-05	1.66E-05	2.591843	2.679966	1.711272	0.018903593	0.007320319	0.013232514	0.007098492	0
Itgb3	0.97238343	0.02761657	3.561333897	1.96E-05	0.000111047	-2.3027854	-2.6119308	2.0011714	0.009451796	0.24245785	0.009451796	0.191548358	0
Gm15417	0.97238343	0.02761657	3.561333897	7.49E-06	5.35E-05	-2.7071638	-2.8320312	2.2328358	0.009451796	0.1377551	0.007561437	0.110359361	0
Lipa	0.97238343	0.02761657	3.561333897	0.000895155	0.000246193	2.087402	2.2017593	0.98778576	1.0586011	0.3725599	0.623818526	0.283717835	0
B230118H07Rik	0.97238343	0.02761657	3.561333897	7.30E-05	1.94E-05	2.3610122	2.3784485	1.3767108	0.060491495	0.018966282	0.058601134	0.017968057	0
P3h4	0.97218331	0.02781669	3.553907827	3.04E-05	1.49E-05	2.6187983	3.0725784	2.2468019	0.017013233	0.014973381	0.015122873	0.011978705	0
Fam101b	0.97218331	0.02781669	3.553907827	3.28E-06	8.53E-05	-3.586487	-4.12545	3.928906	0.001890359	0.20341615	0.001890359	0.136091393	0
Gm11707	0.97218331	0.02781669	3.553907827	7.61E-06	4.08E-05	-2.3531623	-2.6070995	1.7799067	0.003780718	0.11812334	0.003780718	0.101708075	0
Mzb1	0.97218331	0.02781669	3.553907827	5.04E-06	1.25E-06	2.818369	2.9620514	2.0059032	0.017013233	0.00255102	0.015122873	0.00255102	0
Rapgef3	0.97198319	0.02801681	3.546533473	9.29E-05	2.19E-05	3.3769093	3.6362019	2.1404283	0.10964083	0.026841171	0.100189036	0.024179237	0
Nebl	0.97198319	0.02801681	3.546533473	0.000381666	7.05E-05	4.102639	4.527686	2.3162668	0.40075615	0.07198314	0.308128544	0.057786158	0
Slc43a2	0.97158295	0.02841705	3.531936982	0.000294282	9.96E-05	1.7221198	1.772234	0.8044905	0.30812854	0.14507543	0.241965974	0.127107365	0
Gm29017	0.97138283	0.02861717	3.524713417	4.13E-06	3.40E-06	2.3520453	2.6351242	2.6282625	0.001890359	0.005545697	0.001890359	0.004880213	0
Gpr162	0.97138283	0.02861717	3.524713417	8.68E-05	1.61E-05	3.6029465	3.8235521	2.0718756	0.13232514	0.021295475	0.122873346	0.020297249	0
Apol9b	0.97098259	0.02901741	3.510412193	6.67E-07	1.04E-05	-3.4106405	-3.6658	2.8474638	0	0.02429015	0	0.019631766	0
Galnt9	0.97098259	0.02901741	3.510412193	1.94E-07	3.78E-06	-3.36489	-3.819769	2.7448246	0	0.013420586	0	0.012866016	0
9930111J21Rik2	0.970782469	0.029217531	3.503333195	1.20E-05	0.000214832	-2.9487848	-3.6340857	3.1988049	0.013232514	0.4305679	0.011342155	0.258873114	0
Irf4	0.970582349	0.029417651	3.496301068	1.40E-06	1.31E-05	-2.8853903	-2.9218407	2.192264	0	0.030944986	0	0.02595386	0
Adssl1	0.969981989	0.030018011	3.475479619	6.03E-06	2.91E-06	2.4032252	2.6455631	2.1170454	0.009451796	0.004547471	0.009451796	0.004436557	0
Myb	0.969781869	0.030218131	3.468628744	0.00068285	0.000164641	3.293412	3.6447906	1.9878434	0.76937616	0.17302573	0.47826087	0.118012422	0
St8sia6	0.969781869	0.030218131	3.468628744	1.29E-06	2.62E-05	-3.5368772	-3.7528543	3.144461	0	0.0756433	0	0.064995563	0
Gpr18	0.969581749	0.030418251	3.461821685	1.64E-05	0.000124965	-2.714487	-3.1144733	2.0255985	0.007561437	0.33085626	0.007561437	0.24378882	0
Scn5a	0.969381629	0.030618371	3.455057867	1.74E-06	3.41E-07	2.8524618	2.8854809	1.8578125	0.005671077	0.000332742	0.005671078	0.000332742	0
Cd7	0.969381629	0.030618371	3.455057867	1.09E-05	0.000106215	-2.7405133	-3.2181025	2.801626	0.003780718	0.24733807	0.003780718	0.17635315	0
Il2rb	0.969181509	0.030818491	3.448336726	1.50E-06	1.50E-05	-3.3658679	-3.4664755	2.6598663	0	0.023513753	0	0.02173913	0
Ifngr1	0.969181509	0.030818491	3.448336726	0.001231578	0.000335371	2.3007615	2.4715996	1.3149626	1.5708885	0.50044364	0.612476371	0.320874002	0
Mad1l1	0.968981389	0.031018611	3.441657709	0.00011636	3.82E-05	1.669924	1.7132378	0.872839	0.0926276	0.048358474	0.079395085	0.045696539	0
Btg2	0.968981389	0.031018611	3.441657709	0.001896811	0.000654694	1.6531454	1.7304926	0.7745787	2.36862	1.113465	0.792060491	0.589840284	0
Ets2	0.968981389	0.031018611	3.441657709	0.000400492	0.000119706	1.9372973	2.004385	0.98915356	0.41965973	0.15727596	0.327032136	0.138753327	0
Gtf2h4	0.968981389	0.031018611	3.441657709	0.000274905	7.89E-05	1.9726858	2.1090908	1.0612662	0.31758034	0.12755102	0.257088847	0.114795918	0
Adh1	0.968781269	0.031218731	3.435020273	1.64E-07	2.47E-06	-3.404946	-3.6831188	2.6617432	0	0.006987578	0	0.006543922	0
Crtam	0.968781269	0.031218731	3.435020273	1.22E-06	6.47E-06	-2.3275185	-2.5376797	2.4512768	0	0.007542147	0	0.007209406	0
Map2	0.968781269	0.031218731	3.435020273	1.34E-07	1.06E-06	-2.7881584	-2.831213	2.3302798	0.001890359	0.002772848	0.001890359	0.002329193	0
Gimap4	0.968781269	0.031218731	3.435020273	0.000141919	0.000764822	-2.2816782	-2.556674	1.9717773	0.07561437	1.6238909	0.064272212	0.58606921	0
Slc4a4	0.968581149	0.031418851	3.428423886	1.73E-07	1.19E-06	-2.6119266	-2.7370663	2.1811254	0	0.002440107	0	0.002218279	0
Pnmal2	0.968581149	0.031418851	3.428423886	4.50E-06	8.71E-07	3.2550101	3.31637	2.0377147	0.005671077	0.000665484	0.005671078	0.000665484	0
D430041D05Rik	0.968581149	0.031418851	3.428423886	1.87E-06	4.61E-07	2.8175254	2.8870182	2.153842	0.001890359	0.000332742	0.001890359	0.000332742	0
Kel	0.968381029	0.031618971	3.421868028	2.72E-06	5.34E-07	3.1858623	3.2908459	1.930572	0.001890359	0.00055457	0.001890359	0.00055457	0
Tesc	0.968381029	0.031618971	3.421868028	5.73E-05	0.000346724	-2.156586	-2.5072775	2.0932047	0.032136105	0.8732254	0.032136106	0.410492458	0
Pax7	0.968381029	0.031618971	3.421868028	8.02E-07	1.71E-07	2.642846	2.6401672	1.8881464	0	0	0	0	0
5930430L01Rik	0.968381029	0.031618971	3.421868028	6.16E-05	1.54E-05	2.506146	2.5142555	1.4567553	0.08884688	0.022515528	0.083175803	0.020186335	0
Cd86	0.968180909	0.031819091	3.415352185	3.75E-07	5.71E-06	-3.0747416	-3.4258595	2.9694922	0	0.012866016	0	0.011535049	0
Mier1	0.967780668	0.032219332	3.402438547	0.001708736	0.000627004	1.5548624	1.6179819	0.7274925	1.5557656	0.8399512	0.725897921	0.524955634	0
Tbx19	0.967780668	0.032219332	3.402438547	4.51E-06	1.19E-06	2.8615	2.9914894	1.9204472	0.001890359	0.000887312	0.001890359	0.000776398	0
Stx6	0.967580548	0.032419452	3.396039775	0.000599722	0.000193777	1.7967561	1.9203339	0.8464962	0.79017013	0.31987578	0.508506616	0.261756877	0
Fst	0.967580548	0.032419452	3.396039775	2.19E-05	6.23E-06	3.3035197	3.5078773	3.1716294	0.051039696	0.008318544	0.030245747	0.005102041	0
Bmf	0.967580548	0.032419452	3.396039775	6.38E-05	1.43E-05	2.8016994	2.7051868	1.7863475	0.13232514	0.020408163	0.115311909	0.019299024	0
Ccr7	0.967380428	0.032619572	3.389679064	9.36E-05	0.00061856	-2.346872	-2.8406887	1.9922718	0.077504724	1.4710515	0.073724008	0.570097604	0
Fam229b	0.967180308	0.032819692	3.38335595	5.21E-06	1.65E-06	2.623279	2.7885437	1.9409822	0.007561437	0.001663709	0.007561437	0.001441881	0
Rgs3	0.967180308	0.032819692	3.38335595	2.07E-05	7.28E-05	-1.8365161	-1.8879528	1.1167498	0.009451796	0.12244898	0.009451796	0.110137533	0
Gm15558	0.967180308	0.032819692	3.38335595	8.94E-06	4.46E-06	2.4089355	2.7116537	2.3483355	0.003780718	0.003216504	0.003780718	0.003216504	0
Tlr7	0.966980188	0.033019812	3.377069973	1.84E-06	1.36E-05	-2.356347	-2.630454	2.1097703	0.001890359	0.025288377	0.001890359	0.023181012	0
Phf11b	0.966780068	0.033219932	3.370820686	3.22E-06	5.03E-05	-3.289877	-3.425849	2.4880996	0.001890359	0.11867791	0.001890359	0.08972937	0
Sema4a	0.966780068	0.033219932	3.370820686	2.70E-05	9.44E-05	-1.8067482	-1.9057102	1.1239648	0.02268431	0.1854481	0.020793951	0.153283052	0
Klk8	0.966579948	0.033420052	3.364607645	9.69E-05	0.000294434	-1.6115552	-1.7523003	1.3122531	0.14177693	0.64940107	0.115311909	0.38176575	0
Amhr2	0.966379828	0.033620172	3.358430419	3.45E-06	8.59E-07	2.2917202	2.2626686	1.4727153	0.007561437	0.000665484	0.007561437	0.000665484	0
Bcl6	0.966379828	0.033620172	3.358430419	0.000189883	5.47E-05	2.701748	2.996232	1.8065447	0.1625709	0.053127773	0.145557656	0.047471162	0
Fosl2	0.966379828	0.033620172	3.358430419	6.09E-07	3.50E-06	-2.266894	-2.3131657	2.1260371	0	0.004991127	0	0.003992902	0
Ifit1	0.966379828	0.033620172	3.358430419	1.40E-05	0.000184802	-2.141902	-2.1945534	3.6746194	0.011342155	0.3734472	0.011342155	0.132431233	0
Wwc1	0.966179708	0.033820292	3.352288582	2.41E-07	1.72E-06	-2.4430642	-2.6218681	2.4564548	0	0.005102041	0	0.004769299	0
Mpp4	0.966179708	0.033820292	3.352288582	1.25E-05	1.02E-05	1.9899844	2.3275223	2.533339	0.001890359	0.012533275	0.001890359	0.010647737	0
Mafb	0.966179708	0.033820292	3.352288582	5.21E-05	8.65E-06	4.4177094	4.947894	2.5661018	0.062381852	0.008207631	0.054820416	0.007653061	0
Rorc	0.965979588	0.034020412	3.346181715	0.000344496	6.90E-05	3.7363696	4.0677166	2.229275	0.4120983	0.07220497	0.328922495	0.061335404	0
Atl1	0.965979588	0.034020412	3.346181715	1.57E-05	3.69E-06	2.5975337	2.6235065	1.7021645	0.007561437	0.004547471	0.007561437	0.004325643	0
Nrn1	0.965979588	0.034020412	3.346181715	5.43E-07	3.39E-06	-2.3207479	-2.5664349	2.5941699	0	0.007763975	0	0.005767524	0
BC035044	0.965979588	0.034020412	3.346181715	5.61E-05	2.46E-05	3.4296134	3.897727	2.8290055	0.039697543	0.027284827	0.037807183	0.023070098	0
Iqch	0.965779468	0.034220532	3.340109408	1.76E-05	3.93E-06	4.1033974	4.455593	2.9231503	0.028355388	0.006987578	0.026465028	0.006100266	0
Gm44067	0.965779468	0.034220532	3.340109408	1.77E-05	6.87E-06	2.6964023	3.0946894	2.1379793	0.007561437	0.005212955	0.005671078	0.004658385	0
Tapt1	0.965779468	0.034220532	3.340109408	0.000306336	0.000103149	1.7431228	1.874629	0.8498405	0.2911153	0.14474268	0.260869565	0.131543922	0
A530021J07Rik	0.965579348	0.034420652	3.334071257	1.08E-06	1.19E-05	-2.2836165	-2.4094124	3.181006	0.001890359	0.030612245	0.001890359	0.026286602	0
Ncmap	0.965579348	0.034420652	3.334071257	7.34E-07	4.82E-06	-2.1256003	-2.351963	2.0695336	0	0.012311447	0	0.011313221	0
Ccdc148	0.965579348	0.034420652	3.334071257	1.54E-07	1.20E-06	-2.694198	-2.721157	2.2381861	0	0.002994676	0	0.002883762	0
St3gal5	0.965379228	0.034620772	3.328066865	8.96E-07	6.50E-06	-2.5722034	-2.7067184	1.9399648	0	0.017302573	0	0.01608252	0
Ifi44	0.965179107	0.034820893	3.322095844	4.56E-07	8.29E-06	-2.629418	-2.862505	3.4635186	0	0.015860692	0	0.01242236	0
Smad7	0.965179107	0.034820893	3.322095844	1.62E-05	0.000229439	-3.1515422	-3.5433598	2.6664703	0.013232514	0.53238684	0.013232514	0.308007986	0
Tcf12	0.964978987	0.035021013	3.31615781	0.000987386	0.000326089	1.7886912	1.9121628	0.8663048	1.1020794	0.4872449	0.603024575	0.352373558	0
Rbp7	0.964978987	0.035021013	3.31615781	1.63E-05	3.51E-06	3.5096135	3.4917564	2.3889282	0.015122874	0.003771074	0.015122873	0.00366016	0
Il17re	0.964978987	0.035021013	3.31615781	3.18E-05	6.42E-06	3.7093458	4.0429726	2.3585777	0.034026466	0.007985803	0.032136106	0.007431233	0
Nav2	0.964978987	0.035021013	3.31615781	0.000259331	7.81E-05	2.2263973	2.1690054	1.3987991	0.24385633	0.10847382	0.194706994	0.086734694	0
Slc25a37	0.964778867	0.035221133	3.310252386	0.000130624	4.63E-05	1.6552838	1.6934528	0.85405487	0.13610587	0.06909938	0.128544423	0.064108252	0
Inpp4b	0.964778867	0.035221133	3.310252386	7.80E-05	0.000285976	-1.7437192	-1.9454479	1.3735299	0.054820415	0.66215616	0.051039698	0.396295475	0
Themis	0.964778867	0.035221133	3.310252386	0.001404707	0.000435048	1.9132671	2.010951	0.9633584	1.294896	0.5826309	0.689981096	0.401619343	0
Vamp1	0.964578747	0.035421253	3.304379203	0.000709603	0.000219542	1.9493264	2.076233	0.982083	0.5784499	0.2529947	0.421550095	0.209849157	0
Tnfsf8	0.964578747	0.035421253	3.304379203	1.69E-06	2.25E-05	-2.7454326	-3.2498493	2.919002	0	0.06333186	0	0.053016859	0
Rbm24	0.964378627	0.035621373	3.298537896	2.59E-05	7.14E-06	2.7802844	2.8704014	2.2575395	0.030245747	0.008207631	0.026465028	0.007320319	0
Kansl1l	0.964378627	0.035621373	3.298537896	0.000183309	6.17E-05	1.7971336	1.8438835	1.0585382	0.25141776	0.09106034	0.196597353	0.082187223	0
Chn2	0.964378627	0.035621373	3.298537896	3.24E-06	2.04E-05	-2.7544746	-2.7130642	2.514949	0.001890359	0.037710737	0.001890359	0.031832298	0
D930028M14Rik	0.964378627	0.035621373	3.298537896	2.58E-06	3.68E-05	-2.6482213	-3.0142536	3.0952296	0	0.08573647	0	0.074423248	0
Cish	0.964178507	0.035821493	3.292728109	1.87E-06	9.77E-06	-2.1425252	-2.3040676	1.9675725	0	0.02029725	0	0.018300799	0
Ntn1	0.964178507	0.035821493	3.292728109	6.01E-06	1.54E-06	2.6161098	2.704094	1.846742	0.011342155	0.001885537	0.007561437	0.001885537	0
Edem1	0.964178507	0.035821493	3.292728109	0.00085681	0.00029156	1.7645968	1.8825579	0.8612854	0.89603025	0.40783054	0.551984877	0.308451642	0
Lpar4	0.963778267	0.036221733	3.28120169	2.51E-06	6.42E-07	2.2925293	2.259327	1.5479479	0.001890359	0.000332742	0.001890359	0.000332742	0
Cdk15	0.963778267	0.036221733	3.28120169	2.46E-06	9.37E-07	2.603324	2.8630219	2.1228156	0	0.000776398	0	0.000665484	0
Tiparp	0.963778267	0.036221733	3.28120169	0.000158287	5.16E-05	1.8125875	1.880909	0.9426647	0.15122874	0.08451641	0.141776938	0.076308784	0
Ctss	0.963778267	0.036221733	3.28120169	1.35E-05	0.000179009	-3.0904617	-3.6355524	2.5220394	0.007561437	0.40006655	0.007561437	0.262089618	0
Fgf2	0.963578147	0.036421853	3.275484373	1.62E-07	1.31E-06	-2.5552566	-2.5720959	2.2760313	0	0.002661934	0	0.00255102	0
Hecw2	0.963578147	0.036421853	3.275484373	3.06E-06	1.95E-06	2.1772552	2.4437275	2.3833585	0.001890359	0.00255102	0.001890359	0.002329193	0
Adk	0.963378027	0.036621973	3.269797203	2.56E-05	7.98E-05	-1.5975554	-1.6423044	0.96559125	0.013232514	0.15306123	0.013232514	0.126885537	0
Klf2	0.963378027	0.036621973	3.269797203	6.03E-05	0.001046981	-3.36222	-3.8549347	2.7264407	0.018903593	2.7298136	0.017013233	0.539374445	0
Rabgap1l	0.963378027	0.036621973	3.269797203	0.000709585	0.000251381	1.7070998	1.7410612	0.8960486	0.77882797	0.39551908	0.493383743	0.302905945	0
Adam19	0.963378027	0.036621973	3.269797203	5.06E-06	2.84E-05	-2.242814	-2.5098324	2.37181	0.001890359	0.033717833	0.001890359	0.029170364	0
Cxcr4	0.963378027	0.036621973	3.269797203	0.000299877	7.61E-05	2.8389928	3.0188828	1.705888	0.30245748	0.06887755	0.251417769	0.06122449	0
1700016K19Rik	0.963177907	0.036822093	3.264139851	3.04E-07	2.13E-06	-2.4166071	-2.64402	2.333614	0	0.00366016	0	0.003549246	0
Gm28935	0.962977787	0.037022213	3.258511992	1.18E-06	1.61E-05	-2.8503814	-3.390461	2.8046792	0	0.04125998	0	0.036712511	0
Rcsd1	0.962777667	0.037222333	3.25291331	0.000770123	0.000325373	1.3253365	1.3101892	0.72872454	0.82986766	0.55944985	0.516068053	0.396184561	0
Plaur	0.962777667	0.037222333	3.25291331	4.83E-07	3.94E-06	-2.4971251	-2.711609	2.5882428	0	0.013087844	0	0.011756877	0
Sgms1	0.962577547	0.037422453	3.247343489	1.50E-05	5.19E-05	-1.5918827	-1.8333855	1.4870781	0.015122874	0.124223605	0.013232514	0.108695652	0
Prrt1	0.962377426	0.037622574	3.241802223	0.000412034	0.00010818	2.9034357	3.2694092	1.7447172	0.36862004	0.096273296	0.274102079	0.078083407	0
Il6ra	0.962377426	0.037622574	3.241802223	1.66E-05	0.000105761	-2.104075	-2.5201674	2.6375577	0.007561437	0.26863354	0.007561437	0.195763088	0
Tubb2b	0.962377426	0.037622574	3.241802223	0.000249716	7.25E-05	2.0880134	2.0499048	1.3973893	0.24952741	0.11912156	0.162570888	0.089618456	0
Ifit3b	0.962377426	0.037622574	3.241802223	5.81E-07	1.33E-05	-2.318933	-2.2182198	3.611479	0.001890359	0.039596274	0.001890359	0.025732032	0
Tmem158	0.962377426	0.037622574	3.241802223	3.51E-07	1.85E-06	-2.3596218	-2.3995094	1.8656731	0	0.004769299	0	0.004325643	0
Mns1	0.962177306	0.037822694	3.236289207	0.000275465	7.97E-05	2.2129605	2.347888	1.2469946	0.27599245	0.081189	0.202268431	0.069432121	0
Plekhf1	0.961977186	0.038022814	3.230804143	2.77E-05	6.06E-06	3.911312	4.2646446	2.5353425	0.035916824	0.009760426	0.034026465	0.009205856	0
Nt5e	0.961977186	0.038022814	3.230804143	3.74E-07	2.80E-06	-2.6673975	-2.6480083	2.5432582	0	0.00621118	0	0.005323869	0
Sema7a	0.961777066	0.038222934	3.225346737	1.45E-05	3.55E-06	3.2330375	3.5328865	2.321431	0.007561437	0.002329193	0.007561437	0.002218279	0
Nfia	0.961576946	0.038423054	3.2199167	6.12E-05	2.32E-05	1.5833192	1.6230822	0.91897887	0.037807185	0.029835848	0.035916824	0.026508429	0
Adam12	0.961576946	0.038423054	3.2199167	8.17E-05	1.76E-05	3.9755447	4.4379005	2.4850397	0.10396975	0.016858917	0.088846881	0.014862467	0
Mirt1	0.961576946	0.038423054	3.2199167	0.000197186	5.36E-05	2.5453382	2.729187	1.5850446	0.22117202	0.07531056	0.172022684	0.064773736	0
Oasl2	0.961576946	0.038423054	3.2199167	2.65E-06	3.33E-05	-2.4357305	-2.4522	3.207451	0	0.06632653	0	0.050244011	0
4833412C05Rik	0.961376826	0.038623174	3.214513746	5.96E-06	1.43E-06	3.5439818	3.6854496	2.493816	0.003780718	0.001552795	0.003780718	0.001552795	0
Ldlrad4	0.961376826	0.038623174	3.214513746	0.00010675	3.27E-05	2.008143	2.1186304	1.1834866	0.15689981	0.05224046	0.134215501	0.049467613	0
Bcl3	0.961376826	0.038623174	3.214513746	3.34E-06	2.15E-05	-1.564647	-1.7698145	2.713194	0.001890359	0.04114907	0.001890359	0.035714286	0
Prlr	0.961376826	0.038623174	3.214513746	3.87E-07	4.03E-06	-2.652535	-2.6442947	2.3821814	0	0.009538598	0	0.007098492	0
Lig4	0.960976586	0.039023414	3.203787972	0.000341798	8.53E-05	2.6902847	3.0120077	1.4558702	0.40453687	0.12300355	0.306238185	0.10015528	0
Nmnat2	0.960976586	0.039023414	3.203787972	9.79E-08	7.93E-07	-2.6848707	-2.6894646	2.3425553	0	0.000887312	0	0.000776398	0
Tnfsf14	0.960976586	0.039023414	3.203787972	1.54E-05	3.63E-06	2.634477	2.6388512	1.8905895	0.037807185	0.004880213	0.037807183	0.004769299	0
Igfbp4	0.960976586	0.039023414	3.203787972	1.43E-05	0.000354242	-3.1444	-3.1022701	2.9648688	0.017013233	1.508984	0.017013233	0.265638864	0
Tnfsf11	0.960976586	0.039023414	3.203787972	3.98E-06	3.05E-05	-2.4444568	-2.51443	2.4294467	0.001890359	0.08329636	0.001890359	0.068877551	0
Myc	0.960976586	0.039023414	3.203787972	1.99E-05	8.07E-05	-1.9242444	-2.028204	1.4821763	0.015122874	0.16248891	0.013232514	0.125776398	0
Ptgir	0.960776466	0.039223534	3.198464605	6.69E-06	3.16E-05	-2.0919473	-2.2638645	2.0402644	0.007561437	0.07253771	0.007561437	0.064662822	0
Pip5k1b	0.960776466	0.039223534	3.198464605	2.99E-05	9.23E-06	2.1296494	2.2115936	1.4709855	0.018903593	0.0135315	0.018903592	0.013198758	0
Greb1	0.960576346	0.039423654	3.193167225	1.67E-06	4.00E-07	2.6619813	2.689249	1.8936234	0.007561437	0.000443656	0.007561437	0.000443656	0
P2rx1	0.960576346	0.039423654	3.193167225	1.15E-05	3.13E-06	2.1980956	2.1503239	1.5830505	0.007561437	0.002107365	0.005671078	0.001996451	0
Ccnd3	0.960576346	0.039423654	3.193167225	0.002299485	0.000990034	1.2620214	1.2988558	0.8013925	2.3440454	1.58252	0.782608696	0.727928128	0
Fam167a	0.960576346	0.039423654	3.193167225	3.30E-06	1.86E-06	1.8113655	1.9720592	2.1156123	0	0.001441881	0	0.001220053	0
Enc1	0.960376226	0.039623774	3.187895569	8.18E-06	2.89E-05	-1.8067565	-1.9187279	1.4251574	0.007561437	0.050133098	0.007561437	0.047249335	0
Rragd	0.960376226	0.039623774	3.187895569	2.92E-05	8.15E-06	1.9425235	1.922205	1.2525712	0.04914934	0.011424135	0.041587902	0.010758651	0
C030034L19Rik	0.960176106	0.039823894	3.182649378	7.05E-05	1.69E-05	4.035213	4.3778305	2.8059196	0.056710776	0.017857144	0.049149338	0.016858917	0
Oas2	0.960176106	0.039823894	3.182649378	1.73E-06	1.88E-05	-2.429137	-2.513588	2.4706995	0.001890359	0.025177462	0.001890359	0.023070098	0
Sardh	0.960176106	0.039823894	3.182649378	2.18E-06	1.14E-05	-1.9865696	-2.2313137	1.8736573	0.001890359	0.02650843	0.001890359	0.02484472	0
Gm27255	0.960176106	0.039823894	3.182649378	4.49E-07	1.43E-07	2.156776	2.1655216	1.722245	0	0	0	0	0
Tspan2	0.959975986	0.040024014	3.177428396	2.06E-05	6.12E-06	2.7897537	2.9449043	1.9036438	0.018903593	0.008318544	0.017013233	0.007985803	0
Col27a1	0.959975986	0.040024014	3.177428396	2.11E-05	5.18E-06	2.7039282	2.7168446	1.8033823	0.04536862	0.008873114	0.043478261	0.007985803	0
Hs3st3b1	0.959975986	0.040024014	3.177428396	6.43E-06	3.65E-05	-2.329249	-2.3468037	1.8958467	0.005671077	0.05612245	0.003780718	0.047138421	0
Dennd4c	0.959975986	0.040024014	3.177428396	0.000111486	4.45E-05	1.6513721	1.801755	1.2694879	0.13043478	0.061446317	0.119092628	0.056566105	0
Ppm1e	0.959975986	0.040024014	3.177428396	4.52E-05	1.31E-05	3.5265596	4.0124283	2.400695	0.04914934	0.011424135	0.04536862	0.010869565	0
Msh6	0.959775866	0.040224134	3.17223237	0.000274646	9.40E-05	1.7904713	1.8636665	0.9871585	0.28355387	0.12355812	0.241965974	0.110913931	0
Xrcc6	0.959775866	0.040224134	3.17223237	0.000314788	0.00011982	1.500405	1.5646496	0.8612291	0.24763705	0.15783052	0.215500945	0.141526176	0
9330175E14Rik	0.959575745	0.040424255	3.167061053	7.19E-06	3.93E-05	-2.0156276	-2.2719126	2.1808147	0.007561437	0.086401954	0.007561437	0.076641526	0
Zfp280d	0.959375625	0.040624375	3.1619142	0.000507312	0.000210829	1.3349835	1.3610554	0.6653388	0.62759924	0.32098493	0.444234405	0.260204082	0
Erich3	0.959375625	0.040624375	3.1619142	6.82E-07	1.66E-07	2.408084	2.404831	1.7786549	0.001890359	0	0.001890359	0	0
Abcb11	0.959375625	0.040624375	3.1619142	7.61E-08	7.79E-07	-2.5012062	-2.5234032	2.513719	0	0.001552795	0	0.001552795	0
Iigp1	0.959175505	0.040824495	3.156791571	3.48E-06	5.20E-05	-2.0470407	-2.0675983	3.2739675	0.001890359	0.10703194	0.001890359	0.058562555	0
Hist3h2ba	0.959175505	0.040824495	3.156791571	0.000210941	7.06E-05	1.8178544	1.8001738	1.0739492	0.24007562	0.12854925	0.177693762	0.111801242	0
Gria2	0.959175505	0.040824495	3.156791571	3.93E-06	1.09E-06	2.6467319	2.6699219	2.4406774	0.013232514	0.000887312	0.009451796	0.000887311	0
F2rl1	0.958975385	0.041024615	3.151692927	4.04E-07	5.01E-06	-2.730235	-2.588007	2.4942458	0	0.009982253	0	0.008651287	0
Pydc4	0.958975385	0.041024615	3.151692927	9.29E-06	8.19E-05	-2.0873902	-2.2580385	2.6442997	0.009451796	0.16293256	0.009451796	0.120341615	0
Anxa2	0.958775265	0.041224735	3.146618036	0.000582325	0.00017462	2.3941681	2.67169	1.5433348	0.78449905	0.24323425	0.45557656	0.177684117	0
Oas1a	0.958775265	0.041224735	3.146618036	1.16E-06	7.20E-06	-1.9047825	-1.9854851	2.4247463	0.001890359	0.023957409	0.001890359	0.019631766	0
Ikzf2	0.958775265	0.041224735	3.146618036	0.00091323	0.000431696	2.3924577	2.5475779	2.381906	0.70699435	0.4074978	0.379962193	0.185559006	0
Rnf32	0.958775265	0.041224735	3.146618036	2.47E-07	1.51E-06	-1.7366805	-1.8910027	2.5169513	0	0.002440107	0	0.002329193	0
Trp53i11	0.958575145	0.041424855	3.141566666	0.000415464	0.000121197	2.2033188	2.3558226	1.1736498	0.45179585	0.14906833	0.342155009	0.127107365	0
1600002D24Rik	0.958575145	0.041424855	3.141566666	9.66E-07	2.61E-07	2.5351326	2.5701542	1.7885758	0	0	0	0	0
Litaf	0.958375025	0.041624975	3.136538591	1.71E-06	6.82E-06	-2.0415242	-1.9999409	1.5926598	0	0.01807897	0	0.015971606	0
Csf2	0.958375025	0.041624975	3.136538591	4.95E-08	1.27E-06	-2.8535411	-2.6562538	3.0254765	0	0.002883762	0	0.002329193	0
Gm36520	0.958375025	0.041624975	3.136538591	3.92E-07	3.93E-06	-1.5608349	-1.2989788	3.599892	0	0.011867791	0	0.010758651	0
Gabbr2	0.958375025	0.041624975	3.136538591	6.56E-07	1.91E-07	2.4283679	2.4297009	1.8449413	0.001890359	0.00055457	0.001890359	0.000443656	0
Cyp11a1	0.958174905	0.041825095	3.131533586	3.66E-06	1.04E-06	2.6526701	2.7348976	1.9102321	0.007561437	0.000776398	0.007561437	0.000776398	0
Rnf157	0.957974785	0.042025215	3.126551431	4.50E-05	1.49E-05	1.8847668	1.883645	1.2051471	0.04725898	0.016637089	0.04536862	0.015860692	0
Zeb1	0.957974785	0.042025215	3.126551431	0.000548471	0.000205884	1.5290967	1.5740738	0.8370231	0.563327	0.3248669	0.395085066	0.258318545	0
Kcnh3	0.957974785	0.042025215	3.126551431	0.000140252	4.81E-05	1.8039365	1.7582808	1.1206566	0.15689981	0.066992015	0.141776938	0.063664596	0
Gm26685	0.957974785	0.042025215	3.126551431	1.71E-07	9.07E-07	-2.1558654	-2.313383	2.1712205	0	0.002440107	0	0.002218279	0
Plxnd1	0.957974785	0.042025215	3.126551431	0.000190364	5.21E-05	2.36241	2.3325777	1.4764178	0.23062381	0.0740905	0.190926276	0.068433895	0
Apol9a	0.957774665	0.042225335	3.121591909	4.24E-07	3.94E-06	-2.3851726	-2.580923	2.3240144	0	0.011424135	0	0.008984028	0
Robo1	0.957774665	0.042225335	3.121591909	1.42E-07	9.36E-07	-2.3515792	-2.387329	2.3834398	0	0.001109139	0	0.000998225	0
Smco4	0.957574545	0.042425455	3.116654804	3.60E-05	0.000103375	-1.484743	-1.5102262	1.0153036	0.034026466	0.23946318	0.034026465	0.201308784	0
Plxdc2	0.957574545	0.042425455	3.116654804	0.000132863	3.28E-05	2.9399977	2.9677715	1.8756001	0.124763705	0.038708963	0.115311909	0.035159716	0
Tgtp1	0.957574545	0.042425455	3.116654804	2.30E-06	1.51E-05	-1.5063441	-1.65872	2.911949	0.001890359	0.029281277	0.001890359	0.024733807	0
P2ry10	0.957574545	0.042425455	3.116654804	0.000153274	5.30E-05	1.848436	1.822196	1.1642641	0.10018904	0.062999114	0.086956522	0.05700976	0
Sytl3	0.957574545	0.042425455	3.116654804	4.35E-05	1.52E-05	2.194823	2.2496204	1.7995455	0.035916824	0.014973381	0.035916824	0.013975155	0
Gm19585	0.957574545	0.042425455	3.116654804	7.55E-06	2.85E-05	-1.9728433	-1.9985418	1.4698132	0.001890359	0.05756433	0.001890359	0.052129547	0
Ly6a	0.957374425	0.042625575	3.111739906	5.73E-06	7.64E-05	-2.4391825	-2.5802698	2.785319	0.003780718	0.22803904	0.003780718	0.107586513	0
Kremen2	0.957374425	0.042625575	3.111739906	1.76E-07	1.50E-06	-2.3941917	-2.355503	2.2807856	0	0.004547471	0	0.004325643	0
Wscd2	0.957374425	0.042625575	3.111739906	8.13E-08	9.77E-07	-2.586519	-2.6130733	2.750209	0	0.002661934	0	0.002218279	0
Ifi27l2a	0.957374425	0.042625575	3.111739906	0.000131748	0.001913411	-2.8695726	-3.268199	2.500413	0.08128545	3.9480922	0.066162571	0.526952085	0
Trav3-4	0.957174305	0.042825695	3.106847006	3.97E-06	1.61E-06	2.0547488	2.1121216	1.9805831	0.015122874	0.001441881	0.003780718	0.001441881	0
Man1c1	0.957174305	0.042825695	3.106847006	3.03E-07	6.70E-06	-3.0587928	-3.1099815	3.0240586	0	0.03050133	0	0.027062999	0
Neurl3	0.956974185	0.043025815	3.101975898	1.62E-06	1.49E-05	-2.1119502	-2.1345768	3.0115888	0.001890359	0.031943213	0.001890359	0.026730257	0
F13a1	0.956974185	0.043025815	3.101975898	0.000153539	4.24E-05	2.7743676	2.3906202	2.0664062	0.13988657	0.061335403	0.115311909	0.051020408	0
Sox5	0.956774064	0.043225936	3.09712638	5.14E-07	2.34E-06	-1.9824374	-2.0641232	2.000219	0	0.00310559	0	0.002661934	0
Trp53inp1	0.956774064	0.043225936	3.09712638	0.000954576	0.000303229	1.9724343	2.1132917	1.0840641	1.0283554	0.40084293	0.595463138	0.29092724	0
Pdgfb	0.956573944	0.043426056	3.092298252	5.35E-07	2.95E-06	-2.1679423	-2.250637	2.2506876	0	0.007763975	0	0.007209406	0
Hist1h2bf	0.956573944	0.043426056	3.092298252	7.98E-06	2.27E-06	2.269525	2.2886753	1.5739026	0.005671077	0.003438332	0.003780718	0.003327418	0
Sdc1	0.956373824	0.043626176	3.087491317	2.11E-06	6.59E-07	2.276541	2.2768593	1.7297676	0.001890359	0.000887312	0.001890359	0.000887311	0
Ncf4	0.956373824	0.043626176	3.087491317	2.14E-06	1.53E-05	-2.1927335	-2.4276714	2.1533165	0	0.02850488	0	0.026619343	0
Qrfp	0.956373824	0.043626176	3.087491317	1.07E-07	1.35E-06	-2.6022131	-2.551731	2.6189322	0	0.001330967	0	0.001330967	0
Gbp10	0.956373824	0.043626176	3.087491317	2.46E-07	3.19E-06	-2.1785011	-2.186327	3.1305711	0	0.007431233	0	0.007098492	0
Lag3	0.956373824	0.043626176	3.087491317	1.31E-05	3.41E-06	2.7496367	2.8194466	1.8723367	0.011342155	0.005102041	0.011342155	0.004991127	0
Ano6	0.956173704	0.043826296	3.08270538	0.000420992	0.000150898	1.7093035	1.8192606	0.95275843	0.3553875	0.1735803	0.270321361	0.149622893	0
Mir155hg	0.955973584	0.044026416	3.07794025	1.45E-05	5.01E-06	2.3543782	2.2906322	1.8542906	0.018903593	0.005878438	0.018903592	0.005434783	0
Gprin3	0.955973584	0.044026416	3.07794025	4.11E-06	1.55E-05	-1.3431362	-1.5394516	2.6983552	0.003780718	0.019853594	0.003780718	0.018078971	0
Rcbtb2	0.955773464	0.044226536	3.073195738	0.000740054	0.000253695	1.7393004	1.8352966	0.94042504	0.7202268	0.4456522	0.451795841	0.322315883	0
Kcnip2	0.955773464	0.044226536	3.073195738	1.87E-06	1.07E-05	-2.068634	-2.2688808	2.032101	0	0.025066549	0	0.023846495	0
Rmi2	0.955773464	0.044226536	3.073195738	6.25E-05	2.16E-05	1.7419711	1.744051	1.1634877	0.052930057	0.028283052	0.051039698	0.026397516	0
Ntrk3	0.955573344	0.044426656	3.068471656	0.000543279	0.000145078	2.5797315	2.9766607	1.4429867	0.48582232	0.18345164	0.359168242	0.148070098	0
Als2	0.955573344	0.044426656	3.068471656	5.98E-05	3.30E-05	1.5494555	1.7641363	1.681443	0.04347826	0.038154393	0.043478261	0.034050577	0
Zfhx3	0.955373224	0.044626776	3.063767822	1.21E-05	3.31E-06	2.4296708	2.3017273	1.6873468	0.013232514	0.003549246	0.009451796	0.002772848	0
Rarg	0.955373224	0.044626776	3.063767822	2.19E-06	9.76E-06	-1.2390478	-1.5311337	2.6785605	0.001890359	0.016526176	0.001890359	0.015860692	0
Ifit3	0.955373224	0.044626776	3.063767822	3.17E-06	4.71E-05	-1.9987279	-1.7966347	3.1200058	0.001890359	0.12311447	0.001890359	0.052573203	0
H1fx	0.955373224	0.044626776	3.063767822	1.49E-05	1.01E-05	2.3772058	2.7243843	2.5773196	0.009451796	0.007098492	0.001890359	0.00366016	0
Psme2b	0.955173104	0.044826896	3.059084053	4.40E-06	4.62E-05	-2.705932	-3.0908537	2.383153	0.005671077	0.09161491	0.005671078	0.081188997	0
Nron	0.955173104	0.044826896	3.059084053	6.75E-06	2.00E-06	2.1245608	2.0863895	1.6363524	0	0.001109139	0	0.001109139	0
Adam15	0.955173104	0.044826896	3.059084053	1.24E-06	7.96E-06	-2.3742383	-2.2979488	1.9960365	0	0.019520853	0	0.018189885	0
Fbln2	0.955173104	0.044826896	3.059084053	1.45E-05	4.71E-06	2.4018803	2.4389296	1.9375054	0.003780718	0.004214729	0.003780718	0.003438332	0
G430095P16Rik	0.955173104	0.044826896	3.059084053	4.06E-06	3.36E-05	-2.340395	-2.7326393	2.3467727	0.007561437	0.08806566	0.007561437	0.077972493	0
A430106G13Rik	0.955173104	0.044826896	3.059084053	0.000437101	0.00014541	2.4884844	2.8126965	1.8523608	0.43289226	0.16259982	0.262759924	0.111801242	0
Gabrr2	0.955173104	0.044826896	3.059084053	2.19E-06	1.59E-05	-2.2740946	-2.5662203	2.1505075	0.001890359	0.047027506	0.001890359	0.040594499	0
RP23-428N8.3	0.955173104	0.044826896	3.059084053	3.17E-05	9.33E-06	1.9255567	1.9037838	1.3759345	0.026465029	0.013642414	0.02268431	0.012311446	0
Acvr1c	0.954972984	0.045027016	3.054420169	1.76E-07	1.76E-06	-2.4253635	-2.3286057	2.4185638	0	0.004103816	0	0.003438332	0
Osbpl1a	0.954772864	0.045227136	3.049775996	1.70E-05	4.24E-06	3.2757168	3.398899	2.1905663	0.030245747	0.00366016	0.024574669	0.00366016	0
Adgrg3	0.954772864	0.045227136	3.049775996	4.66E-06	2.01E-05	-1.8137238	-1.9587193	1.6015745	0.011342155	0.03893079	0.011342155	0.037045253	0
Slamf7	0.954572744	0.045427256	3.045151357	3.59E-07	1.43E-06	-1.744402	-1.8979588	2.1200755	0	0.001996451	0	0.001885537	0
Gm5914	0.954572744	0.045427256	3.045151357	0.000702927	0.000211481	2.163213	2.3903694	1.1855131	0.5595463	0.22349156	0.402646503	0.18566992	0
Trpm1	0.954572744	0.045427256	3.045151357	1.71E-06	7.99E-06	-2.0901973	-2.079834	2.3947139	0.001890359	0.012200533	0.001890359	0.010647737	0
Ggt5	0.954572744	0.045427256	3.045151357	4.06E-06	2.64E-05	-2.0993733	-2.3270435	2.0703998	0.003780718	0.06355368	0.001890359	0.056122449	0
Dclre1c	0.954572744	0.045427256	3.045151357	0.00010025	3.87E-05	1.4358293	1.4606972	0.857918	0.10964083	0.057453416	0.092627599	0.053349601	0
Ifit1bl2	0.954372624	0.045627376	3.040546081	4.91E-07	2.13E-06	-1.3812695	-1.6305962	2.47653	0	0.005545697	0	0.005434783	0
Cd9	0.954372624	0.045627376	3.040546081	1.63E-05	6.62E-05	-1.767738	-1.94454	1.3554673	0.011342155	0.19842502	0.011342155	0.162488909	0
Aldoc	0.954372624	0.045627376	3.040546081	5.57E-07	2.01E-06	-1.7068464	-1.7737751	1.7479377	0	0.005102041	0	0.004880213	0
Dmwd	0.954372624	0.045627376	3.040546081	2.84E-05	1.98E-05	2.5087752	2.8871555	2.910143	0.015122874	0.021850044	0.013232514	0.020297249	0
Gm8909	0.954172504	0.045827496	3.035959997	2.56E-06	7.76E-07	1.9909285	1.9931698	1.539927	0	0.00055457	0	0.00055457	0
Spef2	0.954172504	0.045827496	3.035959997	2.77E-06	1.12E-05	-1.7541363	-1.8182392	1.694596	0.001890359	0.022848269	0.001890359	0.021295475	0
1700061G19Rik	0.954172504	0.045827496	3.035959997	1.49E-07	7.69E-07	-2.0313168	-2.105566	2.1060774	0	0.000998225	0	0.000998225	0
Lyst	0.953972383	0.046027617	3.03139294	0.00014887	5.61E-05	1.5578727	1.5841599	0.90912825	0.14555766	0.07464507	0.126654064	0.068766637	0
Scube1	0.953772263	0.046227737	3.026844741	1.95E-05	5.25E-06	2.3242633	2.24226	1.6383057	0.018903593	0.004436557	0.017013233	0.004214729	0
Dtx1	0.953772263	0.046227737	3.026844741	1.58E-05	9.34E-05	-2.1834896	-2.5299053	2.2830417	0.011342155	0.2691881	0.011342155	0.170363798	0
Lbp	0.953772263	0.046227737	3.026844741	1.31E-06	4.37E-06	-1.4777665	-1.6349945	2.102791	0.001890359	0.012755103	0.001890359	0.012200532	0
Ism1	0.953772263	0.046227737	3.026844741	5.17E-07	1.65E-07	2.3027048	2.3062057	1.8196402	0	0	0	0	0
Soat1	0.953372023	0.046627977	3.017804273	0.000244156	0.000107519	1.2619401	1.2660713	0.69281745	0.25708884	0.15783052	0.213610586	0.136867791	0
Crispld2	0.953372023	0.046627977	3.017804273	6.79E-06	2.14E-06	2.958916	2.7084904	2.5650039	0.013232514	0.00366016	0.011342155	0.00255102	0
Apobec2	0.953171903	0.046828097	3.013311682	1.71E-07	1.39E-06	-2.458185	-2.482769	2.3822937	0	0.003549246	0	0.003216504	0
Lrrc3b	0.953171903	0.046828097	3.013311682	7.95E-07	2.59E-07	1.9959277	1.9875679	1.5721833	0.005671077	0	0.005671078	0	0
Fndc3b	0.952971783	0.047028217	3.008837311	4.14E-06	1.39E-06	2.0335402	2.0524101	1.4181647	0.009451796	0.00255102	0.009451796	0.002329193	0
Reln	0.952971783	0.047028217	3.008837311	5.49E-07	2.30E-07	1.6867253	1.676714	1.6994972	0	0.000221828	0	0.000221828	0
Angpt1	0.952771663	0.047228337	3.004381003	1.20E-05	4.57E-06	2.6156294	2.7041016	2.439408	0.011342155	0.007653061	0.009451796	0.007098492	0
Lpar6	0.952771663	0.047228337	3.004381003	0.001321865	0.000418085	2.0709481	2.2814827	1.1404214	1.4328922	0.547693	0.695652174	0.36257764	0
Magi3	0.952771663	0.047228337	3.004381003	0.000116711	4.19E-05	1.6890204	1.7252254	1.0165954	0.12854442	0.060115352	0.11342155	0.055567879	0
Slc35d1	0.952771663	0.047228337	3.004381003	0.000113339	4.42E-05	1.5367709	1.6027603	0.9053456	0.1625709	0.07708518	0.141776938	0.069099379	0
Cmtm8	0.952571543	0.047428457	2.999942606	1.04E-06	3.73E-07	2.2179637	2.2632427	2.0273292	0	0.000887312	0	0.000776398	0
Nlrp10	0.952571543	0.047428457	2.999942606	7.90E-08	3.09E-07	-1.8904155	-1.9154167	2.092194	0	0.000110914	0	0.000110914	0
Tmem121	0.952571543	0.047428457	2.999942606	1.14E-05	4.47E-06	2.5588534	2.8080597	2.0536919	0.013232514	0.006433008	0.013232514	0.006322094	0
Ly6c1	0.952571543	0.047428457	2.999942606	5.04E-06	1.42E-05	-0.064806275	-0.118888855	3.1357622	0.005671077	0.044476487	0.005671078	0.030168589	0
Bex6	0.952571543	0.047428457	2.999942606	8.13E-07	6.75E-07	1.5410256	1.7435799	2.2897022	0	0.000776398	0	0.000665484	0
Gm12185	0.952571543	0.047428457	2.999942606	3.96E-07	2.34E-06	-1.6759886	-1.7096043	2.736866	0	0.004325643	0	0.004214729	0
D8Ertd82e	0.952371423	0.047628577	2.995521968	9.34E-06	3.77E-05	-1.9500835	-1.9941807	1.572519	0.007561437	0.07664153	0.007561437	0.067657498	0
Trav7-3	0.952371423	0.047628577	2.995521968	1.49E-05	4.22E-06	1.7663784	1.7788868	1.4251	0.015122874	0.005212955	0.007561437	0.004214729	0
Gucy1a3	0.952171303	0.047828697	2.99111894	1.71E-07	7.51E-07	-1.6707443	-1.6712704	2.4278696	0	0.001663709	0	0.001441881	0
Rapsn	0.952171303	0.047828697	2.99111894	6.17E-05	4.11E-05	2.4065285	2.6838036	2.9637764	0.037807185	0.06266637	0.034026465	0.052240461	0
Ssbp2	0.951971183	0.048028817	2.986733375	0.001096531	0.000424562	1.5483038	1.561655	0.8705317	1.1587901	0.69077194	0.635160681	0.437666371	0
Gm8369	0.951971183	0.048028817	2.986733375	5.28E-06	5.95E-05	-2.2034743	-2.2126322	2.8027642	0.003780718	0.2086291	0.003780718	0.132653061	0
Grb14	0.951971183	0.048028817	2.986733375	5.17E-07	1.82E-07	2.042168	2.0656147	1.7351599	0	0.000221828	0	0.000221828	0
Gm15208	0.951971183	0.048028817	2.986733375	8.68E-07	2.85E-07	2.2253523	2.323082	1.7013282	0	0.000110914	0	0.000110914	0
A930002I21Rik	0.951771063	0.048228937	2.982365127	4.96E-05	1.88E-05	1.8259594	1.8112564	1.3154767	0.056710776	0.021295475	0.056710775	0.020297249	0
Ildr1	0.951771063	0.048228937	2.982365127	1.58E-07	1.62E-06	-2.2666368	-2.3536625	2.704777	0	0.00310559	0	0.00310559	0
Pgm2l1	0.951570943	0.048429057	2.978014053	9.18E-05	3.43E-05	1.6822609	1.7683268	1.0161766	0.09829868	0.043811	0.09073724	0.040039929	0
Prkcb	0.951570943	0.048429057	2.978014053	0.000511639	0.000209794	1.404388	1.4961271	0.6826444	0.5463138	0.2898181	0.396975425	0.238575865	0
Gm15675	0.951570943	0.048429057	2.978014053	1.80E-07	1.78E-06	-2.2434938	-2.2779922	2.7955458	0	0.00310559	0	0.002994676	0
Selp	0.951570943	0.048429057	2.978014053	2.21E-07	1.08E-06	-1.8702728	-1.841774	2.3198178	0	0.002107365	0	0.001996451	0
Hemgn	0.951370822	0.048629178	2.973680009	5.28E-06	1.52E-06	1.9713697	1.9684353	1.4947605	0	0.001109139	0	0.001109139	0
Il2ra	0.951370822	0.048629178	2.973680009	3.62E-05	1.09E-05	2.2051368	2.1954746	1.8360434	0.115311906	0.01863354	0.088846881	0.017080745	0
Mettl1	0.951370822	0.048629178	2.973680009	1.28E-05	5.70E-05	-2.0246053	-2.0681992	1.8251684	0.007561437	0.12688553	0.005671078	0.107142857	0
Gsap	0.951370822	0.048629178	2.973680009	1.15E-06	5.10E-06	-1.8394408	-1.8890934	1.8349231	0.001890359	0.010869565	0.001890359	0.010425909	0
Id2	0.951370822	0.048629178	2.973680009	4.52E-05	0.000274453	-1.9820722	-1.9300823	2.433381	0.02457467	0.65106475	0.020793951	0.238021295	0
Zfp704	0.951370822	0.048629178	2.973680009	5.26E-05	1.59E-05	2.3267505	2.2993813	1.5877814	0.08506616	0.02650843	0.071833648	0.024622893	0
Cd1d2	0.951370822	0.048629178	2.973680009	5.20E-05	1.55E-05	2.2623696	2.2484236	1.4884847	0.054820415	0.025732031	0.052930057	0.025066548	0
Egln3	0.951170702	0.048829298	2.969362857	0.000147536	3.89E-05	2.9599724	3.2807646	1.8923613	0.17202269	0.052573204	0.134215501	0.047803904	0
Gfi1	0.951170702	0.048829298	2.969362857	0.000115511	4.38E-05	1.844819	2.0523348	1.2008327	0.12098299	0.059338953	0.103969754	0.053793256	0
2310075C17Rik	0.951170702	0.048829298	2.969362857	1.96E-05	4.47E-06	3.1645243	3.4321623	2.089575	0.018903593	0.006543922	0.018903592	0.006100266	0
Cers6	0.950970582	0.049029418	2.965062457	8.00E-05	3.17E-05	1.4770926	1.5150137	0.9396431	0.11720227	0.062000886	0.107750473	0.0581189	0
Gm42809	0.950970582	0.049029418	2.965062457	2.88E-07	2.82E-06	-2.2730587	-2.347477	2.6215281	0	0.008984028	0	0.008762201	0
Colq	0.950970582	0.049029418	2.965062457	0.000287741	7.12E-05	3.5887036	4.116975	2.2428718	0.25519848	0.08895297	0.217391304	0.074755989	0
Itgae	0.950770462	0.049229538	2.960778673	4.53E-06	9.63E-06	-0.09508067	-0.059886932	3.157679	0.001890359	0.000776398	0.001890359	0.000776398	0
Atxn1	0.950770462	0.049229538	2.960778673	5.68E-05	1.94E-05	2.0529337	1.931181	1.4837666	0.09451796	0.031832296	0.079395085	0.028393966	0
Mgat5	0.950370222	0.049629778	2.952260411	0.000224954	7.15E-05	2.028025	2.2224321	1.1077559	0.342155	0.10303904	0.27221172	0.093500444	0
Appl2	0.950370222	0.049629778	2.952260411	1.62E-06	9.07E-06	-1.9012773	-2.155571	2.0548618	0.001890359	0.011424135	0.001890359	0.010980479	0
Gimap3	0.950370222	0.049629778	2.952260411	0.000102392	0.000517541	-1.8887737	-2.165925	1.9296237	0.051039696	1.0407054	0.041587902	0.45851819	0
Pltp	0.950370222	0.049629778	2.952260411	1.59E-07	6.53E-07	-1.8813087	-1.8583794	1.9232152	0	0.000665484	0	0.00055457	0
Egr2	0.950370222	0.049629778	2.952260411	6.46E-05	6.57E-05	0.26486963	0.24543476	3.0783613	0.052930057	0.11024845	0.035916824	0.067324756	0
Fam46a	0.950370222	0.049629778	2.952260411	9.87E-07	1.04E-05	-1.9593551	-1.7345448	2.9611208	0	0.023291925	0	0.017524401	0
Mgam	0.950370222	0.049629778	2.952260411	4.90E-06	1.89E-06	2.2622645	2.2852116	2.1606467	0	0.001441881	0	0.000887311	0
Ap1m2	0.950170102	0.049829898	2.948025669	5.12E-07	2.06E-06	-1.7769853	-1.8413143	1.7346371	0	0.00565661	0	0.005545697	0
Emc9	0.950170102	0.049829898	2.948025669	5.35E-06	4.47E-05	-2.1248083	-2.3510513	2.3502173	0.005671077	0.12522183	0.005671078	0.104924579	0
Plcl1	0.949969982	0.050030018	2.943807011	4.99E-05	1.48E-05	2.2912986	2.3998528	1.4662267	0.08506616	0.020851819	0.071833648	0.020186335	0
Ppp1r3b	0.949969982	0.050030018	2.943807011	7.53E-05	2.49E-05	1.9782515	2.0412865	1.2245022	0.0926276	0.031721383	0.085066163	0.030279503	0
Grifin	0.949969982	0.050030018	2.943807011	1.50E-06	6.92E-06	-1.9441303	-2.0321407	2.0709667	0.003780718	0.010980479	0.003780718	0.010314996	0
Amigo2	0.949769862	0.050230138	2.939604309	7.20E-06	3.09E-05	-1.2121062	-1.3193989	2.2591481	0	0.060004435	0	0.050022183	0
Rasl11b	0.949769862	0.050230138	2.939604309	0.000106195	3.40E-05	2.0737786	2.1841135	1.2990245	0.15879017	0.057675242	0.128544423	0.053238687	0
Ninj2	0.949769862	0.050230138	2.939604309	2.77E-07	1.63E-06	-1.9199625	-2.0099506	2.091549	0	0.002440107	0	0.002218279	0
Pyroxd2	0.949769862	0.050230138	2.939604309	1.18E-06	6.91E-06	-2.0333912	-2.1987648	2.1303449	0	0.01297693	0	0.012311446	0
Fcgrt	0.949569742	0.050430258	2.935417436	1.10E-06	6.17E-06	-1.59213	-1.6618309	2.2766368	0	0.011867791	0	0.011202307	0
Cdh5	0.949569742	0.050430258	2.935417436	7.01E-08	6.69E-07	-2.07439	-1.9722652	2.4372296	0	0.001109139	0	0.000887311	0
Ms4a4c	0.949569742	0.050430258	2.935417436	1.60E-06	1.46E-05	-2.2185194	-2.183321	2.408235	0	0.032054126	0	0.024733807	0
Gm1604a	0.949569742	0.050430258	2.935417436	2.71E-06	1.93E-06	1.3720928	1.5240021	1.8708073	0.001890359	0.002440107	0.001890359	0.002329193	0
Ifit1bl1	0.949369622	0.050630378	2.931246265	2.39E-06	1.70E-05	-1.4846627	-1.4416885	2.9178894	0.003780718	0.034605145	0.003780718	0.027950311	0
Gm16151	0.949369622	0.050630378	2.931246265	3.50E-07	1.24E-07	2.0692449	2.0489998	1.7523499	0.001890359	0.000110914	0.001890359	0.000110914	0
C1qtnf6	0.949169502	0.050830498	2.927090673	1.42E-07	5.28E-07	-1.9569601	-1.9856567	1.8691863	0	0.000998225	0	0.000998225	0
Orc1	0.949169502	0.050830498	2.927090673	4.94E-06	1.74E-06	2.0777938	2.028288	1.5614939	0.005671077	0.003327418	0.005671078	0.00310559	0
Ctsw	0.949169502	0.050830498	2.927090673	4.95E-05	0.000180808	-1.5355332	-1.7221289	1.5294496	0.039697543	0.22471163	0.039697543	0.152173913	0
Trim36	0.949169502	0.050830498	2.927090673	1.07E-06	3.25E-06	-1.8216573	-1.8528538	1.6099834	0	0.006654836	0	0.006543922	0
Spdl1	0.949169502	0.050830498	2.927090673	2.00E-05	6.58E-06	1.8001455	1.7144566	1.2550303	0.013232514	0.008318544	0.013232514	0.007763975	0
Gm37387	0.948969382	0.051030618	2.922950536	1.02E-05	3.59E-05	-1.1103995	-1.3477287	2.116327	0.011342155	0.08329636	0.011342155	0.072648625	0
Chl1	0.948969382	0.051030618	2.922950536	2.91E-05	8.37E-05	-0.6129072	-0.6418762	2.8138745	0.04347826	0.17025289	0.032136106	0.120896185	0
Socs3	0.948969382	0.051030618	2.922950536	1.70E-05	2.35E-05	0.66608644	0.41506195	2.966018	0.02457467	0.05423691	0.024574669	0.043367347	0
Sntb1	0.948969382	0.051030618	2.922950536	3.53E-07	3.45E-06	-1.9035032	-1.9266777	2.6172638	0	0.009094942	0	0.008651287	0
Rgl1	0.948969382	0.051030618	2.922950536	1.48E-05	4.93E-06	2.1427712	2.1609554	1.7248229	0.02268431	0.008540372	0.020793951	0.008318545	0
Pdlim4	0.948769262	0.051230738	2.918825734	1.10E-05	4.21E-05	-0.88612443	-0.83253	2.8934443	0.001890359	0.113243125	0.001890359	0.07054126	0
Klra3	0.948769262	0.051230738	2.918825734	1.76E-07	8.56E-07	-1.6813731	-1.656662	2.259613	0	0.001441881	0	0.000887311	0
Slc22a2	0.948769262	0.051230738	2.918825734	3.56E-07	2.26E-06	-1.9589586	-1.9171104	2.6274855	0	0.005102041	0	0.004325643	0
Abcd2	0.948769262	0.051230738	2.918825734	1.91E-07	7.35E-07	-1.7635638	-1.8524837	1.9365202	0	0.000887312	0	0.000776398	0
Rsad2	0.948569141	0.051430859	2.914716146	3.82E-06	2.34E-05	-0.81094146	-0.64263153	3.2184632	0.001890359	0.049911268	0.001890359	0.029946761	0
H2-K1	0.948369021	0.051630979	2.910621654	0.000233955	0.0018653	-2.2669413	-2.6815825	2.1516776	0.20982987	4.2390194	0.160680529	0.652728483	0
Tmem120b	0.948369021	0.051630979	2.910621654	9.46E-05	3.38E-05	1.7755651	1.8466501	1.0692003	0.10964083	0.04802573	0.107750473	0.045363798	0
Bcl2l1	0.948369021	0.051630979	2.910621654	0.000128782	4.87E-05	1.6199414	1.6365986	1.0191917	0.14744802	0.072870456	0.134215501	0.068433895	0
Col6a2	0.948369021	0.051630979	2.910621654	1.40E-07	7.05E-07	-1.4966533	-1.4262676	2.6384506	0	0.00055457	0	0.00055457	0
3222401L13Rik	0.948369021	0.051630979	2.910621654	4.25E-06	1.56E-06	1.8230034	1.8183479	1.4013792	0.007561437	0.002107365	0.007561437	0.001885537	0
Slc35g1	0.948168901	0.051831099	2.906542141	3.19E-06	1.15E-05	-1.6476628	-1.816288	1.5434737	0.001890359	0.024401065	0.001890359	0.023735581	0
Clcf1	0.947968781	0.052031219	2.90247749	5.80E-06	3.01E-05	-1.8615468	-1.9596176	2.1165502	0.003780718	0.05301686	0.003780718	0.049467613	0
D1Ertd622e	0.947968781	0.052031219	2.90247749	0.000140851	5.92E-05	1.3788149	1.392643	0.8492027	0.19281663	0.10314996	0.162570888	0.093056788	0
Cep170	0.947768661	0.052231339	2.898427588	0.00018652	6.42E-05	1.9691733	2.0420485	1.234211	0.22495274	0.087622	0.189035917	0.078527063	0
Bicc1	0.947768661	0.052231339	2.898427588	6.54E-07	2.41E-07	2.0737226	2.1042404	1.8685635	0	0.000665484	0	0.000443656	0
Wdr12	0.947768661	0.052231339	2.898427588	0.000303794	0.000127403	1.3141798	1.3332043	0.7913954	0.37429112	0.21716948	0.287334594	0.179680568	0
Hvcn1	0.947768661	0.052231339	2.898427588	1.87E-05	9.17E-05	-2.0192919	-2.2300978	1.4444745	0.018903593	0.2269299	0.018903592	0.184228039	0
Nim1k	0.947568541	0.052431459	2.894392322	7.05E-05	2.73E-05	1.4915955	1.4969358	0.917302	0.10207939	0.046362024	0.085066163	0.042258208	0
Tacstd2	0.947568541	0.052431459	2.894392322	6.80E-07	8.11E-07	1.3279172	1.4118614	2.399009	0	0.000776398	0	0.000776398	0
Tagap	0.947568541	0.052431459	2.894392322	2.29E-06	1.06E-05	-1.7389708	-1.799942	2.1849337	0	0.024733806	0	0.018078971	0
Mctp1	0.947368421	0.052631579	2.890371578	2.96E-07	1.06E-06	-2.0452335	-2.0603657	2.0017452	0	0.002107365	0	0.001885537	0
Lcn4	0.947368421	0.052631579	2.890371578	1.47E-06	7.30E-06	-1.7428045	-1.7181625	2.2868545	0	0.006876664	0	0.006654836	0
Asb2	0.947168301	0.052831699	2.886365248	5.33E-06	1.29E-05	-0.23047654	-0.042993546	2.673572	0.003780718	0.028726708	0.003780718	0.025621118	0
Cecr6	0.947168301	0.052831699	2.886365248	1.55E-07	6.23E-07	-1.5295665	-1.4338684	2.3907392	0	0.000887312	0	0.000887311	0
Ccdc180	0.947168301	0.052831699	2.886365248	1.82E-07	1.04E-06	-1.7967687	-1.7005329	2.279513	0	0.001441881	0	0.001109139	0
Slco3a1	0.947168301	0.052831699	2.886365248	0.000428841	0.000186514	1.3249723	1.3397255	0.7486312	0.42911154	0.24877995	0.330812854	0.203083407	0
Cdh3	0.947168301	0.052831699	2.886365248	7.07E-08	4.36E-07	-1.6093286	-1.4408417	2.524714	0	0.00055457	0	0.00055457	0
Mprip	0.946968181	0.053031819	2.882373221	0.000205996	8.41E-05	1.3604614	1.3894339	0.83442104	0.22117202	0.13076752	0.189035917	0.119897959	0
Gm15856	0.946768061	0.053231939	2.87839539	8.27E-06	2.84E-06	2.1296291	2.1143627	1.6919386	0.013232514	0.005212955	0.011342155	0.004547471	0
Cd38	0.946768061	0.053231939	2.87839539	1.71E-07	6.87E-07	-1.9071611	-1.856472	2.2140987	0	0.001109139	0	0.000887311	0
Tgtp2	0.946768061	0.053231939	2.87839539	6.69E-06	2.60E-05	-1.044889	-1.1982784	2.462944	0.003780718	0.05301686	0.003780718	0.043921917	0
Shmt1	0.946768061	0.053231939	2.87839539	2.87E-06	1.39E-05	-1.9555308	-1.9111328	1.9479055	0	0.029503105	0	0.027617569	0
Zeb2	0.946768061	0.053231939	2.87839539	2.33E-06	1.10E-06	2.3001037	2.302822	2.2348769	0.005671077	0.001441881	0.005671078	0.001330967	0
Ccl4	0.946567941	0.053432059	2.874431646	4.12E-06	4.91E-06	0.8157924	0.8602581	2.9233177	0.003780718	0.007209405	0.003780718	0.004769299	0
Capn3	0.946567941	0.053432059	2.874431646	0.000201601	8.15E-05	1.6573583	1.6547813	1.1894321	0.22306238	0.1878882	0.192816635	0.157054126	0
Rgs16	0.946567941	0.053432059	2.874431646	4.60E-07	1.42E-06	-1.0848073	-1.0640354	2.6413271	0	0.001663709	0	0.001441881	0
Trav2	0.946367821	0.053632179	2.870481886	3.23E-06	1.19E-06	1.8461916	1.8285675	1.5166366	0.003780718	0.001663709	0.001890359	0.001109139	0
Cacng4	0.946367821	0.053632179	2.870481886	2.27E-06	3.93E-06	0.076145284	-0.012372971	2.6518142	0	0.003992902	0	0.003549246	0
Gm20069	0.946367821	0.053632179	2.870481886	2.50E-05	6.36E-05	-1.3101958	-1.3912783	1.2657574	0.030245747	0.13010204	0.028355388	0.116237799	0
Cdca7	0.946167701	0.053832299	2.866546004	0.000250807	8.64E-05	1.898687	1.924798	1.3066516	0.2362949	0.096384205	0.198487713	0.079414374	0
Gm17641	0.946167701	0.053832299	2.866546004	8.34E-08	3.60E-07	-1.7327367	-1.758112	2.1598947	0	0.00055457	0	0.000443656	0
Gm10322	0.945967581	0.054032419	2.862623897	1.24E-06	4.13E-07	2.1051283	2.1319447	1.675868	0	0.000221828	0	0.000221828	0
Gm13546	0.945967581	0.054032419	2.862623897	6.34E-06	2.62E-05	-1.8096541	-1.8234406	1.3650814	0.005671077	0.06776841	0.005671078	0.057897072	0
Gm19261	0.945967581	0.054032419	2.862623897	1.49E-06	7.86E-06	-1.6224147	-1.8847122	2.2616894	0	0.022071872	0	0.021073647	0
Gm5441	0.945967581	0.054032419	2.862623897	1.27E-06	3.94E-07	1.9087578	1.8706055	1.83167	0.001890359	0.000110914	0.001890359	0.000110914	0
Tshz2	0.945967581	0.054032419	2.862623897	1.28E-06	6.86E-07	1.8372493	1.8382664	2.0777028	0.001890359	0.002994676	0.001890359	0.00255102	0
Card10	0.945967581	0.054032419	2.862623897	6.19E-07	2.47E-07	1.8915148	1.92313	1.9716576	0.001890359	0.00055457	0.001890359	0.000443656	0
Slc5a9	0.945967581	0.054032419	2.862623897	4.31E-06	1.32E-06	1.8695787	1.8409271	1.6349036	0.005671077	0.002218279	0.005671078	0.002218279	0
Nrp2	0.94576746	0.05423254	2.858715463	2.40E-07	8.09E-07	-1.6944386	-1.6112576	1.981775	0	0.000665484	0	0.000443656	0
Dgkg	0.94576746	0.05423254	2.858715463	2.97E-05	1.01E-05	2.5090048	2.7609549	1.8674858	0.028355388	0.014307897	0.028355388	0.013420586	0
Trav7d-2	0.94576746	0.05423254	2.858715463	1.68E-06	5.99E-07	1.6855099	1.6734123	1.4050721	0.001890359	0.000443656	0.001890359	0.000443656	0
Fcgr3	0.94556734	0.05443266	2.8548206	3.15E-07	1.69E-06	-1.9636581	-1.8234196	2.3845685	0	0.004103816	0	0.003992902	0
Trdv3	0.94556734	0.05443266	2.8548206	7.53E-07	2.81E-07	1.8774583	1.8333988	1.6261599	0.003780718	0.000332742	0.001890359	0.000332742	0
Tdgf1	0.94556734	0.05443266	2.8548206	1.36E-06	2.91E-06	-0.90272063	-1.1221466	2.2546482	0	0.002329193	0	0.002329193	0
Hist3h2a	0.94556734	0.05443266	2.8548206	0.000111748	4.88E-05	1.3412461	1.2934523	0.8522747	0.14933838	0.10503549	0.124763705	0.093944099	0
Pde1c	0.94556734	0.05443266	2.8548206	4.93E-07	2.22E-07	1.5925981	1.6419182	1.6835086	0	0.000332742	0	0.000332742	0
Tspan9	0.94536722	0.05463278	2.85093921	5.85E-06	2.05E-05	-1.6695975	-1.7076797	1.5457814	0.001890359	0.017080745	0.001890359	0.014862467	0
4933440M02Rik	0.94536722	0.05463278	2.85093921	6.31E-08	2.97E-07	-1.6514406	-1.6079636	2.1975234	0	0.000110914	0	0.000110914	0
Jup	0.9451671	0.0548329	2.847071192	0.000187836	8.00E-05	1.7413647	1.9032555	1.429707	0.13610587	0.09017303	0.11342155	0.078194321	0
Ccr4	0.9451671	0.0548329	2.847071192	0.000143816	9.58E-05	1.8861202	1.8604422	2.4339914	0.15311909	0.13054569	0.141776938	0.101818988	0
Tec	0.9451671	0.0548329	2.847071192	8.35E-05	2.89E-05	1.8546367	1.7665739	1.2975454	0.079395086	0.036047027	0.071833648	0.033606921	0
Arhgap20	0.94496698	0.05503302	2.843216449	6.05E-06	1.85E-05	-0.14842671	-0.05691719	3.1142876	0.001890359	0.0350488	0.001890359	0.020519077	0
Cd93	0.94496698	0.05503302	2.843216449	5.27E-06	1.84E-06	2.704732	2.8548775	2.2391229	0.011342155	0.001441881	0.009451796	0.001441881	0
Cerk	0.94496698	0.05503302	2.843216449	0.000239439	8.23E-05	1.8996912	2.122589	1.0754671	0.25519848	0.101375334	0.221172023	0.090505768	0
Ypel2	0.94476686	0.05523314	2.839374884	6.84E-05	2.52E-05	1.731552	1.6726227	1.1732837	0.09073724	0.033717833	0.083175803	0.031055901	0
Tlr1	0.94476686	0.05523314	2.839374884	1.64E-06	9.99E-06	-2.0234683	-2.0859241	2.2559571	0	0.01863354	0	0.017191659	0
Arf4os	0.94476686	0.05523314	2.839374884	9.11E-07	3.75E-07	1.8491669	1.9034634	1.6312095	0	0	0	0	0
Cd55	0.94476686	0.05523314	2.839374884	7.40E-07	7.92E-06	-2.1438437	-2.1728382	2.7683241	0	0.026397515	0	0.024179237	0
Gm2447	0.94456674	0.05543326	2.835546403	9.01E-08	4.10E-07	-1.5729743	-1.6313934	2.2892926	0	0.00055457	0	0.00055457	0
Il18rap	0.94456674	0.05543326	2.835546403	3.04E-06	9.60E-07	1.7271965	1.6313572	1.8451282	0.015122874	0.000887312	0.013232514	0.000887311	0
Abi3	0.94456674	0.05543326	2.835546403	0.000644073	0.000263554	1.4601895	1.4262543	0.8928947	0.71455574	0.40805236	0.483931947	0.314108252	0
Desi1	0.94456674	0.05543326	2.835546403	0.000340698	0.000137214	1.4618479	1.5911255	0.79627556	0.39508507	0.18988465	0.306238185	0.170252884	0
Fam26f	0.94436662	0.05563338	2.831730909	3.91E-06	1.79E-05	-1.7915611	-1.8831043	1.9164546	0.001890359	0.0398181	0.001890359	0.036157941	0
Pdcd1lg2	0.94436662	0.05563338	2.831730909	5.28E-06	8.49E-06	0.21162175	0.18282509	2.5751762	0.009451796	0.01608252	0.009451796	0.014640639	0
Chst2	0.94436662	0.05563338	2.831730909	2.03E-06	5.08E-06	-0.1604736	-0.17148972	2.8497224	0	0.012200533	0	0.009982254	0
Slc17a5	0.94436662	0.05563338	2.831730909	6.99E-05	2.99E-05	1.3667909	1.47507	0.83001304	0.09073724	0.05190772	0.081285444	0.049356699	0
H2-Q7	0.94436662	0.05563338	2.831730909	1.77E-05	0.00013005	-1.7053591	-1.7381601	2.4237673	0.003780718	0.37899292	0.003780718	0.17269299	0
Dusp4	0.94436662	0.05563338	2.831730909	1.42E-05	6.58E-06	1.7791153	1.8805065	1.8519514	0.005671077	0.006543922	0.005671078	0.006100266	0
Pdgfc	0.9441665	0.0558335	2.82792831	3.36E-07	7.12E-07	0.31336483	0.40585327	2.7553906	0.001890359	0.001663709	0.001890359	0.001441881	0
Trim30c	0.9441665	0.0558335	2.82792831	8.37E-08	5.42E-07	-1.3978912	-1.3208389	2.60795	0	0.000443656	0	0.000443656	0
Stx11	0.94396638	0.05603362	2.824138512	3.43E-06	2.17E-06	1.4191422	1.4990749	2.0682926	0.001890359	0.002772848	0.001890359	0.002772848	0
Agmo	0.94396638	0.05603362	2.824138512	1.34E-06	4.49E-07	2.3566806	2.327673	1.9964535	0.003780718	0.000332742	0.001890359	0.000332742	0
Fam46c	0.94376626	0.05623374	2.820361425	1.01E-05	3.07E-05	-1.5827065	-1.6731853	1.8099141	0.011342155	0.06743567	0.011342155	0.060337178	0
Ccr10	0.94356614	0.05643386	2.816596958	5.36E-07	6.15E-07	0.78601956	0.87893295	2.2511773	0	0.001109139	0	0.000776398	0
Nkg7	0.94356614	0.05643386	2.816596958	1.26E-05	5.33E-05	-1.0388787	-0.90701675	3.0026193	0.009451796	0.006987578	0.007561437	0.005767524	0
Fibcd1	0.94336602	0.05663398	2.81284502	3.80E-07	1.30E-06	-1.5321897	-1.5763912	1.850792	0	0.001441881	0	0.001330967	0
Trav8n-2	0.9431659	0.0568341	2.809105523	1.30E-05	4.43E-06	1.5157315	1.5663738	1.7181734	0	0.004658385	0	0.003327418	0
Tgfbr3	0.9431659	0.0568341	2.809105523	1.72E-05	4.31E-05	-0.98184514	-1.1753674	1.5207012	0.011342155	0.09849157	0.011342155	0.086956522	0
Gm1647	0.9431659	0.0568341	2.809105523	1.15E-07	3.20E-07	-1.3700697	-1.4372196	1.8325444	0	0.000998225	0	0.000998225	0
Tmem2	0.942965779	0.057034221	2.80537838	2.25E-06	8.95E-07	1.9080597	1.8412647	1.8305695	0.003780718	0.000332742	0.003780718	0.000332742	0
Kcnh6	0.942965779	0.057034221	2.80537838	1.75E-07	4.84E-07	-1.2186847	-1.3344059	1.9258169	0	0.000776398	0	0.000665484	0
Gm43916	0.942965779	0.057034221	2.80537838	9.35E-07	3.34E-07	1.745621	1.7171211	1.6152871	0	0.00055457	0	0.00055457	0
Nrip1	0.942965779	0.057034221	2.80537838	0.001495007	0.000571222	1.7758512	1.9443712	1.1730273	1.752363	0.81244457	0.765595463	0.461512866	0
Trps1	0.942965779	0.057034221	2.80537838	0.000150112	5.88E-05	1.6191881	1.7022038	0.98570037	0.19281663	0.09327862	0.160680529	0.082630878	0
Il34	0.942965779	0.057034221	2.80537838	3.01E-06	1.06E-06	1.7832906	1.7207432	1.7944583	0.003780718	0.001109139	0.003780718	0.001109139	0
Kcna3	0.942765659	0.057234341	2.801663504	1.45E-05	6.20E-06	1.574884	1.572115	1.1918441	0.026465029	0.007542147	0.026465028	0.007431233	0
Cox6a2	0.942765659	0.057234341	2.801663504	5.15E-06	1.73E-05	0.74941355	0.7119961	2.7446344	0.003780718	0.04957853	0.003780718	0.014751553	0
Nr4a3	0.942765659	0.057234341	2.801663504	3.72E-06	9.19E-06	-0.8587496	-0.81324005	2.6622703	0.003780718	0.00931677	0.003780718	0.007320319	0
Gpr153	0.942765659	0.057234341	2.801663504	9.91E-08	8.69E-07	-1.9450643	-1.778986	2.7322862	0	0.00255102	0	0.002329193	0
Serinc5	0.942765659	0.057234341	2.801663504	7.99E-05	3.01E-05	1.752525	1.8144169	1.1217985	0.079395086	0.036601596	0.075614367	0.033163265	0
Pid1	0.942565539	0.057434461	2.797960808	6.49E-08	3.01E-07	-1.759201	-1.8057041	2.157069	0	0.000998225	0	0.000887311	0
Zfp516	0.942565539	0.057434461	2.797960808	2.10E-05	8.10E-06	1.8931935	1.8874092	1.5214758	0.030245747	0.010093167	0.030245747	0.00931677	0
Fasl	0.942565539	0.057434461	2.797960808	6.37E-07	2.41E-06	-1.5782516	-1.6338177	1.965156	0	0.007653061	0	0.007542147	0
Paqr4	0.942365419	0.057634581	2.794270207	2.45E-07	1.14E-06	-1.7695676	-1.7456818	2.046075	0.001890359	0.002107365	0.001890359	0.001996451	0
Plin2	0.942365419	0.057634581	2.794270207	0.000102417	4.39E-05	1.5482919	1.6672306	1.1561263	0.10396975	0.06821207	0.102079395	0.063886424	0
AI504432	0.942365419	0.057634581	2.794270207	0.000338734	0.000138342	1.5713547	1.653985	1.0735365	0.34971645	0.17047471	0.277882798	0.144631766	0
Nr4a1	0.942365419	0.057634581	2.794270207	6.03E-05	9.55E-05	-0.32234707	-0.28792572	2.6953237	0.017013233	0.1282165	0.007561437	0.066992014	0
Gpr68	0.942365419	0.057634581	2.794270207	7.04E-07	3.47E-06	-1.3690354	-1.2470589	2.4894805	0	0.002218279	0	0.002107365	0
Slpi	0.942365419	0.057634581	2.794270207	1.08E-07	6.64E-07	-1.8588893	-1.7527275	2.244934	0	0.001441881	0	0.001441881	0
Hivep3	0.942365419	0.057634581	2.794270207	0.000187946	0.00026203	0.42117545	0.44512844	2.4420927	0.17580341	0.32198313	0.117202268	0.184228039	0
Usp18	0.942165299	0.057834701	2.790591618	1.25E-05	4.56E-05	-0.65029657	-0.5642357	2.5933414	0.005671077	0.08862023	0.005671078	0.061889973	0
Arsb	0.942165299	0.057834701	2.790591618	9.15E-07	5.77E-06	-1.7018306	-1.7202129	2.199074	0.003780718	0.012533275	0.001890359	0.011424135	0
Gm20692	0.942165299	0.057834701	2.790591618	2.91E-07	1.22E-06	-1.6918665	-1.5871029	2.1458497	0	0.001996451	0	0.001996451	0
Trav21-dv12	0.942165299	0.057834701	2.790591618	1.34E-05	5.40E-06	1.5267892	1.5664101	1.6568192	0.009451796	0.009427684	0.007561437	0.005102041	0
a	0.942165299	0.057834701	2.790591618	4.47E-05	1.14E-05	3.5255935	3.6733036	2.5117152	0.04914934	0.012422361	0.041587902	0.011756877	0
Ikzf4	0.942165299	0.057834701	2.790591618	7.55E-06	3.21E-05	-1.5217916	-1.5810003	2.075971	0.001890359	0.05423691	0.001890359	0.045918367	0
Gm43698	0.942165299	0.057834701	2.790591618	4.90E-07	2.14E-06	-1.1106526	-1.0431118	2.7422585	0	0	0	0	0
Eaf1	0.941965179	0.058034821	2.786924957	0.000154275	5.92E-05	1.6510732	1.8295422	1.0111294	0.17013232	0.08285271	0.155009452	0.076530612	0
Atp1a2	0.941965179	0.058034821	2.786924957	1.81E-07	8.94E-07	-1.8076279	-1.7742825	2.1590676	0	0.001774623	0	0.001663709	0
Pde5a	0.941765059	0.058234941	2.783270141	1.04E-05	3.82E-06	2.0185533	2.1810608	1.4841653	0.017013233	0.004103816	0.017013233	0.004103815	0
Il5ra	0.941765059	0.058234941	2.783270141	2.71E-07	1.05E-07	1.756383	1.7327042	1.5915118	0	0.000110914	0	0.000110914	0
Ppic	0.941765059	0.058234941	2.783270141	1.02E-06	3.52E-06	-1.5310209	-1.5653095	1.508018	0.001890359	0.005434783	0.001890359	0.004214729	0
Vldlr	0.941564939	0.058435061	2.779627089	5.22E-07	2.94E-07	1.3839304	1.3985405	2.2893934	0	0	0	0	0
Efna3	0.941564939	0.058435061	2.779627089	1.03E-07	4.31E-07	-1.104846	-0.9612522	2.5997205	0	0.000998225	0	0.000776398	0
Disc1	0.941564939	0.058435061	2.779627089	1.42E-07	4.60E-07	-1.6698271	-1.6687546	1.8347023	0	0.000443656	0	0.000443656	0
Ppm1h	0.941564939	0.058435061	2.779627089	0.000253585	0.000119475	1.1198164	1.1016369	0.66501904	0.2362949	0.21373114	0.206049149	0.186779059	0
Rapgef4	0.941564939	0.058435061	2.779627089	2.08E-05	5.58E-05	-1.3168569	-1.4632235	1.4730754	0.02457467	0.115239576	0.02268431	0.101042591	0
1110032F04Rik	0.941364819	0.058635181	2.775995721	2.12E-06	7.79E-06	-1.1657361	-1.1961098	2.210768	0.001890359	0.017302573	0.001890359	0.015638864	0
RP23-26A14.4	0.941364819	0.058635181	2.775995721	1.17E-07	3.66E-07	-1.4719608	-1.5296326	1.8625132	0	0.000332742	0	0.000332742	0
Gm20655	0.941164699	0.058835301	2.772375955	2.47E-07	1.07E-07	1.6977767	1.7010651	1.6752783	0	0	0	0	0
Tnfrsf4	0.941164699	0.058835301	2.772375955	1.16E-05	6.04E-05	-1.5179888	-1.551714	2.0250375	0.013232514	0.14662822	0.011342155	0.099267968	0
Slamf1	0.941164699	0.058835301	2.772375955	0.000256995	0.000105042	1.5322583	1.4551497	1.0168349	0.24196598	0.15173025	0.209829868	0.131543922	0
Nme4	0.941164699	0.058835301	2.772375955	8.69E-06	3.06E-05	-1.575865	-1.6337252	1.4853966	0.005671077	0.06333186	0.005671078	0.055235138	0
Mx1	0.940964579	0.059035421	2.768767714	6.55E-07	5.74E-06	-1.4673532	-1.3297272	2.6163905	0	0.009094942	0	0.00676575	0
Sema4c	0.940964579	0.059035421	2.768767714	3.95E-06	1.45E-06	2.5230122	2.5089626	2.139072	0.003780718	0.000776398	0.003780718	0.000776398	0
H2-Q6	0.940964579	0.059035421	2.768767714	5.76E-07	3.21E-06	-1.469714	-1.3792458	2.5186408	0	0.008318544	0	0.007098492	0
Synb	0.940964579	0.059035421	2.768767714	7.93E-07	2.35E-07	1.9170337	1.8539639	1.6351724	0	0.000110914	0	0.000110914	0
1190002N15Rik	0.940964579	0.059035421	2.768767714	8.96E-05	3.72E-05	1.7572446	1.8987551	1.3068054	0.09829868	0.04403283	0.086956522	0.040261757	0
Rtp4	0.940964579	0.059035421	2.768767714	5.42E-05	0.000161481	-1.0939872	-1.1050243	2.3366776	0.039697543	0.35681012	0.035916824	0.202417924	0
Ppef2	0.940764459	0.059235541	2.765170919	2.02E-06	7.77E-07	1.6250298	1.6109982	1.3476424	0.001890359	0.001441881	0.001890359	0.001330967	0
Auts2	0.940764459	0.059235541	2.765170919	2.62E-06	8.31E-06	-1.4403647	-1.5075302	1.6667064	0.003780718	0.008984028	0.001890359	0.007985803	0
Tex9	0.940564339	0.059435661	2.761585491	0.000116088	5.53E-05	1.3008106	1.4190693	1.00448	0.13799623	0.075532384	0.119092628	0.066104703	0
Capg	0.940564339	0.059435661	2.761585491	3.63E-05	8.19E-05	-1.1246752	-1.194233	0.96827775	0.035916824	0.19387755	0.035916824	0.155834073	0
Slc25a41	0.940564339	0.059435661	2.761585491	6.48E-07	2.54E-07	1.6655911	1.6262913	1.5429307	0	0.000110914	0	0.000110914	0
Slc37a2	0.940564339	0.059435661	2.761585491	4.07E-05	1.73E-05	1.7895396	1.940958	1.4953517	0.04725898	0.019520853	0.047258979	0.018411713	0
Nmnat1	0.940564339	0.059435661	2.761585491	9.08E-05	3.24E-05	1.8650265	1.898777	1.1920661	0.079395086	0.04236912	0.075614367	0.039263531	0
Kcnf1	0.940564339	0.059435661	2.761585491	1.03E-07	4.17E-07	-1.4734315	-1.4086208	2.1931875	0	0.001330967	0	0.001220053	0
Hopx	0.940364219	0.059635781	2.758011356	1.42E-06	4.47E-06	-1.2025759	-1.1634274	2.3095338	0.001890359	0.005878438	0.001890359	0.005212955	0
Dhx58	0.940364219	0.059635781	2.758011356	5.98E-06	2.66E-05	-1.5461521	-1.5808544	2.177442	0.007561437	0.06333186	0.007561437	0.054015084	0
Gm14718	0.940364219	0.059635781	2.758011356	1.86E-05	6.55E-05	-1.272523	-1.0852175	2.734518	0.015122874	0.102817215	0.009451796	0.054902396	0
H2-Q2	0.940364219	0.059635781	2.758011356	0.000628727	0.000174958	3.4995365	4.005143	2.397912	0.805293	0.2427906	0.493383743	0.158052351	0
Plcxd2	0.940364219	0.059635781	2.758011356	0.000130248	6.43E-05	1.0801828	1.0835505	0.6477043	0.12665406	0.088398404	0.115311909	0.081854481	0
1810041H14Rik	0.940364219	0.059635781	2.758011356	1.77E-05	3.87E-05	-1.0733169	-1.1768732	1.1151445	0.007561437	0.09094942	0.007561437	0.081632653	0
Cdk5r1	0.940164098	0.059835902	2.754448435	3.20E-05	1.13E-05	2.043912	2.2415905	1.4418572	0.052930057	0.016193435	0.043478261	0.015195209	0
Anxa3	0.940164098	0.059835902	2.754448435	1.00E-07	3.89E-07	-1.7915937	-1.775774	2.03213	0	0.001109139	0	0.001109139	0
Foxp3	0.940164098	0.059835902	2.754448435	1.59E-06	3.47E-06	-0.13217525	-0.09846115	2.514696	0	0.004769299	0	0.004103815	0
Gm9754	0.940164098	0.059835902	2.754448435	1.74E-07	5.69E-07	-1.5194772	-1.6124115	1.9919248	0	0.000776398	0	0.000665484	0
Ttc39c	0.940164098	0.059835902	2.754448435	8.94E-08	2.88E-07	-1.2810032	-1.2630196	2.3125837	0	0.000332742	0	0.000332742	0
Bach1	0.940164098	0.059835902	2.754448435	0.000293296	0.000106557	1.7865115	1.8578224	1.1272793	0.342155	0.15028837	0.287334594	0.129436557	0
4833407H14Rik	0.939963978	0.060036022	2.750896655	3.09E-06	1.94E-06	1.359833	1.3666439	2.0964684	0.003780718	0.002440107	0.003780718	0.002440106	0
Exph5	0.939963978	0.060036022	2.750896655	9.60E-07	3.43E-06	-1.5386045	-1.4977188	2.00311	0.003780718	0.007098492	0.003780718	0.005989352	0
Zfp770	0.939563738	0.060436262	2.743826219	0.000146216	5.69E-05	1.5712059	1.7111492	0.9486333	0.13988657	0.08451641	0.109640832	0.078305235	0
Trbv24	0.939363618	0.060636382	2.740307417	4.10E-06	1.61E-06	1.6818632	1.663271	1.4208033	0.005671077	0.001552795	0.005671078	0.001441881	0
Trbv31	0.939363618	0.060636382	2.740307417	1.55E-05	6.56E-06	1.4349416	1.3939133	1.0671396	0.018903593	0.008318544	0.017013233	0.007985803	0
Tigit	0.939363618	0.060636382	2.740307417	4.49E-07	6.67E-07	0.32254794	0.3901062	2.3659465	0	0.001220053	0	0.001220053	0
Pcyt1b	0.939363618	0.060636382	2.740307417	1.46E-06	6.23E-07	1.925902	1.8998051	1.9164827	0.001890359	0.00055457	0.001890359	0.00055457	0
Glul	0.939163498	0.060836502	2.736799461	0.000146025	6.91E-05	1.1793122	1.1993561	0.679736	0.1342155	0.10115351	0.124763705	0.09283496	0
Trav6-5	0.939163498	0.060836502	2.736799461	8.41E-06	2.87E-06	1.8220682	1.7534714	1.4419553	0.013232514	0.003771074	0.011342155	0.00310559	0
Nrgn	0.939163498	0.060836502	2.736799461	3.29E-06	1.97E-05	-1.088073	-0.9557724	2.453561	0.001890359	0.08274179	0.001890359	0.025066548	0
Lad1	0.939163498	0.060836502	2.736799461	8.24E-07	2.59E-06	-1.1579202	-1.0481701	2.6128933	0	0.001663709	0	0.001663709	0
Mpp1	0.938963378	0.061036622	2.73330228	0.00024621	0.000103919	1.387141	1.5131693	0.7488052	0.3327032	0.16182342	0.270321361	0.145075421	0
AA467197	0.938963378	0.061036622	2.73330228	2.24E-05	7.51E-06	1.749382	1.7298374	1.4164733	0.04347826	0.030390417	0.035916824	0.027728483	0
Evi2a	0.938963378	0.061036622	2.73330228	2.55E-06	9.00E-06	-1.7166945	-1.7666664	1.6346724	0.001890359	0.01918811	0.001890359	0.018300799	0
Maf	0.938763258	0.061236742	2.729815804	8.97E-05	2.09E-05	1.8272858	1.767396	1.6416922	0.1625709	0.032497782	0.105860113	0.025842946	0
Cst7	0.938763258	0.061236742	2.729815804	3.02E-06	1.29E-05	-1.6098397	-1.6215973	1.8973758	0.005671077	0.012866016	0.005671078	0.012200532	0
Cdkn1c	0.938563138	0.061436862	2.726339962	2.57E-05	9.11E-06	2.547945	2.5499334	2.1076272	0.02457467	0.008873114	0.02268431	0.008651287	0
Arhgdig	0.938563138	0.061436862	2.726339962	1.66E-07	6.57E-07	-1.5236999	-1.5921097	2.2081614	0	0.00055457	0	0.00055457	0
Sox13	0.938563138	0.061436862	2.726339962	9.37E-06	7.87E-06	0.5578271	0.6448307	2.026327	0.003780718	0.007098492	0.003780718	0.006100266	0
St8sia1	0.938563138	0.061436862	2.726339962	0.000256663	0.000132098	1.018092	1.0159092	0.5953599	0.32136106	0.22870453	0.251417769	0.1918811	0
Xcl1	0.938563138	0.061436862	2.726339962	5.29E-07	9.51E-07	-0.8906941	-0.85842896	2.2786481	0.001890359	0.000887312	0.001890359	0.000887311	0
Ankrd22	0.938563138	0.061436862	2.726339962	2.89E-07	1.19E-07	1.7499206	1.7170906	1.6981353	0.001890359	0.000221828	0.001890359	0.000221828	0
Trbv15	0.938563138	0.061436862	2.726339962	8.17E-06	3.32E-06	1.4684091	1.4721451	1.230799	0.011342155	0.003549246	0.009451796	0.003216504	0
Mmp12	0.938563138	0.061436862	2.726339962	7.62E-07	2.48E-07	1.7189205	1.7118034	1.6167268	0	0.000221828	0	0.000221828	0
Gm26614	0.938363018	0.061636982	2.722874685	1.53E-07	5.57E-07	-1.0587624	-1.0144043	2.3637884	0	0.000998225	0	0.000887311	0
Gm4955	0.938363018	0.061636982	2.722874685	4.57E-05	0.000188391	-1.3428075	-1.4715872	2.0894952	0.026465029	0.40295032	0.026465028	0.238132209	0
Lgmn	0.938363018	0.061636982	2.722874685	1.00E-05	2.50E-05	-1.3090752	-1.375473	1.5947094	0.011342155	0.06965395	0.011342155	0.064995563	0
Apoe	0.938363018	0.061636982	2.722874685	4.15E-05	1.68E-05	1.5635763	1.5549202	1.1706685	0.032136105	0.019077197	0.032136106	0.017968057	0
Elovl7	0.938363018	0.061636982	2.722874685	2.34E-06	9.68E-06	-1.588803	-1.7522812	2.0342968	0	0.017302573	0	0.016526176	0
Snrpn	0.938363018	0.061636982	2.722874685	1.06E-07	3.16E-07	-1.4104317	-1.4625168	1.8897865	0	0.000221828	0	0.000221828	0
Dpy19l1	0.938162898	0.061837102	2.719419903	4.32E-06	1.72E-05	-1.6649681	-1.8027096	1.6284542	0	0.028615793	0	0.026619343	0
Fjx1	0.937962778	0.062037222	2.71597555	1.47E-06	5.14E-07	2.041129	1.9193096	2.0012872	0.003780718	0.000332742	0.003780718	0.000332742	0
Tox2	0.937962778	0.062037222	2.71597555	3.20E-05	1.97E-05	2.3577294	2.5564413	2.64795	0.02457467	0.028283052	0.02268431	0.025732032	0
Rln3	0.937962778	0.062037222	2.71597555	2.37E-07	6.43E-07	-0.7619299	-0.714838	2.439293	0	0.001441881	0	0.001441881	0
Ddx60	0.937762658	0.062237342	2.712541557	1.68E-05	6.37E-05	-1.1873431	-1.2003098	2.109187	0.017013233	0.11157941	0.017013233	0.087067436	0
N4bp2	0.937762658	0.062237342	2.712541557	0.000341871	0.000154808	1.2704953	1.290719	0.74708194	0.31379962	0.21850045	0.243856333	0.182231588	0
Trav7-6	0.937762658	0.062237342	2.712541557	8.11E-06	3.50E-06	1.6311944	1.6506805	1.5370865	0.026465029	0.006876664	0.003780718	0.003438332	0
Egr1	0.937762658	0.062237342	2.712541557	0.000489676	0.000335367	0.8895181	0.90218735	2.3925896	0.36294895	0.4299024	0.149338374	0.187999113	0
Calr4	0.937762658	0.062237342	2.712541557	6.89E-07	3.13E-07	1.6525751	1.6255054	1.7238828	0.001890359	0.000443656	0.001890359	0.000443656	0
Gtf2ird1	0.937762658	0.062237342	2.712541557	0.000316343	0.000144915	1.3219028	1.2905302	0.8131486	0.27221173	0.17679681	0.223062382	0.15350488	0
Endod1	0.937762658	0.062237342	2.712541557	8.33E-07	2.39E-06	-1.5255408	-1.5521393	1.8807385	0	0.003992902	0	0.003771074	0
Hap1	0.937562538	0.062437462	2.709117857	1.57E-06	2.92E-06	-0.3160168	-0.39512444	2.624068	0	0.006433008	0	0.005545697	0
Casp1	0.937562538	0.062437462	2.709117857	3.03E-07	9.91E-07	-1.2720221	-1.3113289	2.0285988	0	0.002661934	0	0.00255102	0
Gm9530	0.937562538	0.062437462	2.709117857	3.43E-06	1.34E-06	1.6773875	1.6165123	1.2953392	0.007561437	0.001552795	0.003780718	0.001552795	0
Tnfrsf11a	0.937562538	0.062437462	2.709117857	1.18E-07	3.96E-07	-1.3744519	-1.4209042	2.1190424	0	0.001109139	0	0.001109139	0
Kcnh8	0.937562538	0.062437462	2.709117857	5.81E-07	3.26E-07	1.360461	1.3692226	2.1500223	0	0	0	0	0
Gm17455	0.937562538	0.062437462	2.709117857	1.85E-06	6.28E-06	-1.5205307	-1.6490326	1.7574068	0	0.017080745	0	0.01608252	0
Trav6-3	0.937562538	0.062437462	2.709117857	3.63E-06	1.55E-06	1.6511593	1.5896778	1.91904	0	0.002218279	0	0.001996451	0
Eif4e3	0.937562538	0.062437462	2.709117857	0.000325079	0.000126648	1.6212661	1.7197332	0.9880331	0.3251418	0.18844277	0.257088847	0.164818101	0
Nefh	0.937362417	0.062637583	2.705704385	2.49E-06	8.38E-06	-1.6155785	-1.57971	1.8353364	0.003780718	0.016193435	0.003780718	0.014196983	0
Celf5	0.937362417	0.062637583	2.705704385	2.29E-06	4.64E-06	-0.59990305	-0.61192894	2.5185685	0	0.007542147	0	0.006433008	0
Ttbk2	0.937362417	0.062637583	2.705704385	4.61E-05	1.70E-05	1.7875752	1.8179789	1.2520885	0.07561437	0.03527063	0.06805293	0.033385093	0
Ghrl	0.937162297	0.062837703	2.702301075	1.41E-07	3.40E-07	-1.280325	-1.3166904	1.8171674	0	0.000332742	0	0.000332742	0
Car12	0.937162297	0.062837703	2.702301075	1.72E-06	6.39E-06	-1.622482	-1.5578117	1.7212753	0.001890359	0.008651286	0.001890359	0.008429459	0
Lyn	0.937162297	0.062837703	2.702301075	2.42E-06	1.30E-06	1.4045705	1.4239559	1.5856222	0.003780718	0.001552795	0.003780718	0.001441881	0
Gm29340	0.937162297	0.062837703	2.702301075	3.81E-07	1.56E-07	1.7974951	1.7980309	1.6982214	0	0.000110914	0	0.000110914	0
Gm4951	0.937162297	0.062837703	2.702301075	1.58E-07	5.82E-07	-0.89144903	-0.85297203	2.4687037	0	0.002107365	0	0.001552795	0
Alcam	0.936962177	0.063037823	2.698907861	2.52E-06	1.48E-06	1.3033037	1.3185444	1.9366685	0	0.001220053	0	0.001220053	0
Ccrl2	0.936962177	0.063037823	2.698907861	1.09E-07	5.21E-07	-1.3500767	-1.2694607	2.18365	0	0.001441881	0	0.001109139	0
2600014E21Rik	0.936962177	0.063037823	2.698907861	1.40E-07	5.17E-07	-1.5722042	-1.5346508	1.9617212	0	0.001552795	0	0.001441881	0
Mxra8	0.936962177	0.063037823	2.698907861	1.19E-07	4.13E-07	-1.6408112	-1.6208553	1.8302485	0	0.001109139	0	0.000998225	0
Dmpk	0.936762057	0.063237943	2.69552468	2.98E-06	1.44E-06	2.2921302	2.4500275	2.2713656	0	0.001552795	0	0.001552795	0
Ms4a4b	0.936762057	0.063237943	2.69552468	0.000272938	0.001857404	-1.8902289	-2.2048912	2.1702547	0.32703215	3.946983	0.257088847	0.628549246	0
Casp4	0.936561937	0.063438063	2.692151468	3.01E-07	1.10E-06	-1.466831	-1.5139656	2.0369537	0	0.001774623	0	0.001552795	0
Brwd3	0.936561937	0.063438063	2.692151468	0.000125731	5.65E-05	1.2754697	1.328723	0.7999292	0.17580341	0.08828749	0.137996219	0.079747116	0
Cd24a	0.936561937	0.063438063	2.692151468	0.00053613	0.000189416	2.8170168	2.8709736	2.2637527	0.38941398	0.21838953	0.313799622	0.156277728	0
Dbn1	0.936561937	0.063438063	2.692151468	3.57E-06	1.56E-06	1.8936996	1.7454777	2.161583	0.001890359	0.001774623	0.001890359	0.001774623	0
Nfkbie	0.936361817	0.063638183	2.688788162	7.39E-05	3.31E-05	1.2800585	1.302537	0.8952674	0.06616257	0.05834073	0.062381853	0.054902396	0
Gem	0.936161697	0.063838303	2.685434698	3.31E-06	3.77E-06	0.22789736	0.26896667	2.313899	0	0.007653061	0	0.006654836	0
Vwa3b	0.936161697	0.063838303	2.685434698	7.97E-08	2.94E-07	-1.3846947	-1.4342957	2.2501488	0	0.00055457	0	0.000443656	0
Gm26735	0.936161697	0.063838303	2.685434698	0.000235556	8.64E-05	1.991634	1.9629269	1.3903078	0.20415878	0.10303904	0.164461248	0.090394854	0
Spry4	0.936161697	0.063838303	2.685434698	9.26E-07	1.63E-06	-0.3206429	-0.31607628	2.296002	0.001890359	0.001109139	0.001890359	0.001109139	0
Hopxos	0.935961577	0.064038423	2.682091016	7.93E-08	2.29E-07	-1.4498411	-1.4339943	2.0399377	0	0.000443656	0	0.000443656	0
Gpr55	0.935961577	0.064038423	2.682091016	5.55E-07	1.25E-06	-1.1236341	-1.1625824	1.978079	0.001890359	0.000887312	0.001890359	0.000887311	0
Cox4i2	0.935961577	0.064038423	2.682091016	3.51E-07	1.09E-06	-1.086453	-1.0617065	2.1961956	0	0.002661934	0	0.002329193	0
Agfg2	0.935761457	0.064238543	2.678757054	0.000200917	9.22E-05	1.2110883	1.249095	0.8317732	0.2362949	0.14041704	0.192816635	0.123114463	0
Cybrd1	0.935761457	0.064238543	2.678757054	7.98E-06	2.81E-06	1.8392192	1.7651577	1.4581778	0.013232514	0.003438332	0.011342155	0.003327418	0
Arap2	0.935561337	0.064438663	2.675432752	0.000873172	0.000376773	1.6627295	1.8490019	1.321167	0.8695652	0.4713842	0.508506616	0.314219166	0
Gkap1	0.935561337	0.064438663	2.675432752	1.33E-05	4.99E-06	2.3840308	2.4743977	1.9139386	0.018903593	0.006876664	0.017013233	0.006100266	0
Mgarp	0.935561337	0.064438663	2.675432752	6.64E-07	2.07E-06	-1.5269418	-1.5220337	1.7119874	0	0.004769299	0	0.004658385	0
Agtrap	0.935561337	0.064438663	2.675432752	0.000100866	4.75E-05	1.1737028	1.2000484	0.6927795	0.12098299	0.07985803	0.105860113	0.073425022	0
Pglyrp1	0.935561337	0.064438663	2.675432752	3.45E-06	1.28E-05	-1.2456577	-1.4034529	1.8246891	0.005671077	0.03016859	0.005671078	0.028283052	0
Mcu	0.935561337	0.064438663	2.675432752	0.000171703	7.39E-05	1.4821059	1.5916395	1.1065209	0.1436673	0.11457409	0.122873346	0.1027063	0
Rarres1	0.935361217	0.064638783	2.672118048	4.59E-07	2.14E-07	1.2970736	1.2675991	1.6202649	0	0	0	0	0
Lca5	0.935361217	0.064638783	2.672118048	1.94E-05	7.48E-06	1.5546337	1.5297871	1.1122903	0.02079395	0.012089619	0.018903592	0.011202307	0
Apol7e	0.934960977	0.065039023	2.665517199	1.22E-05	2.58E-05	-0.5958682	-0.7024946	1.7789098	0.011342155	0.050465837	0.011342155	0.044809228	0
Fos	0.934960977	0.065039023	2.665517199	1.44E-05	1.57E-05	0.110089295	0.09732056	2.497219	0.001890359	0.027173912	0.001890359	0.020186335	0
Misp	0.934960977	0.065039023	2.665517199	2.80E-07	1.27E-07	1.4341083	1.4270954	1.6032901	0	0.000221828	0	0.000221828	0
Clic4	0.934960977	0.065039023	2.665517199	0.000105442	4.41E-05	1.6621406	1.8126745	1.127179	0.12287334	0.05922804	0.098298677	0.052129547	0
Rasgrp4	0.934760857	0.065239143	2.662230937	7.00E-05	2.74E-05	2.1084924	2.001916	1.8580681	0.051039696	0.03294144	0.047258979	0.029392192	0
Loxl2	0.934760857	0.065239143	2.662230937	7.44E-05	3.44E-05	1.4294392	1.4466591	1.2259902	0.034026466	0.026952086	0.028355388	0.016193434	0
Them6	0.934760857	0.065239143	2.662230937	0.000206906	9.69E-05	1.1754943	1.1980305	0.68177044	0.21361059	0.16947648	0.187145558	0.151508429	0
Cacnb3	0.934560736	0.065439264	2.658954038	1.99E-05	7.47E-06	1.592881	1.5268021	1.4836788	0.015122874	0.011978705	0.015122873	0.011645963	0
Bin1	0.934560736	0.065439264	2.658954038	0.000118035	0.000250597	-1.0696986	-1.1218138	0.63481486	0.07372401	0.5603372	0.069943289	0.39418811	0
Amdhd1	0.934560736	0.065439264	2.658954038	8.93E-08	2.28E-07	-1.1886002	-1.2456722	1.94172	0	0.000332742	0	0.000221828	0
Cmtm7	0.934560736	0.065439264	2.658954038	0.000334089	0.000191729	1.0086358	1.1697836	0.8237262	0.34404537	0.3023514	0.293005671	0.252661934	0
Sla	0.934560736	0.065439264	2.658954038	0.00085699	0.000340229	1.7830619	1.9843655	1.2705342	0.879017	0.4641748	0.54442344	0.331299911	0
Ptprf	0.934360616	0.065639384	2.655686445	0.000148267	5.05E-05	2.2005138	2.272972	1.5154878	0.17013232	0.06721384	0.151228733	0.062000887	0
Pirt	0.934360616	0.065639384	2.655686445	3.28E-07	1.44E-07	1.5947075	1.5711765	1.5873234	0	0.000332742	0	0.000332742	0
Gm10384	0.934360616	0.065639384	2.655686445	7.66E-07	3.44E-07	1.6683878	1.6591759	1.6018105	0	0.000221828	0	0.000110914	0
Klhdc2	0.934160496	0.065839504	2.652428101	1.52E-05	5.81E-05	-1.535151	-1.5991716	1.7302868	0.007561437	0.1503993	0.007561437	0.109250222	0
Sit1	0.933960376	0.066039624	2.649178951	0.000505159	0.00025081	1.1033684	1.1029596	0.6565859	0.46124762	0.35525733	0.336483932	0.283385093	0
BC049352	0.933960376	0.066039624	2.649178951	4.62E-07	1.30E-06	-1.4152952	-1.38517	1.384656	0.001890359	0.002107365	0.001890359	0.001885537	0
Il18r1	0.933960376	0.066039624	2.649178951	3.26E-05	2.37E-05	0.32176265	0.36189747	2.1926053	0.08128545	0.039929014	0.062381853	0.034494232	0
Hs2st1	0.933960376	0.066039624	2.649178951	0.000252832	0.000104645	1.4939378	1.564249	0.96879023	0.2873346	0.16470718	0.234404537	0.146850044	0
Scn4b	0.933960376	0.066039624	2.649178951	3.01E-06	1.06E-06	1.694482	1.6562691	1.7666852	0	0.000776398	0	0.000665484	0
Cecr2	0.933760256	0.066239744	2.645938937	7.93E-07	3.89E-07	1.462258	1.4407883	1.4850467	0.001890359	0.000110914	0.001890359	0.000110914	0
Wnt3	0.933760256	0.066239744	2.645938937	1.24E-07	3.71E-07	-1.5083244	-1.4629555	1.9927564	0	0.000665484	0	0.000665484	0
Dmc1	0.933760256	0.066239744	2.645938937	7.91E-07	4.06E-07	1.4977382	1.5295372	1.5906814	0	0.000332742	0	0.000221828	0
Espn	0.933560136	0.066439864	2.642708005	3.51E-06	1.21E-05	-1.5649238	-1.650341	1.5830032	0.003780718	0.034050576	0.003780718	0.031055901	0
Ccdc102a	0.933560136	0.066439864	2.642708005	4.13E-06	1.19E-05	-1.4120436	-1.4785233	1.5695205	0.009451796	0.015749779	0.009451796	0.014862467	0
Adgrg5	0.933560136	0.066439864	2.642708005	2.28E-06	5.43E-06	-0.8203374	-0.85451317	2.2044647	0	0.001330967	0	0.001330967	0
Ass1	0.933560136	0.066439864	2.642708005	3.42E-05	0.000104081	-1.3102344	-1.4062195	1.2584566	0.026465029	0.33862025	0.024574669	0.225598935	0
Hist1h1b	0.933560136	0.066439864	2.642708005	0.000116259	5.56E-05	1.6165601	1.6422977	1.2290742	0.0415879	0.02595386	0.039697543	0.023624667	0
2700081O15Rik	0.933360016	0.066639984	2.639486099	0.000188004	6.03E-05	2.6891496	2.625224	2.0138166	0.20415878	0.05700976	0.173913043	0.052351375	0
Dhcr24	0.933360016	0.066639984	2.639486099	5.14E-05	1.97E-05	1.8459666	1.936491	1.3324081	0.07561437	0.028726708	0.066162571	0.027617569	0
Cmya5	0.933360016	0.066639984	2.639486099	2.24E-05	1.02E-05	1.5384035	1.5009003	1.6979156	0.02457467	0.012644189	0.02268431	0.011867791	0
Fas	0.933360016	0.066639984	2.639486099	0.000342947	0.000147609	1.40856	1.4651327	0.8516301	0.33459356	0.23025732	0.262759924	0.191770186	0
Alpl	0.933159896	0.066840104	2.636273165	8.84E-08	2.18E-07	-1.0213847	-1.0006256	1.9890186	0	0.000443656	0	0.000443656	0
Gzmb	0.933159896	0.066840104	2.636273165	1.26E-07	2.60E-07	-0.9539452	-0.97169113	1.8825407	0	0.000110914	0	0.000110914	0
Atp2b4	0.933159896	0.066840104	2.636273165	2.62E-06	1.78E-06	1.2285191	1.2089787	1.9368988	0	0.001330967	0	0.001330967	0
Rem2	0.933159896	0.066840104	2.636273165	2.03E-06	1.30E-06	1.0489432	1.0185032	1.9936996	0.003780718	0.001774623	0.001890359	0.001663709	0
Cdc42bpa	0.933159896	0.066840104	2.636273165	8.75E-06	3.16E-06	2.2018955	2.118578	1.8687899	0.015122874	0.005323869	0.015122873	0.004991127	0
Slc16a7	0.933159896	0.066840104	2.636273165	5.99E-07	3.66E-07	1.1767625	1.1189365	2.0103855	0	0.00055457	0	0.000443656	0
Gm11579	0.932959776	0.067040224	2.633069149	6.74E-05	2.93E-05	1.668039	1.8393974	1.3378829	0.09829868	0.05079858	0.094517958	0.047471162	0
Tbc1d30	0.932959776	0.067040224	2.633069149	3.47E-07	9.58E-07	-1.0120373	-1.0288277	2.088375	0	0.001441881	0	0.001441881	0
Gm26891	0.932759656	0.067240344	2.629873998	4.93E-07	2.38E-07	1.4723121	1.4042683	1.7157881	0	0.000443656	0	0.000443656	0
Il21r	0.932759656	0.067240344	2.629873998	0.000786442	0.000392341	1.0444962	1.0784321	0.6114423	0.87145555	0.662378	0.533081285	0.45230701	0
Gm26896	0.932559536	0.067440464	2.626687659	2.22E-07	1.10E-07	1.3962777	1.3723774	1.6579616	0.001890359	0	0.001890359	0	0
Ppp1r1b	0.932559536	0.067440464	2.626687659	2.43E-06	2.54E-06	0.5023519	0.49787712	2.223128	0.001890359	0.002218279	0.001890359	0.002107365	0
Edil3	0.932359416	0.067640584	2.623510079	1.02E-07	2.53E-07	-1.1121808	-1.0840988	2.0383232	0	0.000221828	0	0.000221828	0
Ppm1k	0.932359416	0.067640584	2.623510079	0.000112174	5.64E-05	1.0963571	1.1166544	0.6472537	0.13232514	0.08285271	0.111531191	0.075421473	0
Nacc2	0.932359416	0.067640584	2.623510079	1.11E-06	7.07E-06	-1.7093832	-1.532671	2.157665	0.001890359	0.0175244	0.001890359	0.014862467	0
Vim	0.932159296	0.067840704	2.620341206	0.000564488	0.001427634	-1.2460669	-1.2842321	0.9599562	0.47826087	3.0440328	0.328922495	0.736801242	0
Scn2b	0.932159296	0.067840704	2.620341206	4.37E-06	1.65E-06	1.4119211	1.3572769	1.3444451	0.003780718	0.001774623	0.003780718	0.001663709	0
Cdkl2	0.932159296	0.067840704	2.620341206	3.62E-07	9.72E-07	-1.3860054	-1.4452152	1.6466539	0	0.001885537	0	0.001552795	0
Ldhb	0.932159296	0.067840704	2.620341206	0.001789528	0.000612753	2.1617978	2.3344717	1.4605027	1.8714556	0.90993786	0.797731569	0.479924579	0
Oas3	0.932159296	0.067840704	2.620341206	1.06E-05	3.32E-05	-1.1741004	-1.2372265	1.9694996	0.007561437	0.053460516	0.007561437	0.046140195	0
BC021614	0.932159296	0.067840704	2.620341206	4.40E-05	0.000124918	-1.4136558	-1.4571133	0.98509854	0.039697543	0.36523956	0.039697543	0.254991127	0
Rgs1	0.932159296	0.067840704	2.620341206	1.83E-06	5.52E-06	-1.4561856	-1.4020786	1.7279313	0.001890359	0.009427684	0.001890359	0.009094942	0
Cnn3	0.932159296	0.067840704	2.620341206	0.000708781	0.00036635	1.3740067	1.4882412	1.2925627	0.68809074	0.5583407	0.449905482	0.373114463	0
Batf3	0.931959176	0.068040824	2.617180989	8.42E-08	1.94E-07	-1.2246666	-1.2357674	1.8177875	0	0.000110914	0	0.000110914	0
Rasgef1a	0.931959176	0.068040824	2.617180989	2.67E-06	2.12E-06	0.8019926	0.8407612	1.9830877	0.001890359	0.00255102	0.001890359	0.002329193	0
Dlk1	0.931959176	0.068040824	2.617180989	2.20E-07	3.63E-07	-0.26984155	-0.26130486	2.1454628	0	0.000332742	0	0.000332742	0
Ggt1	0.931959176	0.068040824	2.617180989	1.89E-06	8.54E-06	-1.4234345	-1.4004688	2.0566902	0	0.014973381	0	0.013753327	0
Golm1	0.931759055	0.068240945	2.614029376	5.70E-07	2.51E-06	-1.2283224	-1.0564384	2.2229335	0	0.001996451	0	0.001885537	0
Prps2	0.931759055	0.068240945	2.614029376	0.000249712	0.000125272	1.046551	1.0978804	0.62111783	0.21550095	0.2037489	0.185255198	0.177240461	0
Mettl6	0.931759055	0.068240945	2.614029376	0.000222571	9.84E-05	1.364993	1.5148191	0.8820876	0.2589792	0.1425244	0.230623819	0.130434783	0
Pdcd1	0.931759055	0.068240945	2.614029376	1.46E-05	3.38E-05	-0.7249811	-0.69648457	2.0058024	0.005671077	0.06566105	0.003780718	0.053571429	0
Trav16d-dv11	0.931759055	0.068240945	2.614029376	6.21E-06	2.86E-06	1.3052822	1.282938	1.4718057	0.005671077	0.004214729	0.005671078	0.00310559	0
Cdc14b	0.931558935	0.068441065	2.610886317	4.87E-05	2.00E-05	1.4135457	1.3950233	1.0953127	0.037807185	0.032608695	0.034026465	0.030390417	0
Isg15	0.931558935	0.068441065	2.610886317	7.27E-05	0.000328467	-1.313199	-1.1661606	2.1760867	0.058601134	0.66914374	0.049149338	0.243456078	0
Hpdl	0.931558935	0.068441065	2.610886317	6.47E-08	1.65E-07	-1.2567267	-1.2350464	2.008605	0	0	0	0	0
Serpina3g	0.931558935	0.068441065	2.610886317	1.35E-07	2.94E-07	-0.7698986	-0.7395687	2.1315365	0.001890359	0.000443656	0.001890359	0.000443656	0
Mmp9	0.931358815	0.068641185	2.607751762	6.56E-07	1.58E-06	-0.100663945	-0.057229996	2.403377	0	0.002883762	0	0.002440106	0
Myo1f	0.931358815	0.068641185	2.607751762	2.23E-05	8.24E-06	2.5307682	2.4185905	1.9966903	0.02079395	0.00676575	0.020793951	0.006654836	0
Peg10	0.931358815	0.068641185	2.607751762	3.95E-07	2.10E-07	1.1722542	1.1543713	1.826033	0	0.000221828	0	0.000221828	0
Smim5	0.931358815	0.068641185	2.607751762	1.09E-06	5.58E-07	1.3229691	1.3258038	1.7782621	0	0.000110914	0	0.000110914	0
Stap1	0.931358815	0.068641185	2.607751762	0.00065779	0.000305873	1.4227636	1.5801868	1.141185	0.7504726	0.4411047	0.463137996	0.301464064	0
Dio2	0.931358815	0.068641185	2.607751762	1.22E-06	4.70E-07	1.519244	1.4787636	1.489695	0	0.000776398	0	0.000776398	0
Fosb	0.931358815	0.068641185	2.607751762	3.08E-06	2.23E-06	0.90653574	0.92723656	1.9710739	0.003780718	0.004214729	0.003780718	0.003216504	0
Fam163b	0.931158695	0.068841305	2.60462566	2.61E-06	1.90E-06	1.0839248	1.0653973	1.993535	0.001890359	0.001996451	0.001890359	0.001996451	0
Pou3f1	0.931158695	0.068841305	2.60462566	2.33E-07	1.57E-07	0.96425784	0.98181534	1.9263964	0	0	0	0	0
Trim24	0.931158695	0.068841305	2.60462566	0.000311827	0.00014199	1.3786708	1.5083723	0.93090636	0.38563326	0.22116238	0.285444234	0.185891748	0
Syt14	0.931158695	0.068841305	2.60462566	1.07E-05	4.15E-06	2.047626	2.1139889	1.6523755	0.009451796	0.004658385	0.009451796	0.004547471	0
Ptpdc1	0.931158695	0.068841305	2.60462566	4.27E-06	1.66E-06	1.5480435	1.4463329	1.311002	0.005671077	0.001552795	0.005671078	0.001552795	0
Trbv12-2	0.930958575	0.069041425	2.601507963	4.25E-05	1.90E-05	1.400902	1.4638767	0.98157996	0.12854442	0.043921918	0.115311909	0.040594499	0
Sox4	0.930958575	0.069041425	2.601507963	0.002504322	0.000921125	1.973335	1.9595947	1.382414	2.5916824	1.2244898	0.79584121	0.527284827	0
Gm16702	0.930958575	0.069041425	2.601507963	1.94E-07	5.17E-07	-1.2182987	-1.2065239	1.7578542	0	0.001220053	0	0.001220053	0
Actg2	0.930958575	0.069041425	2.601507963	1.04E-06	9.22E-07	0.96808004	0.82349586	2.1452305	0	0.001109139	0	0.001109139	0
Pla2g4f	0.930958575	0.069041425	2.601507963	3.54E-07	8.98E-07	-0.5363153	-0.44726562	2.1708484	0	0.001885537	0	0.001774623	0
Id1	0.930958575	0.069041425	2.601507963	5.04E-06	2.17E-06	1.3556099	1.3065624	1.324928	0.005671077	0.003992902	0.005671078	0.003992902	0
Srm	0.930958575	0.069041425	2.601507963	3.48E-05	9.56E-05	-1.2524979	-1.2588825	1.438937	0.032136105	0.19609582	0.032136106	0.159383319	0
Tnfrsf13c	0.930958575	0.069041425	2.601507963	1.92E-07	5.96E-07	-1.0358502	-1.0515785	2.0717182	0	0.000443656	0	0.000443656	0
Csf1	0.930758455	0.069241545	2.59839862	8.56E-08	2.06E-07	-1.129529	-1.129755	1.8990359	0	0	0	0	0
Cdr2l	0.930758455	0.069241545	2.59839862	5.32E-06	2.11E-06	1.8996409	1.8176365	1.5315229	0.007561437	0.00310559	0.007561437	0.002883762	0
Whsc1	0.930758455	0.069241545	2.59839862	0.000116298	4.78E-05	1.5915223	1.6736565	1.0797168	0.13043478	0.05645519	0.115311909	0.051685892	0
Trav13-3	0.930758455	0.069241545	2.59839862	1.50E-06	6.57E-07	1.4486061	1.476574	1.5388654	0.001890359	0.000887312	0.001890359	0.000665484	0
Grrp1	0.930758455	0.069241545	2.59839862	1.01E-07	2.92E-07	-1.3597131	-1.3170853	1.892219	0	0.000332742	0	0.000332742	0
Hapln1	0.930558335	0.069441665	2.595297585	1.03E-07	3.52E-07	-0.82335263	-0.71754074	2.4164906	0	0.000332742	0	0.000221828	0
Tnfrsf9	0.930558335	0.069441665	2.595297585	6.31E-06	1.35E-05	-0.42389324	-0.37255478	2.2009902	0.003780718	0.023735581	0.003780718	0.01663709	0
D230017M19Rik	0.930558335	0.069441665	2.595297585	5.43E-06	2.21E-06	1.85004	1.88657	1.6316346	0.005671077	0.003771074	0.005671078	0.003438332	0
Ccdc181	0.930558335	0.069441665	2.595297585	2.21E-05	1.04E-05	1.2492654	1.235651	0.9260532	0.02268431	0.012089619	0.020793951	0.011202307	0
Fam83h	0.930558335	0.069441665	2.595297585	3.40E-07	1.53E-07	1.5426689	1.52771	1.6438448	0.001890359	0	0.001890359	0	0
Oasl1	0.930358215	0.069641785	2.592204809	4.85E-06	1.59E-05	-1.0105557	-0.92866135	2.2495074	0.003780718	0.035936113	0.003780718	0.028948536	0
Esrp2	0.930358215	0.069641785	2.592204809	1.71E-06	5.81E-07	1.5214449	1.4529285	1.4838388	0	0.000221828	0	0.000221828	0
Gm12976	0.930358215	0.069641785	2.592204809	5.62E-07	1.32E-06	-1.4209199	-1.3891716	1.671494	0	0.001330967	0	0.001109139	0
A330032B11Rik	0.930358215	0.069641785	2.592204809	1.74E-07	4.50E-07	-1.2565062	-1.2711449	1.7596357	0	0.000665484	0	0.000332742	0
Tac4	0.930358215	0.069641785	2.592204809	1.26E-07	2.80E-07	-0.96879834	-0.9595928	2.048801	0	0.000776398	0	0.000776398	0
Cmpk2	0.930358215	0.069641785	2.592204809	2.73E-06	1.06E-05	-0.8797856	-0.8015976	2.1990194	0	0.020075422	0	0.016415262	0
Car14	0.930358215	0.069641785	2.592204809	3.75E-07	1.54E-07	1.4463327	1.4197197	1.5694633	0	0.000110914	0	0.000110914	0
Pvr	0.930358215	0.069641785	2.592204809	0.000172611	8.42E-05	1.1248322	1.0981112	0.7317342	0.24196598	0.16115794	0.20415879	0.139751553	0
Bex1	0.930158095	0.069841905	2.589120244	6.37E-06	2.95E-06	2.2663267	2.2374191	2.2221081	0.005671077	0.003992902	0.005671078	0.00366016	0
Gm4070	0.930158095	0.069841905	2.589120244	5.58E-06	1.75E-05	-1.2897023	-1.294632	1.7854629	0.005671077	0.02029725	0.005671078	0.019299024	0
Mtap7d3	0.930158095	0.069841905	2.589120244	2.77E-06	1.67E-06	1.2148552	1.180296	1.8031796	0.003780718	0.001663709	0.003780718	0.001330967	0
Gm26551	0.930158095	0.069841905	2.589120244	0.000324453	0.000153239	1.2242968	1.2559566	0.7523922	0.37807184	0.24556345	0.283553875	0.200199645	0
Ddah2	0.930158095	0.069841905	2.589120244	8.16E-05	2.79E-05	2.4847767	2.534361	1.9521617	0.07561437	0.035492457	0.06805293	0.033052351	0
Fam184a	0.930158095	0.069841905	2.589120244	1.13E-06	6.36E-07	1.3633707	1.3986645	1.6713074	0	0.00055457	0	0.00055457	0
Itgam	0.930158095	0.069841905	2.589120244	5.96E-06	2.56E-06	1.4052844	1.3279018	1.3691593	0.013232514	0.005545697	0.013232514	0.005323869	0
Ctnnbip1	0.930158095	0.069841905	2.589120244	0.000141757	4.77E-05	2.2974148	2.447277	1.6880367	0.1436673	0.066437446	0.124763705	0.060337178	0
Nes	0.930158095	0.069841905	2.589120244	7.59E-08	1.58E-07	-0.76635754	-0.76324844	2.1635883	0.001890359	0.000110914	0.001890359	0.000110914	0
4632428C04Rik	0.930158095	0.069841905	2.589120244	1.05E-07	2.57E-07	-1.2396387	-1.2562294	1.9198942	0	0.000665484	0	0.000665484	0
Gm43003	0.929957975	0.070042025	2.586043843	8.94E-08	3.12E-07	-1.2725958	-1.2032967	2.0507083	0	0.000665484	0	0.000443656	0
Atp8b4	0.929957975	0.070042025	2.586043843	5.21E-06	1.65E-05	-1.2288677	-1.2165222	2.055288	0.001890359	0.026952086	0.001890359	0.025066548	0
Fbxl22	0.929957975	0.070042025	2.586043843	1.34E-05	5.96E-06	1.2533503	1.2962799	1.3966662	0.007561437	0.007209405	0.007561437	0.00676575	0
Nr4a2	0.929957975	0.070042025	2.586043843	2.09E-06	2.00E-06	0.75322723	0.72421837	2.2249682	0	0.001885537	0	0.001552795	0
Gm26840	0.929757855	0.070242145	2.582975558	2.41E-07	1.12E-07	1.4813117	1.4492245	1.6531377	0	0.000221828	0	0.000221828	0
Ccr6	0.929757855	0.070242145	2.582975558	2.30E-07	3.49E-07	-0.5259495	-0.48485947	2.217534	0	0	0	0	0
Mkx	0.929757855	0.070242145	2.582975558	2.81E-07	1.61E-07	1.1258616	1.1167183	1.6395205	0.001890359	0	0.001890359	0	0
Mef2c	0.929557735	0.070442265	2.579915344	7.80E-07	2.53E-06	-0.5523389	-0.46691132	2.476246	0	0.003549246	0	0.001996451	0
Camk2n1	0.929557735	0.070442265	2.579915344	1.82E-05	8.12E-06	1.5115683	1.4959288	1.4534171	0.02268431	0.014640639	0.020793951	0.013753327	0
Lap3	0.929557735	0.070442265	2.579915344	8.76E-06	2.73E-05	-1.5079058	-1.5106287	1.4024415	0.009451796	0.049245786	0.007561437	0.045474712	0
Klra7	0.929557735	0.070442265	2.579915344	1.32E-07	4.85E-07	-1.3783711	-1.2640247	2.161161	0	0.000887312	0	0.000776398	0
Gatm	0.929557735	0.070442265	2.579915344	5.22E-07	2.92E-07	1.166276	1.1706448	1.7001573	0	0.000887312	0	0.000776398	0
4930554G24Rik	0.929557735	0.070442265	2.579915344	1.13E-07	2.98E-07	-1.2011718	-1.1886597	1.9247273	0	0.000665484	0	0.000665484	0
Col1a1	0.929557735	0.070442265	2.579915344	4.55E-07	9.77E-07	-1.3399415	-1.2980976	1.707542	0	0.002772848	0	0.002440106	0
Rin2	0.929357615	0.070642385	2.576863155	1.49E-06	6.86E-07	1.338679	1.3065395	1.4482179	0.003780718	0.000998225	0.003780718	0.000998225	0
Ar	0.929357615	0.070642385	2.576863155	3.23E-06	6.52E-06	-0.41500515	-0.5123596	1.9805675	0.003780718	0.011202307	0.001890359	0.010647737	0
Pxdc1	0.929357615	0.070642385	2.576863155	3.50E-07	1.59E-07	1.3428307	1.3165417	1.6788795	0	0	0	0	0
Adam6b	0.929157494	0.070842506	2.573818944	3.13E-07	8.16E-07	-0.8228829	-0.8707237	1.8584331	0	0.00055457	0	0.00055457	0
Muc2	0.929157494	0.070842506	2.573818944	1.14E-07	2.34E-07	-1.0421796	-1.0216389	1.758688	0	0.000332742	0	0.000332742	0
Gch1	0.929157494	0.070842506	2.573818944	5.39E-05	2.33E-05	1.5553033	1.5044117	1.1900779	0.051039696	0.027839396	0.04536862	0.025177462	0
Akap12	0.929157494	0.070842506	2.573818944	6.65E-05	2.80E-05	1.3450656	1.3542118	1.0103029	0.04536862	0.035714287	0.039697543	0.033828749	0
Zfp467	0.928957374	0.071042626	2.570782667	2.19E-05	4.76E-05	-0.87734544	-0.9974985	1.7728041	0.04347826	0.12078527	0.041587902	0.106588287	0
Dynlt1c	0.928957374	0.071042626	2.570782667	0.000198981	9.51E-05	1.1281062	1.1411266	0.67948204	0.15122874	0.14518633	0.137996219	0.131100266	0
1700001O22Rik	0.928957374	0.071042626	2.570782667	3.55E-07	8.78E-07	-1.2623794	-1.2996178	1.5737638	0.001890359	0.001774623	0.001890359	0.001774623	0
Ptger3	0.928957374	0.071042626	2.570782667	2.83E-07	4.78E-07	-0.017669503	0.08825874	2.1047904	0	0.000665484	0	0.000665484	0
Pgf	0.928957374	0.071042626	2.570782667	1.17E-07	2.88E-07	-1.0529963	-1.0712109	2.014471	0	0.000998225	0	0.000998225	0
Elavl3	0.928957374	0.071042626	2.570782667	6.51E-07	1.72E-06	-1.2491844	-1.2851677	1.5220267	0	0.001774623	0	0.001330967	0
Tspan3	0.928957374	0.071042626	2.570782667	0.000153115	6.95E-05	1.2873678	1.301897	0.78847975	0.15122874	0.111357585	0.134215501	0.104148181	0
K230010J24Rik	0.928757254	0.071242746	2.567754279	2.74E-07	1.20E-07	1.4663758	1.4182167	1.5811983	0.003780718	0.000110914	0.003780718	0.000110914	0
Gbp6-1	0.928757254	0.071242746	2.567754279	8.53E-06	1.82E-05	-0.16088565	-0.117500305	2.1916788	0.009451796	0.049467612	0.009451796	0.039596273	0
Amica1	0.928757254	0.071242746	2.567754279	4.34E-06	1.70E-05	-1.0975264	-0.98329353	2.2788765	0	0.027617568	0	0.020186335	0
Slc9a9	0.928557134	0.071442866	2.564733734	0.000507592	0.000187006	2.0418262	2.1363478	1.4889166	0.5973535	0.27728483	0.417769376	0.215505768	0
Fhl2	0.928557134	0.071442866	2.564733734	5.56E-06	6.21E-06	0.54625934	0.45440292	1.9408349	0.003780718	0.0087622	0.003780718	0.008429459	0
Gm28836	0.928557134	0.071442866	2.564733734	2.90E-07	7.95E-07	-1.269301	-1.3170872	2.0873356	0	0.001885537	0	0.001774623	0
Lhfp	0.928557134	0.071442866	2.564733734	3.58E-06	3.04E-06	1.0514779	1.0335865	1.9179947	0.005671077	0.007542147	0.003780718	0.007098492	0
Lgr6	0.928557134	0.071442866	2.564733734	8.65E-08	1.66E-07	-0.97856635	-1.001854	1.7868106	0	0.000443656	0	0.000332742	0
Lrrc32	0.928557134	0.071442866	2.564733734	2.22E-06	1.24E-06	1.0447716	1.0763054	1.9618093	0	0.00055457	0	0.00055457	0
Basp1	0.928557134	0.071442866	2.564733734	0.00018114	0.000140849	1.1290578	1.1499672	1.7647796	0.16446126	0.16814552	0.134215501	0.1114685	0
Ppp1r3f	0.928357014	0.071642986	2.56172099	4.07E-06	1.03E-05	-1.1745508	-1.1846104	1.4871635	0.003780718	0.025621118	0.003780718	0.024179237	0
Serpinb5	0.928357014	0.071642986	2.56172099	1.30E-06	8.80E-07	1.3799418	1.307661	2.003938	0	0.001552795	0	0.001441881	0
Ccl22	0.928357014	0.071642986	2.56172099	2.40E-07	5.87E-07	-1.0948086	-1.1183453	1.7752455	0	0.000443656	0	0.000443656	0
Htr1b	0.928357014	0.071642986	2.56172099	9.02E-08	1.83E-07	-1.0661876	-1.0659256	1.7912655	0	0.000332742	0	0.000221828	0
Atp7b	0.928357014	0.071642986	2.56172099	1.15E-07	2.44E-07	-0.8919592	-0.877573	2.0019658	0	0.000665484	0	0.00055457	0
Ganc	0.928156894	0.071843106	2.558716001	6.99E-05	3.19E-05	1.1689104	1.1834936	0.8572805	0.077504724	0.05623336	0.073724008	0.052018634	0
Lair1	0.928156894	0.071843106	2.558716001	2.87E-06	9.36E-06	-1.1739204	-1.2320709	1.8111113	0.003780718	0.017635316	0.001890359	0.016415262	0
Zfp946	0.928156894	0.071843106	2.558716001	0.000129935	5.87E-05	1.4113212	1.4650898	1.0880219	0.1663516	0.08152174	0.141776938	0.074090506	0
Ifi30	0.928156894	0.071843106	2.558716001	1.36E-05	4.56E-05	-1.4872781	-1.523591	1.2433099	0.007561437	0.13309671	0.007561437	0.111135759	0
4930486L24Rik	0.928156894	0.071843106	2.558716001	2.17E-05	1.10E-05	1.4524083	1.4481812	1.563043	0.039697543	0.016858917	0.037807183	0.015971606	0
Klf7	0.928156894	0.071843106	2.558716001	0.000321062	0.000151159	1.2078305	1.2748814	0.7015641	0.39130434	0.22870453	0.302457467	0.183451642	0
Bcl2l11	0.927956774	0.072043226	2.555718725	0.000242584	0.0001288	1.3754184	1.3818436	1.4735371	0.14177693	0.13342945	0.117202268	0.089285714	0
I830134H01Rik	0.927956774	0.072043226	2.555718725	7.57E-07	4.03E-07	1.3083973	1.3227959	1.7043346	0	0.00055457	0	0.000443656	0
Evl	0.927956774	0.072043226	2.555718725	0.000242872	0.000478451	-0.968737	-1.0116386	0.8132906	0.24385633	0.91925466	0.196597353	0.543256433	0
A930038B10Rik	0.927956774	0.072043226	2.555718725	1.48E-07	3.16E-07	-1.1315695	-1.1286755	1.7783774	0	0.000443656	0	0.000443656	0
ADT_CD8b(Ly-3)_A0230	0.927756654	0.072243346	2.552729118	511.7573	162.87009	5.0605674	3.3254018	4.3392715	356.61627	92.863686	1	0.960181899	0
Tmem64	0.927756654	0.072243346	2.552729118	3.26E-05	8.42E-05	-1.2610359	-1.2832823	0.9697645	0.06427221	0.23824312	0.058601134	0.187333629	0
Xaf1	0.927756654	0.072243346	2.552729118	4.24E-05	0.000115977	-0.8972441	-0.9116812	1.8965292	0.06427221	0.23036824	0.058601134	0.167147294	0
Ttc26	0.927756654	0.072243346	2.552729118	1.39E-06	6.72E-07	1.3773901	1.3560219	1.495293	0.001890359	0.000221828	0.001890359	0.000221828	0
Edaradd	0.927756654	0.072243346	2.552729118	0.000238087	7.73E-05	3.2095761	3.1344109	2.6181061	0.30812854	0.10814108	0.247637051	0.088398403	0
Ptpn5	0.927756654	0.072243346	2.552729118	8.18E-08	1.69E-07	-1.0985177	-1.086729	1.8417294	0	0.000110914	0	0.000110914	0
Trav4-4-dv10	0.927756654	0.072243346	2.552729118	2.04E-05	8.36E-06	1.4375864	1.4369907	1.2571762	0.037807185	0.015749779	0.02268431	0.008540373	0
Ighm	0.927756654	0.072243346	2.552729118	0.000883049	0.000404124	1.4068667	1.3387508	1.0579007	0.9943289	0.594055	0.582230624	0.358806566	0
Rasa3	0.927556534	0.072443466	2.549747139	6.83E-05	0.000179821	-0.88295954	-1.078701	1.595636	0.06427221	0.32142857	0.064272212	0.238575865	0
Atxn7l1os1	0.927556534	0.072443466	2.549747139	9.92E-07	4.21E-07	1.5105076	1.4664135	1.4779015	0	0.000443656	0	0.000443656	0
Pdzk1ip1	0.927556534	0.072443466	2.549747139	1.66E-07	3.25E-07	-0.5407011	-0.4955864	2.1553042	0	0.00055457	0	0.00055457	0
Myo6	0.927556534	0.072443466	2.549747139	8.69E-06	3.82E-05	-1.329012	-1.1642094	2.0066984	0.007561437	0.12311447	0.007561437	0.030612245	0
Syt3	0.927556534	0.072443466	2.549747139	4.37E-07	2.04E-07	1.4195813	1.3649921	1.5328766	0	0.000332742	0	0.000332742	0
Kit	0.927556534	0.072443466	2.549747139	2.52E-06	1.79E-06	0.49257004	0.4756317	2.198702	0.001890359	0.001663709	0.001890359	0.001552795	0
Cxcr5	0.927556534	0.072443466	2.549747139	1.30E-07	2.62E-07	-0.94239056	-0.92160606	1.8464857	0	0.000110914	0	0.000110914	0
Drc1	0.927556534	0.072443466	2.549747139	4.28E-06	6.28E-06	0.08083346	0.069820404	2.1003234	0.001890359	0.01918811	0.001890359	0.013864241	0
Stox1	0.927356414	0.072643586	2.546772744	1.97E-06	6.84E-07	1.7150984	1.6721878	1.5153565	0.003780718	0.000665484	0.003780718	0.00055457	0
Trib1	0.927356414	0.072643586	2.546772744	1.60E-05	1.12E-05	1.027926	1.0997524	1.8794599	0.013232514	0.016748004	0.013232514	0.015306122	0
Sorl1	0.927356414	0.072643586	2.546772744	1.55E-05	3.51E-05	-0.9959611	-1.1319389	1.3698789	0.015122874	0.047914818	0.015122873	0.044920142	0
Dcaf17	0.927156294	0.072843706	2.543805891	0.000224416	0.000115269	1.0382277	1.072999	0.62272227	0.22495274	0.19177018	0.198487713	0.16592724	0
Ap3s1	0.927156294	0.072843706	2.543805891	0.001194336	0.000464321	1.8748786	2.2266798	1.2537613	1.1984878	0.6712511	0.665406427	0.42690772	0
Dzip1	0.927156294	0.072843706	2.543805891	0.000149053	7.44E-05	1.1191181	1.0913448	0.7023559	0.1663516	0.10259539	0.147448015	0.092613132	0
Gbp5	0.927156294	0.072843706	2.543805891	4.26E-06	1.06E-05	-0.7385348	-0.7386875	2.025435	0.001890359	0.017968057	0.001890359	0.01552795	0
Tnfsf4	0.926956174	0.073043826	2.54084654	9.92E-08	2.10E-07	-0.93704087	-0.9392872	1.9445735	0	0.000332742	0	0.000332742	0
Unc5a	0.926956174	0.073043826	2.54084654	1.74E-07	4.08E-07	-1.1538818	-1.192915	1.7002038	0	0.000887312	0	0.000887311	0
Slc17a9	0.926756054	0.073243946	2.537894647	1.12E-05	3.56E-05	-1.3755976	-1.4602451	1.5182071	0.007561437	0.08174357	0.007561437	0.073314108	0
Rell1	0.926756054	0.073243946	2.537894647	6.29E-05	3.19E-05	1.2545452	1.3127728	0.9719124	0.04914934	0.02905945	0.04536862	0.026952085	0
Asns	0.926555934	0.073444066	2.534950174	4.54E-07	9.37E-07	-0.5996659	-0.6273308	1.9372311	0	0.004214729	0	0.00310559	0
Podnl1	0.926555934	0.073444066	2.534950174	1.79E-06	3.96E-06	-0.8364586	-0.9382229	1.8306719	0.001890359	0.00676575	0.001890359	0.006543922	0
C330021F23Rik	0.926555934	0.073444066	2.534950174	3.23E-07	2.36E-07	-0.06891111	-0.078243256	2.001383	0	0	0	0	0
Soat2	0.926555934	0.073444066	2.534950174	1.20E-06	7.30E-07	1.1706356	1.0708485	1.7603923	0	0.000887312	0	0.000776398	0
Zfp667	0.926555934	0.073444066	2.534950174	5.41E-05	2.25E-05	1.5005755	1.5178633	0.9777448	0.04536862	0.033496007	0.04536862	0.031721384	0
Crhbp	0.926555934	0.073444066	2.534950174	2.26E-07	3.09E-07	0.15250407	0.17416	2.1929505	0	0.000110914	0	0.000110914	0
Srgap3	0.926355813	0.073644187	2.532013078	1.70E-06	1.29E-06	1.0601646	1.0536709	1.846474	0.001890359	0.000998225	0.001890359	0.000998225	0
Gm20508	0.926355813	0.073644187	2.532013078	2.72E-07	1.17E-07	1.4014279	1.3907089	1.5205982	0	0	0	0	0
Cxxc5	0.926355813	0.073644187	2.532013078	0.000130338	6.18E-05	1.6703036	1.505187	1.5499899	0.1342155	0.07176131	0.109640832	0.063997338	0
Mgll	0.926355813	0.073644187	2.532013078	2.45E-06	3.51E-06	-0.33204627	-0.31143188	2.162193	0.003780718	0.004103816	0.001890359	0.003771074	0
Gm1661	0.926355813	0.073644187	2.532013078	3.01E-07	2.13E-07	0.7402341	0.7448063	1.7748938	0	0.000221828	0	0.000221828	0
Gm16894	0.926155693	0.073844307	2.52908332	5.06E-07	3.41E-07	0.97740227	0.93963623	1.7524649	0.001890359	0.000665484	0.001890359	0.000665484	0
Tmie	0.926155693	0.073844307	2.52908332	2.10E-05	3.22E-05	-0.29410434	-0.54474926	2.0623431	0.017013233	0.061446317	0.015122873	0.054347826	0
Gpnmb	0.926155693	0.073844307	2.52908332	1.48E-06	3.65E-06	-1.0420775	-1.0440254	1.7283125	0	0.010980479	0	0.010758651	0
Tdrkh	0.926155693	0.073844307	2.52908332	9.59E-05	4.21E-05	1.419362	1.3672037	1.0030612	0.1342155	0.06754658	0.115311909	0.062888199	0
Clec12a	0.926155693	0.073844307	2.52908332	1.79E-06	1.00E-06	1.1191264	1.0318394	1.9355009	0.001890359	0.001109139	0.001890359	0.001109139	0
Tubb2a	0.926155693	0.073844307	2.52908332	0.000172338	7.11E-05	1.405342	1.3572626	1.1389558	0.16824196	0.13365129	0.124763705	0.108141083	0
Ntn4	0.925955573	0.074044427	2.526160859	1.03E-07	2.09E-07	-0.8595155	-0.88620186	1.94753	0	0.000110914	0	0.000110914	0
Epm2aip1	0.925955573	0.074044427	2.526160859	0.000181808	9.00E-05	1.128066	1.1401024	0.67295456	0.22306238	0.14640638	0.190926276	0.127883762	0
Cdk19os	0.925955573	0.074044427	2.526160859	8.25E-05	5.43E-05	1.7641805	1.574934	2.0904303	0.007561437	0.002661934	0.003780718	0.001552795	0
Ppp1r42	0.925955573	0.074044427	2.526160859	7.76E-08	1.69E-07	-0.85259074	-0.8960972	1.8667486	0	0.000443656	0	0.000332742	0
RP23-6I17.1	0.925955573	0.074044427	2.526160859	0.000110752	5.25E-05	1.2771599	1.2616825	0.88564056	0.1436673	0.08651286	0.137996219	0.080301686	0
Il17rb	0.925955573	0.074044427	2.526160859	0.000105807	6.25E-05	1.5510411	1.5211821	1.8388573	0.14933838	0.08873115	0.124763705	0.079636202	0
Dnajc15	0.925955573	0.074044427	2.526160859	0.00043616	0.000216036	1.0917965	1.1609831	0.65690416	0.34026465	0.30379325	0.251417769	0.254658385	0
Il12rb1	0.925955573	0.074044427	2.526160859	5.76E-05	2.04E-05	2.470126	2.568575	1.950949	0.062381852	0.02595386	0.056710775	0.02484472	0
Qpct	0.925755453	0.074244547	2.523245656	9.17E-06	2.51E-05	-1.364314	-1.3526783	1.5619074	0.017013233	0.05002218	0.015122873	0.045918367	0
Sla2	0.925755453	0.074244547	2.523245656	0.000371667	0.000195259	0.9735998	0.9649439	0.58905876	0.37807184	0.28826532	0.308128544	0.239019521	0
Uchl1	0.925755453	0.074244547	2.523245656	2.80E-06	2.33E-06	1.2829776	0.98729897	2.307445	0	0.00255102	0	0.00255102	0
Tgif1	0.925755453	0.074244547	2.523245656	5.51E-05	2.50E-05	1.4403633	1.3847618	1.1242558	0.037807185	0.033717833	0.037807183	0.032830524	0
Cdkn1a	0.925755453	0.074244547	2.523245656	4.48E-07	3.58E-07	0.4655583	0.46631813	2.0364048	0	0	0	0	0
Txlng	0.925755453	0.074244547	2.523245656	0.000149947	7.78E-05	0.9994261	1.0396662	0.58843815	0.1852552	0.11435226	0.166351607	0.10525732	0
Cdh10	0.925755453	0.074244547	2.523245656	2.03E-07	9.58E-08	1.1878006	1.1834068	1.7051823	0	0.000110914	0	0.000110914	0
Ms4a6b	0.925755453	0.074244547	2.523245656	0.000370797	0.0008381	-0.7854708	-1.0208092	1.5171034	0.3610586	1.8548137	0.253308129	0.581078083	0
Homer2	0.925555333	0.074444667	2.520337672	9.80E-08	2.33E-07	-1.0639118	-1.0345592	1.8786371	0.001890359	0.000443656	0.001890359	0.000443656	0
Setbp1	0.925555333	0.074444667	2.520337672	2.74E-07	6.93E-07	-1.0832406	-1.1103287	1.951799	0	0.000665484	0	0.000665484	0
Themis2	0.925555333	0.074444667	2.520337672	7.53E-07	3.72E-07	1.2667214	1.227745	1.5028068	0	0.000776398	0	0.000665484	0
Catsperd	0.925555333	0.074444667	2.520337672	8.10E-07	1.67E-06	-1.1342694	-1.1987839	1.5998282	0	0.002661934	0	0.00255102	0
5830411N06Rik	0.925555333	0.074444667	2.520337672	6.02E-06	3.23E-06	0.77095985	0.7599716	1.9932762	0.001890359	0.002329193	0.001890359	0.002218279	0
Ppm1l	0.925555333	0.074444667	2.520337672	2.62E-05	1.17E-05	1.4619591	1.4952927	1.268649	0.04347826	0.020519078	0.035916824	0.01918811	0
Ptgds	0.925555333	0.074444667	2.520337672	9.89E-08	1.79E-07	-0.8279509	-0.86566734	1.8529761	0	0.000221828	0	0.000221828	0
Mthfd1	0.925355213	0.074644787	2.517436868	1.27E-05	3.23E-05	-1.2402198	-1.2658129	1.2138315	0.005671077	0.06466282	0.005671078	0.059893523	0
Magi1	0.925155093	0.074844907	2.514543204	4.04E-07	2.26E-07	1.1653119	1.1699944	1.7601616	0	0.000221828	0	0.000221828	0
Platr17	0.925155093	0.074844907	2.514543204	2.47E-06	7.09E-06	-1.2473645	-1.2818298	1.3343779	0.003780718	0.021295475	0.003780718	0.016304348	0
Gm43647	0.925155093	0.074844907	2.514543204	0.000206736	0.000107521	1.1814078	1.1608839	0.83059305	0.18903592	0.15960515	0.143667297	0.128216504	0
Fam102a	0.925155093	0.074844907	2.514543204	0.000113191	0.00021415	-0.82553685	-0.918293	0.97567827	0.15689981	0.44276842	0.13610586	0.32675244	0
Gm16120	0.925155093	0.074844907	2.514543204	3.38E-07	7.41E-07	-0.8005142	-0.7365627	1.9733394	0.001890359	0.000776398	0.001890359	0.000776398	0
5830468F06Rik	0.924954973	0.075045027	2.511656642	1.11E-05	2.55E-05	-0.95714957	-1.0025053	1.4557973	0.013232514	0.07031943	0.013232514	0.063110027	0
Gse1	0.924954973	0.075045027	2.511656642	0.000184576	9.94E-05	0.9694727	0.9238138	0.61750567	0.19848771	0.13986246	0.172022684	0.126330967	0
Ahnak	0.924954973	0.075045027	2.511656642	6.30E-06	2.00E-05	-1.2965142	-1.2133961	2.015463	0	0.024955634	0	0.022071872	0
Gm10644	0.924954973	0.075045027	2.511656642	4.98E-07	9.47E-07	-0.848308	-0.93787	1.6218519	0	0.001774623	0	0.001663709	0
Wnt10a	0.924954973	0.075045027	2.511656642	2.21E-07	3.04E-07	-0.06602531	-0.10456085	2.1023042	0	0.000110914	0	0.000110914	0
Emp3	0.924954973	0.075045027	2.511656642	0.000315187	0.000638734	-0.5295753	-0.72211933	1.7021616	0.35916823	1.4866903	0.277882798	0.533939663	0
Slc30a4	0.924754853	0.075245147	2.508777145	4.17E-05	1.91E-05	1.2356197	1.2467623	0.93533725	0.035916824	0.022959184	0.032136106	0.021960958	0
Gm3667	0.924754853	0.075245147	2.508777145	6.74E-08	1.51E-07	-0.96980435	-0.939764	2.0391212	0	0.000332742	0	0.000332742	0
Gna15	0.924754853	0.075245147	2.508777145	6.43E-07	1.44E-06	-0.118384324	-0.21795464	2.1547763	0	0.001109139	0	0.000998225	0
Gm30948	0.924554733	0.075445267	2.505904675	1.85E-07	3.04E-07	-0.32282045	-0.3127098	2.2956572	0	0.000221828	0	0.000221828	0
Lpl	0.924554733	0.075445267	2.505904675	1.66E-06	7.85E-07	1.3162596	1.2660885	1.5649576	0.001890359	0.000776398	0.001890359	0.000776398	0
Bcan	0.924554733	0.075445267	2.505904675	1.16E-07	2.65E-07	-1.0635676	-1.082344	1.8089565	0	0.00055457	0	0.00055457	0
Pbx1	0.924554733	0.075445267	2.505904675	1.02E-06	5.45E-07	1.439628	1.3608894	1.8458476	0.005671077	0.001220053	0.005671078	0.001109139	0
Ccdc122	0.924554733	0.075445267	2.505904675	5.31E-07	1.17E-06	-1.0945305	-1.0645847	1.5962163	0	0.00255102	0	0.002440106	0
ADT_CD8a_A0002	0.924554733	0.075445267	2.505904675	271.6352	90.97721	4.6332107	3.0316968	3.9653008	194.12665	52.470608	1	0.958740018	0
Lmo2	0.924554733	0.075445267	2.505904675	1.13E-06	2.53E-06	-0.657102	-0.6334038	1.9938636	0	0.006322094	0	0.006322094	0
Calcoco1	0.924354613	0.075645387	2.503039193	0.000152931	7.11E-05	1.2799865	1.2615023	0.8572852	0.13232514	0.10126442	0.11342155	0.09338953	0
Kctd15	0.924354613	0.075645387	2.503039193	1.01E-07	2.07E-07	-1.0701426	-1.0842896	1.8546973	0	0	0	0	0
Rpgrip1l	0.924354613	0.075645387	2.503039193	1.75E-05	8.12E-06	1.2767274	1.2528896	1.2010031	0.030245747	0.012755103	0.028355388	0.011978705	0
Eomes	0.924354613	0.075645387	2.503039193	5.80E-07	1.50E-06	-1.0476488	-0.9930515	1.886379	0	0.000998225	0	0.000998225	0
Neb	0.924354613	0.075645387	2.503039193	1.88E-06	5.74E-06	-1.3262511	-1.2915039	1.7834686	0.001890359	0.011978705	0.001890359	0.010758651	0
Gm26801	0.924354613	0.075645387	2.503039193	7.24E-07	3.29E-07	1.3082259	1.298563	1.3820328	0	0.000221828	0	0.000221828	0
Zfp820	0.924354613	0.075645387	2.503039193	2.60E-05	1.14E-05	1.4050385	1.2853737	1.0676788	0.026465029	0.025066549	0.024574669	0.022626442	0
Nabp1	0.924354613	0.075645387	2.503039193	0.000503049	0.000223766	1.4695033	1.5714664	1.1288514	0.5047259	0.36413044	0.361058601	0.261978705	0
Ank2	0.924354613	0.075645387	2.503039193	6.38E-07	5.73E-07	0.4685261	0.45671463	1.955419	0.001890359	0.001330967	0.001890359	0.001330967	0
Plk3	0.924154493	0.075845507	2.500180664	9.80E-06	1.65E-05	-0.6692482	-0.6444454	2.1199605	0.005671077	0.034605145	0.005671078	0.031721384	0
Plxnb2	0.924154493	0.075845507	2.500180664	7.10E-07	4.54E-07	1.1644502	1.0852509	1.8398496	0	0.000332742	0	0.000332742	0
Ctla4	0.924154493	0.075845507	2.500180664	5.03E-06	1.45E-05	-1.0856327	-1.0343761	1.8648858	0.009451796	0.030944986	0.009451796	0.025510204	0
Zfp30	0.924154493	0.075845507	2.500180664	1.41E-05	5.36E-06	1.6939869	1.4697514	1.4602175	0.0415879	0.008096717	0.032136106	0.007763975	0
1810020O05Rik	0.924154493	0.075845507	2.500180664	8.39E-08	1.35E-07	-0.65480137	-0.6437378	1.7868268	0	0.000332742	0	0.000332742	0
Pcyt1a	0.924154493	0.075845507	2.500180664	4.72E-05	2.22E-05	1.4029174	1.4244871	1.2336016	0.07183365	0.033385094	0.060491493	0.030723159	0
Ebi3	0.924154493	0.075845507	2.500180664	3.11E-07	2.09E-07	0.9341258	0.8864708	1.8304192	0	0.000221828	0	0.000221828	0
Camk4	0.923954373	0.076045627	2.497329049	0.001333089	0.000529529	1.6470493	1.825388	1.0183666	1.2722117	0.6943212	0.65973535	0.442102928	0
Cxcr6	0.923954373	0.076045627	2.497329049	1.51E-06	3.66E-06	-0.6542027	-0.5987587	2.184365	0	0.000998225	0	0.000887311	0
Gm4208	0.923954373	0.076045627	2.497329049	7.91E-08	1.60E-07	-0.99786425	-1.0142918	1.8395057	0	0	0	0	0
Bcl2a1b	0.923954373	0.076045627	2.497329049	8.76E-06	2.29E-05	-1.1615032	-1.1545496	1.7051733	0.009451796	0.058895297	0.007561437	0.048025732	0
Lox	0.923954373	0.076045627	2.497329049	2.56E-07	2.67E-07	0.6587026	0.6981125	2.1371489	0	0.000332742	0	0.000332742	0
Trav10n	0.923954373	0.076045627	2.497329049	6.99E-06	2.95E-06	1.3276727	1.3504124	1.4547011	0.009451796	0.004658385	0.005671078	0.003549246	0
Rexo2	0.923954373	0.076045627	2.497329049	6.57E-05	0.000155948	-1.1379468	-1.1455355	0.82897025	0.079395086	0.3537045	0.075614367	0.260204082	0
5430421N21Rik	0.923954373	0.076045627	2.497329049	4.00E-07	3.00E-07	0.9480299	0.8901291	1.8626086	0.003780718	0	0.003780718	0	0
Polr1a	0.923754253	0.076245747	2.494484313	3.02E-05	6.69E-05	-1.0751269	-1.1030064	0.900447	0.017013233	0.091836736	0.017013233	0.08351819	0
Henmt1	0.923754253	0.076245747	2.494484313	1.34E-06	3.39E-06	-1.3751138	-1.3139839	1.5612069	0.001890359	0.007098492	0.001890359	0.006987578	0
Ncam1	0.923754253	0.076245747	2.494484313	9.48E-07	3.92E-07	1.3134794	1.2657375	1.9270756	0	0.000332742	0	0.000221828	0
Marcks	0.923754253	0.076245747	2.494484313	0.000587575	0.000218786	2.08131	1.8800964	1.601811	0.51984876	0.29103816	0.361058601	0.215616681	0
Hspa1b	0.923754253	0.076245747	2.494484313	2.11E-07	3.90E-07	-0.89430153	-0.9093609	1.7307061	0	0.000776398	0	0.000332742	0
H2-D1	0.923754253	0.076245747	2.494484313	0.000597474	0.001737687	-1.2361578	-1.4702368	1.2616397	0.54064274	4.03882	0.351606805	0.768189885	0
Ecscr	0.923554132	0.076445868	2.491646418	6.68E-08	1.21E-07	-0.8869951	-0.88895035	1.789562	0	0.000221828	0	0.000221828	0
Trbv26	0.923554132	0.076445868	2.491646418	3.37E-05	1.48E-05	1.255234	1.1954174	1.0787593	0.07183365	0.046472937	0.058601134	0.041703638	0
Cdc42ep3	0.923554132	0.076445868	2.491646418	9.17E-05	4.35E-05	1.2109292	1.2764072	0.8056996	0.11720227	0.07708518	0.102079395	0.070319432	0
Trbv21	0.923554132	0.076445868	2.491646418	2.68E-07	5.10E-07	-0.96531504	-1.0004444	1.6777476	0	0.000665484	0	0.000665484	0
Haus3	0.923554132	0.076445868	2.491646418	0.000158358	7.92E-05	1.0178094	1.0088501	0.65139556	0.14933838	0.11668146	0.141776938	0.107919255	0
Gdap1l1	0.923354012	0.076645988	2.48881533	3.41E-07	1.94E-07	1.0872954	1.0812798	1.6583505	0	0.000221828	0	0.000221828	0
Evpl	0.923354012	0.076645988	2.48881533	6.29E-06	2.73E-06	1.4712332	1.3535042	1.4161364	0.005671077	0.002883762	0.003780718	0.002883762	0
Gm15655	0.923354012	0.076645988	2.48881533	7.12E-07	2.81E-07	1.2590135	1.2198353	1.6631095	0	0.000332742	0	0.000332742	0
RP23-353F16.3	0.923354012	0.076645988	2.48881533	1.96E-07	1.18E-07	1.073783	1.0379982	1.6893998	0	0.000110914	0	0.000110914	0
Prr5l	0.923354012	0.076645988	2.48881533	3.10E-07	6.01E-07	-0.43820545	-0.41566277	2.1991625	0	0.001441881	0	0.001220053	0
Pde2a	0.923153892	0.076846108	2.485991012	5.83E-07	1.77E-06	-1.2306004	-1.2094479	1.641108	0	0.003216504	0	0.003216504	0
Cd83	0.923153892	0.076846108	2.485991012	7.76E-07	7.16E-07	0.48461133	0.47483635	1.9578122	0	0.00055457	0	0.00055457	0
Nlrc5	0.923153892	0.076846108	2.485991012	2.09E-05	5.08E-05	-1.0147854	-1.1311827	1.3645447	0.017013233	0.08473824	0.017013233	0.076086957	0
Mif4gd	0.922953772	0.077046228	2.483173428	0.000149094	7.53E-05	1.0906341	1.150343	0.76820207	0.16824196	0.14352262	0.155009452	0.129214729	0
Prss2	0.922753652	0.077246348	2.480362544	4.76E-05	1.95E-05	1.6646161	1.6011848	1.4631081	0.07372401	0.033274177	0.015122873	0.005323869	0
Irf7	0.922753652	0.077246348	2.480362544	3.98E-05	0.000137698	-1.2163398	-1.1563454	1.8171921	0.04536862	0.32275954	0.043478261	0.203083407	0
Map1b	0.922753652	0.077246348	2.480362544	3.87E-07	6.40E-07	-0.3853139	-0.36479378	1.866551	0	0.001441881	0	0.001330967	0
Sall3	0.922753652	0.077246348	2.480362544	3.27E-07	1.70E-07	1.3087004	1.285841	1.696327	0	0.000332742	0	0.000332742	0
Ptpre	0.922753652	0.077246348	2.480362544	0.00020322	9.41E-05	1.2627004	1.302433	0.808684	0.18714556	0.14108253	0.15879017	0.122892635	0
Areg	0.922753652	0.077246348	2.480362544	1.07E-07	1.94E-07	-0.64316523	-0.59993553	1.902326	0	0	0	0	0
Eci1	0.922753652	0.077246348	2.480362544	1.36E-05	3.31E-05	-1.1754233	-1.2711849	0.9465358	0.013232514	0.08562555	0.013232514	0.079192547	0
Tmcc3	0.922753652	0.077246348	2.480362544	5.06E-05	2.46E-05	1.4814435	1.4362717	1.4750388	0.06616257	0.038708963	0.062381853	0.035159716	0
Gm26812	0.922753652	0.077246348	2.480362544	1.17E-06	1.35E-06	0.38104638	0.26963043	2.0151668	0.001890359	0.003438332	0.001890359	0.00310559	0
Ier5l	0.922553532	0.077446468	2.477558325	4.55E-07	1.15E-06	-1.289542	-1.2710838	1.6414232	0	0.002440107	0	0.002329193	0
Agr3	0.922553532	0.077446468	2.477558325	6.72E-08	9.67E-08	-0.46356642	-0.45538902	1.915412	0	0	0	0	0
Aqp3	0.922353412	0.077646588	2.474760735	1.98E-06	5.74E-06	-1.0573858	-1.0461311	1.8495519	0	0.012644189	0	0.012311446	0
Chil1	0.922353412	0.077646588	2.474760735	1.98E-07	1.30E-07	0.9276173	0.9201031	1.707675	0	0.000110914	0	0.000110914	0
Trim30b	0.922353412	0.077646588	2.474760735	1.73E-07	4.92E-07	-0.6349129	-0.59096146	2.1302521	0	0.001441881	0	0.001441881	0
Noxo1	0.922353412	0.077646588	2.474760735	8.39E-07	1.99E-06	-1.138775	-1.1473618	1.3961306	0.003780718	0.00366016	0.003780718	0.003438332	0
Klrg1	0.922353412	0.077646588	2.474760735	8.79E-08	8.35E-08	0.21043517	0.18653488	2.0869696	0	0	0	0	0
Pus7	0.922353412	0.077646588	2.474760735	7.65E-06	1.97E-05	-1.2530609	-1.2747774	1.5646942	0.009451796	0.036823425	0.007561437	0.033717835	0
Ccng2	0.922153292	0.077846708	2.471969741	0.000405541	0.00017914	1.4024208	1.4046297	0.9249888	0.41020793	0.2907054	0.328922495	0.238797693	0
Saxo2	0.922153292	0.077846708	2.471969741	1.21E-07	2.63E-07	-1.0898955	-1.123436	1.7580045	0	0.000665484	0	0.00055457	0
Itpr2	0.922153292	0.077846708	2.471969741	0.000488146	0.0002564	0.9529363	0.9703064	0.5919334	0.65595466	0.38842058	0.400756144	0.292812777	0
Lcn10	0.922153292	0.077846708	2.471969741	7.15E-08	8.19E-08	-0.1543058	-0.12220192	2.0479343	0	0	0	0	0
Cux1	0.922153292	0.077846708	2.471969741	0.000807025	0.000333719	1.5276003	1.6662054	0.9119683	0.7561437	0.43755546	0.495274102	0.32985803	0
Plek2	0.921953172	0.078046828	2.469185309	8.70E-08	1.73E-07	-0.85908437	-0.8997879	1.7817163	0	0	0	0	0
Gm13402	0.921953172	0.078046828	2.469185309	1.93E-07	1.06E-07	1.1201655	1.1143723	1.6110268	0	0.000110914	0	0.000110914	0
Mettl21b	0.921953172	0.078046828	2.469185309	1.14E-07	2.06E-07	-0.8348863	-0.8329754	1.7721857	0	0.000110914	0	0.000110914	0
Atp6v1g3	0.921953172	0.078046828	2.469185309	9.60E-08	2.01E-07	-1.0134004	-0.98011017	1.7804132	0	0.000110914	0	0.000110914	0
Fkbp1b	0.921953172	0.078046828	2.469185309	2.41E-07	1.29E-07	1.2052948	1.1907825	1.5270847	0	0	0	0	0
Hr	0.921953172	0.078046828	2.469185309	1.37E-06	7.68E-07	1.337893	1.3130875	1.6479567	0.001890359	0.00055457	0.001890359	0.00055457	0
Hk2	0.921753052	0.078246948	2.466407403	7.44E-06	7.41E-06	0.65973824	0.47265434	2.0136223	0.001890359	0.00676575	0.001890359	0.006433008	0
Map3k19	0.921753052	0.078246948	2.466407403	1.55E-06	7.27E-07	1.3386415	1.2949123	1.5235697	0	0.00055457	0	0.00055457	0
Gucy1b3	0.921753052	0.078246948	2.466407403	5.02E-07	1.60E-06	-1.1762482	-1.095541	1.8917273	0	0.00366016	0	0.003327418	0
Il1rl1	0.921552932	0.078447068	2.463635992	7.20E-08	1.10E-07	-0.50425184	-0.52944946	1.8621676	0	0.000110914	0	0.000110914	0
Gata3	0.921552932	0.078447068	2.463635992	0.000657566	0.000464291	0.87975657	1.0021114	1.4780527	0.6086956	0.6833407	0.378071834	0.384649512	0
Cep95	0.921552932	0.078447068	2.463635992	0.00010695	5.65E-05	0.9921432	0.96639156	0.61326426	0.12287334	0.09738243	0.11342155	0.088952972	0
Dapk2	0.921552932	0.078447068	2.463635992	9.07E-08	1.28E-07	-0.34073755	-0.3900566	1.8919888	0	0	0	0	0
Ckm	0.921352812	0.078647188	2.460871042	8.81E-08	2.01E-07	-1.3011988	-1.2737312	1.8153888	0	0.000221828	0	0.000221828	0
Havcr2	0.921352812	0.078647188	2.460871042	6.08E-08	9.46E-08	-0.66577595	-0.6512451	1.8051077	0	0.000221828	0	0.000221828	0
Mfsd7b	0.921352812	0.078647188	2.460871042	7.52E-05	3.64E-05	1.2031431	1.2018318	0.9337888	0.052930057	0.049800355	0.052930057	0.046583851	0
Gm16239	0.921352812	0.078647188	2.460871042	2.95E-07	1.60E-07	1.1855811	1.1588192	1.5422764	0	0.000332742	0	0.000221828	0
Tsc22d1	0.921352812	0.078647188	2.460871042	0.000132804	5.67E-05	1.6562623	1.6367483	1.3629329	0.2173913	0.09228039	0.172022684	0.078416149	0
Padi1	0.921352812	0.078647188	2.460871042	1.93E-06	4.50E-06	-1.0170945	-1.0981464	1.3690788	0	0.012422361	0	0.011645963	0
Zc3h12c	0.921352812	0.078647188	2.460871042	7.20E-07	4.66E-07	0.815718	0.7995529	1.7229874	0	0.000776398	0	0.000665484	0
Ryr2	0.921352812	0.078647188	2.460871042	8.63E-08	1.25E-07	-0.47603634	-0.44631386	1.9350121	0	0.000110914	0	0.000110914	0
Gm11280	0.921352812	0.078647188	2.460871042	1.91E-07	1.07E-07	1.1857264	1.1579227	1.6618402	0	0	0	0	0
Gm26756	0.921152692	0.078847308	2.458112519	7.73E-08	1.82E-07	-1.2304896	-1.2261543	1.7630167	0	0.000110914	0	0.000110914	0
L3mbtl3	0.921152692	0.078847308	2.458112519	0.000184024	8.97E-05	1.1980937	1.1446857	0.8433657	0.24007562	0.14607365	0.189035917	0.124223602	0
Klrd1	0.921152692	0.078847308	2.458112519	3.01E-06	7.12E-06	-0.30314866	-0.16284752	2.100038	0.001890359	0.004214729	0.001890359	0.003992902	0
Card6	0.921152692	0.078847308	2.458112519	2.65E-05	5.89E-05	-1.1126978	-1.1818485	1.4224946	0.032136105	0.09106034	0.030245747	0.083185448	0
Fbll1	0.921152692	0.078847308	2.458112519	4.18E-07	3.34E-07	0.81032246	0.75928116	1.9813703	0	0.000110914	0	0.000110914	0
Patz1	0.921152692	0.078847308	2.458112519	0.000303108	0.000148248	1.1750745	1.1969519	0.7465696	0.30245748	0.22670807	0.241965974	0.19609583	0
Gpr45	0.920952572	0.079047428	2.45536039	2.85E-07	5.27E-07	-0.7312498	-0.70135117	1.8834212	0	0.000776398	0	0.000665484	0
Mt2	0.920952572	0.079047428	2.45536039	8.90E-08	1.70E-07	-0.8680809	-0.86088943	1.7529888	0	0.000110914	0	0.000110914	0
Slc7a5	0.920952572	0.079047428	2.45536039	7.73E-06	1.69E-05	-1.1930285	-1.1882019	1.6445901	0.009451796	0.036712512	0.009451796	0.033606921	0
Trav11n	0.920952572	0.079047428	2.45536039	7.47E-07	4.15E-07	1.0815951	1.0329609	1.7227544	0	0.00055457	0	0.000332742	0
Trav4d-2	0.920952572	0.079047428	2.45536039	5.01E-07	3.97E-07	0.27362594	0.31009674	1.9042525	0.007561437	0.000776398	0.001890359	0.000443656	0
Sh2d1a	0.920952572	0.079047428	2.45536039	0.001844845	0.000785224	1.6648282	1.7956715	1.255556	1.8506616	1.2110692	0.754253308	0.585847382	0
Mab21l2	0.920952572	0.079047428	2.45536039	2.87E-07	3.29E-07	0.4303425	0.42931366	2.0029602	0	0.000665484	0	0.000443656	0
Arhgap6	0.920952572	0.079047428	2.45536039	8.30E-08	1.46E-07	-0.77026325	-0.7731743	1.7921492	0	0.000110914	0	0.000110914	0
Gm11639	0.920952572	0.079047428	2.45536039	1.53E-07	2.81E-07	-0.72552043	-0.716465	1.9167998	0	0.000332742	0	0.000332742	0
Ccl6	0.920952572	0.079047428	2.45536039	1.41E-07	1.23E-07	0.4954958	0.47326088	1.7916313	0	0.000221828	0	0.000221828	0
Etv1	0.920952572	0.079047428	2.45536039	3.12E-06	1.64E-06	1.321411	1.267231	1.5752918	0.001890359	0.00255102	0.001890359	0.00255102	0
Sidt1	0.920952572	0.079047428	2.45536039	1.45E-05	2.09E-05	-0.14991152	-0.23654175	1.7733269	0.005671077	0.03704525	0.005671078	0.033606921	0
Tspyl4	0.920752451	0.079247549	2.452614624	0.000158422	7.76E-05	1.1822205	1.2301197	0.7223673	0.15311909	0.1019299	0.137996219	0.092945874	0
Arhgap20os	0.920752451	0.079247549	2.452614624	2.94E-07	4.09E-07	-0.15895225	-0.14526558	2.0764832	0	0.000443656	0	0.000443656	0
Acoxl	0.920752451	0.079247549	2.452614624	2.35E-05	1.06E-05	1.6226249	1.4922266	1.495135	0.02268431	0.011424135	0.018903592	0.010425909	0
Itm2a	0.920752451	0.079247549	2.452614624	0.000971661	0.002378136	-0.58372647	-0.41665077	1.8721144	0.979206	5.1709185	0.444234405	0.738908607	0
Hspa4l	0.920752451	0.079247549	2.452614624	0.000229743	0.000136447	1.0533103	1.1413622	1.3095703	0.19281663	0.17945874	0.15879017	0.146073647	0
Trove2	0.920552331	0.079447669	2.449875187	2.45E-05	1.19E-05	1.1647838	1.1863785	0.87208486	0.02079395	0.018300798	0.018903592	0.016748004	0
Pim2	0.920552331	0.079447669	2.449875187	1.50E-05	3.51E-05	-1.1179384	-1.2041788	1.1450393	0.013232514	0.047471162	0.013232514	0.043700089	0
Gm12280	0.920552331	0.079447669	2.449875187	7.75E-08	1.54E-07	-0.83018804	-0.84238815	1.8774233	0	0.000110914	0	0.000110914	0
Chchd10	0.920552331	0.079447669	2.449875187	2.65E-05	8.56E-05	-1.2610247	-1.2511864	1.4231025	0.02079395	0.2015306	0.018903592	0.143855368	0
Alms1	0.920552331	0.079447669	2.449875187	1.99E-05	9.98E-06	1.2069954	1.2244682	1.18594	0.009451796	0.0135315	0.009451796	0.012866016	0
A830010M20Rik	0.920552331	0.079447669	2.449875187	3.49E-05	1.71E-05	1.1066927	1.0948849	0.8625626	0.032136105	0.023846496	0.032136106	0.022737356	0
Fam132b	0.920352211	0.079647789	2.447142048	6.37E-07	2.85E-07	1.2897916	1.2452736	1.6434951	0	0	0	0	0
Pakap	0.920352211	0.079647789	2.447142048	2.40E-07	1.39E-07	0.9966639	0.9952545	1.6182067	0	0.000110914	0	0.000110914	0
Gm12840	0.920352211	0.079647789	2.447142048	0.000338761	0.000577308	-0.6665149	-0.6878557	1.7425965	0.2741021	2.0737576	0.043478261	0.326086957	0
Frrs1l	0.920352211	0.079647789	2.447142048	1.56E-07	3.18E-07	-0.7702321	-0.7711487	1.8249334	0	0.00055457	0	0.00055457	0
Gpr183	0.920352211	0.079647789	2.447142048	7.52E-05	0.000193413	-1.2471598	-1.2082787	1.4810498	0.039697543	0.33496007	0.037807183	0.214063886	0
Tubb3	0.920352211	0.079647789	2.447142048	3.86E-06	9.51E-06	-0.66879314	-0.7103195	1.8332165	0	0.009094942	0	0.007431233	0
Aftph	0.920352211	0.079647789	2.447142048	0.000218585	0.000117677	1.0049888	1.0519876	0.78235966	0.22495274	0.16182342	0.189035917	0.145408163	0
Coro2a	0.920352211	0.079647789	2.447142048	1.35E-06	2.63E-06	-0.57278305	-0.55026054	1.9052271	0.001890359	0.004880213	0.001890359	0.004325643	0
Chd7	0.920352211	0.079647789	2.447142048	4.85E-05	0.000105527	-1.1488119	-1.1713428	1.339873	0.06994329	0.19720496	0.052930057	0.161268855	0
Car8	0.920352211	0.079647789	2.447142048	2.40E-07	3.43E-07	-0.01834262	0.009263992	2.0894747	0	0.000665484	0	0.000665484	0
Spin4	0.920352211	0.079647789	2.447142048	3.30E-07	1.75E-07	1.367831	1.3391972	1.703357	0	0.000221828	0	0.000221828	0
Fbln1	0.920152091	0.079847909	2.444415174	1.93E-06	4.88E-06	-1.2801232	-1.2310658	1.4992828	0.001890359	0.009094942	0.001890359	0.008429459	0
Sh3bp2	0.920152091	0.079847909	2.444415174	2.26E-05	3.60E-05	-0.30937082	-0.2246027	2.0432231	0.026465029	0.053793255	0.024574669	0.048358474	0
Gm12216	0.920152091	0.079847909	2.444415174	1.04E-05	2.89E-05	-1.1282085	-1.1781683	1.4862916	0.013232514	0.047027506	0.013232514	0.043034605	0
Phf6	0.920152091	0.079847909	2.444415174	0.000291808	0.000174103	0.93530124	1.0488291	0.967017	0.22495274	0.24611801	0.192816635	0.201974268	0
Micall2	0.920152091	0.079847909	2.444415174	2.28E-07	1.62E-07	0.83801395	0.81764984	1.794579	0	0.000443656	0	0.000443656	0
A630023P12Rik	0.920152091	0.079847909	2.444415174	2.18E-05	4.52E-05	-0.72293186	-0.8587513	1.4240086	0.009451796	0.100377105	0.009451796	0.084627329	0
Atad5	0.919951971	0.080048029	2.441694535	5.29E-05	2.55E-05	1.1847852	1.1737585	0.89634794	0.054820415	0.03438332	0.039697543	0.031388642	0
Fxyd6	0.919951971	0.080048029	2.441694535	6.57E-08	9.75E-08	-0.52432287	-0.51721764	1.8627844	0	0.000332742	0	0.000332742	0
Art4	0.919951971	0.080048029	2.441694535	0.000126141	5.62E-05	1.5377887	1.4248333	1.1803727	0.12665406	0.073425025	0.115311909	0.066659272	0
Trim59	0.919951971	0.080048029	2.441694535	0.0001661	8.32E-05	1.2201998	1.2670393	1.0051043	0.14744802	0.107808344	0.130434783	0.095053239	0
Csnk1e	0.919951971	0.080048029	2.441694535	0.000309468	0.000140174	1.3347152	1.3860455	0.87346244	0.32325143	0.22071873	0.27221172	0.188442768	0
Ankrd60	0.919951971	0.080048029	2.441694535	1.45E-07	2.04E-07	-0.27938437	-0.26803398	1.8263553	0	0.00055457	0	0.000443656	0
Btla	0.919751851	0.080248149	2.438980098	3.61E-05	7.43E-05	-1.1735504	-1.1497755	1.1121569	0.052930057	0.16060337	0.051039698	0.141415262	0
Ifih1	0.919751851	0.080248149	2.438980098	1.27E-05	3.60E-05	-0.94073534	-0.91303444	1.7893624	0.005671077	0.070874	0.005671078	0.058562555	0
Metrnl	0.919751851	0.080248149	2.438980098	3.64E-07	2.28E-07	0.91904193	0.92222786	1.6395227	0	0	0	0	0
Ddc	0.919751851	0.080248149	2.438980098	1.43E-06	2.69E-06	-0.87267274	-0.9136734	1.7835573	0.003780718	0.003881988	0.003780718	0.00366016	0
Sh3bgrl2	0.919751851	0.080248149	2.438980098	1.01E-07	1.64E-07	-0.6814038	-0.6534138	1.9789959	0	0.000110914	0	0.000110914	0
Anxa11os	0.919751851	0.080248149	2.438980098	8.86E-08	1.65E-07	-0.83222413	-0.84599495	1.8057399	0	0.000110914	0	0.000110914	0
Gm28959	0.919551731	0.080448269	2.436271833	1.73E-07	3.44E-07	-1.0028362	-0.9947376	1.639426	0	0.000443656	0	0.000443656	0
Cited4	0.919551731	0.080448269	2.436271833	2.20E-06	1.67E-06	0.93359905	0.8903351	1.8209182	0.001890359	0.001885537	0.001890359	0.001663709	0
Gm3558	0.919551731	0.080448269	2.436271833	6.15E-08	1.15E-07	-0.4794241	-0.43437195	2.0090303	0	0.000110914	0	0.000110914	0
Slc45a3	0.919551731	0.080448269	2.436271833	4.41E-07	5.42E-07	0.1395402	0.08920097	2.017439	0	0.000332742	0	0.000332742	0
Crabp2	0.919551731	0.080448269	2.436271833	5.95E-08	1.05E-07	-0.73842615	-0.7352295	1.946432	0	0.000110914	0	0.000110914	0
Plac8	0.919551731	0.080448269	2.436271833	9.80E-06	2.48E-05	-0.7026696	-0.7276516	1.8689834	0.007561437	0.013864242	0.007561437	0.011978705	0
Ttll11	0.919551731	0.080448269	2.436271833	7.74E-08	1.38E-07	-0.8697599	-0.86966324	1.7784133	0	0.000110914	0	0.000110914	0
Marcksl1	0.919551731	0.080448269	2.436271833	0.000350593	0.00013376	2.3508947	2.1992083	2.020399	0.3383743	0.18966283	0.245746692	0.146073647	0
Igsf3	0.919351611	0.080648389	2.433569708	1.83E-05	9.42E-06	1.1657588	1.1777172	1.2493553	0.013232514	0.016748004	0.011342155	0.015306122	0
Rasgef1b	0.919351611	0.080648389	2.433569708	1.87E-07	3.16E-07	-0.51048636	-0.48132896	1.9402703	0	0.000332742	0	0.000332742	0
Ephb6	0.919351611	0.080648389	2.433569708	0.000279847	0.000114787	1.5546455	1.4696417	1.2052372	0.22117202	0.17402396	0.162570888	0.12755102	0
Tnfaip3	0.919351611	0.080648389	2.433569708	7.64E-05	3.99E-05	1.1717862	1.1935539	1.0107214	0.06994329	0.052905943	0.062381853	0.04880213	0
4933406C10Rik	0.919351611	0.080648389	2.433569708	7.28E-06	1.54E-05	-0.44794792	-0.41488457	1.8883607	0.003780718	0.03416149	0.003780718	0.028061224	0
8030474K03Rik	0.919351611	0.080648389	2.433569708	1.22E-07	2.38E-07	-0.90988255	-0.90096664	1.7925476	0	0.00055457	0	0.000443656	0
Pnmt	0.919351611	0.080648389	2.433569708	2.85E-07	3.69E-07	-0.0951349	-0.10679245	1.9798881	0	0.000665484	0	0.000665484	0
D16Ertd472e	0.919151491	0.080848509	2.430873694	0.000382933	0.000198884	1.2139146	1.3855295	1.0082331	0.39130434	0.2786158	0.306238185	0.226708075	0
Nlrp1b	0.919151491	0.080848509	2.430873694	1.13E-07	2.27E-07	-0.92706317	-0.958292	1.7098426	0	0.000332742	0	0.000332742	0
Slc7a1	0.919151491	0.080848509	2.430873694	1.65E-05	3.70E-05	-1.1080679	-1.0923185	1.1434796	0.015122874	0.061446317	0.015122873	0.055346051	0
Mettl8	0.919151491	0.080848509	2.430873694	8.03E-05	4.28E-05	0.95743215	0.96894455	0.6563248	0.096408315	0.06177906	0.092627599	0.059006211	0
Lmo4	0.919151491	0.080848509	2.430873694	0.001191997	0.000656401	1.3466436	1.6522894	1.2918595	1.0982987	0.72748446	0.534971645	0.390749778	0
Gm26583	0.919151491	0.080848509	2.430873694	5.04E-06	2.66E-06	1.3014368	1.2207737	1.5820686	0.007561437	0.004991127	0.005671078	0.004658385	0
Chdh	0.919151491	0.080848509	2.430873694	0.00017502	7.39E-05	2.0856864	1.9357195	1.8626817	0.24574669	0.11878882	0.209829868	0.102373558	0
8030423F21Rik	0.919151491	0.080848509	2.430873694	2.11E-07	1.87E-07	0.6162225	0.5688553	1.7886759	0	0.000110914	0	0.000110914	0
Mfap4	0.919151491	0.080848509	2.430873694	7.98E-08	1.09E-07	-0.4479438	-0.43583298	1.7386196	0	0.000110914	0	0.000110914	0
Avpr1a	0.918951371	0.081048629	2.428183758	5.01E-08	6.75E-08	-0.4174852	-0.4010849	1.8618155	0	0	0	0	0
Ccdc88a	0.918951371	0.081048629	2.428183758	5.45E-05	2.12E-05	1.8587838	1.8434248	1.4285926	0.09451796	0.031832296	0.083175803	0.027617569	0
Gm43352	0.918951371	0.081048629	2.428183758	9.44E-05	0.000153702	-0.29314077	-0.251132	1.8070949	0.07183365	0.2643079	0.054820416	0.15350488	0
Mt1	0.918951371	0.081048629	2.428183758	4.36E-07	9.99E-07	-1.0109519	-1.0333862	1.647983	0	0.000998225	0	0.000887311	0
Cad	0.918951371	0.081048629	2.428183758	1.12E-05	2.46E-05	-1.0385692	-1.0366802	1.180759	0.005671077	0.038819876	0.005671078	0.036268855	0
Slc35e4	0.918951371	0.081048629	2.428183758	6.48E-07	3.59E-07	1.1891097	1.1594639	1.520872	0	0.000332742	0	0.000332742	0
Iglon5	0.918951371	0.081048629	2.428183758	7.33E-08	7.36E-08	0.047368117	0.0221138	1.8450388	0	0	0	0	0
Cxcl10	0.918951371	0.081048629	2.428183758	5.54E-07	2.01E-06	-0.37499723	-0.2658329	2.225989	0	0.002329193	0	0.000665484	0
Cd80	0.918751251	0.081248749	2.425499872	9.19E-08	1.27E-07	-0.46181273	-0.45443535	1.8201993	0	0.000110914	0	0.000110914	0
Dtl	0.918751251	0.081248749	2.425499872	1.40E-05	7.55E-06	1.4720665	1.4259949	1.7162659	0.007561437	0.013642414	0.007561437	0.011202307	0
Gadd45b	0.918751251	0.081248749	2.425499872	7.50E-06	8.73E-06	0.4794103	0.5261469	1.8820828	0	0.019409938	0	0.012644188	0
Cotl1	0.918551131	0.081448869	2.422822006	0.000422214	0.000754801	-0.83200955	-0.8751354	0.6240543	0.36672968	1.5727595	0.291115312	0.668700089	0
Grk1	0.918551131	0.081448869	2.422822006	1.88E-07	2.89E-07	-0.67958504	-0.69306946	1.8115458	0	0.000332742	0	0.000332742	0
Afap1	0.918551131	0.081448869	2.422822006	6.79E-05	3.22E-05	1.1750231	1.1558065	0.80190134	0.06427221	0.042147294	0.058601134	0.038487134	0
Nccrp1	0.918551131	0.081448869	2.422822006	5.64E-08	1.03E-07	-0.87498534	-0.9129505	1.8490099	0	0.000110914	0	0.000110914	0
Gm14009	0.918551131	0.081448869	2.422822006	1.37E-07	2.23E-07	-0.66731095	-0.6561203	1.7745906	0	0.000221828	0	0.000221828	0
Ngb	0.918551131	0.081448869	2.422822006	7.78E-08	1.42E-07	-0.8280422	-0.84672356	1.7838092	0	0.000110914	0	0.000110914	0
Brdt	0.918551131	0.081448869	2.422822006	6.80E-05	3.27E-05	1.1348432	1.0600624	0.8467085	0.07561437	0.06066992	0.069943289	0.056233363	0
Dpcr1	0.918551131	0.081448869	2.422822006	1.57E-07	1.00E-07	0.8333946	0.82252884	1.6088468	0.001890359	0.000110914	0.001890359	0.000110914	0
Gcnt1	0.918351011	0.081648989	2.420150128	5.02E-07	1.16E-06	-0.9038472	-0.92611694	1.7162952	0	0.000998225	0	0.000998225	0
Sec16b	0.918351011	0.081648989	2.420150128	1.87E-07	3.26E-07	-0.85539544	-0.8370476	1.799878	0	0.000221828	0	0.000221828	0
Cby3	0.918150891	0.081849109	2.417484211	7.81E-08	1.06E-07	-0.43768302	-0.41501427	1.7842522	0	0.000110914	0	0.000110914	0
Ddx43	0.918150891	0.081849109	2.417484211	8.29E-07	1.78E-06	-1.0835493	-1.011179	1.7931021	0	0.002218279	0	0.002107365	0
Tff1	0.918150891	0.081849109	2.417484211	7.99E-08	9.52E-08	-0.17737478	-0.19082642	1.9369311	0	0.000110914	0	0.000110914	0
4933409D19Rik	0.918150891	0.081849109	2.417484211	6.70E-08	1.11E-07	-0.75136036	-0.74541473	1.7261941	0	0.000443656	0	0.000443656	0
Ctla2a	0.918150891	0.081849109	2.417484211	2.25E-05	4.77E-05	-0.5165681	-0.4184971	1.9985842	0.04536862	0.09205856	0.041587902	0.065106477	0
Cpxm1	0.918150891	0.081849109	2.417484211	1.27E-06	6.53E-07	1.0159645	1.0332451	1.6997716	0	0.00055457	0	0.00055457	0
Trav7n-4	0.91795077	0.08204923	2.414824224	5.51E-07	8.47E-07	-0.8909548	-0.9009228	1.6396955	0	0.001220053	0	0.001220053	0
Hp	0.91795077	0.08204923	2.414824224	1.92E-07	1.10E-07	1.0893352	1.060154	1.6575971	0	0.000110914	0	0.000110914	0
Gm8281	0.91795077	0.08204923	2.414824224	8.70E-08	9.31E-08	-0.008640379	-0.01966095	1.8512914	0	0.000110914	0	0.000110914	0
Gip	0.91795077	0.08204923	2.414824224	2.25E-07	3.90E-07	-0.57526857	-0.5869999	1.7469234	0	0.000998225	0	0.000887311	0
Shank1	0.91795077	0.08204923	2.414824224	4.34E-07	2.79E-07	0.9037142	0.89792633	1.582405	0	0.000332742	0	0.000332742	0
Dmrta2	0.91795077	0.08204923	2.414824224	1.92E-06	9.78E-07	1.2787796	1.2338715	1.4572549	0	0.000998225	0	0.000887311	0
Cyth4	0.91795077	0.08204923	2.414824224	4.08E-05	0.000101271	-1.0441215	-1.1077175	1.5051419	0.026465029	0.1441881	0.026465028	0.119121562	0
Pik3cg	0.91795077	0.08204923	2.414824224	0.000154973	8.42E-05	1.1811817	1.3192539	1.1255814	0.18903592	0.11401952	0.166351607	0.103149956	0
Bcl2a1d	0.91795077	0.08204923	2.414824224	1.29E-05	1.65E-05	-0.01869962	-0.081056595	1.8712537	0.013232514	0.0350488	0.013232514	0.032275954	0
RP23-152B12.3	0.91795077	0.08204923	2.414824224	1.03E-07	1.90E-07	-0.90560734	-0.8868313	1.7748554	0	0.000110914	0	0.000110914	0
Bst2	0.91775065	0.08224935	2.412170138	7.56E-05	0.000210965	-1.0775993	-1.0728188	1.4669172	0.105860114	0.49145964	0.094517958	0.280390417	0
Ovol2	0.91775065	0.08224935	2.412170138	5.32E-08	8.78E-08	-0.7337294	-0.7346935	1.8253536	0	0.000110914	0	0.000110914	0
Bach2	0.91775065	0.08224935	2.412170138	9.60E-05	0.000222178	-1.1567483	-1.1321545	1.0990852	0.062381852	0.39607364	0.058601134	0.278837622	0
Ccr9	0.91775065	0.08224935	2.412170138	0.007932547	0.002728346	2.5927079	2.4894128	2.021363	6.8128543	2.8849823	0.986767486	0.591503993	0
Wls	0.91775065	0.08224935	2.412170138	0.000151143	7.08E-05	1.3372275	1.3009453	0.91700435	0.19281663	0.10215173	0.15879017	0.09228039	0
Celf4	0.91775065	0.08224935	2.412170138	6.29E-06	2.86E-06	1.5157874	1.4837627	1.3602928	0.007561437	0.005102041	0.007561437	0.004658385	0
Gm11634	0.91775065	0.08224935	2.412170138	6.49E-08	1.05E-07	-0.7661757	-0.7444687	1.7054658	0	0.000221828	0	0.000221828	0
Brca1	0.91775065	0.08224935	2.412170138	6.57E-06	3.44E-06	1.2087166	1.1518822	1.3057888	0.009451796	0.005212955	0.009451796	0.004658385	0
Lmnb1	0.91755053	0.08244947	2.409521925	0.000328801	0.000139461	1.5482762	1.694601	1.07955	0.26275992	0.1846717	0.2268431	0.161601597	0
Acsm2	0.91755053	0.08244947	2.409521925	2.11E-07	1.36E-07	0.940036	0.9276638	1.629087	0	0.000221828	0	0.000221828	0
Ppp1r14b	0.91755053	0.08244947	2.409521925	0.000944617	0.00048823	1.1310521	1.2032671	0.9035352	1.3818525	0.9360027	0.650283554	0.510758651	0
Gjb2	0.91755053	0.08244947	2.409521925	1.53E-07	1.67E-07	0.09320561	0.06451607	1.7723424	0	0	0	0	0
Cd79b	0.91755053	0.08244947	2.409521925	5.22E-05	2.52E-05	1.6591562	1.4652958	1.5096816	0.04914934	0.031055901	0.049149338	0.02961402	0
Mest	0.91755053	0.08244947	2.409521925	2.28E-07	1.24E-07	1.0912864	1.0516338	1.5689253	0	0.000221828	0	0.000221828	0
Fgf11	0.91755053	0.08244947	2.409521925	3.94E-07	3.57E-07	0.21673906	0.22751427	1.8911997	0	0.000221828	0	0.000221828	0
Slc10a1	0.91735041	0.08264959	2.406879555	1.15E-07	1.16E-07	0.16492182	0.18624878	1.822286	0	0.000110914	0	0.000110914	0
Cd69	0.91735041	0.08264959	2.406879555	0.000358445	0.000303294	0.7219684	0.74902916	1.8869139	0.34971645	0.48070097	0.219281664	0.242125111	0
Eef2kmt	0.91735041	0.08264959	2.406879555	1.83E-05	3.87E-05	-0.99531466	-1.0459614	0.92277384	0.007561437	0.08961846	0.007561437	0.081743567	0
Sirpa	0.91735041	0.08264959	2.406879555	1.52E-06	5.65E-07	1.4307655	1.3654652	1.682312	0	0.000221828	0	0.000221828	0
Kdf1	0.91735041	0.08264959	2.406879555	5.58E-08	9.03E-08	-0.74797994	-0.7481594	1.7572927	0	0.000221828	0	0.000221828	0
Rtn1	0.91735041	0.08264959	2.406879555	6.60E-08	9.63E-08	-0.57503676	-0.55122757	1.7637888	0	0.000110914	0	0.000110914	0
Gm26858	0.91735041	0.08264959	2.406879555	2.04E-07	1.30E-07	0.8610517	0.83784676	1.6108009	0	0	0	0	0
Penk	0.91715029	0.08284971	2.404243001	2.30E-07	3.71E-07	-0.41633183	-0.40563393	1.9428096	0.001890359	0.000887312	0.001890359	0.000776398	0
Cacna1h	0.91715029	0.08284971	2.404243001	7.33E-08	9.24E-08	-0.29458272	-0.3001938	1.8340043	0	0	0	0	0
Adamtsl2	0.91715029	0.08284971	2.404243001	3.53E-06	2.40E-06	0.9561082	0.9513283	1.6549497	0.001890359	0.001996451	0.001890359	0.001774623	0
Gm37637	0.91715029	0.08284971	2.404243001	1.16E-07	2.02E-07	-0.912194	-0.8889408	1.7472882	0	0.000332742	0	0.000332742	0
Chsy1	0.91715029	0.08284971	2.404243001	2.68E-05	2.75E-05	0.6345197	0.6196537	1.6812598	0.030245747	0.03493789	0.030245747	0.03161047	0
Scn8a	0.91715029	0.08284971	2.404243001	9.43E-08	1.74E-07	-0.84495133	-0.8471031	1.7461109	0	0	0	0	0
Fxyd5	0.91715029	0.08284971	2.404243001	0.000392551	0.001183765	-1.4170287	-1.5571251	0.9535148	0.37618148	2.8244233	0.283553875	0.759427684	0
Gli1	0.91715029	0.08284971	2.404243001	1.36E-07	2.50E-07	-0.79455024	-0.8146858	1.7926435	0	0	0	0	0
Rpgr	0.91715029	0.08284971	2.404243001	4.21E-05	1.94E-05	1.3232937	1.3755779	0.9587585	0.04347826	0.02595386	0.037807183	0.024401065	0
Il1r2	0.91695017	0.08304983	2.401612233	7.89E-08	1.01E-07	-0.2794048	-0.2897091	1.9493462	0	0	0	0	0
Gm26834	0.91695017	0.08304983	2.401612233	1.15E-07	1.89E-07	-0.72961396	-0.70285416	1.7713836	0	0.000443656	0	0.000443656	0
Ddn	0.91695017	0.08304983	2.401612233	4.01E-07	2.37E-07	1.2028008	1.1229458	1.7407104	0	0.000443656	0	0.000443656	0
Trav5-1	0.91695017	0.08304983	2.401612233	7.38E-06	3.08E-06	0.8599938	0.8911133	1.6253641	0	0.00366016	0	0.002440106	0
Panct2	0.91675005	0.08324995	2.398987224	5.88E-08	1.06E-07	-0.9265315	-0.919672	1.7626672	0	0	0	0	0
Sass6	0.91675005	0.08324995	2.398987224	6.33E-05	3.05E-05	1.2061869	1.2219467	0.8449572	0.06427221	0.043700088	0.056710775	0.041038154	0
Smc4	0.91675005	0.08324995	2.398987224	0.001785035	0.000979238	1.1744916	1.1675978	1.183677	1.5576559	1.224268	0.706994329	0.541703638	0
Col5a1	0.91675005	0.08324995	2.398987224	1.92E-07	2.44E-07	-0.15028277	-0.17357445	1.8787639	0	0.000110914	0	0.000110914	0
Bhlhe40	0.91675005	0.08324995	2.398987224	3.64E-07	6.17E-07	-0.71289414	-0.67404366	1.8753915	0	0.001220053	0	0.001109139	0
Prss23	0.91675005	0.08324995	2.398987224	7.83E-08	9.73E-08	-0.32129657	-0.34326744	1.7467895	0	0.000110914	0	0.000110914	0
Gm867	0.91675005	0.08324995	2.398987224	7.03E-08	1.01E-07	-0.5597083	-0.53510284	1.7626342	0	0.000110914	0	0.000110914	0
5033430I15Rik	0.91654993	0.08345007	2.396367946	4.87E-07	6.09E-07	0.23801522	0.26654816	1.9040971	0	0.000887312	0	0.000665484	0
Pdgfa	0.91654993	0.08345007	2.396367946	9.73E-08	1.07E-07	-0.11550922	-0.102365494	1.9594355	0	0	0	0	0
Gm13383	0.91654993	0.08345007	2.396367946	6.94E-08	9.99E-08	-0.5230049	-0.5181675	1.815204	0	0	0	0	0
Mbtd1	0.91654993	0.08345007	2.396367946	0.000302429	0.000155748	1.0784271	1.091052	0.6994858	0.31190926	0.22859362	0.245746692	0.190993789	0
Pepd	0.91654993	0.08345007	2.396367946	3.22E-05	6.33E-05	-0.9416394	-0.9493494	0.6313641	0.013232514	0.1282165	0.013232514	0.115017746	0
Spatc1l	0.91654993	0.08345007	2.396367946	7.39E-08	1.07E-07	-0.48391277	-0.46570778	1.8573415	0	0.000221828	0	0.000221828	0
Tnfrsf19	0.91634981	0.08365019	2.393754371	1.60E-06	1.23E-06	0.5642456	0.57559586	1.7256004	0.003780718	0.002994676	0.003780718	0.002772848	0
Zbtb32	0.91634981	0.08365019	2.393754371	7.44E-08	1.04E-07	-0.45040467	-0.46029854	1.8233396	0	0	0	0	0
Gadl1	0.91634981	0.08365019	2.393754371	7.15E-08	1.08E-07	-0.5562117	-0.5656738	1.7764101	0	0.000110914	0	0.000110914	0
Gm7967	0.91634981	0.08365019	2.393754371	2.11E-05	1.03E-05	1.1803933	1.1570759	0.99105144	0.026465029	0.021850044	0.026465028	0.018855368	0
Plk2	0.91634981	0.08365019	2.393754371	4.20E-07	6.87E-07	-0.74378526	-0.73484993	1.6482574	0.001890359	0.001441881	0.001890359	0.001330967	0
Itgb8	0.91634981	0.08365019	2.393754371	2.80E-07	3.41E-07	-0.07563987	-0.07847214	2.193323	0	0.000221828	0	0.000221828	0
Cxcr3	0.91614969	0.08385031	2.391146472	7.87E-07	5.73E-07	0.8858831	0.81874657	1.7322752	0	0.000221828	0	0.000221828	0
Gm6377	0.91614969	0.08385031	2.391146472	1.50E-07	1.06E-07	0.7151387	0.7011814	1.6511203	0	0.000110914	0	0.000110914	0
Galnt14	0.91614969	0.08385031	2.391146472	6.61E-08	9.65E-08	-0.44448656	-0.41324615	1.8461009	0	0.000110914	0	0.000110914	0
Flt3	0.91614969	0.08385031	2.391146472	1.64E-06	8.58E-07	1.2557625	1.1452961	1.5901635	0	0.000887312	0	0.000776398	0
Gm648	0.91614969	0.08385031	2.391146472	1.60E-07	1.02E-07	0.8388427	0.8514366	1.5565597	0	0.000110914	0	0.000110914	0
Ephx1	0.91614969	0.08385031	2.391146472	5.39E-05	0.000118636	-1.1797965	-1.1320591	1.1515182	0.04536862	0.2300355	0.043478261	0.187222715	0
Bmpr1a	0.91614969	0.08385031	2.391146472	2.08E-06	1.24E-06	1.2697846	1.1839466	1.8084304	0.001890359	0.001996451	0.001890359	0.001996451	0
Trpv2	0.91594957	0.08405043	2.388544221	0.000183246	0.00010583	0.95030934	1.0569668	0.7893491	0.15689981	0.1521739	0.143667297	0.136645963	0
4732419C18Rik	0.91594957	0.08405043	2.388544221	5.02E-07	7.27E-07	-0.6050367	-0.60521126	1.7088302	0	0.000776398	0	0.00055457	0
Blk	0.91594957	0.08405043	2.388544221	8.00E-06	3.57E-06	1.1746314	1.1392517	1.5281013	0.007561437	0.005102041	0.007561437	0.004880213	0
Ptrf	0.91594957	0.08405043	2.388544221	7.43E-08	9.66E-08	-0.344672	-0.3305645	1.8309648	0	0.000110914	0	0.000110914	0
Trat1	0.91574945	0.08425055	2.385947592	9.16E-05	4.37E-05	1.2187688	1.212698	0.8963173	0.079395086	0.076419696	0.075614367	0.069764862	0
Parm1	0.91574945	0.08425055	2.385947592	6.34E-07	3.61E-07	1.0371057	0.9622345	1.6634225	0.003780718	0.000332742	0.001890359	0.000221828	0
Gm38404	0.91574945	0.08425055	2.385947592	6.81E-08	1.12E-07	-0.71486384	-0.7112675	1.8099047	0	0.000110914	0	0.000110914	0
Otogl	0.91574945	0.08425055	2.385947592	2.01E-07	1.18E-07	1.0099725	0.98787117	1.5992209	0	0	0	0	0
Stxbp4	0.91574945	0.08425055	2.385947592	2.56E-05	1.20E-05	1.4214242	1.426053	1.0932822	0.037807185	0.015638864	0.035916824	0.014973381	0
Arhgap29	0.91574945	0.08425055	2.385947592	8.00E-06	1.51E-05	-0.8428202	-0.9404278	1.329205	0.011342155	0.027506655	0.009451796	0.026064774	0
Pmm1	0.91574945	0.08425055	2.385947592	4.51E-05	2.36E-05	1.1138071	1.1991291	1.0121807	0.06616257	0.04037267	0.064272212	0.038154392	0
Mpo	0.91554933	0.08445067	2.383356556	1.19E-07	1.54E-07	-0.24540159	-0.24627686	1.7850139	0	0.000332742	0	0.000110914	0
Trav9n-1	0.91554933	0.08445067	2.383356556	2.41E-07	3.44E-07	-0.5846028	-0.596447	1.6557578	0	0.000443656	0	0.000332742	0
Ly6c2	0.91554933	0.08445067	2.383356556	1.92E-06	3.82E-06	-0.760144	-0.63637924	1.8928024	0	0.003327418	0	0.003327418	0
Spry1	0.91554933	0.08445067	2.383356556	9.35E-07	1.90E-06	-0.8337021	-0.8147869	1.7383226	0	0.004214729	0	0.00310559	0
2010107G23Rik	0.91554933	0.08445067	2.383356556	9.52E-07	6.59E-07	0.7396142	0.69742966	1.7714509	0	0.001441881	0	0.001220053	0
Gm4841	0.91554933	0.08445067	2.383356556	1.22E-07	2.32E-07	-0.7167447	-0.71335983	1.7276186	0	0.000887312	0	0.000776398	0
Zfp618	0.91554933	0.08445067	2.383356556	8.18E-07	4.86E-07	1.0945858	1.0268059	1.6610273	0	0.000998225	0	0.000887311	0
Gm10684	0.91554933	0.08445067	2.383356556	7.79E-08	1.23E-07	-0.60258967	-0.5972252	1.8211001	0	0.000110914	0	0.000110914	0
Kctd14	0.91534921	0.08465079	2.380771088	2.42E-06	3.47E-06	-0.019162804	0.030948639	1.7819395	0.007561437	0.007542147	0.005671078	0.006987578	0
P2rx7	0.91534921	0.08465079	2.380771088	3.20E-05	2.98E-05	0.40037557	0.4311943	1.8798693	0.039697543	0.05079858	0.037807183	0.045807453	0
Tead3	0.91534921	0.08465079	2.380771088	2.95E-06	1.45E-06	1.5814705	1.4137592	1.73843	0.001890359	0.001663709	0.001890359	0.001552795	0
Hdac9	0.91534921	0.08465079	2.380771088	4.40E-07	2.95E-07	0.87154186	0.7973213	1.9444605	0	0.000332742	0	0.000332742	0
Cdkl4	0.91534921	0.08465079	2.380771088	7.15E-07	1.16E-06	-0.43109104	-0.5291004	1.7287391	0	0.002218279	0	0.001996451	0
Gm3764	0.91534921	0.08465079	2.380771088	7.21E-08	1.21E-07	-0.8110977	-0.7777443	1.7034686	0	0.000110914	0	0.000110914	0
Pcsk9	0.91534921	0.08465079	2.380771088	1.31E-06	7.55E-07	1.1699066	1.1337929	1.584435	0	0.000887312	0	0.000776398	0
Gm33973	0.915149089	0.084850911	2.378191161	1.09E-07	9.96E-08	0.3454402	0.33730888	1.7488416	0	0	0	0	0
Pih1d2	0.915149089	0.084850911	2.378191161	3.06E-06	1.62E-06	1.3328077	1.3016758	1.4734111	0.005671077	0.002329193	0.003780718	0.002107365	0
Krt5	0.915149089	0.084850911	2.378191161	1.19E-07	1.86E-07	-0.5574736	-0.57567215	1.7081628	0	0.000110914	0	0.000110914	0
Ccdc175	0.915149089	0.084850911	2.378191161	8.03E-08	1.42E-07	-0.7931378	-0.80096245	1.792056	0	0	0	0	0
Gm21319	0.915149089	0.084850911	2.378191161	2.07E-07	1.13E-07	1.1428527	1.1194935	1.5827396	0	0.000221828	0	0.000221828	0
Fam198a	0.915149089	0.084850911	2.378191161	8.51E-08	1.29E-07	-0.6188761	-0.5908985	1.7483444	0	0.000221828	0	0.000221828	0
Slc36a3os	0.915149089	0.084850911	2.378191161	8.91E-06	2.03E-05	-1.1344748	-1.1685724	0.9612904	0.009451796	0.04625111	0.009451796	0.043145519	0
Tlr12	0.915149089	0.084850911	2.378191161	0.000120585	4.73E-05	1.9376975	1.8989782	1.4298458	0.09829868	0.04625111	0.09073724	0.042701863	0
Gm3468	0.914948969	0.085051031	2.375616749	3.36E-07	5.79E-07	-0.5961446	-0.54997444	1.8489548	0	0.000776398	0	0.000776398	0
Pacsin3	0.914948969	0.085051031	2.375616749	4.44E-07	2.62E-07	1.054388	1.0050735	1.489952	0	0.000110914	0	0.000110914	0
Gm13652	0.914948969	0.085051031	2.375616749	3.11E-07	3.84E-07	-0.34016606	-0.37610054	1.8654352	0	0.00055457	0	0.00055457	0
Zfp131	0.914948969	0.085051031	2.375616749	0.000225415	0.000119206	0.9837524	1.0336361	0.59459496	0.25141776	0.18023513	0.213610586	0.159826974	0
Egr4	0.914948969	0.085051031	2.375616749	1.68E-07	2.12E-07	0.026604876	0.044750214	1.9124728	0	0.000332742	0	0.000221828	0
Cap2	0.914948969	0.085051031	2.375616749	5.14E-06	8.41E-06	-0.119799994	-0.14458466	1.6934382	0.007561437	0.018855369	0.007561437	0.018189885	0
Capsl	0.914948969	0.085051031	2.375616749	9.17E-07	1.91E-06	-1.1581612	-1.1307144	1.5378957	0.001890359	0.004103816	0.001890359	0.003771074	0
Fcgr2b	0.914948969	0.085051031	2.375616749	3.13E-07	1.99E-07	0.9090024	0.855587	1.6485131	0	0.000221828	0	0.000221828	0
Zcchc12	0.914748849	0.085251151	2.373047826	4.09E-05	4.15E-05	0.39812317	0.27168083	1.7202381	0.034026466	0.08107808	0.032136106	0.070208518	0
Trav16	0.914748849	0.085251151	2.373047826	2.53E-05	1.50E-05	0.96831137	1.0409775	1.4542271	0.018903593	0.013975156	0.017013233	0.010425909	0
Rtn4r	0.914748849	0.085251151	2.373047826	6.23E-08	6.86E-08	-0.11115903	-0.09167862	1.8618563	0	0	0	0	0
Pcdhga7	0.914748849	0.085251151	2.373047826	1.48E-07	2.27E-07	-0.5029149	-0.48807144	1.7893014	0	0.000776398	0	0.000776398	0
Gm31406	0.914748849	0.085251151	2.373047826	6.76E-08	1.04E-07	-0.6477819	-0.6554642	1.757037	0	0.000110914	0	0.000110914	0
Derl3	0.914748849	0.085251151	2.373047826	1.75E-06	1.79E-06	0.29743642	0.20637894	1.9381571	0.009451796	0.009760426	0.009451796	0.007985803	0
Dzank1	0.914748849	0.085251151	2.373047826	6.59E-08	1.02E-07	-0.6768909	-0.65776443	1.7121742	0	0.000110914	0	0.000110914	0
Lysmd2	0.914748849	0.085251151	2.373047826	7.19E-05	4.02E-05	1.120888	1.09935	1.4951575	0.07183365	0.06066992	0.060491493	0.05501331	0
Cited1	0.914748849	0.085251151	2.373047826	1.21E-07	1.91E-07	-0.7268542	-0.7214756	1.7155406	0	0.000221828	0	0.000221828	0
Dclk1	0.914748849	0.085251151	2.373047826	8.78E-08	1.31E-07	-0.6159811	-0.5881901	1.7360947	0	0.000332742	0	0.000332742	0
Ccdc79	0.914748849	0.085251151	2.373047826	6.15E-08	9.16E-08	-0.6289509	-0.6034241	1.7480557	0	0	0	0	0
Gna14	0.914748849	0.085251151	2.373047826	1.88E-07	1.56E-07	0.51702106	0.48495483	1.8075129	0	0.000221828	0	0.000221828	0
Vcam1	0.914748849	0.085251151	2.373047826	7.00E-07	4.96E-07	0.86762977	0.8744354	1.6045508	0.001890359	0.000887312	0.001890359	0.000887311	0
Gm26632	0.914748849	0.085251151	2.373047826	2.97E-07	2.94E-07	0.25274625	0.24894333	1.757354	0	0.000110914	0	0.000110914	0
Chia1	0.914748849	0.085251151	2.373047826	8.37E-08	1.51E-07	-0.7421268	-0.7139263	1.7612295	0	0.000332742	0	0.000332742	0
Gm42884	0.914748849	0.085251151	2.373047826	9.89E-08	1.24E-07	-0.25410426	-0.26343727	1.7683492	0	0.000110914	0	0.000110914	0
Trav16n	0.914748849	0.085251151	2.373047826	3.89E-05	1.68E-05	1.1477578	1.1568928	1.2409294	0.015122874	0.017746229	0.011342155	0.012200532	0
Rpsa	0.914548729	0.085451271	2.370484365	0.005878074	0.010070186	-0.7697412	-0.7946267	0.46838066	6.4555764	20.414486	0.982986767	0.997116238	0
Uhrf1bp1l	0.914548729	0.085451271	2.370484365	0.00016909	8.58E-05	1.1819326	1.3365974	0.90034354	0.22117202	0.12056344	0.189035917	0.108141083	0
Lmo1	0.914548729	0.085451271	2.370484365	8.24E-08	1.28E-07	-0.5142686	-0.54714394	1.8405484	0	0	0	0	0
Batf2	0.914548729	0.085451271	2.370484365	7.83E-08	1.15E-07	-0.56368303	-0.5541096	1.6956779	0	0.000110914	0	0.000110914	0
Ldhc	0.914548729	0.085451271	2.370484365	1.08E-07	1.49E-07	-0.5132848	-0.5135422	1.8162007	0	0.000332742	0	0.000221828	0
Hist1h3c	0.914548729	0.085451271	2.370484365	5.15E-06	2.50E-06	1.1196973	1.0896912	1.4447381	0.001890359	0.001220053	0.001890359	0.001109139	0
Slc22a3	0.914348609	0.085651391	2.36792634	1.23E-06	5.89E-07	1.1744854	1.123724	1.4789937	0	0.000332742	0	0.000332742	0
Rtkn2	0.914348609	0.085651391	2.36792634	3.49E-06	2.02E-06	1.2612039	1.1657372	1.5687897	0.001890359	0.001996451	0.001890359	0.001774623	0
Wnt16	0.914348609	0.085651391	2.36792634	1.87E-07	1.08E-07	1.0835736	1.0770416	1.6407175	0	0	0	0	0
Cd5	0.914348609	0.085651391	2.36792634	0.001122599	0.000904575	0.51151663	0.5588703	1.6655396	1.0226843	1.5195209	0.516068053	0.600931677	0
Gm20387	0.914348609	0.085651391	2.36792634	2.62E-07	1.57E-07	0.920559	0.8995018	1.5719236	0	0.000110914	0	0.000110914	0
5930422O12Rik	0.914348609	0.085651391	2.36792634	2.35E-07	1.29E-07	1.1558181	1.1257381	1.5726986	0	0.000110914	0	0.000110914	0
Lalba	0.914348609	0.085651391	2.36792634	3.59E-07	7.23E-07	-1.092612	-1.117342	1.4598471	0	0.001663709	0	0.001552795	0
Dnah12	0.914348609	0.085651391	2.36792634	1.12E-07	2.16E-07	-1.1069658	-1.0776043	1.7210206	0	0.000221828	0	0.000221828	0
Fbxo39	0.914348609	0.085651391	2.36792634	5.80E-08	8.82E-08	-0.60471016	-0.6064625	1.7670436	0	0	0	0	0
Rora	0.914348609	0.085651391	2.36792634	1.25E-05	2.28E-05	-0.5774845	-0.5985842	1.5875723	0.015122874	0.04547471	0.015122873	0.036934339	0
Arhgap39	0.914348609	0.085651391	2.36792634	8.63E-06	2.11E-05	-1.2079533	-1.2683487	1.0096507	0.007561437	0.043700088	0.007561437	0.040483585	0
Lrrc6	0.914348609	0.085651391	2.36792634	6.72E-08	1.13E-07	-0.75673985	-0.7387638	1.8037829	0	0.000221828	0	0.000221828	0
Adig	0.914148489	0.085851511	2.365373727	1.67E-07	1.10E-07	0.84182304	0.80555725	1.635236	0	0	0	0	0
Sash1	0.914148489	0.085851511	2.365373727	3.76E-07	7.06E-07	-0.79918265	-0.8173275	1.5903485	0	0.000887312	0	0.000776398	0
Vps37d	0.914148489	0.085851511	2.365373727	6.92E-07	4.86E-07	1.194419	1.115118	1.9628981	0	0.000776398	0	0.000776398	0
Itih5	0.914148489	0.085851511	2.365373727	3.78E-05	4.79E-05	-0.22333105	-0.24998856	1.8977253	0.02457467	0.08606921	0.02268431	0.071428571	0
Cpa2	0.914148489	0.085851511	2.365373727	8.94E-08	1.48E-07	-0.73048526	-0.6982727	1.8225471	0	0.000221828	0	0.000221828	0
Samd3	0.914148489	0.085851511	2.365373727	2.05E-07	3.53E-07	-0.47515413	-0.46889877	1.8769623	0	0.000332742	0	0.000332742	0
Rgcc	0.914148489	0.085851511	2.365373727	0.00087256	0.000437952	1.0213037	1.0043306	0.7384731	0.99810964	0.79092723	0.563327032	0.446761313	0
Tnnt2	0.914148489	0.085851511	2.365373727	1.14E-07	2.12E-07	-0.8001728	-0.7791805	1.7719154	0	0.000221828	0	0.000221828	0
Fam160b1	0.913948369	0.086051631	2.362826499	0.000147618	8.10E-05	0.93133193	0.97135544	0.57162714	0.15500945	0.13964064	0.130434783	0.125221828	0
Gm3752	0.913948369	0.086051631	2.362826499	7.41E-08	8.99E-08	-0.2081047	-0.22393799	1.7278857	0	0	0	0	0
Ccdc141	0.913948369	0.086051631	2.362826499	8.15E-06	3.65E-06	1.0533291	1.0570679	1.4166296	0.009451796	0.005545697	0.009451796	0.005102041	0
Ano7	0.913948369	0.086051631	2.362826499	5.76E-08	9.38E-08	-0.63332367	-0.61585426	1.8094801	0	0.000110914	0	0.000110914	0
1700025N23Rik	0.913948369	0.086051631	2.362826499	2.16E-07	1.37E-07	0.92013	0.89043236	1.603961	0.001890359	0.000110914	0.001890359	0.000110914	0
Fcor	0.913948369	0.086051631	2.362826499	5.34E-07	8.20E-07	-0.26387525	-0.22328758	1.8338984	0.001890359	0.000887312	0.001890359	0.000887311	0
Cst6	0.913948369	0.086051631	2.362826499	4.23E-07	9.06E-07	-1.0534685	-1.0529785	1.4564455	0	0.001774623	0	0.001663709	0
Nsg1	0.913948369	0.086051631	2.362826499	4.45E-06	3.13E-06	1.2492068	1.0163574	1.9454316	0	0.003881988	0	0.003549246	0
Elfn1	0.913948369	0.086051631	2.362826499	7.80E-08	1.40E-07	-0.91127646	-0.91993904	1.7155573	0	0.000443656	0	0.000443656	0
Ccr3	0.913948369	0.086051631	2.362826499	8.28E-08	7.26E-08	0.33256283	0.35055542	1.722519	0	0	0	0	0
Plscr1	0.913748249	0.086251751	2.360284632	2.28E-06	1.80E-06	0.82520294	0.8424969	1.7120664	0	0.002218279	0	0.001996451	0
9530036M11Rik	0.913748249	0.086251751	2.360284632	1.48E-07	2.28E-07	-0.6978329	-0.71751785	1.758315	0	0	0	0	0
Asb17os	0.913748249	0.086251751	2.360284632	6.82E-08	1.18E-07	-0.76626724	-0.76008034	1.7874423	0	0	0	0	0
Yipf7	0.913748249	0.086251751	2.360284632	1.41E-07	9.15E-08	0.85480714	0.8211422	1.6127759	0	0	0	0	0
Slc25a34	0.913748249	0.086251751	2.360284632	7.93E-08	1.24E-07	-0.6721362	-0.6646309	1.7680113	0	0.000110914	0	0.000110914	0
Matn2	0.913748249	0.086251751	2.360284632	1.40E-06	6.76E-07	1.1169424	1.0660057	1.4099904	0	0.000665484	0	0.000665484	0
Trav1	0.913748249	0.086251751	2.360284632	1.61E-06	9.39E-07	0.78731334	0.77365303	1.6457127	0	0.000998225	0	0.000887311	0
Gm17224	0.913748249	0.086251751	2.360284632	1.83E-07	3.47E-07	-0.9096006	-0.91905975	1.5487683	0	0.000221828	0	0.000221828	0
Ttn	0.913748249	0.086251751	2.360284632	2.34E-07	1.85E-07	0.31067136	0.29686737	1.7580419	0	0.000110914	0	0.000110914	0
BC018473	0.913548129	0.086451871	2.3577481	1.91E-07	1.45E-07	0.6318097	0.6020012	1.6834024	0	0.000332742	0	0.000221828	0
Foxf1	0.913548129	0.086451871	2.3577481	1.85E-07	1.07E-07	0.8789762	0.8806629	1.6250606	0	0	0	0	0
L1cam	0.913548129	0.086451871	2.3577481	6.92E-06	1.65E-05	-0.9673785	-1.0125961	1.3136334	0.007561437	0.04125998	0.007561437	0.038043478	0
Tgm1	0.913548129	0.086451871	2.3577481	2.98E-07	1.93E-07	0.76898897	0.74759865	1.5421853	0	0.000221828	0	0.000221828	0
Cttn	0.913548129	0.086451871	2.3577481	4.90E-06	2.18E-06	1.4599026	1.3878918	1.347034	0	0.002661934	0	0.00255102	0
Igha	0.913548129	0.086451871	2.3577481	3.01E-07	3.07E-07	0.5306537	0.5031376	1.7645531	0	0.000110914	0	0.000110914	0
Gm13982	0.913548129	0.086451871	2.3577481	6.24E-07	7.47E-07	0.14466491	0.12717247	1.6985446	0	0.000332742	0	0.000332742	0
Cd19	0.913548129	0.086451871	2.3577481	4.05E-07	1.78E-07	1.1175042	1.1143475	1.5981226	0	0.000110914	0	0.000110914	0
Syt11	0.913548129	0.086451871	2.3577481	7.64E-06	1.71E-05	-0.92423284	-0.97035027	1.2913473	0.007561437	0.02650843	0.007561437	0.024622893	0
Etv5	0.913548129	0.086451871	2.3577481	1.99E-05	2.00E-05	0.35994604	0.27399063	1.693215	0.034026466	0.026730258	0.034026465	0.025177462	0
Fmr1os	0.913548129	0.086451871	2.3577481	6.77E-08	1.05E-07	-0.63769656	-0.6150589	1.7495152	0	0.000110914	0	0.000110914	0
Bcl11b	0.913348009	0.086651991	2.355216879	0.003536642	0.001855368	1.1030222	1.1161237	0.9132109	3.2287335	2.9869123	0.879017013	0.850377107	0
Ppp1r16b	0.913348009	0.086651991	2.355216879	0.000503306	0.000262972	1.1536814	1.1835308	0.9816698	0.48393196	0.41703638	0.374291115	0.302129547	0
Hip1	0.913348009	0.086651991	2.355216879	3.03E-06	1.58E-06	1.2884645	1.2742863	1.3656917	0.005671077	0.001109139	0.003780718	0.001109139	0
Gm43522	0.913348009	0.086651991	2.355216879	9.98E-08	9.40E-08	0.3028824	0.29324532	1.7872756	0	0.000110914	0	0.000110914	0
Pou2f2	0.913348009	0.086651991	2.355216879	1.52E-05	4.10E-05	-1.086253	-1.0686922	1.5132716	0.009451796	0.056566104	0.005671078	0.040261757	0
Gm37229	0.913348009	0.086651991	2.355216879	2.72E-07	1.55E-07	1.0222405	0.9893589	1.5642136	0.003780718	0.000221828	0.001890359	0.000221828	0
Stac2	0.913348009	0.086651991	2.355216879	9.38E-08	1.40E-07	-0.39590895	-0.40276337	1.8401885	0	0	0	0	0
Cspp1	0.913348009	0.086651991	2.355216879	0.000402795	0.000220443	0.94323266	0.9538212	0.5918148	0.3988658	0.29259095	0.298676749	0.236357587	0
Kcnn1	0.913348009	0.086651991	2.355216879	9.56E-08	1.01E-07	0.06853738	0.07863045	1.8074588	0	0	0	0	0
Rab19	0.913348009	0.086651991	2.355216879	0.000134358	6.82E-05	1.2875481	1.4188442	1.0797987	0.14555766	0.10559006	0.124763705	0.09649512	0
Gm15239	0.913348009	0.086651991	2.355216879	1.67E-07	1.28E-07	0.59507036	0.5699177	1.6429422	0	0.000221828	0	0.000221828	0
Gm37336	0.913147889	0.086852111	2.352690943	7.00E-08	1.06E-07	-0.5639081	-0.5772495	1.7600915	0	0.000221828	0	0.000221828	0
Dthd1	0.913147889	0.086852111	2.352690943	9.32E-08	1.03E-07	-0.055551723	-0.04932213	1.7484847	0	0.000110914	0	0.000110914	0
Gm14002	0.913147889	0.086852111	2.352690943	1.07E-07	1.00E-07	0.17431967	0.19477844	1.6694498	0	0	0	0	0
Wfdc18	0.913147889	0.086852111	2.352690943	9.15E-08	1.60E-07	-0.8096135	-0.7997551	1.7497185	0	0.000110914	0	0.000110914	0
Myo1e	0.913147889	0.086852111	2.352690943	5.15E-07	7.44E-07	-0.59603816	-0.5773907	1.8170446	0	0.001109139	0	0.000887311	0
4930452B06Rik	0.912947769	0.087052231	2.350170268	2.85E-06	1.45E-06	1.1428043	1.1014786	1.2833288	0.001890359	0.001552795	0.001890359	0.001552795	0
Aebp1	0.912947769	0.087052231	2.350170268	1.06E-07	1.79E-07	-0.711031	-0.7017822	1.8484625	0	0.000110914	0	0.000110914	0
4930427A07Rik	0.912947769	0.087052231	2.350170268	1.96E-05	9.21E-06	1.2518004	1.2113132	1.007522	0.015122874	0.015417037	0.015122873	0.014862467	0
Nefm	0.912947769	0.087052231	2.350170268	6.16E-08	7.44E-08	-0.28448167	-0.28529167	1.8236517	0	0	0	0	0
Ttc39b	0.912947769	0.087052231	2.350170268	2.91E-06	8.31E-06	-1.0742999	-1.0005856	1.5529926	0	0.018855369	0	0.017635315	0
Ppp1r3fos	0.912947769	0.087052231	2.350170268	5.51E-07	1.25E-06	-0.9337241	-0.89692116	1.6943661	0	0.002107365	0	0.002107365	0
Gm15122	0.912947769	0.087052231	2.350170268	1.00E-07	1.41E-07	-0.4488185	-0.45106506	1.8099815	0	0.000221828	0	0.000221828	0
9530052E02Rik	0.912947769	0.087052231	2.350170268	6.18E-08	9.38E-08	-0.6463282	-0.6221256	1.7469035	0	0.000110914	0	0.000110914	0
Smo	0.912747649	0.087252351	2.34765483	0.000273246	0.000113998	1.785738	1.6114244	1.4947057	0.37240076	0.20929459	0.291115312	0.167258208	0
Spen	0.912747649	0.087252351	2.34765483	0.000262587	0.000139311	0.99323803	1.006113	0.69648284	0.32325143	0.20918368	0.257088847	0.177129547	0
Rhob	0.912747649	0.087252351	2.34765483	4.20E-07	6.26E-07	-0.70152926	-0.72185135	1.7063702	0	0.000332742	0	0.000332742	0
S1pr5	0.912747649	0.087252351	2.34765483	8.05E-08	1.09E-07	-0.41795975	-0.40834808	1.761502	0	0.000110914	0	0.000110914	0
2810459M11Rik	0.912747649	0.087252351	2.34765483	2.07E-07	1.98E-07	0.40838623	0.38012886	1.8247292	0.001890359	0.000221828	0.001890359	0.000221828	0
Chic1	0.912747649	0.087252351	2.34765483	1.11E-06	2.32E-06	-1.0157739	-1.0521564	1.2600359	0	0.003438332	0	0.003216504	0
Slmo1	0.912747649	0.087252351	2.34765483	1.11E-07	1.87E-07	-0.5934348	-0.5602951	1.7560152	0	0.000443656	0	0.000332742	0
Ift80	0.912747649	0.087252351	2.34765483	0.000213917	0.000118772	1.2288172	1.1823635	1.3231575	0.16446126	0.16925466	0.155009452	0.137533274	0
Clcn2	0.912747649	0.087252351	2.34765483	1.18E-05	5.27E-06	1.188838	1.1557198	0.88920057	0.005671077	0.006433008	0.005671078	0.00621118	0
Gm26602	0.912747649	0.087252351	2.34765483	1.06E-07	1.79E-07	-0.77801716	-0.7776623	1.702565	0	0.000332742	0	0.000221828	0
Gm4779	0.912547529	0.087452471	2.345144604	6.85E-08	1.08E-07	-0.71894485	-0.68164253	1.76774	0	0.000110914	0	0.000110914	0
Armcx1	0.912547529	0.087452471	2.345144604	6.67E-05	3.08E-05	1.5133662	1.3629475	1.3540477	0.09451796	0.047471162	0.083175803	0.044809228	0
Rnf208	0.912547529	0.087452471	2.345144604	4.29E-07	8.56E-07	-0.8491074	-0.86907005	1.5929351	0	0.002218279	0	0.002107365	0
Il4ra	0.912547529	0.087452471	2.345144604	0.000300656	0.000163805	0.97671515	1.0232935	0.7613231	0.37240076	0.26220053	0.300567108	0.217502218	0
Slc23a3	0.912547529	0.087452471	2.345144604	3.74E-07	5.00E-07	-0.5763641	-0.6139641	1.6459277	0.001890359	0.001441881	0.001890359	0.001441881	0
Egr3	0.912547529	0.087452471	2.345144604	7.60E-07	7.66E-07	0.20226248	0.21177864	1.8407825	0.001890359	0.001220053	0.001890359	0.001220053	0
Slc4a7	0.912547529	0.087452471	2.345144604	6.26E-05	3.03E-05	1.185041	1.2015257	0.8636759	0.06616257	0.042480037	0.064272212	0.038819876	0
Hpca	0.912547529	0.087452471	2.345144604	1.44E-07	1.03E-07	0.70179766	0.6995754	1.6214538	0	0	0	0	0
Car2	0.912547529	0.087452471	2.345144604	3.78E-05	1.88E-05	1.1924757	1.1058378	1.5252292	0.06427221	0.030944986	0.052930057	0.026619343	0
Gm26797	0.912347408	0.087652592	2.342639567	1.39E-07	2.30E-07	-0.72907317	-0.7599697	1.684015	0	0.000443656	0	0.000332742	0
Ifitm2	0.912347408	0.087652592	2.342639567	1.16E-06	2.69E-06	-0.9424336	-0.8936062	1.5227517	0.001890359	0.005102041	0.001890359	0.004991127	0
Angptl4	0.912347408	0.087652592	2.342639567	2.46E-06	5.20E-06	-0.8903137	-0.8719845	1.7477103	0.001890359	0.010869565	0.001890359	0.010536823	0
Plvap	0.912347408	0.087652592	2.342639567	1.23E-07	1.05E-07	0.46041608	0.44654083	1.7744852	0	0	0	0	0
Tex15	0.912347408	0.087652592	2.342639567	3.13E-07	3.78E-07	0.11879956	0.15587234	1.8078045	0	0.000110914	0	0.000110914	0
Trav13-1	0.912347408	0.087652592	2.342639567	2.08E-05	9.52E-06	1.2641404	1.2486963	1.0814085	0.011342155	0.016193435	0.007561437	0.007653061	0
Nr2f6	0.912347408	0.087652592	2.342639567	1.02E-05	5.38E-06	0.9909733	0.9732666	1.4362118	0.011342155	0.008429458	0.011342155	0.008096717	0
Ccdc173	0.912347408	0.087652592	2.342639567	2.96E-05	1.51E-05	1.1357025	1.1506319	0.86293787	0.028355388	0.025621118	0.024574669	0.023735581	0
Gm26692	0.912347408	0.087652592	2.342639567	4.75E-05	2.23E-05	1.2467625	1.1935692	1.0633496	0.0415879	0.032275952	0.039697543	0.030168589	0
Prg4	0.912147288	0.087852712	2.340139694	2.52E-07	3.96E-07	-0.2445162	-0.22803497	1.7992374	0.001890359	0.000998225	0.001890359	0.000887311	0
Gpr160	0.912147288	0.087852712	2.340139694	1.76E-07	2.89E-07	-0.6409397	-0.6123924	1.682164	0	0.000332742	0	0.000332742	0
Rpl3	0.912147288	0.087852712	2.340139694	0.002673777	0.004938404	-0.8691591	-0.9300313	0.5636187	3.274102	11.115684	0.856332703	0.967058563	0
Gm43666	0.912147288	0.087852712	2.340139694	1.62E-07	1.53E-07	0.13758402	0.15114021	1.7373109	0	0.000332742	0	0.000332742	0
Trav10	0.912147288	0.087852712	2.340139694	8.47E-06	4.03E-06	1.1278912	1.095398	1.0531127	0.001890359	0.006543922	0.001890359	0.004103815	0
Ttc30a2	0.912147288	0.087852712	2.340139694	1.53E-07	1.01E-07	0.8284799	0.7919178	1.6254601	0	0	0	0	0
4833428L15Rik	0.912147288	0.087852712	2.340139694	5.25E-08	7.72E-08	-0.55525964	-0.5487728	1.780332	0	0	0	0	0
2210010C04Rik	0.912147288	0.087852712	2.340139694	5.26E-07	3.13E-07	1.0692664	1.09408	1.5425298	0	0.000221828	0	0.000221828	0
Cnga1	0.912147288	0.087852712	2.340139694	3.32E-05	1.51E-05	1.2784555	1.1989708	1.1093774	0.015122874	0.026175687	0.013232514	0.022959184	0
Gm10800	0.912147288	0.087852712	2.340139694	1.87E-05	1.12E-05	0.78010625	0.73744583	1.7599528	0	0.000665484	0	0.000443656	0
Bex2	0.912147288	0.087852712	2.340139694	1.02E-05	6.28E-06	1.1179112	1.0805988	1.5062568	0	0.007320319	0	0.006654836	0
Gm37233	0.911947168	0.088052832	2.337644962	2.18E-05	1.04E-05	1.1945356	1.1513939	1.05761	0.018903593	0.015749779	0.018903592	0.014973381	0
Baz2b	0.911947168	0.088052832	2.337644962	0.000301557	0.000164745	0.95857555	0.9604206	0.62403023	0.3383743	0.26053682	0.258979206	0.210625555	0
Hhex	0.911947168	0.088052832	2.337644962	1.35E-07	2.22E-07	-0.59916234	-0.5816555	1.6580695	0	0.000332742	0	0.000332742	0
Rasl2-9	0.911947168	0.088052832	2.337644962	2.21E-07	1.48E-07	0.71085906	0.68898964	1.6446621	0	0	0	0	0
Pknox1	0.911947168	0.088052832	2.337644962	0.000179231	9.82E-05	0.9788867	1.0604897	0.7048707	0.21550095	0.14130434	0.179584121	0.122559894	0
Tspan15	0.911947168	0.088052832	2.337644962	2.73E-07	8.15E-07	-0.9730594	-0.9338894	1.7734516	0	0.000665484	0	0.000665484	0
Gm42787	0.911947168	0.088052832	2.337644962	2.50E-07	1.54E-07	0.907648	0.8713951	1.6061664	0	0.000332742	0	0.000221828	0
Tceal3	0.911947168	0.088052832	2.337644962	4.79E-07	6.09E-07	-0.3303899	-0.3450508	1.6701442	0	0.001996451	0	0.001774623	0
Slc39a6	0.911947168	0.088052832	2.337644962	7.92E-05	4.40E-05	0.9149961	0.8881235	0.6015258	0.07372401	0.05479148	0.058601134	0.051020408	0
Dnah7a	0.911947168	0.088052832	2.337644962	1.53E-07	1.73E-07	-0.1772167	-0.17222404	1.7316328	0	0.000110914	0	0.000110914	0
Tm4sf20	0.911947168	0.088052832	2.337644962	1.77E-07	2.42E-07	-0.32329175	-0.33231163	1.7311721	0	0.000332742	0	0.000332742	0
Vpreb3	0.911947168	0.088052832	2.337644962	1.65E-07	1.54E-07	0.16687042	0.1592884	1.7567196	0	0.000332742	0	0.000332742	0
Dgke	0.911947168	0.088052832	2.337644962	6.67E-05	3.17E-05	1.0601122	1.0472193	0.8034097	0.04725898	0.042147294	0.041587902	0.040150843	0
Rps6kl1	0.911747048	0.088252952	2.335155347	7.00E-07	1.26E-06	-0.6037462	-0.6638336	1.5377473	0	0.002218279	0	0.002218279	0
Dusp14	0.911747048	0.088252952	2.335155347	1.03E-07	1.82E-07	-0.87187886	-0.8657875	1.7009902	0	0.000221828	0	0.000221828	0
Trav6-7-dv9	0.911747048	0.088252952	2.335155347	6.65E-05	3.24E-05	1.2729548	1.310565	0.9464431	0.06805293	0.039041705	0.049149338	0.033496007	0
Ccl8	0.911747048	0.088252952	2.335155347	2.15E-07	1.79E-07	0.3943624	0.39623833	1.6468223	0	0.000332742	0	0.000332742	0
Ahsg	0.911747048	0.088252952	2.335155347	7.92E-08	1.10E-07	-0.48787412	-0.46549988	1.7438902	0	0.000110914	0	0.000110914	0
Tcte2	0.911747048	0.088252952	2.335155347	1.02E-07	1.34E-07	-0.35742587	-0.34847832	1.7321558	0	0.000221828	0	0.000221828	0
Ccdc184	0.911747048	0.088252952	2.335155347	7.30E-08	6.67E-08	0.20962694	0.20415115	1.8219953	0	0	0	0	0
Armcx6	0.911747048	0.088252952	2.335155347	6.18E-05	4.16E-05	1.1254138	1.0007439	1.6867492	0.062381852	0.0668811	0.052930057	0.061002662	0
Prm2	0.911747048	0.088252952	2.335155347	7.70E-08	1.15E-07	-0.56796515	-0.544693	1.7929441	0	0	0	0	0
Serpine2	0.911747048	0.088252952	2.335155347	3.03E-06	2.96E-06	0.51698405	0.40822983	1.6313657	0	0.004547471	0	0.004325643	0
Trav6n-5	0.911747048	0.088252952	2.335155347	6.38E-07	4.71E-07	0.6739346	0.65091896	1.7306925	0	0.000332742	0	0.000332742	0
Six4	0.911546928	0.088453072	2.332670826	9.68E-08	1.57E-07	-0.6901746	-0.6877117	1.6190746	0	0.000221828	0	0.000221828	0
Rab36	0.911546928	0.088453072	2.332670826	1.38E-07	1.74E-07	-0.30160266	-0.33713531	1.685366	0	0.000221828	0	0.000110914	0
Fcgbp	0.911546928	0.088453072	2.332670826	7.05E-08	1.13E-07	-0.70319545	-0.6973419	1.728121	0	0.000110914	0	0.000110914	0
Plagl1	0.911546928	0.088453072	2.332670826	1.75E-07	2.70E-07	-0.44326782	-0.4270382	1.8830906	0	0.000110914	0	0.000110914	0
Kcnj8	0.911546928	0.088453072	2.332670826	1.46E-07	2.53E-07	-0.506583	-0.5123768	1.7745476	0	0.000110914	0	0.000110914	0
Gm5547	0.911546928	0.088453072	2.332670826	1.25E-05	2.44E-05	-0.8525001	-0.9358349	1.1444124	0.007561437	0.050909493	0.007561437	0.047138421	0
Adcy4	0.911346808	0.088653192	2.330191375	1.74E-07	2.45E-07	-0.43468446	-0.4390335	1.7147062	0	0.000665484	0	0.000665484	0
Dcdc2c	0.911346808	0.088653192	2.330191375	6.70E-08	1.14E-07	-0.7980706	-0.7988243	1.7461104	0	0.000221828	0	0.000221828	0
Gm16231	0.911346808	0.088653192	2.330191375	2.06E-07	4.01E-07	-0.7125525	-0.7291813	1.65443	0	0.001109139	0	0.000887311	0
Lrrc49	0.911346808	0.088653192	2.330191375	1.89E-07	2.13E-07	-0.02573226	-0.034334183	1.7092911	0	0.000221828	0	0.000221828	0
Gm15911	0.911346808	0.088653192	2.330191375	7.57E-08	1.12E-07	-0.60542595	-0.57990074	1.7518697	0	0.000110914	0	0.000110914	0
Fgl2	0.911346808	0.088653192	2.330191375	2.60E-07	2.99E-07	-0.16589428	-0.18637276	1.7373128	0	0.000221828	0	0.000221828	0
Rdh1	0.911346808	0.088653192	2.330191375	1.19E-07	1.79E-07	-0.4883417	-0.49659538	1.6850705	0	0.000110914	0	0.000110914	0
Ncan	0.911346808	0.088653192	2.330191375	7.44E-08	9.92E-08	-0.40534598	-0.3990364	1.7755177	0	0	0	0	0
Tbr1	0.911346808	0.088653192	2.330191375	8.87E-08	1.44E-07	-0.7421535	-0.72732353	1.7175565	0	0.000221828	0	0.000221828	0
Rbm47	0.911346808	0.088653192	2.330191375	8.39E-07	6.66E-07	0.459834	0.3824501	1.7878499	0.001890359	0.000776398	0.001890359	0.000665484	0
Slit1	0.911346808	0.088653192	2.330191375	8.59E-08	9.81E-08	-0.1420152	-0.13267517	1.7207637	0	0.000110914	0	0.000110914	0
Tgm2	0.911146688	0.088853312	2.327716971	3.05E-07	3.35E-07	-0.2858425	-0.26779938	1.7846884	0	0.000221828	0	0.000221828	0
Nav1	0.911146688	0.088853312	2.327716971	8.37E-07	8.66E-07	0.19323753	0.178442	1.645661	0	0.001441881	0	0.001330967	0
Dscam	0.911146688	0.088853312	2.327716971	8.39E-08	9.19E-08	-0.08385852	-0.09436035	1.815147	0	0	0	0	0
Gm3739	0.911146688	0.088853312	2.327716971	9.30E-07	1.89E-06	-0.6491652	-0.6280899	1.597325	0.001890359	0.002883762	0.001890359	0.002883762	0
Pknox2	0.911146688	0.088853312	2.327716971	1.33E-07	1.36E-07	0.048855636	0.056690216	1.7941377	0	0.000221828	0	0.000221828	0
Npdc1	0.911146688	0.088853312	2.327716971	7.94E-07	9.40E-07	-0.06669002	-0.101335526	1.6991639	0	0.000998225	0	0.000998225	0
Trim30d	0.911146688	0.088853312	2.327716971	1.36E-05	2.90E-05	-0.63235945	-0.5921993	1.6842	0.035916824	0.049245786	0.028355388	0.042369122	0
Slc15a3	0.911146688	0.088853312	2.327716971	5.43E-07	6.58E-07	-0.28857887	-0.29709053	1.7735467	0	0.00055457	0	0.00055457	0
Clca3a1	0.911146688	0.088853312	2.327716971	1.74E-07	4.52E-07	-0.8751628	-0.83380127	1.7404057	0	0.000887312	0	0.000443656	0
1700126G02Rik	0.911146688	0.088853312	2.327716971	8.80E-08	1.05E-07	-0.256481	-0.25095177	1.8074743	0	0	0	0	0
Mcidas	0.911146688	0.088853312	2.327716971	2.04E-07	1.38E-07	0.7689229	0.7279339	1.6570144	0	0	0	0	0
Mcoln2	0.911146688	0.088853312	2.327716971	2.66E-06	1.47E-06	1.2737362	1.1758404	1.5431676	0.001890359	0.001220053	0.001890359	0.001109139	0
F830016B08Rik	0.911146688	0.088853312	2.327716971	1.33E-07	1.91E-07	-0.29884487	-0.31629944	1.7975036	0	0.000110914	0	0.000110914	0
Trav12-1	0.911146688	0.088853312	2.327716971	4.89E-06	2.39E-06	1.16231	1.1438828	1.2975873	0.007561437	0.002661934	0.005671078	0.002107365	0
Gm17077	0.911146688	0.088853312	2.327716971	2.15E-07	3.07E-07	-0.6056691	-0.637455	1.6645666	0	0.000665484	0	0.000665484	0
Grb10	0.911146688	0.088853312	2.327716971	1.18E-07	1.07E-07	0.20905085	0.21982002	1.626496	0	0	0	0	0
AW121686	0.911146688	0.088853312	2.327716971	1.15E-07	1.36E-07	-0.13036178	-0.12510109	1.9101837	0	0.000221828	0	0.000221828	0
Cox6b2	0.910946568	0.089053432	2.325247592	4.09E-05	1.84E-05	1.5563442	1.5052862	1.272923	0.02268431	0.028283052	0.02268431	0.026286602	0
Rlbp1	0.910946568	0.089053432	2.325247592	1.85E-07	1.16E-07	0.8656227	0.8507595	1.6086091	0	0	0	0	0
Atp2c2	0.910946568	0.089053432	2.325247592	8.20E-08	1.12E-07	-0.49315688	-0.4667282	1.6799579	0	0.000221828	0	0.000221828	0
Cilp2	0.910946568	0.089053432	2.325247592	3.90E-07	7.35E-07	-0.71659034	-0.72406006	1.6281067	0	0.000776398	0	0.000776398	0
Nfix	0.910946568	0.089053432	2.325247592	1.40E-05	3.01E-05	-1.0871956	-1.1535349	1.2884434	0.02457467	0.06532831	0.020793951	0.057231588	0
4932443I19Rik	0.910946568	0.089053432	2.325247592	8.49E-08	1.35E-07	-0.524787	-0.5373001	1.7292881	0	0.000110914	0	0.000110914	0
Lztfl1	0.910946568	0.089053432	2.325247592	0.001158335	0.000533869	1.7235692	1.7227268	1.5391749	1.2381853	0.8305235	0.572778828	0.418256433	0
Adgrf3	0.910946568	0.089053432	2.325247592	1.42E-07	2.21E-07	-0.6676923	-0.66117287	1.7221032	0	0.000110914	0	0.000110914	0
2310040G24Rik	0.910946568	0.089053432	2.325247592	5.72E-06	3.26E-06	1.2315226	1.1718845	1.3117456	0.003780718	0.004658385	0.003780718	0.004436557	0
Zfhx2os	0.910946568	0.089053432	2.325247592	6.81E-08	9.89E-08	-0.52086955	-0.50618553	1.7390838	0	0.000110914	0	0.000110914	0
Fgd4	0.910946568	0.089053432	2.325247592	4.50E-07	8.91E-07	-0.9437569	-0.93377113	1.4313596	0	0.001441881	0	0.001441881	0
Ghrh	0.910946568	0.089053432	2.325247592	1.05E-07	1.09E-07	-0.005415666	-0.024377823	1.8030382	0	0.000110914	0	0.000110914	0
Dcbld1	0.910746448	0.089253552	2.322783215	2.48E-07	1.71E-07	0.65968525	0.67959595	1.6866698	0	0.000221828	0	0.000221828	0
Pim1	0.910746448	0.089253552	2.322783215	0.000145243	7.38E-05	1.0814505	1.0532198	0.8645072	0.15311909	0.1393079	0.130434783	0.113464951	0
C1qc	0.910746448	0.089253552	2.322783215	2.53E-06	1.81E-06	0.60584074	0.63619995	1.6417443	0	0.001552795	0	0.001441881	0
Hey1	0.910746448	0.089253552	2.322783215	3.15E-07	4.81E-07	-0.44507453	-0.4698696	1.7976048	0	0.001109139	0	0.000887311	0
Kirrel3	0.910746448	0.089253552	2.322783215	1.33E-07	1.07E-07	0.469809	0.47363663	1.5829337	0	0.000110914	0	0.000110914	0
Gm5796	0.910746448	0.089253552	2.322783215	6.22E-08	6.89E-08	-0.08564414	-0.077568054	1.7378469	0	0	0	0	0
Ccdc87	0.910746448	0.089253552	2.322783215	7.60E-08	1.18E-07	-0.6748207	-0.67012215	1.7519509	0	0.000332742	0	0.000332742	0
RP23-4F16.12	0.910746448	0.089253552	2.322783215	8.90E-08	1.20E-07	-0.41079652	-0.40221024	1.7944309	0	0.000443656	0	0.000443656	0
Nek10	0.910746448	0.089253552	2.322783215	1.12E-07	1.00E-07	0.3359957	0.3154087	1.6948905	0	0	0	0	0
Pilrb2	0.910546328	0.089453672	2.320323817	2.58E-07	2.80E-07	-0.043242343	-0.023822784	1.7550839	0	0	0	0	0
Pxmp4	0.910546328	0.089453672	2.320323817	0.000167505	8.39E-05	1.1350898	1.1770916	0.79154766	0.19470699	0.13941881	0.162570888	0.125110914	0
Stmn1	0.910546328	0.089453672	2.320323817	0.001759271	0.000824016	1.325888	1.2112141	1.056807	1.6937618	1.3766637	0.654064272	0.610026619	0
2610037D02Rik	0.910546328	0.089453672	2.320323817	0.000179307	0.000103105	0.8312199	0.82812023	0.5376625	0.24196598	0.19387755	0.207939509	0.165705413	0
Rhobtb3	0.910546328	0.089453672	2.320323817	9.14E-07	6.07E-07	0.9294179	0.8183212	1.7642496	0.001890359	0.001552795	0.001890359	0.001441881	0
Tcrg-V5	0.910546328	0.089453672	2.320323817	6.80E-08	9.53E-08	-0.5029124	-0.49886513	1.7259728	0	0.000110914	0	0.000110914	0
Gm4221	0.910546328	0.089453672	2.320323817	1.68E-07	1.16E-07	0.7055248	0.6868496	1.5396386	0.001890359	0.000110914	0.001890359	0.000110914	0
Lypd1	0.910546328	0.089453672	2.320323817	8.91E-07	5.20E-07	1.0988984	1.0655174	1.3903258	0	0.00055457	0	0.00055457	0
Trav9-4	0.910346208	0.089653792	2.317869375	7.47E-06	4.27E-06	0.8025101	0.80978775	1.4111073	0.009451796	0.00676575	0.007561437	0.004547471	0
Irf9	0.910346208	0.089653792	2.317869375	9.26E-05	0.000174278	-0.7071004	-0.78934956	1.3783787	0.13610587	0.34760424	0.105860113	0.247559894	0
Apaf1	0.910346208	0.089653792	2.317869375	5.84E-05	2.93E-05	1.1393858	1.1503525	0.78614265	0.04536862	0.04003993	0.04536862	0.037599823	0
4930471C06Rik	0.910346208	0.089653792	2.317869375	1.52E-07	1.18E-07	0.59583604	0.57242393	1.7185994	0	0	0	0	0
Trav9-1	0.910346208	0.089653792	2.317869375	5.77E-06	2.86E-06	1.084696	1.0834332	1.3162928	0.009451796	0.006100266	0.005671078	0.004436557	0
Cep126	0.910346208	0.089653792	2.317869375	7.68E-08	1.03E-07	-0.39214545	-0.3767891	1.802918	0	0	0	0	0
Reep6	0.910346208	0.089653792	2.317869375	1.00E-07	1.48E-07	-0.55167353	-0.53647804	1.6762414	0	0	0	0	0
Xpc	0.910346208	0.089653792	2.317869375	0.000160966	9.05E-05	0.91279954	0.948576	0.59636843	0.13610587	0.12965839	0.119092628	0.114463177	0
Tfap4	0.910346208	0.089653792	2.317869375	1.11E-05	2.21E-05	-0.70418704	-0.7301254	1.4896148	0.011342155	0.056787934	0.011342155	0.052240461	0
Ephx2	0.910346208	0.089653792	2.317869375	7.54E-08	1.04E-07	-0.4531752	-0.4474144	1.7157843	0	0	0	0	0
Hnf4a	0.910346208	0.089653792	2.317869375	1.92E-07	2.31E-07	-0.07629636	-0.06760597	1.7605534	0	0.000110914	0	0.000110914	0
Casc4	0.910146088	0.089853912	2.315419867	0.000103726	4.53E-05	1.56714	1.6107101	1.2061143	0.15689981	0.05978261	0.13610586	0.05501331	0
4931423N10Rik	0.910146088	0.089853912	2.315419867	7.73E-08	1.16E-07	-0.6282744	-0.61135864	1.6810702	0	0.000110914	0	0.000110914	0
Myl1	0.910146088	0.089853912	2.315419867	9.29E-08	9.96E-08	-0.048948158	-0.030021667	1.7303704	0	0	0	0	0
Mettl7a3	0.910146088	0.089853912	2.315419867	7.71E-08	1.26E-07	-0.72755396	-0.7278309	1.7164055	0	0.000110914	0	0.000110914	0
Gng4	0.910146088	0.089853912	2.315419867	6.17E-08	7.33E-08	-0.18216315	-0.16635132	1.7737031	0	0	0	0	0
Actn2	0.910146088	0.089853912	2.315419867	2.23E-05	3.75E-05	-0.70691323	-0.6931639	1.7411065	0.030245747	0.04736025	0.026465028	0.04203638	0
Fsip1	0.910146088	0.089853912	2.315419867	7.37E-08	1.05E-07	-0.5338735	-0.50992775	1.7225759	0	0	0	0	0
Pbx4	0.910146088	0.089853912	2.315419867	2.23E-05	1.23E-05	1.1093622	1.1130924	1.1395143	0.032136105	0.02118456	0.032136106	0.01974268	0
Gm26880	0.910146088	0.089853912	2.315419867	7.03E-08	9.02E-08	-0.25922322	-0.2568283	1.8526217	0	0.000221828	0	0.000221828	0
Sh3pxd2b	0.909945968	0.090054032	2.312975271	1.09E-07	9.03E-08	0.40086204	0.4012127	1.6975536	0	0.000110914	0	0.000110914	0
Rpl22l1	0.909945968	0.090054032	2.312975271	0.000965689	0.002068727	-1.0351971	-1.1582613	0.655621	1.05293	4.4800353	0.620037807	0.8972937	0
4931406B18Rik	0.909945968	0.090054032	2.312975271	9.06E-08	1.01E-07	-0.12316486	-0.13225746	1.7316813	0	0.000221828	0	0.000221828	0
Cyp27a1	0.909945968	0.090054032	2.312975271	1.19E-07	1.80E-07	-0.51203704	-0.51773643	1.7262502	0	0.000221828	0	0.000221828	0
Tulp1	0.909745848	0.090254152	2.310535565	9.74E-08	1.14E-07	-0.15950347	-0.15753555	1.7060151	0	0.000110914	0	0.000110914	0
Inf2	0.909745848	0.090254152	2.310535565	5.79E-06	1.43E-05	-1.0343057	-1.0788536	1.3147658	0.001890359	0.018411713	0.001890359	0.017746229	0
Wtip	0.909745848	0.090254152	2.310535565	1.17E-07	1.58E-07	-0.37527683	-0.37185287	1.7071102	0	0.000221828	0	0.000221828	0
Gmfg	0.909745848	0.090254152	2.310535565	0.002314559	0.001257899	1.0269818	1.0921907	0.74369776	2.436673	2.0816326	0.846880907	0.78471606	0
4930542C12Rik	0.909745848	0.090254152	2.310535565	1.45E-07	2.02E-07	-0.49227637	-0.486166	1.7023616	0	0.000110914	0	0.000110914	0
Spire1	0.909745848	0.090254152	2.310535565	8.74E-08	1.49E-07	-0.6799433	-0.65522385	1.7750376	0	0	0	0	0
Hist1h3a	0.909745848	0.090254152	2.310535565	1.31E-05	6.86E-06	1.1851263	1.1251535	1.17422	0.009451796	0.0087622	0.009451796	0.007653061	0
Utp14b	0.909745848	0.090254152	2.310535565	3.70E-05	1.82E-05	1.1926742	1.1559925	1.0877348	0.04347826	0.027284827	0.037807183	0.026175688	0
Cxcl12	0.909745848	0.090254152	2.310535565	8.75E-08	1.39E-07	-0.6086634	-0.6179466	1.7522943	0	0.000110914	0	0.000110914	0
Prox1	0.909745848	0.090254152	2.310535565	8.05E-08	8.93E-08	-0.062284973	-0.051057816	1.7915025	0	0.000110914	0	0.000110914	0
Traf5	0.909745848	0.090254152	2.310535565	1.74E-05	4.06E-05	-0.9793395	-1.0317192	1.2732593	0.015122874	0.09161491	0.015122873	0.082630878	0
Utf1	0.909545727	0.090454273	2.308100727	1.04E-07	1.19E-07	-0.021714624	-0.015867233	1.693311	0	0.000221828	0	0.000221828	0
AW112010	0.909545727	0.090454273	2.308100727	4.79E-05	0.000120175	-0.9156204	-0.8115864	1.6846888	0.08128545	0.24700533	0.06805293	0.168145519	0
Dqx1	0.909545727	0.090454273	2.308100727	7.72E-05	4.76E-05	0.96638286	1.0031252	1.272964	0.039697543	0.07331411	0.032136106	0.027950311	0
Nrk	0.909545727	0.090454273	2.308100727	6.08E-07	4.86E-07	0.88037443	0.8329811	1.5501226	0.001890359	0.000332742	0.001890359	0.000332742	0
9630001P10Rik	0.909545727	0.090454273	2.308100727	8.55E-08	1.30E-07	-0.6040173	-0.5878067	1.7630676	0	0.000221828	0	0.000221828	0
Tmod2	0.909545727	0.090454273	2.308100727	1.16E-07	1.19E-07	-0.035064045	-0.034248352	1.7359385	0	0	0	0	0
Tagap1	0.909545727	0.090454273	2.308100727	4.04E-05	2.09E-05	1.0381484	1.0592031	0.85582685	0.054820415	0.033274177	0.054820416	0.032608696	0
Cygb	0.909545727	0.090454273	2.308100727	1.08E-07	1.20E-07	-0.07715525	-0.06637764	1.7758048	0	0.000110914	0	0.000110914	0
5430427N15Rik	0.909545727	0.090454273	2.308100727	8.06E-08	1.17E-07	-0.5357109	-0.5074692	1.7519641	0	0	0	0	0
Pkdcc	0.909545727	0.090454273	2.308100727	1.61E-07	1.43E-07	0.37493476	0.3394165	1.732461	0	0.000221828	0	0.000221828	0
RP23-156J8.1	0.909545727	0.090454273	2.308100727	8.76E-08	1.11E-07	-0.31090662	-0.31762123	1.7069361	0	0.000110914	0	0.000110914	0
Fmr1nb	0.909545727	0.090454273	2.308100727	1.50E-07	1.76E-07	-0.15880865	-0.15697289	1.7681917	0	0.000221828	0	0.000221828	0
D030040B21Rik	0.909545727	0.090454273	2.308100727	8.69E-08	1.30E-07	-0.61467206	-0.601593	1.7747244	0	0.000221828	0	0.000221828	0
Styk1	0.909545727	0.090454273	2.308100727	2.36E-07	3.96E-07	-0.695293	-0.66456985	1.7336084	0	0.000110914	0	0.000110914	0
Cryba4	0.909545727	0.090454273	2.308100727	7.84E-08	1.08E-07	-0.4448687	-0.45176506	1.6875348	0	0.000110914	0	0.000110914	0
Gm26604	0.909345607	0.090654393	2.305670736	9.58E-08	1.30E-07	-0.4149268	-0.38965607	1.6961222	0	0.000110914	0	0.000110914	0
Pou4f1	0.909345607	0.090654393	2.305670736	4.38E-07	3.55E-07	0.5001769	0.47527504	1.7689259	0	0.00055457	0	0.00055457	0
Trav7d-4	0.909345607	0.090654393	2.305670736	2.80E-06	1.44E-06	1.1562804	1.113369	1.2798164	0.005671077	0.002218279	0.001890359	0.001663709	0
Fosl1	0.909345607	0.090654393	2.305670736	9.24E-08	1.50E-07	-0.718051	-0.6919136	1.6965108	0	0.000110914	0	0.000110914	0
Gm10801	0.909345607	0.090654393	2.305670736	3.17E-06	1.43E-06	0.7793028	0.7559891	1.6785702	0	0.000221828	0	0.000221828	0
Pygl	0.909345607	0.090654393	2.305670736	5.31E-07	6.50E-07	-0.20904084	-0.20147896	1.7428029	0	0.000887312	0	0.000887311	0
4930479D17Rik	0.909345607	0.090654393	2.305670736	1.13E-07	1.42E-07	-0.31313142	-0.3229065	1.7141784	0	0.000110914	0	0.000110914	0
Fscn3	0.909345607	0.090654393	2.305670736	8.00E-08	1.00E-07	-0.35602868	-0.35549164	1.6531603	0	0.000110914	0	0.000110914	0
Arpin	0.909345607	0.090654393	2.305670736	6.67E-08	1.03E-07	-0.6696049	-0.6628666	1.7539374	0	0.000110914	0	0.000110914	0
Trav13d-4	0.909345607	0.090654393	2.305670736	9.49E-07	1.09E-06	-0.25199682	-0.24802971	1.7509688	0	0.002661934	0	0.001885537	0
Ssx2ip	0.909345607	0.090654393	2.305670736	1.17E-05	5.50E-06	1.1777893	1.153923	1.1587	0.005671077	0.008873114	0.005671078	0.008096717	0
Tspan17	0.909145487	0.090854513	2.303245569	9.31E-08	1.67E-07	-0.8207604	-0.81243896	1.7816207	0	0.00055457	0	0.000443656	0
Trbv3	0.909145487	0.090854513	2.303245569	1.88E-05	8.85E-06	1.0578486	1.0546141	0.9617205	0.011342155	0.011313221	0.011342155	0.010093168	0
Flrt1	0.909145487	0.090854513	2.303245569	7.99E-07	4.43E-07	1.0626892	1.0557117	1.456716	0	0.000221828	0	0.000221828	0
Cd163l1	0.909145487	0.090854513	2.303245569	9.16E-06	6.27E-06	-0.19200814	-0.15999222	1.6970563	0.003780718	0.005878438	0.003780718	0.00565661	0
Rpl36a	0.909145487	0.090854513	2.303245569	0.002828284	0.005251776	-0.85880905	-0.9106164	0.5794417	2.773157	9.388532	0.897920605	0.9864685	0
Hc	0.909145487	0.090854513	2.303245569	1.04E-07	1.56E-07	-0.5910746	-0.58345985	1.6955823	0	0.000221828	0	0.000110914	0
Srxn1	0.909145487	0.090854513	2.303245569	5.95E-08	6.53E-08	-0.094611	-0.081480026	1.7187808	0	0	0	0	0
Klra9	0.909145487	0.090854513	2.303245569	3.93E-07	3.24E-07	0.47033888	0.45281982	1.6806196	0	0	0	0	0
Gml	0.909145487	0.090854513	2.303245569	1.51E-07	9.49E-08	0.8103559	0.8049488	1.6260629	0	0.000110914	0	0.000110914	0
Ddx25	0.909145487	0.090854513	2.303245569	2.60E-07	4.47E-07	-0.81898797	-0.79937553	1.5697578	0	0.000332742	0	0.000332742	0
Efcab12	0.909145487	0.090854513	2.303245569	2.00E-06	1.47E-06	0.87317467	0.77438736	1.7219067	0	0.001663709	0	0.001663709	0
Gm29094	0.909145487	0.090854513	2.303245569	1.07E-07	1.39E-07	-0.35628563	-0.33470917	1.6832955	0	0.000221828	0	0.000221828	0
Med9os	0.908945367	0.091054633	2.300825205	2.31E-07	1.38E-07	0.8273147	0.82964134	1.6066254	0	0.000221828	0	0.000110914	0
Fhl1	0.908945367	0.091054633	2.300825205	1.58E-07	1.22E-07	0.5144818	0.51906204	1.5926702	0	0	0	0	0
AU040972	0.908945367	0.091054633	2.300825205	6.38E-08	9.20E-08	-0.52532965	-0.5028477	1.7346821	0	0	0	0	0
Arl4c	0.908945367	0.091054633	2.300825205	0.000242535	0.000441653	-0.5137895	-0.6117172	1.3435551	0.27977315	1.0166371	0.219281664	0.480368234	0
Eps8l2	0.908745247	0.091254753	2.298409623	1.38E-07	1.03E-07	0.5330561	0.5460243	1.5767087	0.001890359	0.000221828	0.001890359	0.000221828	0
Reep1	0.908745247	0.091254753	2.298409623	2.38E-06	1.47E-06	1.1309941	0.93569374	1.6710824	0.001890359	0.001441881	0.001890359	0.001441881	0
C1ql3	0.908745247	0.091254753	2.298409623	7.28E-07	7.30E-07	0.054144133	0.04565811	1.7812841	0	0.001330967	0	0.001330967	0
Ltb4r1	0.908745247	0.091254753	2.298409623	1.03E-07	1.26E-07	-0.2582972	-0.26350975	1.644156	0	0.000332742	0	0.000332742	0
Lif	0.908745247	0.091254753	2.298409623	1.22E-07	1.53E-07	-0.19784659	-0.20282936	1.7664675	0	0.000221828	0	0.000221828	0
Gm44066	0.908745247	0.091254753	2.298409623	4.13E-07	6.29E-07	-0.64188194	-0.64268875	1.6450312	0	0.001441881	0	0.001330967	0
Frmd5	0.908745247	0.091254753	2.298409623	1.06E-07	1.84E-07	-0.7438484	-0.75927734	1.6885026	0	0.000332742	0	0.000332742	0
Ssh1	0.908745247	0.091254753	2.298409623	7.38E-06	1.72E-05	-0.942392	-0.9305935	1.268371	0.011342155	0.037488908	0.011342155	0.034826974	0
Tfdp2	0.908745247	0.091254753	2.298409623	0.000135205	6.82E-05	1.1561501	1.1550312	0.82650054	0.17580341	0.118345164	0.155009452	0.104370009	0
Gm26690	0.908745247	0.091254753	2.298409623	1.44E-05	7.13E-06	1.0864635	1.0242348	0.96868294	0.013232514	0.011756877	0.013232514	0.011424135	0
Atcay	0.908545127	0.091454873	2.295998802	4.82E-06	7.51E-06	-0.2742998	-0.2685852	1.6856645	0.001890359	0.015860692	0.001890359	0.014973381	0
6030468B19Rik	0.908545127	0.091454873	2.295998802	6.78E-08	7.48E-08	-0.0894458	-0.07151985	1.7485995	0	0	0	0	0
Myef2	0.908545127	0.091454873	2.295998802	0.000152017	8.41E-05	0.94256026	0.93796635	0.61938214	0.11342155	0.1170142	0.102079395	0.107697427	0
Ppargc1a	0.908545127	0.091454873	2.295998802	3.28E-07	1.93E-07	0.9286834	0.91090393	1.6413008	0	0	0	0	0
Rbbp8	0.908545127	0.091454873	2.295998802	4.49E-05	2.38E-05	1.1066965	1.1742039	1.0023159	0.034026466	0.031832296	0.034026465	0.030057675	0
Gm15523	0.908545127	0.091454873	2.295998802	9.16E-08	1.34E-07	-0.5373843	-0.5387745	1.8011279	0	0.000110914	0	0.000110914	0
Krt8	0.908545127	0.091454873	2.295998802	6.67E-07	8.28E-07	-0.22658744	-0.24529266	1.6811934	0	0.001441881	0	0.001330967	0
Ehd2	0.908545127	0.091454873	2.295998802	7.79E-08	8.82E-08	-0.13833973	-0.10543823	1.7038497	0	0.000221828	0	0.000221828	0
Map7d2	0.908545127	0.091454873	2.295998802	8.31E-08	1.16E-07	-0.31321546	-0.32577896	1.78958	0	0	0	0	0
Gm12631	0.908545127	0.091454873	2.295998802	9.79E-08	1.61E-07	-0.73308897	-0.72816277	1.6760352	0	0.000221828	0	0.000221828	0
Klhl41	0.908545127	0.091454873	2.295998802	9.53E-08	1.04E-07	-0.11617477	-0.088005066	1.6819178	0	0.000221828	0	0.000221828	0
Pde8b	0.908545127	0.091454873	2.295998802	1.34E-07	2.10E-07	-0.58346623	-0.5694008	1.7303514	0	0.000110914	0	0.000110914	0
Ascl2	0.908545127	0.091454873	2.295998802	8.47E-08	1.30E-07	-0.58454233	-0.5703945	1.7246995	0	0.000221828	0	0.000221828	0
Ptprj	0.908545127	0.091454873	2.295998802	2.14E-06	1.52E-06	0.7526396	0.7668743	1.6266544	0.007561437	0.001774623	0.007561437	0.001663709	0
Agbl2	0.908545127	0.091454873	2.295998802	1.18E-07	1.78E-07	-0.17508681	-0.16451454	1.8656303	0	0.000110914	0	0.000110914	0
Gstm5	0.908545127	0.091454873	2.295998802	3.59E-07	1.97E-07	1.0201553	0.9651642	1.5992227	0	0	0	0	0
Mlkl	0.908545127	0.091454873	2.295998802	1.04E-07	1.78E-07	-0.7832286	-0.76791763	1.7214354	0	0.000221828	0	0.000221828	0
Serp2	0.908345007	0.091654993	2.29359272	2.39E-06	2.47E-06	0.4276478	0.25213242	1.8293654	0	0.002994676	0	0.00255102	0
Platr31	0.908345007	0.091654993	2.29359272	6.84E-08	1.06E-07	-0.673334	-0.6513424	1.6941876	0	0	0	0	0
Gm26781	0.908345007	0.091654993	2.29359272	1.08E-07	1.70E-07	-0.645926	-0.6445217	1.6591353	0	0.000332742	0	0.000332742	0
Cr2	0.908345007	0.091654993	2.29359272	1.09E-05	5.71E-06	1.2526387	1.2002525	1.0717291	0.007561437	0.005545697	0.007561437	0.005545697	0
Lpin3	0.908345007	0.091654993	2.29359272	9.24E-08	1.09E-07	-0.20478497	-0.19101715	1.70747	0	0.000110914	0	0.000110914	0
Fam19a3	0.908345007	0.091654993	2.29359272	7.09E-08	1.18E-07	-0.7405937	-0.7477417	1.7467616	0	0.000332742	0	0.000332742	0
Nyx	0.908345007	0.091654993	2.29359272	2.51E-07	2.16E-07	0.6656246	0.6404743	1.7094586	0	0.000110914	0	0.000110914	0
Padi6	0.908345007	0.091654993	2.29359272	1.30E-07	1.14E-07	0.44068336	0.43195343	1.6973077	0	0.000110914	0	0.000110914	0
Ifng	0.908345007	0.091654993	2.29359272	7.97E-08	9.39E-08	-0.16696711	-0.15930367	1.7589434	0	0	0	0	0
Bambi	0.908345007	0.091654993	2.29359272	4.79E-06	2.62E-06	1.2860057	1.2211342	1.4844842	0.007561437	0.00366016	0.007561437	0.00310559	0
Gm9918	0.908144887	0.091855113	2.291191357	8.56E-08	8.51E-08	0.05766279	0.060167313	1.6829715	0	0	0	0	0
H2-M2	0.908144887	0.091855113	2.291191357	6.98E-08	9.54E-08	-0.44592893	-0.3905182	1.7648259	0	0	0	0	0
Serpina3f	0.908144887	0.091855113	2.291191357	7.11E-08	7.71E-08	-0.08199321	-0.06642532	1.7271229	0	0	0	0	0
Mtus1	0.908144887	0.091855113	2.291191357	8.02E-08	1.13E-07	-0.5000958	-0.49084282	1.7314242	0	0	0	0	0
Gm17080	0.908144887	0.091855113	2.291191357	4.04E-07	2.94E-07	0.5819703	0.56145096	1.6752989	0	0.000332742	0	0.000332742	0
Lrrc31	0.908144887	0.091855113	2.291191357	1.70E-07	2.26E-07	-0.2855232	-0.28651047	1.7157327	0	0.000776398	0	0.000221828	0
Sh3gl3	0.908144887	0.091855113	2.291191357	5.20E-06	4.18E-06	0.7946878	0.7034664	1.655447	0.015122874	0.006322094	0.011342155	0.00565661	0
Lpo	0.908144887	0.091855113	2.291191357	1.11E-07	1.12E-07	0.022932824	0.042099	1.6923563	0	0.000221828	0	0.000221828	0
Myo1c	0.908144887	0.091855113	2.291191357	2.19E-05	1.18E-05	1.09586	1.108922	1.2272248	0.013232514	0.016193435	0.013232514	0.014418811	0
Gm15351	0.908144887	0.091855113	2.291191357	1.11E-07	1.32E-07	-0.14616328	-0.14041519	1.8083109	0	0.000110914	0	0.000110914	0
Gm17259	0.908144887	0.091855113	2.291191357	2.15E-05	1.10E-05	1.0341867	1.0235043	0.80989474	0.04347826	0.018522626	0.032136106	0.017413487	0
Sh3tc1	0.908144887	0.091855113	2.291191357	5.68E-07	5.85E-07	0.23597299	0.2617073	1.6673477	0	0.000665484	0	0.000665484	0
Prtg	0.908144887	0.091855113	2.291191357	1.95E-07	1.62E-07	0.46129405	0.43530464	1.6873636	0	0	0	0	0
Tceal8	0.907944767	0.092055233	2.288794693	5.06E-06	2.77E-06	1.2318577	1.1637325	1.513225	0.003780718	0.004325643	0.003780718	0.004214729	0
Fcer2a	0.907944767	0.092055233	2.288794693	9.88E-07	5.51E-07	1.0570906	1.0540085	1.424045	0	0.00055457	0	0.00055457	0
Trbv29	0.907944767	0.092055233	2.288794693	7.39E-06	3.52E-06	1.1727084	1.1071568	1.2301346	0.001890359	0.003992902	0.001890359	0.00366016	0
Rps12	0.907944767	0.092055233	2.288794693	0.004113899	0.007196224	-0.784266	-0.8066354	0.5372496	4.147448	15.076309	0.956521739	0.99633984	0
Rps2	0.907944767	0.092055233	2.288794693	0.003093294	0.005410709	-0.79591894	-0.8250246	0.5017206	3.6597354	12.702307	0.901701323	0.972160603	0
Gm6117	0.907944767	0.092055233	2.288794693	7.40E-08	1.06E-07	-0.52843136	-0.51704025	1.7369807	0	0.000221828	0	0.000221828	0
Cadps2	0.907944767	0.092055233	2.288794693	1.27E-07	1.62E-07	-0.20586802	-0.21408081	1.6440448	0	0.000110914	0	0.000110914	0
Gm17036	0.907944767	0.092055233	2.288794693	7.49E-08	9.31E-08	-0.28001103	-0.25958633	1.7096504	0	0	0	0	0
Pnpla3	0.907944767	0.092055233	2.288794693	7.71E-08	9.80E-08	-0.36029577	-0.3254814	1.681282	0	0.000110914	0	0.000110914	0
Kcnj15	0.907944767	0.092055233	2.288794693	1.53E-07	1.97E-07	-0.41334194	-0.38010597	1.646572	0	0.000221828	0	0.000221828	0
Gm32200	0.907944767	0.092055233	2.288794693	2.28E-06	1.18E-06	1.0983758	1.0179462	1.5653108	0.005671077	0.001109139	0.005671078	0.001109139	0
Fgfr3	0.907944767	0.092055233	2.288794693	2.89E-07	1.82E-07	0.94761527	0.9150009	1.6148854	0.001890359	0.000110914	0.001890359	0.000110914	0
Smpd3	0.907944767	0.092055233	2.288794693	1.85E-07	1.28E-07	0.7112639	0.6918392	1.6374984	0	0.000110914	0	0.000110914	0
Bdh2	0.907944767	0.092055233	2.288794693	5.23E-08	7.78E-08	-0.57631963	-0.5603504	1.7522262	0	0.000110914	0	0.000110914	0
Slc30a3	0.907944767	0.092055233	2.288794693	8.23E-08	1.13E-07	-0.4442233	-0.44571304	1.7424905	0	0.000110914	0	0.000110914	0
Ak7	0.907944767	0.092055233	2.288794693	3.31E-07	4.81E-07	-0.16740514	-0.12994194	1.8554145	0	0.00055457	0	0.00055457	0
Gm44170	0.907944767	0.092055233	2.288794693	1.85E-07	1.59E-07	0.29940602	0.32245064	1.6529785	0	0.000110914	0	0.000110914	0
Il13ra1	0.907744647	0.092255353	2.286402705	1.47E-07	1.11E-07	0.56940895	0.54270935	1.5965089	0	0.000221828	0	0.000221828	0
Upf3b	0.907744647	0.092255353	2.286402705	0.00030352	0.000167082	0.9342937	0.9670391	0.5686767	0.28355387	0.26552796	0.255198488	0.218278616	0
Taok1	0.907744647	0.092255353	2.286402705	0.000245861	0.000137837	0.89630115	0.89689255	0.56786114	0.27221173	0.21716948	0.2268431	0.18622449	0
Wdfy3	0.907744647	0.092255353	2.286402705	1.72E-07	1.29E-07	0.38431296	0.40528488	1.690504	0	0	0	0	0
C1qtnf1	0.907744647	0.092255353	2.286402705	1.25E-07	1.32E-07	0.09378911	0.11702919	1.7292572	0.001890359	0.000332742	0.001890359	0.000332742	0
Gpr62	0.907744647	0.092255353	2.286402705	1.42E-07	1.01E-07	0.65756947	0.6490326	1.6642143	0	0	0	0	0
4930550L24Rik	0.907744647	0.092255353	2.286402705	1.79E-07	2.14E-07	-0.27281666	-0.26604462	1.6725069	0	0.000443656	0	0.000332742	0
Chek1	0.907744647	0.092255353	2.286402705	5.14E-06	3.45E-06	0.56638056	0.5565834	1.6631653	0.003780718	0.004880213	0.003780718	0.004325643	0
Mrc1	0.907744647	0.092255353	2.286402705	3.21E-07	2.53E-07	0.60520715	0.5806732	1.5632616	0	0.000332742	0	0.000332742	0
Hnf1a	0.907744647	0.092255353	2.286402705	7.20E-08	9.17E-08	-0.3521706	-0.33312798	1.7586025	0	0.000221828	0	0.000221828	0
Trdv4	0.907744647	0.092255353	2.286402705	1.31E-07	1.88E-07	-0.42546186	-0.45202255	1.6967268	0	0.000221828	0	0.000221828	0
H2-Eb2	0.907744647	0.092255353	2.286402705	5.95E-08	8.53E-08	-0.5408957	-0.5234451	1.7327782	0	0.000110914	0	0.000110914	0
Ctrcos	0.907744647	0.092255353	2.286402705	8.11E-08	1.03E-07	-0.33692634	-0.3253727	1.7046462	0	0.000110914	0	0.000110914	0
Fam178b	0.907744647	0.092255353	2.286402705	9.37E-08	9.69E-08	0.055426896	0.059818268	1.7855036	0	0.000110914	0	0.000110914	0
Fam166b	0.907744647	0.092255353	2.286402705	1.40E-07	1.08E-07	0.48447955	0.4867916	1.689025	0.001890359	0.000110914	0.001890359	0.000110914	0
Bcl2	0.907744647	0.092255353	2.286402705	0.000299218	0.000755124	-1.1001121	-1.0763559	1.1533779	0.32136106	1.6062555	0.243856333	0.520962733	0
Atoh8	0.907744647	0.092255353	2.286402705	7.74E-08	8.21E-08	0.000195648	0.009429932	1.6504651	0	0	0	0	0
Acss1	0.907744647	0.092255353	2.286402705	0.000100422	5.39E-05	1.0149528	0.98312855	0.6981252	0.12098299	0.08374002	0.107750473	0.078637977	0
Trim71	0.907744647	0.092255353	2.286402705	9.88E-08	1.25E-07	-0.23048422	-0.2004013	1.8104608	0	0.000221828	0	0.000221828	0
Atp6v0e2	0.907744647	0.092255353	2.286402705	2.03E-07	1.25E-07	0.80810326	0.79249763	1.6321208	0	0	0	0	0
Spink10	0.907544527	0.092455473	2.284015374	7.53E-05	4.43E-05	0.9085377	0.90523434	0.63695836	0.051039696	0.04125998	0.047258979	0.03782165	0
Trgv2	0.907544527	0.092455473	2.284015374	4.37E-06	3.82E-06	0.4877001	0.4525423	1.7285455	0.005671077	0.001330967	0.005671078	0.001220053	0
Pmaip1	0.907544527	0.092455473	2.284015374	4.01E-06	2.18E-06	1.0385453	0.9899845	1.410824	0.003780718	0.002883762	0.003780718	0.002883762	0
Smim17	0.907544527	0.092455473	2.284015374	7.45E-08	1.22E-07	-0.6991117	-0.7131653	1.7453187	0	0.000110914	0	0.000110914	0
Gm35911	0.907544527	0.092455473	2.284015374	5.68E-08	7.63E-08	-0.40189096	-0.39914894	1.7522837	0	0	0	0	0
Fam183b	0.907544527	0.092455473	2.284015374	6.02E-07	4.13E-07	0.5623684	0.54138374	1.5521512	0	0.000110914	0	0.000110914	0
Tmem97	0.907544527	0.092455473	2.284015374	3.81E-06	9.09E-06	-1.0428877	-0.99757004	1.3290719	0.001890359	0.019853594	0.001890359	0.019077196	0
BC147527	0.907544527	0.092455473	2.284015374	2.08E-05	3.17E-05	-0.2664337	-0.36429024	1.4259516	0.026465029	0.07630879	0.026465028	0.069764862	0
Wfdc17	0.907544527	0.092455473	2.284015374	2.93E-07	3.05E-07	0.17569318	0.16421127	1.6694016	0	0.000332742	0	0.000332742	0
Hspb8	0.907544527	0.092455473	2.284015374	1.16E-07	8.89E-08	0.5879558	0.57901764	1.6642991	0	0	0	0	0
BC094916	0.907544527	0.092455473	2.284015374	4.58E-05	8.90E-05	-0.43744346	-0.38784218	1.5178744	0.034026466	0.148181	0.030245747	0.111024845	0
1700099I09Rik	0.907544527	0.092455473	2.284015374	1.18E-07	1.40E-07	-0.29032695	-0.26746368	1.7472026	0	0.000221828	0	0.000221828	0
Nrep	0.907544527	0.092455473	2.284015374	1.17E-07	1.43E-07	-0.16292301	-0.14107895	1.7956024	0	0	0	0	0
1700049J03Rik	0.907544527	0.092455473	2.284015374	7.80E-08	1.06E-07	-0.40555504	-0.37550735	1.7160472	0	0	0	0	0
Prss41	0.907344407	0.092655593	2.28163268	2.39E-07	4.74E-07	-0.753181	-0.7540684	1.5946617	0	0.000110914	0	0.000110914	0
Mtfr2	0.907344407	0.092655593	2.28163268	1.48E-06	7.58E-07	1.0321505	0.98332787	1.2701075	0.001890359	0.000443656	0.001890359	0.000443656	0
Thop1	0.907344407	0.092655593	2.28163268	6.71E-06	1.39E-05	-1.0650436	-1.046032	1.2117349	0.009451796	0.029170364	0.009451796	0.028061224	0
Arl5b	0.907344407	0.092655593	2.28163268	8.57E-05	4.81E-05	0.9958228	1.0363274	0.8645754	0.10018904	0.07220497	0.086956522	0.066326531	0
Sccpdh	0.907344407	0.092655593	2.28163268	5.51E-07	7.05E-07	-0.14947124	-0.094078064	1.8077432	0.001890359	0.001330967	0.001890359	0.001330967	0
Ccdc96	0.907344407	0.092655593	2.28163268	8.23E-08	1.05E-07	-0.29309013	-0.2830639	1.7122923	0	0.000110914	0	0.000110914	0
Dnah1	0.907344407	0.092655593	2.28163268	7.05E-08	8.29E-08	-0.20072095	-0.19340897	1.7143631	0	0	0	0	0
Cd1d1	0.907344407	0.092655593	2.28163268	0.000214468	0.000115928	0.9692652	0.95773506	0.64866054	0.22306238	0.20363797	0.175803403	0.177018634	0
Trbv5	0.907344407	0.092655593	2.28163268	3.75E-06	1.97E-06	0.8818917	0.86717796	1.4803406	0	0.002218279	0	0.002218279	0
Arg2	0.907344407	0.092655593	2.28163268	8.03E-08	8.66E-08	-0.09102158	-0.067798615	1.6983999	0	0	0	0	0
Ms4a6c	0.907344407	0.092655593	2.28163268	1.14E-05	2.18E-05	-0.6162141	-0.70391846	1.3531351	0.009451796	0.04203638	0.009451796	0.038487134	0
Usp11	0.907344407	0.092655593	2.28163268	6.41E-05	2.81E-05	1.6977786	1.6286383	1.3022975	0.06616257	0.029281277	0.064272212	0.026619343	0
Gm6169	0.907344407	0.092655593	2.28163268	6.40E-08	8.31E-08	-0.3143988	-0.3004551	1.7692673	0	0	0	0	0
Sox12	0.907144287	0.092855713	2.279254602	1.65E-06	1.60E-06	0.2560345	0.18919945	1.6812525	0	0.001663709	0	0.001663709	0
Gper1	0.907144287	0.092855713	2.279254602	8.13E-08	1.09E-07	-0.39162114	-0.3901062	1.78973	0	0	0	0	0
2900026A02Rik	0.907144287	0.092855713	2.279254602	1.07E-06	8.76E-07	0.58662945	0.5695858	1.6152515	0	0.000776398	0	0.000776398	0
Gm44276	0.907144287	0.092855713	2.279254602	7.25E-08	9.98E-08	-0.4637918	-0.43618965	1.745848	0	0.000221828	0	0.000110914	0
Il1r1	0.907144287	0.092855713	2.279254602	1.69E-07	1.78E-07	-0.010660108	-0.014011383	1.6632786	0	0.000221828	0	0.000221828	0
Lrrc2	0.907144287	0.092855713	2.279254602	5.64E-07	9.37E-07	-0.73707694	-0.6970959	1.5643296	0	0.001996451	0	0.001885537	0
C5ar1	0.907144287	0.092855713	2.279254602	9.17E-08	9.67E-08	-0.018039567	-0.002305985	1.7403535	0	0.000221828	0	0.000221828	0
Il31ra	0.907144287	0.092855713	2.279254602	8.11E-08	1.22E-07	-0.53963196	-0.5311413	1.7517242	0	0.000110914	0	0.000110914	0
Prg2	0.907144287	0.092855713	2.279254602	6.88E-08	9.35E-08	-0.45395368	-0.4308815	1.7407134	0	0	0	0	0
Frmd4b	0.907144287	0.092855713	2.279254602	2.71E-05	1.43E-05	1.3475941	1.257782	1.3354759	0.032136105	0.014640639	0.030245747	0.013642413	0
Klk1b27	0.907144287	0.092855713	2.279254602	6.54E-08	7.90E-08	-0.24082226	-0.24425507	1.7602739	0	0	0	0	0
Ahnak2	0.907144287	0.092855713	2.279254602	7.32E-08	1.11E-07	-0.60578984	-0.6031685	1.6982365	0	0.000110914	0	0.000110914	0
Cyp4f18	0.907144287	0.092855713	2.279254602	5.93E-07	3.51E-07	0.9184323	0.92007256	1.3859775	0	0.000776398	0	0.000776398	0
St8sia4	0.907144287	0.092855713	2.279254602	0.000453399	0.000245829	1.0449497	1.066783	0.9483414	0.4820416	0.39551908	0.342155009	0.288708962	0
Peli2	0.906944166	0.093055834	2.27688112	5.41E-07	3.30E-07	0.91366917	0.900959	1.5576881	0	0.000221828	0	0.000221828	0
Rnf144a	0.906944166	0.093055834	2.27688112	1.16E-05	1.99E-05	-0.5429015	-0.6405277	1.5717484	0.007561437	0.030057676	0.007561437	0.027839397	0
Chil6	0.906944166	0.093055834	2.27688112	3.81E-07	6.62E-07	-0.7295461	-0.75667	1.5380508	0	0.001220053	0	0.001109139	0
Clps	0.906944166	0.093055834	2.27688112	7.19E-08	1.22E-07	-0.7375326	-0.72408104	1.7215292	0	0.000110914	0	0.000110914	0
Shtn1	0.906944166	0.093055834	2.27688112	1.77E-07	1.19E-07	0.6399941	0.63292694	1.6693157	0	0.000221828	0	0.000221828	0
Fam83d	0.906944166	0.093055834	2.27688112	1.95E-06	1.23E-06	0.95718884	0.88902473	1.4793836	0	0.001663709	0	0.001663709	0
Gm11261	0.906944166	0.093055834	2.27688112	1.08E-07	1.04E-07	0.060103603	0.078344345	1.6263236	0	0.000110914	0	0.000110914	0
Rassf3	0.906944166	0.093055834	2.27688112	1.01E-05	2.52E-05	-0.9771923	-0.9741268	1.3253763	0.007561437	0.059338953	0.007561437	0.054680568	0
Tfcp2l1	0.906944166	0.093055834	2.27688112	1.43E-07	1.05E-07	0.62880665	0.6132755	1.6575681	0	0.000110914	0	0.000110914	0
Epha1	0.906944166	0.093055834	2.27688112	1.09E-07	1.27E-07	-0.07449212	-0.059581757	1.8228157	0	0	0	0	0
Klhl4	0.906944166	0.093055834	2.27688112	1.39E-05	1.07E-05	0.79399097	0.68921566	1.6463779	0.011342155	0.018189885	0.011342155	0.016969831	0
Lgals3bp	0.906944166	0.093055834	2.27688112	5.24E-05	0.000114591	-1.00216	-1.015441	1.3066623	0.030245747	0.16038154	0.030245747	0.13121118	0
C130060C02Rik	0.906944166	0.093055834	2.27688112	1.75E-07	1.31E-07	0.54978234	0.5731163	1.6250764	0	0.000221828	0	0.000221828	0
Ccr2	0.906944166	0.093055834	2.27688112	1.72E-06	1.94E-06	0.17136066	0.18144798	1.6321471	0	0.002440107	0	0.002440106	0
Aire	0.906944166	0.093055834	2.27688112	9.87E-08	1.46E-07	-0.52130616	-0.52049065	1.7038099	0	0.000110914	0	0.000110914	0
Tmem35	0.906944166	0.093055834	2.27688112	2.53E-05	1.29E-05	1.6617963	1.5515366	1.680525	0.02079395	0.023070097	0.020793951	0.021295475	0
Fndc4	0.906944166	0.093055834	2.27688112	7.62E-08	8.94E-08	-0.20008793	-0.1938839	1.743345	0	0	0	0	0
Spib	0.906744046	0.093255954	2.274512214	2.45E-07	3.23E-07	-0.1917424	-0.21331787	1.6770772	0	0.000665484	0	0.000665484	0
Scd1	0.906744046	0.093255954	2.274512214	2.84E-07	1.64E-07	0.639335	0.60674477	1.6363256	0	0.000110914	0	0.000110914	0
Serpinb1a	0.906744046	0.093255954	2.274512214	1.05E-06	6.54E-07	0.8035996	0.7760124	1.507563	0	0.000665484	0	0.000665484	0
Mgl2	0.906744046	0.093255954	2.274512214	1.34E-07	2.26E-07	-0.711012	-0.71845627	1.6370795	0	0.000443656	0	0.000443656	0
Kifc3	0.906744046	0.093255954	2.274512214	7.22E-06	5.22E-06	0.98849326	0.8702526	1.6305577	0.005671077	0.006987578	0.005671078	0.00676575	0
Abi3bp	0.906744046	0.093255954	2.274512214	1.05E-07	1.03E-07	0.14941683	0.16064835	1.7438155	0	0.000221828	0	0.000221828	0
Rbpms	0.906744046	0.093255954	2.274512214	2.08E-06	1.82E-06	0.47804815	0.49498558	1.6382546	0.001890359	0.001441881	0.001890359	0.001441881	0
Mfsd7c	0.906744046	0.093255954	2.274512214	9.50E-07	6.01E-07	0.9968756	0.9704571	1.4546968	0.001890359	0	0.001890359	0	0
Hes1	0.906744046	0.093255954	2.274512214	4.11E-06	5.60E-06	-0.18317576	-0.1853447	1.8864152	0.003780718	0.004436557	0.003780718	0.002994676	0
Stra8	0.906744046	0.093255954	2.274512214	4.37E-07	3.17E-07	0.8306451	0.78874016	1.7114182	0	0	0	0	0
Nabp2	0.906744046	0.093255954	2.274512214	5.47E-05	9.62E-05	-0.8169507	-0.85131264	0.5977422	0.04725898	0.20729813	0.04536862	0.182342502	0
2610204G07Rik	0.906744046	0.093255954	2.274512214	1.23E-06	2.33E-06	-0.44370216	-0.36813354	1.7841631	0.005671077	0.004436557	0.005671078	0.003216504	0
Esam	0.906744046	0.093255954	2.274512214	1.11E-07	1.61E-07	-0.55882233	-0.55343246	1.7721783	0	0	0	0	0
St18	0.906744046	0.093255954	2.274512214	1.23E-07	8.99E-08	0.5565142	0.55218124	1.5400099	0	0.000110914	0	0.000110914	0
Usp27x	0.906744046	0.093255954	2.274512214	2.06E-06	1.47E-06	0.7855282	0.79003716	1.5524715	0	0.002883762	0	0.002772848	0
Gm17090	0.906744046	0.093255954	2.274512214	1.29E-07	1.07E-07	0.43520746	0.42427063	1.6996198	0	0.000110914	0	0.000110914	0
Aff2	0.906744046	0.093255954	2.274512214	7.70E-08	1.16E-07	-0.5682124	-0.5558338	1.7151015	0	0.000110914	0	0.000110914	0
Asphd2	0.906744046	0.093255954	2.274512214	8.56E-08	1.15E-07	-0.44846064	-0.42199326	1.6805415	0	0.000110914	0	0.000110914	0
Casc5	0.906744046	0.093255954	2.274512214	1.74E-05	9.43E-06	1.134437	1.1065369	0.98297465	0.011342155	0.005767524	0.009451796	0.005767524	0
Dbh	0.906744046	0.093255954	2.274512214	1.82E-07	1.98E-07	0.002534614	0.021600723	1.7129096	0	0.000110914	0	0.000110914	0
Etnk1	0.906543926	0.093456074	2.272147865	0.000957559	0.000636442	0.823254	0.88211536	1.1365526	1.079395	0.9645075	0.533081285	0.513420586	0
Gm16225	0.906543926	0.093456074	2.272147865	1.78E-06	3.35E-06	-0.52429956	-0.55402946	1.5048356	0	0.001441881	0	0.001220053	0
RP23-32A8.6	0.906543926	0.093456074	2.272147865	6.40E-08	7.75E-08	-0.25417584	-0.24435616	1.7330328	0	0	0	0	0
Depdc7	0.906543926	0.093456074	2.272147865	9.23E-08	1.24E-07	-0.467347	-0.44869614	1.6555086	0	0.000110914	0	0.000110914	0
Gm28513	0.906543926	0.093456074	2.272147865	5.28E-07	4.46E-07	0.34525612	0.36901665	1.5442777	0	0.000776398	0	0.000776398	0
Trip13	0.906543926	0.093456074	2.272147865	9.34E-06	4.71E-06	1.0698153	1.0473557	0.99420625	0.005671077	0.005102041	0.005671078	0.004991127	0
Phf19	0.906543926	0.093456074	2.272147865	5.18E-06	2.51E-06	1.1841314	1.180954	1.1201253	0.005671077	0.002440107	0.005671078	0.002329193	0
2900052N01Rik	0.906543926	0.093456074	2.272147865	1.61E-07	1.37E-07	0.19932029	0.19032478	1.6627418	0	0.000221828	0	0.000221828	0
4931440J10Rik	0.906543926	0.093456074	2.272147865	6.88E-08	9.15E-08	-0.36452764	-0.3732128	1.7702142	0	0	0	0	0
Pitx2	0.906543926	0.093456074	2.272147865	6.36E-08	9.19E-08	-0.527513	-0.5257263	1.7632124	0	0	0	0	0
Iglc3	0.906543926	0.093456074	2.272147865	1.88E-07	2.17E-07	-0.000955811	0.005073547	1.7368958	0	0	0	0	0
Col23a1	0.906543926	0.093456074	2.272147865	6.37E-06	1.33E-05	-0.91190493	-0.94996643	1.4268818	0.013232514	0.018411713	0.011342155	0.017413487	0
Sparc	0.906543926	0.093456074	2.272147865	7.81E-08	1.05E-07	-0.39071053	-0.38264084	1.7479454	0	0.000221828	0	0.000110914	0
1810012K08Rik	0.906543926	0.093456074	2.272147865	1.13E-07	1.55E-07	-0.43909335	-0.42101288	1.7183814	0	0.000221828	0	0.000221828	0
Eno3	0.906543926	0.093456074	2.272147865	1.00E-05	1.84E-05	-0.8317519	-0.8176594	1.4507344	0.005671077	0.04259095	0.005671078	0.036490683	0
Dlk2	0.906543926	0.093456074	2.272147865	5.69E-08	7.62E-08	-0.37473062	-0.36465263	1.7640538	0	0	0	0	0
Fam69a	0.906543926	0.093456074	2.272147865	5.36E-05	9.78E-05	-0.8212299	-0.9015341	0.7759578	0.052930057	0.22759539	0.052930057	0.190328305	0
Gprc5c	0.906543926	0.093456074	2.272147865	7.96E-08	1.13E-07	-0.52247494	-0.5133858	1.6765373	0	0.000221828	0	0.000221828	0
Gm14275	0.906343806	0.093656194	2.269788052	7.29E-08	9.36E-08	-0.38994923	-0.36372185	1.7203125	0	0	0	0	0
Nrxn2	0.906343806	0.093656194	2.269788052	7.80E-08	1.19E-07	-0.5797562	-0.5604191	1.7606313	0	0.000221828	0	0.000221828	0
Gpx3	0.906343806	0.093656194	2.269788052	9.48E-08	1.12E-07	-0.16322947	-0.16162491	1.6894766	0	0	0	0	0
Prokr1	0.906343806	0.093656194	2.269788052	8.23E-08	9.36E-08	-0.13319106	-0.10729027	1.7571105	0	0	0	0	0
Cacnb2	0.906343806	0.093656194	2.269788052	1.09E-07	9.09E-08	0.40918684	0.4137783	1.6483121	0	0.000110914	0	0.000110914	0
Gm15624	0.906343806	0.093656194	2.269788052	9.00E-08	1.15E-07	-0.3065585	-0.29976463	1.7192901	0	0	0	0	0
Dact3	0.906343806	0.093656194	2.269788052	3.72E-07	2.40E-07	0.84607375	0.8196888	1.4830751	0	0.000332742	0	0.000332742	0
St3gal2	0.906343806	0.093656194	2.269788052	6.47E-05	4.80E-05	0.92135525	0.932127	1.4075114	0.06427221	0.07819432	0.062381853	0.07054126	0
Icam5	0.906343806	0.093656194	2.269788052	1.00E-07	1.82E-07	-0.80186516	-0.7720909	1.7502773	0	0.000221828	0	0.000221828	0
Bend4	0.906343806	0.093656194	2.269788052	1.29E-06	1.43E-06	0.005211043	0.05214882	1.8514562	0.003780718	0.00055457	0.003780718	0.000443656	0
Ifitm3	0.906343806	0.093656194	2.269788052	4.03E-06	1.03E-05	-0.5361766	-0.40786934	1.8139229	0.003780718	0.026841171	0.003780718	0.014418811	0
Ispd	0.906143686	0.093856314	2.267432756	6.81E-07	5.31E-07	0.72450805	0.6085148	1.6624889	0	0.00055457	0	0.000443656	0
Tbx21	0.906143686	0.093856314	2.267432756	2.21E-07	2.03E-07	0.25709414	0.27065277	1.6485622	0	0.000110914	0	0.000110914	0
Gm9920	0.906143686	0.093856314	2.267432756	3.20E-07	2.09E-07	0.65530974	0.61242867	1.6571182	0	0.000332742	0	0.000110914	0
Jag1	0.906143686	0.093856314	2.267432756	1.50E-07	9.96E-08	0.6602956	0.6440525	1.6508389	0	0.000110914	0	0.000110914	0
Stag3	0.906143686	0.093856314	2.267432756	7.18E-07	4.86E-07	0.8634247	0.8265705	1.4137467	0.001890359	0.000332742	0.001890359	0.000332742	0
Xcr1	0.906143686	0.093856314	2.267432756	2.93E-07	4.74E-07	-0.729824	-0.7004833	1.4882846	0	0.000665484	0	0.000665484	0
Skor1	0.905943566	0.094056434	2.265081957	1.26E-07	1.38E-07	-0.03225249	-0.006858826	1.7334547	0	0.000443656	0	0.000443656	0
Igll1	0.905943566	0.094056434	2.265081957	7.57E-08	8.76E-08	-0.13877076	-0.11249161	1.7535471	0	0	0	0	0
Caly	0.905943566	0.094056434	2.265081957	1.72E-07	2.23E-07	-0.34665942	-0.3526554	1.7201138	0	0.000110914	0	0.000110914	0
Gm3830	0.905943566	0.094056434	2.265081957	1.45E-07	1.71E-07	-0.24444495	-0.24860573	1.6820399	0.001890359	0.000110914	0.001890359	0.000110914	0
Dpep2	0.905943566	0.094056434	2.265081957	2.43E-06	1.79E-06	0.8219761	0.8384552	1.4446877	0.001890359	0.001996451	0.001890359	0.001885537	0
Irf8	0.905943566	0.094056434	2.265081957	9.42E-06	7.30E-06	0.7798551	0.7400589	1.5241792	0.009451796	0.010758651	0.009451796	0.009205856	0
Gm5878	0.905943566	0.094056434	2.265081957	1.43E-07	1.14E-07	0.42793107	0.45982933	1.6144052	0	0.000221828	0	0.000221828	0
Rasip1	0.905943566	0.094056434	2.265081957	3.68E-07	6.16E-07	-0.7352616	-0.70215607	1.4626367	0.001890359	0.000887312	0.001890359	0.000887311	0
Gja1	0.905943566	0.094056434	2.265081957	7.22E-08	1.17E-07	-0.61330396	-0.5728836	1.8499862	0	0	0	0	0
Gm37335	0.905943566	0.094056434	2.265081957	7.62E-08	1.21E-07	-0.65778244	-0.62814903	1.7148043	0	0	0	0	0
Glt28d2	0.905943566	0.094056434	2.265081957	5.96E-08	7.70E-08	-0.38316303	-0.37397003	1.7146398	0	0	0	0	0
E130304I02Rik	0.905943566	0.094056434	2.265081957	8.14E-08	1.16E-07	-0.54061735	-0.53183746	1.6873717	0	0.000221828	0	0.000221828	0
Arhgap15os	0.905943566	0.094056434	2.265081957	4.65E-07	3.09E-07	0.78764963	0.74269867	1.5384413	0	0	0	0	0
Tax1bp3	0.905943566	0.094056434	2.265081957	0.000178749	7.36E-05	1.7361304	1.8844681	1.2746781	0.17580341	0.11191215	0.156899811	0.10215173	0
Trav6d-5	0.905943566	0.094056434	2.265081957	1.09E-06	8.66E-07	0.33059573	0.32580566	1.6816087	0	0.001109139	0	0.000332742	0
Gm16122	0.905743446	0.094256554	2.262735637	1.17E-07	1.37E-07	-0.15671009	-0.14281845	1.6337107	0	0.000110914	0	0.000110914	0
Slc16a2	0.905743446	0.094256554	2.262735637	8.64E-07	1.16E-06	-0.16464663	-0.15352249	1.641462	0	0.001220053	0	0.001109139	0
Diras2	0.905743446	0.094256554	2.262735637	9.74E-08	1.12E-07	-0.24809578	-0.23357391	1.7179061	0	0.000221828	0	0.000221828	0
Scx	0.905743446	0.094256554	2.262735637	1.39E-07	1.03E-07	0.6093371	0.5914917	1.5813951	0	0.000110914	0	0.000110914	0
Rasd2	0.905743446	0.094256554	2.262735637	8.07E-08	1.18E-07	-0.6222557	-0.60162544	1.7417816	0	0.000332742	0	0.000332742	0
Cd55b	0.905743446	0.094256554	2.262735637	8.65E-08	1.04E-07	-0.21001929	-0.20627975	1.6711022	0	0	0	0	0
Snai3	0.905743446	0.094256554	2.262735637	3.27E-05	1.70E-05	1.2266035	1.1511974	1.2373891	0.028355388	0.018744454	0.024574669	0.017524401	0
Csn2	0.905743446	0.094256554	2.262735637	5.80E-08	7.36E-08	-0.32204685	-0.31225967	1.7398975	0	0	0	0	0
Gm20538	0.905743446	0.094256554	2.262735637	1.43E-07	1.20E-07	0.37899688	0.3771038	1.6436187	0	0.000221828	0	0.000221828	0
Tcf4	0.905743446	0.094256554	2.262735637	0.000187012	8.07E-05	1.5758938	1.5429134	1.1596886	0.1852552	0.10714286	0.149338374	0.089063886	0
Ccnb1ip1	0.905743446	0.094256554	2.262735637	7.95E-08	1.02E-07	-0.3456244	-0.3469944	1.7021667	0	0.000221828	0	0.000221828	0
Zc2hc1c	0.905743446	0.094256554	2.262735637	8.05E-08	1.11E-07	-0.52810186	-0.4933319	1.6985464	0	0.000221828	0	0.000221828	0
Rasl11a	0.905743446	0.094256554	2.262735637	2.42E-07	1.84E-07	0.5400379	0.5457649	1.6845459	0	0.000221828	0	0.000221828	0
Slfn8	0.905543326	0.094456674	2.260393776	8.63E-05	0.000145684	-0.3325265	-0.32486916	1.5188836	0.08884688	0.2372449	0.085066163	0.179569654	0
Hist1h2ap	0.905543326	0.094456674	2.260393776	0.000274315	0.000142092	1.0359683	0.9865341	0.7570793	0.10207939	0.10403727	0.086956522	0.09028394	0
Tshb	0.905543326	0.094456674	2.260393776	1.30E-07	1.03E-07	0.40119407	0.39455795	1.6839223	0	0.000443656	0	0.000443656	0
Ptgfrn	0.905543326	0.094456674	2.260393776	9.16E-06	1.83E-05	-1.0151893	-1.0118408	1.2180004	0.005671077	0.03294144	0.005671078	0.031277728	0
Prkce	0.905543326	0.094456674	2.260393776	5.74E-06	9.80E-06	-0.5993388	-0.68094826	1.343102	0.007561437	0.01918811	0.007561437	0.017746229	0
Gm5415	0.905543326	0.094456674	2.260393776	1.16E-07	1.25E-07	-0.04761963	-0.0708065	1.6345357	0	0.000221828	0	0.000221828	0
Dagla	0.905543326	0.094456674	2.260393776	1.06E-07	1.05E-07	0.13373022	0.1498928	1.6532894	0	0	0	0	0
1700093K21Rik	0.905543326	0.094456674	2.260393776	2.06E-07	2.56E-07	-0.135964	-0.16634178	1.6255285	0	0.000110914	0	0.000110914	0
B4galt2	0.905543326	0.094456674	2.260393776	1.95E-07	1.44E-07	0.58650076	0.5762768	1.5226018	0	0.000332742	0	0.000332742	0
Mst1r	0.905543326	0.094456674	2.260393776	1.43E-07	1.24E-07	0.37729135	0.36422348	1.672559	0	0.000110914	0	0.000110914	0
Gm12996	0.905543326	0.094456674	2.260393776	3.80E-07	2.58E-07	0.6798845	0.6693249	1.4794073	0	0.000443656	0	0.000443656	0
Cth	0.905543326	0.094456674	2.260393776	9.04E-08	1.07E-07	-0.15672871	-0.14834213	1.77181	0	0.000110914	0	0.000110914	0
Gm26691	0.905543326	0.094456674	2.260393776	1.45E-07	1.07E-07	0.59917796	0.6003723	1.5602998	0	0	0	0	0
Grik4	0.905543326	0.094456674	2.260393776	3.10E-07	2.90E-07	0.24734429	0.24297905	1.580261	0	0.000332742	0	0.000332742	0
Thsd7a	0.905343206	0.094656794	2.258056354	1.15E-07	1.51E-07	-0.31092453	-0.3081894	1.7324399	0	0.000221828	0	0.000221828	0
Loxl4	0.905343206	0.094656794	2.258056354	9.74E-08	1.03E-07	-0.040724955	-0.03217697	1.6109245	0	0	0	0	0
Oscar	0.905343206	0.094656794	2.258056354	9.15E-08	1.05E-07	-0.21495731	-0.20931625	1.7158364	0	0.000221828	0	0.000221828	0
Gm10300	0.905343206	0.094656794	2.258056354	1.25E-07	1.03E-07	0.38504818	0.39149666	1.5605671	0	0.000110914	0	0.000110914	0
Rgs18	0.905343206	0.094656794	2.258056354	1.76E-07	2.55E-07	-0.51404333	-0.4990902	1.6995536	0	0.000221828	0	0.000221828	0
Gm16537	0.905343206	0.094656794	2.258056354	9.59E-08	1.08E-07	-0.10367993	-0.098962784	1.7417958	0	0	0	0	0
Clec4n	0.905343206	0.094656794	2.258056354	3.59E-07	3.02E-07	0.61288065	0.5891247	1.6729282	0	0.000443656	0	0.000443656	0
Gstt1	0.905343206	0.094656794	2.258056354	1.23E-07	1.56E-07	-0.352292	-0.33499146	1.7238591	0	0.000110914	0	0.000110914	0
Tuba4a	0.905343206	0.094656794	2.258056354	0.000236265	0.000429389	-0.7622889	-0.8449545	1.280857	0.2589792	0.94875777	0.207939509	0.506543922	0
Trav6d-3	0.905343206	0.094656794	2.258056354	9.15E-08	1.12E-07	-0.2801341	-0.26198578	1.7132057	0	0.000110914	0	0.000110914	0
Gm15579	0.905143086	0.094856914	2.255723353	9.80E-08	1.07E-07	-0.076669455	-0.06681061	1.7241889	0	0.000221828	0	0.000221828	0
B4galnt4	0.905143086	0.094856914	2.255723353	1.88E-07	1.99E-07	-0.046421707	-0.052318573	1.6085156	0	0.000221828	0	0.000221828	0
Prss8	0.905143086	0.094856914	2.255723353	1.23E-07	1.17E-07	0.15086861	0.15459251	1.6837966	0	0.000221828	0	0.000221828	0
BC051142	0.905143086	0.094856914	2.255723353	8.87E-08	1.26E-07	-0.5588486	-0.53089523	1.7236029	0	0.000110914	0	0.000110914	0
Cngb1	0.905143086	0.094856914	2.255723353	1.36E-07	1.52E-07	-0.08324792	-0.06982422	1.6713961	0	0.000332742	0	0.000332742	0
Gm21738	0.905143086	0.094856914	2.255723353	3.09E-07	3.68E-07	-0.0692096	-0.1329422	1.6931295	0	0.000110914	0	0.000110914	0
Gm26628	0.905143086	0.094856914	2.255723353	6.49E-08	8.82E-08	-0.4368647	-0.41373825	1.6930488	0	0.000110914	0	0.000110914	0
Gm12061	0.905143086	0.094856914	2.255723353	1.23E-07	1.21E-07	0.030669775	0.015094757	1.6686805	0	0.000221828	0	0.000221828	0
Prr19	0.905143086	0.094856914	2.255723353	1.13E-07	1.05E-07	0.23679142	0.23097992	1.6845682	0	0	0	0	0
Hoxb3	0.905143086	0.094856914	2.255723353	1.00E-07	9.32E-08	0.22846083	0.22909546	1.6879764	0	0	0	0	0
Mylk	0.905143086	0.094856914	2.255723353	8.77E-08	9.85E-08	-0.13712376	-0.11879158	1.7238237	0	0.000221828	0	0.000221828	0
Gm16630	0.905143086	0.094856914	2.255723353	1.06E-07	1.39E-07	-0.36817256	-0.32917976	1.7313225	0	0.000110914	0	0.000110914	0
Barhl1	0.905143086	0.094856914	2.255723353	9.49E-08	9.84E-08	-0.029585049	-0.005468369	1.7169507	0	0	0	0	0
Cplx3	0.905143086	0.094856914	2.255723353	9.78E-08	1.10E-07	-0.2295843	-0.21245956	1.6641985	0	0.000221828	0	0.000221828	0
C78334	0.905143086	0.094856914	2.255723353	8.33E-08	1.01E-07	-0.23465016	-0.22335243	1.7006929	0	0.000110914	0	0.000110914	0
Slc1a3	0.905143086	0.094856914	2.255723353	1.35E-07	1.25E-07	0.12034844	0.10481644	1.6765004	0	0.000110914	0	0.000110914	0
Gm5422	0.905143086	0.094856914	2.255723353	1.20E-07	1.44E-07	-0.27265224	-0.25511742	1.648876	0	0.000221828	0	0.000221828	0
Serpinb6c	0.905143086	0.094856914	2.255723353	7.06E-08	9.17E-08	-0.3743431	-0.36712646	1.7124649	0	0.000110914	0	0.000110914	0
Nxpe2	0.904942966	0.095057034	2.253394755	7.46E-08	1.01E-07	-0.42924792	-0.40239716	1.7494783	0	0.000110914	0	0.000110914	0
Glrp1	0.904942966	0.095057034	2.253394755	2.67E-07	2.93E-07	-0.1342196	-0.16804504	1.7731864	0	0.00055457	0	0.000443656	0
Gm11592	0.904942966	0.095057034	2.253394755	1.08E-07	1.09E-07	0.060071554	0.07857704	1.6755514	0	0.000221828	0	0.000221828	0
Wdr35	0.904942966	0.095057034	2.253394755	1.22E-05	6.14E-06	1.1549492	1.1146393	1.131859	0.009451796	0.009760426	0.009451796	0.00931677	0
Gadd45g	0.904942966	0.095057034	2.253394755	5.70E-06	1.28E-05	-0.9048944	-0.86855125	1.4378808	0.003780718	0.022182787	0.003780718	0.019964508	0
Rps6ka6	0.904942966	0.095057034	2.253394755	6.58E-08	8.11E-08	-0.2684761	-0.24278831	1.7448329	0	0	0	0	0
Dnase2a	0.904942966	0.095057034	2.253394755	0.000102604	5.72E-05	0.9662704	0.9792738	0.81110597	0.10396975	0.09771518	0.092627599	0.086734694	0
Plpp1	0.904942966	0.095057034	2.253394755	4.23E-07	2.98E-07	0.7172322	0.6793976	1.5258317	0	0.000443656	0	0.000443656	0
Fam134b	0.904942966	0.095057034	2.253394755	0.000134358	0.000254841	-0.92604774	-0.9038992	0.736972	0.20982987	0.49889085	0.170132325	0.353039042	0
Rab17	0.904942966	0.095057034	2.253394755	7.96E-08	9.90E-08	-0.29402456	-0.29859734	1.6635268	0	0.000110914	0	0.000110914	0
Hsd17b11	0.904942966	0.095057034	2.253394755	6.10E-05	3.09E-05	1.0454965	1.0006552	0.85187745	0.07372401	0.048469387	0.071833648	0.045031056	0
Slc5a10	0.904942966	0.095057034	2.253394755	9.21E-08	9.55E-08	0.037541915	0.041734695	1.7113883	0	0	0	0	0
Ncaph	0.904942966	0.095057034	2.253394755	2.94E-05	1.56E-05	1.2044066	1.1614456	1.0599258	0.026465029	0.013975156	0.026465028	0.013420586	0
Trav13n-4	0.904942966	0.095057034	2.253394755	3.06E-06	1.67E-06	1.0170336	0.9874401	1.3277066	0.003780718	0.001885537	0.003780718	0.001441881	0
Trav17	0.904942966	0.095057034	2.253394755	4.46E-06	3.00E-06	0.76230377	0.7646713	1.4198513	0.003780718	0.007098492	0.003780718	0.004880213	0
Trav15-3	0.904942966	0.095057034	2.253394755	1.44E-07	1.20E-07	0.4225829	0.41877556	1.65864	0	0.000332742	0	0.000332742	0
AI182371	0.904942966	0.095057034	2.253394755	1.33E-07	1.93E-07	-0.51503086	-0.53502655	1.5946307	0	0.000221828	0	0.000221828	0
Trdv5	0.904742846	0.095257154	2.251070539	1.16E-06	7.52E-07	0.8147307	0.7730732	1.5686755	0	0.000665484	0	0.00055457	0
Madcam1	0.904742846	0.095257154	2.251070539	1.11E-07	1.38E-07	-0.22785431	-0.20997047	1.7660137	0	0.000110914	0	0.000110914	0
Mtss1l	0.904742846	0.095257154	2.251070539	1.70E-07	2.49E-07	-0.6003004	-0.5998192	1.6801009	0	0.000776398	0	0.000776398	0
Nenf	0.904742846	0.095257154	2.251070539	2.35E-05	4.44E-05	-0.8936695	-0.9207287	0.6383427	0.02457467	0.10015528	0.024574669	0.092391304	0
Gm5449	0.904742846	0.095257154	2.251070539	7.19E-08	1.00E-07	-0.47898877	-0.4696331	1.7206684	0	0	0	0	0
Tcf7l2	0.904742846	0.095257154	2.251070539	3.57E-05	2.13E-05	1.24641	1.0588579	1.650234	0.054820415	0.037488908	0.051039698	0.033496007	0
Apoa1	0.904742846	0.095257154	2.251070539	1.33E-07	1.30E-07	0.15937698	0.14369011	1.7085637	0	0.000221828	0	0.000110914	0
Trim7	0.904742846	0.095257154	2.251070539	1.44E-07	1.61E-07	-0.18291692	-0.16501427	1.6789575	0	0.000221828	0	0.000221828	0
Ppp1r26	0.904742846	0.095257154	2.251070539	1.05E-07	1.01E-07	0.14641638	0.13684654	1.7202731	0	0.000110914	0	0.000110914	0
Tomm20l	0.904542726	0.095457274	2.248750688	1.97E-07	1.39E-07	0.71342105	0.68069077	1.6580325	0	0	0	0	0
Fam216a	0.904542726	0.095457274	2.248750688	0.000188125	9.52E-05	1.1800406	1.2956514	0.85919785	0.16824196	0.12666371	0.156899811	0.115239574	0
Zfp92	0.904542726	0.095457274	2.248750688	8.22E-08	9.84E-08	-0.21781072	-0.2148838	1.6684682	0	0	0	0	0
Hist1h1e	0.904542726	0.095457274	2.248750688	0.000105862	5.82E-05	1.0197796	1.0642223	0.9309075	0.08128545	0.06887755	0.073724008	0.061335404	0
Ltbp3	0.904542726	0.095457274	2.248750688	8.82E-08	1.02E-07	-0.17635562	-0.15423965	1.7164068	0	0.000110914	0	0.000110914	0
Cd209d	0.904542726	0.095457274	2.248750688	6.48E-08	9.04E-08	-0.48047304	-0.47216415	1.7231709	0	0.000221828	0	0.000221828	0
A330015K06Rik	0.904542726	0.095457274	2.248750688	1.38E-07	1.11E-07	0.44665354	0.42466927	1.6661319	0	0	0	0	0
Leap2	0.904342606	0.095657394	2.246435183	1.67E-07	2.27E-07	-0.25211582	-0.26513863	1.6361729	0	0.000443656	0	0.000443656	0
Ppp1r14a	0.904342606	0.095657394	2.246435183	2.51E-07	3.61E-07	-0.45953333	-0.48365402	1.5875893	0	0.000443656	0	0.000443656	0
Rnf144b	0.904342606	0.095657394	2.246435183	2.53E-07	2.11E-07	0.38953376	0.40407944	1.6907495	0	0.000110914	0	0.000110914	0
Gm37885	0.904342606	0.095657394	2.246435183	8.36E-08	1.19E-07	-0.5620127	-0.5455761	1.6929417	0	0.000443656	0	0.000443656	0
Upp1	0.904342606	0.095657394	2.246435183	5.78E-08	6.42E-08	-0.08238369	-0.06847	1.751707	0	0	0	0	0
Hsd3b2	0.904342606	0.095657394	2.246435183	2.90E-07	4.18E-07	-0.45873344	-0.455822	1.566016	0	0.001109139	0	0.001109139	0
Gm16206	0.904342606	0.095657394	2.246435183	8.80E-08	1.02E-07	-0.16301493	-0.16217613	1.6756415	0	0.000110914	0	0.000110914	0
Tal1	0.904342606	0.095657394	2.246435183	1.26E-07	1.12E-07	0.31092215	0.32541656	1.6375453	0	0	0	0	0
Gm13391	0.904342606	0.095657394	2.246435183	1.30E-07	1.10E-07	0.3907232	0.36800957	1.8001742	0	0.000332742	0	0.000221828	0
Adm	0.904342606	0.095657394	2.246435183	1.05E-07	8.56E-08	0.4210625	0.42525482	1.629553	0	0	0	0	0
Fsd1	0.904342606	0.095657394	2.246435183	1.44E-07	1.04E-07	0.5760514	0.5641918	1.6129373	0	0	0	0	0
Tnk2	0.904342606	0.095657394	2.246435183	0.000262633	0.000116525	1.6077799	1.7297802	1.2260262	0.30623817	0.15394853	0.255198488	0.132542147	0
Anp32e	0.904342606	0.095657394	2.246435183	0.000762511	0.000425348	0.99589765	1.0788174	0.81838495	0.58601135	0.56488466	0.383742911	0.398846495	0
App	0.904142485	0.095857515	2.244124006	7.45E-07	1.29E-06	-0.3261938	-0.28286552	1.7235525	0.001890359	0.00310559	0.001890359	0.002994676	0
Pitpnm2os2	0.904142485	0.095857515	2.244124006	6.78E-06	3.96E-06	0.865222	0.8548279	1.4070681	0.005671077	0.004547471	0.005671078	0.004547471	0
Kcnk6	0.904142485	0.095857515	2.244124006	4.71E-07	7.07E-07	-0.4756773	-0.47283554	1.5897282	0	0.000665484	0	0.000665484	0
Ndrg1	0.904142485	0.095857515	2.244124006	3.52E-05	6.58E-05	-0.856686	-0.81769466	1.5265568	0.035916824	0.11934339	0.034026465	0.095718722	0
Atp2b2	0.904142485	0.095857515	2.244124006	1.17E-07	9.28E-08	0.4489903	0.46860123	1.6015055	0	0.000110914	0	0.000110914	0
5033403F01Rik	0.904142485	0.095857515	2.244124006	5.41E-07	9.75E-07	-0.62507683	-0.61670494	1.6094139	0	0.001774623	0	0.001663709	0
Oprl1	0.904142485	0.095857515	2.244124006	3.06E-07	2.11E-07	0.54494995	0.47797394	1.7488694	0	0.000332742	0	0.000332742	0
Map3k8	0.904142485	0.095857515	2.244124006	8.11E-06	8.02E-06	0.23824456	0.2690029	1.6095723	0.005671077	0.010536823	0.003780718	0.009205856	0
Trbv12-3	0.904142485	0.095857515	2.244124006	9.99E-08	9.51E-08	0.1522576	0.16155052	1.6798552	0	0	0	0	0
Catip	0.903942365	0.096057635	2.241817139	1.39E-07	1.60E-07	-0.105580606	-0.12069702	1.6784908	0	0.000221828	0	0.000221828	0
Pdcl	0.903942365	0.096057635	2.241817139	0.000156613	7.84E-05	1.1367074	1.1929598	0.7466413	0.15689981	0.11790151	0.137996219	0.107919255	0
RP23-26A14.14	0.903942365	0.096057635	2.241817139	8.47E-08	1.17E-07	-0.42732581	-0.41863823	1.7163297	0	0.000221828	0	0.000221828	0
Cpsf4l	0.903942365	0.096057635	2.241817139	1.95E-07	1.43E-07	0.5702197	0.573143	1.505217	0	0.000332742	0	0.000332742	0
Gm30214	0.903942365	0.096057635	2.241817139	4.25E-06	3.89E-06	0.10049397	0.06961632	1.5617226	0.001890359	0.008540372	0.001890359	0.007209406	0
Gm26694	0.903942365	0.096057635	2.241817139	6.90E-08	9.49E-08	-0.46358982	-0.455698	1.6529108	0	0	0	0	0
Gm14762	0.903742245	0.096257755	2.239514562	8.04E-07	5.52E-07	0.75153613	0.6586056	1.6146106	0	0.000887312	0	0.000887311	0
C330002G04Rik	0.903742245	0.096257755	2.239514562	1.01E-07	1.02E-07	0.042774312	0.045200348	1.6262325	0	0.000332742	0	0.000332742	0
Scn11a	0.903742245	0.096257755	2.239514562	1.97E-07	3.09E-07	-0.4751063	-0.44083786	1.692994	0.001890359	0.000332742	0.001890359	0.000332742	0
Klrb1a	0.903742245	0.096257755	2.239514562	3.24E-07	2.09E-07	0.7608876	0.7544956	1.4775007	0	0.000221828	0	0.000221828	0
Mical2	0.903742245	0.096257755	2.239514562	3.74E-07	2.30E-07	0.7771729	0.75084114	1.447465	0	0.000221828	0	0.000221828	0
Megf11	0.903742245	0.096257755	2.239514562	1.44E-06	8.21E-07	0.9213821	0.88111115	1.4780405	0.001890359	0.000443656	0.001890359	0.000443656	0
Gm42590	0.903742245	0.096257755	2.239514562	8.84E-08	1.03E-07	-0.19147125	-0.19037819	1.6646521	0	0.000110914	0	0.000110914	0
Gm13075	0.903742245	0.096257755	2.239514562	2.61E-05	1.41E-05	0.93461597	0.9500036	0.93452775	0.04347826	0.018300798	0.011342155	0.013420586	0
Gm2178	0.903742245	0.096257755	2.239514562	7.17E-08	1.01E-07	-0.49959823	-0.46437073	1.7117199	0	0.000110914	0	0.000110914	0
RP24-78M9.5	0.903742245	0.096257755	2.239514562	9.59E-08	8.46E-08	0.2946932	0.2993183	1.6372094	0	0.000110914	0	0.000110914	0
Gm26716	0.903742245	0.096257755	2.239514562	7.85E-08	1.13E-07	-0.5530435	-0.54125214	1.7005448	0	0.000221828	0	0.000221828	0
Mphosph9	0.903742245	0.096257755	2.239514562	8.39E-05	4.61E-05	0.926318	0.90839577	0.6740352	0.0831758	0.07220497	0.069943289	0.066437445	0
Armc3	0.903742245	0.096257755	2.239514562	9.44E-06	1.82E-05	-0.81956977	-0.8654709	1.2450668	0.013232514	0.040261757	0.013232514	0.037710736	0
Saa3	0.903742245	0.096257755	2.239514562	1.41E-07	1.31E-07	0.28241116	0.27796173	1.6132815	0	0.000110914	0	0.000110914	0
Angptl3	0.903742245	0.096257755	2.239514562	1.05E-07	1.17E-07	-0.12194148	-0.113256454	1.7130836	0	0.000110914	0	0.000110914	0
Dap	0.903742245	0.096257755	2.239514562	0.000470945	0.000317884	0.7409753	0.84259033	0.8506182	0.584121	0.5483585	0.404536862	0.377107365	0
B230354K17Rik	0.903542125	0.096457875	2.237216259	4.93E-05	2.58E-05	1.0897194	1.1160774	0.81217813	0.058601134	0.03893079	0.052930057	0.036601597	0
Mboat1	0.903542125	0.096457875	2.237216259	2.36E-05	4.21E-05	-0.95281214	-0.9256849	0.9885365	0.04347826	0.10703194	0.041587902	0.097493345	0
Tmem30c	0.903542125	0.096457875	2.237216259	4.60E-07	4.00E-07	0.5434933	0.5007591	1.6394329	0.001890359	0.000665484	0.001890359	0.000665484	0
Relb	0.903542125	0.096457875	2.237216259	2.66E-05	5.15E-05	-0.8759486	-0.83375645	1.4209391	0.013232514	0.09527507	0.013232514	0.078970719	0
Gm13274	0.903542125	0.096457875	2.237216259	8.63E-08	1.33E-07	-0.598719	-0.5939598	1.6630871	0	0.000110914	0	0.000110914	0
Gm12195	0.903542125	0.096457875	2.237216259	1.07E-07	1.02E-07	0.16547127	0.17614937	1.6553669	0	0	0	0	0
Pydc3	0.903542125	0.096457875	2.237216259	6.48E-05	0.000127306	-0.5572062	-0.61621	1.4407004	0.06805293	0.19554126	0.056710775	0.153283052	0
Nr6a1	0.903542125	0.096457875	2.237216259	4.27E-06	2.17E-06	0.99657714	0.9797802	1.0646211	0.009451796	0.003438332	0.009451796	0.002883762	0
E030018B13Rik	0.903542125	0.096457875	2.237216259	1.99E-07	2.45E-07	-0.21148868	-0.20358849	1.6987456	0	0.000332742	0	0.000332742	0
Muc1	0.903542125	0.096457875	2.237216259	8.99E-08	1.36E-07	-0.59103155	-0.5738945	1.7335063	0	0.000110914	0	0.000110914	0
Npnt	0.903342005	0.096657995	2.234922211	2.53E-07	2.81E-07	-0.13857923	-0.15920639	1.6317338	0	0.000998225	0	0.000887311	0
Elovl4	0.903342005	0.096657995	2.234922211	1.51E-07	1.09E-07	0.6290759	0.60256004	1.646093	0	0.000110914	0	0.000110914	0
Tns1	0.903342005	0.096657995	2.234922211	5.16E-05	2.76E-05	1.0133812	0.98448086	0.758201	0.077504724	0.041592725	0.071833648	0.038487134	0
Cc2d2a	0.903342005	0.096657995	2.234922211	7.21E-08	8.02E-08	-0.09904383	-0.08516121	1.6788485	0	0	0	0	0
Nckap5	0.903342005	0.096657995	2.234922211	7.39E-08	9.29E-08	-0.34196043	-0.34213638	1.6900616	0	0.000221828	0	0.000221828	0
Bbs1	0.903342005	0.096657995	2.234922211	1.69E-06	1.03E-06	1.0058347	0.98804665	1.326857	0.001890359	0.001220053	0.001890359	0.001220053	0
Eef1b2	0.903342005	0.096657995	2.234922211	0.002083201	0.003480771	-0.72849935	-0.7679062	0.45188943	2.4725897	7.330967	0.844990548	0.957630878	0
Siglec1	0.903342005	0.096657995	2.234922211	3.59E-07	2.98E-07	0.43201658	0.42074203	1.5532235	0	0.000221828	0	0.000221828	0
Strc	0.903342005	0.096657995	2.234922211	1.07E-07	9.24E-08	0.33012915	0.32836723	1.5913379	0	0	0	0	0
Gm42413	0.903141885	0.096858115	2.232632401	9.93E-08	1.02E-07	0.03637425	0.05096054	1.6877728	0	0	0	0	0
A830018L16Rik	0.903141885	0.096858115	2.232632401	1.76E-07	1.32E-07	0.6019818	0.5912304	1.5122143	0	0.000110914	0	0.000110914	0
A430105I19Rik	0.903141885	0.096858115	2.232632401	5.90E-07	3.36E-07	0.5928161	0.52134323	1.6529617	0.001890359	0.001441881	0.001890359	0.001330967	0
Adgrb2	0.903141885	0.096858115	2.232632401	3.99E-06	3.57E-06	0.7060833	0.5937462	1.5845953	0.001890359	0.004103816	0.001890359	0.003771074	0
Tox	0.903141885	0.096858115	2.232632401	0.002264202	0.001406066	1.1293913	1.1460924	1.3508552	1.9319471	1.9389974	0.756143667	0.72038598	0
Trav6d-4	0.903141885	0.096858115	2.232632401	1.37E-06	8.50E-07	0.67421806	0.6548786	1.4806976	0.001890359	0.001552795	0.001890359	0.000776398	0
B4galt5	0.903141885	0.096858115	2.232632401	8.02E-06	1.68E-05	-0.78733	-0.823287	1.3387183	0.003780718	0.034050576	0.003780718	0.031388642	0
Trav13n-3	0.903141885	0.096858115	2.232632401	3.90E-06	2.07E-06	0.8356117	0.8344593	1.4762819	0.001890359	0.002772848	0.001890359	0.001885537	0
E130308A19Rik	0.903141885	0.096858115	2.232632401	3.86E-05	1.95E-05	1.2376319	1.2808723	1.0038708	0.04914934	0.025621118	0.04536862	0.024511979	0
Gm37707	0.903141885	0.096858115	2.232632401	1.13E-07	9.88E-08	0.33536586	0.32387733	1.5803648	0	0.000221828	0	0.000221828	0
Trim43a	0.903141885	0.096858115	2.232632401	7.06E-08	9.32E-08	-0.39254588	-0.37442398	1.7014991	0	0	0	0	0
Dnm1	0.902941765	0.097058235	2.23034681	1.02E-07	1.19E-07	-0.1791799	-0.16390419	1.6930712	0	0.000221828	0	0.000221828	0
Igf1r	0.902941765	0.097058235	2.23034681	7.92E-05	3.86E-05	1.1088254	1.0723238	1.0832635	0.08506616	0.06377551	0.073724008	0.056787933	0
Gm11205	0.902941765	0.097058235	2.23034681	2.20E-07	2.14E-07	0.13210666	0.10973358	1.676674	0	0.000443656	0	0.000332742	0
Myo15b	0.902941765	0.097058235	2.23034681	2.69E-07	4.41E-07	-0.5808972	-0.5725708	1.6061296	0	0.000332742	0	0.000332742	0
Txn1	0.902741645	0.097258355	2.228065422	0.001246835	0.000669494	1.0583229	1.1629934	0.82477427	1.2986767	1.0830746	0.693761815	0.608251996	0
Gm27194	0.902741645	0.097258355	2.228065422	7.89E-08	9.32E-08	-0.2848366	-0.26570892	1.6713625	0	0.000110914	0	0.000110914	0
Gm2044	0.902741645	0.097258355	2.228065422	8.17E-08	9.29E-08	-0.16218808	-0.13912964	1.6636688	0	0.000110914	0	0.000110914	0
Gm11186	0.902741645	0.097258355	2.228065422	1.26E-07	1.45E-07	-0.09188395	-0.12667274	1.654675	0	0.000110914	0	0.000110914	0
Gm14085	0.902741645	0.097258355	2.228065422	2.43E-05	2.27E-05	0.5196791	0.41540527	1.620686	0.013232514	0.02429015	0.013232514	0.023624667	0
Clec10a	0.902741645	0.097258355	2.228065422	1.15E-07	1.03E-07	0.29817995	0.29737473	1.6491069	0	0	0	0	0
Myom3	0.902741645	0.097258355	2.228065422	1.35E-07	1.29E-07	0.14575857	0.15229988	1.6559492	0	0	0	0	0
Gm10399	0.902541525	0.097458475	2.225788218	1.61E-07	1.07E-07	0.7532583	0.72345924	1.5630225	0	0	0	0	0
Ctdspl	0.902541525	0.097458475	2.225788218	1.74E-05	1.07E-05	1.1700898	1.0174799	1.5759896	0.011342155	0.01918811	0.011342155	0.018189885	0
Msrb3	0.902541525	0.097458475	2.225788218	1.10E-07	1.16E-07	0.02973457	0.031744003	1.6888119	0	0.000110914	0	0.000110914	0
Alox15	0.902541525	0.097458475	2.225788218	8.03E-08	1.10E-07	-0.45714092	-0.44963646	1.7071162	0	0.000110914	0	0.000110914	0
Gm13853	0.902541525	0.097458475	2.225788218	7.58E-08	9.72E-08	-0.34739667	-0.3296814	1.736918	0	0.000110914	0	0.000110914	0
Zfp612	0.902541525	0.097458475	2.225788218	3.84E-07	2.78E-07	0.6536209	0.6202488	1.549513	0	0.000443656	0	0.000443656	0
Trav6-2	0.902541525	0.097458475	2.225788218	1.91E-06	8.98E-07	0.88687277	0.87461853	1.4114605	0.001890359	0.001663709	0.001890359	0.001109139	0
Slurp1	0.902541525	0.097458475	2.225788218	1.18E-07	1.22E-07	0.095995784	0.09724045	1.669723	0	0.000221828	0	0.000221828	0
Ifnab	0.902541525	0.097458475	2.225788218	9.72E-08	1.24E-07	-0.33687717	-0.32861328	1.7274008	0	0.000110914	0	0.000110914	0
Slc11a1	0.902341405	0.097658595	2.223515181	1.27E-07	1.45E-07	-0.11450176	-0.13105202	1.703812	0	0.000110914	0	0.000110914	0
Cd207	0.902341405	0.097658595	2.223515181	1.95E-07	1.30E-07	0.7722428	0.760273	1.512654	0	0.000221828	0	0.000221828	0
Zeb2os	0.902341405	0.097658595	2.223515181	1.02E-07	1.32E-07	-0.38678485	-0.37459755	1.6704639	0	0.000110914	0	0.000110914	0
Ogfrl1	0.902341405	0.097658595	2.223515181	1.62E-06	3.28E-06	-0.553593	-0.48196602	1.6361539	0	0.005989352	0	0.005545697	0
Aldh8a1	0.902341405	0.097658595	2.223515181	7.92E-07	4.56E-07	1.0785518	1.0075989	1.3428185	0	0.000887312	0	0.000776398	0
Foxj1	0.902341405	0.097658595	2.223515181	1.80E-07	2.59E-07	-0.4636971	-0.46183968	1.6142344	0	0.000221828	0	0.000221828	0
Pls3	0.902341405	0.097658595	2.223515181	5.14E-07	5.78E-07	-0.26090038	-0.24586487	1.5857238	0	0.000665484	0	0.000665484	0
Gja8	0.902341405	0.097658595	2.223515181	1.27E-07	1.05E-07	0.42502567	0.4162464	1.6540552	0	0	0	0	0
P2ry12	0.902341405	0.097658595	2.223515181	2.30E-07	2.34E-07	-0.000160862	-0.020620346	1.6602187	0	0.000221828	0	0.000221828	0
Mex3a	0.902341405	0.097658595	2.223515181	0.000166466	7.38E-05	1.7495407	1.6294413	1.45691	0.15689981	0.07852706	0.126654064	0.068322981	0
Crim1	0.902341405	0.097658595	2.223515181	5.28E-06	1.08E-05	-0.88125944	-0.8798866	1.2626173	0.005671077	0.020186335	0.005671078	0.018300799	0
Lrrcc1	0.902341405	0.097658595	2.223515181	0.000116521	6.45E-05	0.93911237	0.94449806	0.6590315	0.17580341	0.104259096	0.139886578	0.093278616	0
Anxa6	0.902341405	0.097658595	2.223515181	0.000206991	0.00039706	-0.85500294	-0.90751076	0.89221346	0.18903592	0.76330966	0.15879017	0.469498669	0
Layn	0.902341405	0.097658595	2.223515181	2.15E-07	2.41E-07	-0.053115048	-0.051109314	1.6461984	0	0	0	0	0
4932443L11Rik	0.902341405	0.097658595	2.223515181	2.05E-07	1.56E-07	0.60258794	0.5485382	1.6690253	0	0.000221828	0	0.000221828	0
RP23-89C10.5	0.902141285	0.097858715	2.221246295	9.21E-08	1.10E-07	-0.20662297	-0.19041252	1.6884346	0	0.000110914	0	0.000110914	0
Gm28872	0.902141285	0.097858715	2.221246295	1.38E-07	1.08E-07	0.5129174	0.5116997	1.5700331	0	0.000110914	0	0.000110914	0
Slc12a5	0.902141285	0.097858715	2.221246295	3.87E-07	3.23E-07	0.4268645	0.43175125	1.513721	0.001890359	0.000887312	0.001890359	0.000776398	0
Tgfb3	0.902141285	0.097858715	2.221246295	1.51E-06	1.93E-06	-0.28054157	-0.3025589	1.5774357	0	0.002661934	0	0.002440106	0
Hoga1	0.902141285	0.097858715	2.221246295	1.85E-07	2.08E-07	-0.099088676	-0.09357834	1.6226172	0	0.000332742	0	0.000221828	0
Trbv12-1	0.902141285	0.097858715	2.221246295	0.000101123	5.01E-05	1.347709	1.1957855	1.3485559	0	0.00255102	0	0.002329193	0
F3	0.902141285	0.097858715	2.221246295	9.27E-08	1.05E-07	-0.14063194	-0.12934685	1.7336707	0	0.000221828	0	0.000221828	0
Pcdhga5	0.902141285	0.097858715	2.221246295	2.86E-07	4.03E-07	-0.5173565	-0.54823494	1.5577909	0	0.00055457	0	0.00055457	0
Gm16181	0.902141285	0.097858715	2.221246295	6.02E-07	4.60E-07	0.6089698	0.5875225	1.4433712	0.001890359	0.000221828	0.001890359	0.000221828	0
Rps18	0.902141285	0.097858715	2.221246295	0.004951432	0.00896388	-0.82458663	-0.894886	0.5557935	5.984877	18.137865	0.981096408	0.997559894	0
Krt7	0.902141285	0.097858715	2.221246295	8.91E-08	1.04E-07	-0.17933163	-0.14824295	1.7307235	0	0.000110914	0	0.000110914	0
E230013L22Rik	0.901941165	0.098058835	2.218981541	9.55E-08	1.06E-07	-0.10652616	-0.08447647	1.6530607	0	0.000110914	0	0.000110914	0
Lcn2	0.901941165	0.098058835	2.218981541	1.38E-06	1.15E-06	0.26631898	0.28209114	1.5353054	0.001890359	0.001441881	0.001890359	0.001330967	0
Gramd3	0.901941165	0.098058835	2.218981541	8.24E-05	6.88E-05	0.7671276	0.5625057	1.5983996	0.07372401	0.12400177	0.060491493	0.097715173	0
Pdzd2	0.901941165	0.098058835	2.218981541	1.01E-06	1.87E-06	-0.96127063	-0.9507179	1.2433134	0.001890359	0.003327418	0.001890359	0.003327418	0
Fcnaos	0.901941165	0.098058835	2.218981541	9.09E-08	1.04E-07	-0.13426591	-0.12831688	1.6513714	0	0.000221828	0	0.000221828	0
Sytl2	0.901941165	0.098058835	2.218981541	4.11E-05	5.65E-05	-0.20021072	-0.19248104	1.5802829	0.060491495	0.11878882	0.054820416	0.095607808	0
Gsto1	0.901941165	0.098058835	2.218981541	1.17E-05	2.56E-05	-1.0344414	-1.0140743	1.1727942	0.009451796	0.051242236	0.009451796	0.045807453	0
Slc22a18	0.901941165	0.098058835	2.218981541	9.79E-08	1.10E-07	-0.18113388	-0.15487862	1.6257559	0	0.000110914	0	0.000110914	0
Gm43082	0.901941165	0.098058835	2.218981541	8.19E-08	8.44E-08	0.04112486	0.048633575	1.7276127	0	0.000221828	0	0.000221828	0
Ly86	0.901941165	0.098058835	2.218981541	3.94E-07	3.87E-07	0.21509412	0.21117783	1.5942718	0.001890359	0.000332742	0.001890359	0.000332742	0
Kcnab3os	0.901941165	0.098058835	2.218981541	9.99E-08	1.34E-07	-0.41787627	-0.42374802	1.6205385	0	0.000110914	0	0.000110914	0
Dnah8	0.901741045	0.098258955	2.216720903	0.000247554	0.000133138	0.97927624	0.939703	0.7818459	0.19281663	0.1663709	0.160680529	0.141858917	0
RP23-361O12.3	0.901741045	0.098258955	2.216720903	1.71E-07	2.18E-07	-0.31712598	-0.32966614	1.6001366	0	0.000332742	0	0.000332742	0
Plin1	0.901741045	0.098258955	2.216720903	1.06E-07	8.84E-08	0.3708409	0.39316177	1.6353741	0	0.000110914	0	0.000110914	0
Hmcn1	0.901741045	0.098258955	2.216720903	7.92E-08	1.02E-07	-0.38357434	-0.3701496	1.6887791	0	0.000110914	0	0.000110914	0
Gadd45a	0.901741045	0.098258955	2.216720903	8.96E-05	4.83E-05	1.3375733	1.4496717	1.2627387	0.08128545	0.07830524	0.071833648	0.071761313	0
Ccdc150	0.901741045	0.098258955	2.216720903	2.52E-07	3.65E-07	-0.4904523	-0.47748947	1.5565362	0	0.000776398	0	0.000776398	0
Slco5a1	0.901741045	0.098258955	2.216720903	2.05E-07	2.44E-07	-0.11892422	-0.11439705	1.642625	0	0.000443656	0	0.000443656	0
Snta1	0.901741045	0.098258955	2.216720903	7.33E-08	8.95E-08	-0.23659569	-0.22168541	1.7016792	0	0	0	0	0
RP23-272F2.2	0.901741045	0.098258955	2.216720903	1.50E-06	1.12E-06	0.6815846	0.67344856	1.3783618	0	0.001663709	0	0.001441881	0
3110082I17Rik	0.901741045	0.098258955	2.216720903	3.75E-06	8.22E-06	-1.0212435	-1.0010796	1.1608232	0	0.014418811	0	0.014196983	0
Cnn2	0.901741045	0.098258955	2.216720903	0.000392788	0.000698712	-0.84960115	-0.85659313	0.63585114	0.30812854	1.2323647	0.236294896	0.621672582	0
Tiam2	0.901741045	0.098258955	2.216720903	6.73E-07	5.48E-07	0.3156174	0.3015766	1.5443157	0	0.001220053	0	0.001220053	0
Gm26778	0.901741045	0.098258955	2.216720903	7.48E-07	7.28E-07	0.24762338	0.24946213	1.6372273	0	0.000887312	0	0.000776398	0
Gm12843	0.901741045	0.098258955	2.216720903	1.37E-07	1.31E-07	0.30346203	0.28404427	1.724407	0	0.000110914	0	0.000110914	0
Drc7	0.901540925	0.098459075	2.214464363	1.58E-07	1.17E-07	0.5011452	0.50494194	1.5400019	0	0.000110914	0	0.000110914	0
Ramp3	0.901540925	0.098459075	2.214464363	3.60E-05	2.02E-05	1.0063854	1.0258684	1.3305323	0.04725898	0.04314552	0.047258979	0.039263531	0
Kcnk13	0.901540925	0.098459075	2.214464363	1.67E-07	1.13E-07	0.69321907	0.6902008	1.5588039	0	0.000332742	0	0.000332742	0
Ahr	0.901540925	0.098459075	2.214464363	3.13E-06	6.26E-06	-0.7267591	-0.67814064	1.5192633	0.009451796	0.014973381	0.009451796	0.012644188	0
Tymp	0.901540925	0.098459075	2.214464363	7.68E-08	1.01E-07	-0.4183845	-0.39481735	1.7076046	0	0	0	0	0
Gpatch4	0.901540925	0.098459075	2.214464363	5.83E-05	0.000112566	-0.82451844	-0.8626795	1.0726907	0.06616257	0.20230702	0.062381853	0.166925466	0
Trav12-3	0.901540925	0.098459075	2.214464363	6.02E-06	3.15E-06	1.0133647	1.0087166	1.0286039	0.013232514	0.005212955	0.007561437	0.003881988	0
Slc24a1	0.901540925	0.098459075	2.214464363	4.23E-07	3.02E-07	0.5612136	0.5704498	1.500123	0	0.000332742	0	0.000332742	0
2900060B14Rik	0.901540925	0.098459075	2.214464363	0.000203871	0.000111655	0.99297506	1.0122442	0.686267	0.11153119	0.08462733	0.092627599	0.074866903	0
Gm1141	0.901540925	0.098459075	2.214464363	7.72E-08	9.60E-08	-0.30789128	-0.29404068	1.6691698	0	0.000110914	0	0.000110914	0
Atp6v1e2	0.901540925	0.098459075	2.214464363	1.07E-07	8.82E-08	0.39446887	0.3993454	1.6348255	0	0.000110914	0	0.000110914	0
Ccdc186	0.901540925	0.098459075	2.214464363	0.000107699	6.09E-05	0.88740844	0.8801203	0.5927389	0.14177693	0.10215173	0.119092628	0.091171251	0
Rps20	0.901340804	0.098659196	2.212211906	0.006857606	0.012497359	-0.83777356	-0.9080653	0.5936187	7.979206	25.340727	0.996219282	0.999667258	0
Alx4	0.901340804	0.098659196	2.212211906	1.70E-07	1.39E-07	0.37745345	0.35671425	1.6773044	0	0.000221828	0	0.000221828	0
Spire2	0.901340804	0.098659196	2.212211906	1.63E-07	1.37E-07	0.43919003	0.43161392	1.6550897	0	0.000110914	0	0.000110914	0
E030044B06Rik	0.901340804	0.098659196	2.212211906	1.43E-07	1.19E-07	0.39201152	0.36503983	1.6467749	0	0.000332742	0	0.000332742	0
Gm28100	0.901140684	0.098859316	2.209963513	7.94E-08	9.44E-08	-0.2286213	-0.18989563	1.7716432	0	0	0	0	0
2210011C24Rik	0.901140684	0.098859316	2.209963513	1.70E-07	1.74E-07	-0.006418075	-0.025798798	1.6415334	0	0.000332742	0	0.000332742	0
Hepacam	0.901140684	0.098859316	2.209963513	7.14E-08	1.05E-07	-0.58682686	-0.5481968	1.726095	0	0	0	0	0
C230029F24Rik	0.901140684	0.098859316	2.209963513	1.22E-07	9.76E-08	0.4014644	0.38824272	1.5857455	0	0	0	0	0
Plod2	0.901140684	0.098859316	2.209963513	2.99E-05	1.39E-05	1.7672527	1.761034	1.5914161	0.028355388	0.01608252	0.026465028	0.014751553	0
Cd72	0.901140684	0.098859316	2.209963513	5.12E-06	8.68E-06	-0.6993029	-0.66797256	1.4331009	0.003780718	0.013198758	0.003780718	0.012866016	0
Tmprss9	0.901140684	0.098859316	2.209963513	8.52E-08	9.64E-08	-0.14166136	-0.14265251	1.6474702	0	0.000110914	0	0.000110914	0
2310001K24Rik	0.901140684	0.098859316	2.209963513	7.15E-08	9.53E-08	-0.38740945	-0.37527466	1.7102234	0	0	0	0	0
2600006K01Rik	0.901140684	0.098859316	2.209963513	3.74E-07	2.73E-07	0.6381413	0.6136608	1.5977829	0.001890359	0	0.001890359	0	0
Gm15200	0.901140684	0.098859316	2.209963513	1.13E-05	5.79E-06	1.104218	1.0277538	1.1884174	0.007561437	0.009649512	0.007561437	0.00931677	0
Phf11c	0.901140684	0.098859316	2.209963513	3.22E-05	7.35E-05	-0.8931346	-0.866518	1.4324272	0.026465029	0.14751554	0.02268431	0.11878882	0
Pdzd7	0.900940564	0.099059436	2.207719169	8.86E-08	9.94E-08	-0.15709658	-0.14929962	1.6357503	0	0.000221828	0	0.000221828	0
Lin9	0.900940564	0.099059436	2.207719169	0.000104122	5.94E-05	0.8838902	0.90650654	0.63610464	0.105860114	0.09128217	0.094517958	0.082298137	0
Slc17a7	0.900940564	0.099059436	2.207719169	3.00E-07	2.90E-07	0.19142182	0.17338371	1.7035174	0	0.000887312	0	0.000776398	0
Cgn	0.900940564	0.099059436	2.207719169	2.70E-07	1.71E-07	0.7116916	0.6712189	1.5299021	0	0.000110914	0	0.000110914	0
Gm26770	0.900940564	0.099059436	2.207719169	1.97E-07	2.51E-07	-0.030946214	-0.040136337	1.745558	0	0.000221828	0	0.000221828	0
Tmem184c	0.900940564	0.099059436	2.207719169	0.000103269	5.27E-05	1.1290303	1.2067242	0.77673644	0.09829868	0.074423246	0.088846881	0.069099379	0
1110017D15Rik	0.900940564	0.099059436	2.207719169	8.25E-08	9.03E-08	-0.08877464	-0.08343506	1.6489911	0	0.000110914	0	0.000110914	0
Abra	0.900940564	0.099059436	2.207719169	1.89E-07	1.95E-07	0.07641367	0.07582283	1.5658991	0.001890359	0.00055457	0.001890359	0.00055457	0
Gm16685	0.900940564	0.099059436	2.207719169	1.55E-07	1.48E-07	0.23328519	0.2237606	1.6731386	0	0.000110914	0	0.000110914	0
1700003F12Rik	0.900940564	0.099059436	2.207719169	8.60E-08	1.13E-07	-0.33797523	-0.321373	1.7102735	0	0.000110914	0	0.000110914	0
Mkrn2os	0.900940564	0.099059436	2.207719169	8.16E-08	9.39E-08	-0.15374957	-0.15173912	1.7805823	0	0.000110914	0	0.000110914	0
Zfp941	0.900740444	0.099259556	2.205478857	2.67E-07	3.83E-07	-0.41762984	-0.39591408	1.6238095	0	0.000332742	0	0.000332742	0
Rcan3	0.900740444	0.099259556	2.205478857	3.10E-05	5.97E-05	-0.8780938	-0.89705276	0.9446539	0.034026466	0.1313221	0.032136106	0.116681455	0
[truncated: 76,287 more rows]
