# Supplementary material for: Single-cell multiomic analysis of thymocyte development reveals drivers of CD4+ T cell and CD8+ T cell lineage commitment
Source: Nat Immunol. 2023 Aug 14;24(9):1579–90. doi: 10.1038/s41590-023-01584-0 (PMC10457207; doi:10.1038/s41590-023-01584-0)
Supplement: Supplementary file 8 — DE test results for totalVI DE test across pseudotime within the CD8+ T cell lineage. [file 41590_2023_1584_MOESM8_ESM.csv]

	proba_de	proba_not_de	log_bayes_factor	scale1	scale2	lfc_mean	lfc_median	lfc_std	raw_mean1	raw_mean2	non_zeros_proportion1	non_zeros_proportion2	clusters
Description	Probability of DE	One minus proba_de	log proba_de - log proba_not_de	average totalVI denoised expression for group1	average totalVI denoised expression for group2	Mean of log fold change distribution	Median of log fold change distribution	Standard deviation of log fold change distribution	average raw expression group 1	average raw expression group 2	fraction of population with non zero count in group 1	fraction of population with non zero count in group 2	group 1 (pseudotime bin)
BC065403	0.988593156	0.011406844	4.462068476	2.98E-05	4.23E-06	3.2729082	3.2883816	1.6686348	0.027586207	0.004187415	0.020689655	0.004187415	0
Cacna1e	0.986191715	0.013808285	4.268581287	1.92E-05	2.56E-06	3.8522992	3.930769	2.0382385	0.013793103	0.001697601	0.010344828	0.001697601	0
Tctex1d1	0.985191115	0.014808885	4.197607621	0.000123414	1.30E-05	4.9337687	5.100501	2.6123776	0.19655173	0.011883205	0.168965517	0.011430512	0
Gm15340	0.983790274	0.016209726	4.105800709	0.000126782	2.08E-05	3.7202282	3.5940886	2.2238624	0.1275862	0.01708918	0.110344828	0.015504753	0
Rag2	0.983390034	0.016609966	4.081002353	6.71E-05	1.25E-05	2.9358292	2.8989592	1.682815	0.024137931	0.006337709	0.020689655	0.006111363	0
Arpp21	0.983189914	0.016810086	4.068822649	0.000898763	0.000132702	3.686904	3.679593	2.024419	0.97931033	0.14361702	0.531034483	0.108306926	0
Syt13	0.982989794	0.017010206	4.056784636	7.59E-05	1.44E-05	3.3626552	3.4490337	1.992019	0.07931034	0.011770031	0.072413793	0.010638298	0
Rag1	0.982789674	0.017210326	4.044884999	0.000526276	0.000134647	2.9166272	2.8846312	1.6603618	0.19655173	0.0314622	0.134482759	0.029085559	0
Dntt	0.981188713	0.018811287	3.954307238	0.001144241	0.000221536	2.9413934	2.9445047	1.6421154	1.5896552	0.38071525	0.603448276	0.237324581	0
Il7r	0.980988593	0.019011407	3.943521157	2.25E-05	0.000250086	-3.4806044	-3.8196087	2.711421	0	0.477818	0	0.229062924	0
Cbfa2t3	0.980188113	0.019811887	3.901461893	4.83E-05	8.68E-06	3.1897504	3.13064	1.9020505	0.031034483	0.004187415	0.027586207	0.003961068	0
Slc16a5	0.979387633	0.020612367	3.861035781	0.000242537	5.73E-05	2.5325003	2.4963226	1.4852114	0.25172412	0.09517881	0.2	0.085219556	0
Gm3086	0.978387032	0.021612968	3.812611383	1.89E-05	3.67E-06	3.9679828	4.1557255	2.468535	0.01724138	0.004300588	0.017241379	0.003847895	0
Myof	0.978186912	0.021813088	3.80319017	1.18E-05	2.17E-06	3.212708	3.3286572	2.4348583	0.006896552	0.000792214	0.003448276	0.000792214	0
Sdc4	0.977786672	0.022213328	3.784598611	6.60E-05	1.06E-05	4.2612934	4.5498075	2.590752	0.072413795	0.010411951	0.065517241	0.009053871	0
Gfra1	0.977786672	0.022213328	3.784598611	4.12E-05	7.02E-06	3.6394837	3.7707767	2.0727096	0.048275862	0.006903576	0.034482759	0.00667723	0
Gm15498	0.977186312	0.022813688	3.757316188	6.87E-06	1.28E-06	3.2563503	3.3352222	1.9518123	0.006896552	0.001358081	0.006896552	0.001244907	0
Aqp11	0.976986192	0.023013808	3.748377698	0.000623088	0.000113886	3.379464	3.5255575	1.918606	0.6103448	0.12222725	0.372413793	0.09302852	0
Gm43306	0.976786072	0.023213928	3.739514784	2.68E-05	4.65E-06	4.1901264	4.3575897	2.6104808	0.024137931	0.003734722	0.024137931	0.003621548	0
Fmnl2	0.976185711	0.023814289	3.713366676	2.03E-05	4.17E-06	3.200563	3.2846937	1.9838262	0.006896552	0.002602988	0.006896552	0.002489814	0
Glcci1	0.976185711	0.023814289	3.713366676	0.000187204	4.52E-05	2.3870044	2.4615116	1.2709914	0.23103449	0.064056136	0.186206897	0.059755545	0
Mr1	0.975385231	0.024614769	3.679485483	0.000214438	4.40E-05	2.7180254	2.8329363	1.4186691	0.26206896	0.060321413	0.206896552	0.055907651	0
Gm26822	0.975185111	0.024814889	3.671183085	1.19E-05	2.42E-06	2.8378024	2.8198223	1.7450413	0.003448276	0.003508375	0.003448276	0.003168855	0
Cfap74	0.975185111	0.024814889	3.671183085	0.000104971	1.97E-05	3.3838956	3.5072565	2.032814	0.16206896	0.028293345	0.148275862	0.025803531	0
Wnt8b	0.974784871	0.025215129	3.654772241	9.00E-05	1.55E-05	3.77995	3.7417936	2.4449792	0.10689655	0.02138977	0.093103448	0.018447261	0
Gm44175	0.974584751	0.025415249	3.646661746	0.000149184	3.38E-05	2.6941948	2.5006552	1.7374235	0.13448276	0.06100045	0.117241379	0.054436397	0
Arhgap24	0.974584751	0.025415249	3.646661746	1.09E-05	2.66E-06	2.8343458	2.8247328	1.8435264	0.006896552	0.002263468	0.006896552	0.002150294	0
A930003A15Rik	0.974184511	0.025815489	3.630625673	2.64E-05	6.85E-06	3.2564332	3.3959942	2.302259	0.003448276	0.007243096	0.003448276	0.006564056	0
Dhrs3	0.974184511	0.025815489	3.630625673	6.01E-05	1.41E-05	2.6920261	2.7848835	1.680904	0.037931036	0.016976006	0.037931034	0.01539158	0
Chrna9	0.973984391	0.026015609	3.622698185	0.000376475	7.93E-05	3.2425718	3.138278	2.069986	0.51724136	0.13875057	0.368965517	0.109325487	0
Atl2	0.973984391	0.026015609	3.622698185	0.000396274	0.000107954	2.17636	2.1911001	1.2045729	0.4	0.14655954	0.320689655	0.131054776	0
Nebl	0.97358415	0.02641585	3.607019704	0.000348682	6.62E-05	3.6946192	3.9593363	2.180949	0.39655173	0.06948846	0.275862069	0.056133997	0
Morc1	0.97358415	0.02641585	3.607019704	2.32E-05	4.24E-06	3.6506388	3.8346663	2.175582	0.05172414	0.008148484	0.044827586	0.007582617	0
Ctsl	0.97298379	0.02701621	3.583930017	0.000663665	0.000140922	2.6331882	2.7445478	1.47168	0.8965517	0.25656405	0.482758621	0.199637845	0
Endou	0.97278367	0.02721633	3.576344214	0.000271591	6.01E-05	3.2847815	3.446189	2.0935073	0.23448277	0.06100045	0.186206897	0.051267542	0
Rmnd5a	0.97278367	0.02721633	3.576344214	0.000768075	0.000233421	1.8380064	1.8618479	0.9229801	0.76896554	0.368153	0.465517241	0.285875962	0
Tube1	0.97238343	0.02761657	3.561333897	0.000124309	2.64E-05	3.303536	3.414671	2.0582347	0.16551724	0.03621548	0.151724138	0.033386148	0
Fbxl12	0.97178307	0.02821693	3.539210098	0.000459021	0.000142774	1.8036441	1.8518686	0.8933371	0.6896552	0.25022635	0.489655172	0.211747397	0
Insl5	0.97178307	0.02821693	3.539210098	9.07E-06	1.86E-06	2.8098495	2.7149372	1.837923	0.010344828	0.001584427	0.006896552	0.001584427	0
Arl5c	0.97178307	0.02821693	3.539210098	0.000842648	0.000258031	1.8347266	1.8567104	1.0933064	1.2724138	0.57673156	0.662068966	0.373472159	0
Gpr162	0.97138283	0.02861717	3.524713417	7.98E-05	1.57E-05	3.4853501	3.3621054	2.2890558	0.089655176	0.025577184	0.079310345	0.024558624	0
Kel	0.97098259	0.02901741	3.510412193	2.75E-06	6.15E-07	3.0700054	2.9346848	2.0506318	0.003448276	0.000226347	0.003448276	0.000226347	0
Gm26771	0.970782469	0.029217531	3.503333195	6.24E-06	3.89E-05	-2.220668	-2.65166	3.1247025	0.010344828	0.112041645	0.006896552	0.082503395	0
Dck	0.970782469	0.029217531	3.503333195	0.000373606	0.00010439	2.0785341	2.127903	1.1424537	0.4448276	0.15572657	0.348275862	0.133657764	0
Gpr83	0.970382229	0.029617771	3.489315176	4.60E-06	3.20E-05	-2.9206362	-3.0022135	2.3440764	0	0.045382526	0	0.03078316	0
Gpr18	0.970382229	0.029617771	3.489315176	2.11E-05	0.000102971	-2.1988096	-2.464097	1.8619992	0.020689655	0.2520371	0.020689655	0.197261204	0
Il2rb	0.969981989	0.030018011	3.475479619	1.77E-06	2.84E-05	-3.4782202	-3.5293732	3.2721245	0	0.09800815	0	0.081937528	0
B230118H07Rik	0.969981989	0.030018011	3.475479619	6.73E-05	2.00E-05	2.1786747	2.1730185	1.3108941	0.055172414	0.011204165	0.04137931	0.011090991	0
Ifngr1	0.969781869	0.030218131	3.468628744	0.001130649	0.000313326	2.116288	2.1983776	1.2518163	1.3862069	0.57888186	0.651724138	0.351290177	0
Medag	0.969581749	0.030418251	3.461821685	1.12E-05	2.67E-06	2.932248	2.7927036	1.9345907	0.010344828	0.001810774	0.010344828	0.001697601	0
S1pr1	0.968981389	0.031018611	3.441657709	1.28E-05	0.000217732	-2.9809036	-2.7831469	3.9810581	0.003448276	0.48913535	0.003448276	0.233363513	0
Gm15558	0.968781269	0.031218731	3.435020273	9.01E-06	5.13E-06	2.4473572	2.7284317	2.5580764	0	0.005432322	0	0.005205976	0
Pcsk1	0.968581149	0.031418851	3.428423886	2.69E-05	6.36E-06	2.9629247	2.8838625	2.40648	0.01724138	0.005885016	0.013793103	0.003847895	0
Ccdc153	0.968381029	0.031618971	3.421868028	8.66E-06	1.92E-06	3.6442947	3.8497753	2.4546292	0	0.001584427	0	0.001471254	0
Itgae	0.968381029	0.031618971	3.421868028	5.06E-06	7.75E-05	-2.0637763	-2.0686703	4.246915	0.003448276	0.27489814	0.003448276	0.158555908	0
Ccnd2	0.968180909	0.031819091	3.415352185	8.93E-05	0.001070332	-3.0033894	-3.3204308	3.0013206	0.04137931	2.350498	0.034482759	0.420212766	0
Nkg7	0.968180909	0.031819091	3.415352185	1.47E-05	0.0003191	-3.1343334	-3.2977142	3.877994	0.031034483	1.5063378	0.027586207	0.358985967	0
Dgkeos	0.967980788	0.032019212	3.408875856	5.35E-05	1.45E-05	2.3080795	2.3199577	1.4941652	0.024137931	0.016296968	0.020689655	0.0157311	0
Rorc	0.967980788	0.032019212	3.408875856	0.000325595	7.35E-05	3.1628127	3.122305	2.0748742	0.37931034	0.090878226	0.306896552	0.081145315	0
Lfng	0.967780668	0.032219332	3.402438547	1.45E-05	0.000133602	-2.6439757	-2.9616795	2.8831937	0.010344828	0.34031236	0.010344828	0.213897691	0
Myb	0.967780668	0.032219332	3.402438547	0.000633491	0.000185745	2.8346267	3.0172148	1.9366145	0.7724138	0.24071978	0.465517241	0.155500226	0
Ankrd6	0.967780668	0.032219332	3.402438547	4.31E-05	1.04E-05	2.495573	2.3996296	1.6385728	0.013793103	0.013241285	0.013793103	0.012449072	0
Slit3	0.967580548	0.032419452	3.396039775	8.27E-06	1.79E-06	3.362582	3.2899017	2.7412739	0.003448276	0.003847895	0.003448276	0.002489814	0
Fam101b	0.967180308	0.032819692	3.38335595	4.05E-06	6.29E-05	-2.6450248	-2.6509333	3.8097837	0	0.19103667	0	0.11611589	0
Cd7	0.967180308	0.032819692	3.38335595	1.33E-05	0.00013675	-2.4788826	-2.8734083	3.119505	0.003448276	0.44692168	0.003448276	0.221593481	0
Crtam	0.966980188	0.033019812	3.377069973	1.49E-06	1.18E-05	-2.5181286	-2.799469	2.8621004	0	0.046740606	0	0.042666365	0
Rapgef3	0.966780068	0.033219932	3.370820686	8.45E-05	2.20E-05	2.7580385	2.707181	1.9211411	0.055172414	0.029990947	0.048275862	0.028066999	0
Izumo1r	0.966579948	0.033420052	3.364607645	2.87E-05	0.000167945	-2.5641642	-2.611827	1.7794755	0.020689655	0.27602988	0.017241379	0.158442734	0
Gtf2h4	0.966579948	0.033420052	3.364607645	0.000246087	7.95E-05	1.6820716	1.720397	0.9659567	0.20344828	0.12483024	0.165517241	0.113626075	0
Mafb	0.966379828	0.033620172	3.358430419	4.55E-05	9.38E-06	3.6932805	3.6888247	2.4924946	0.06896552	0.01641014	0.065517241	0.015165233	0
Thy1	0.966179708	0.033820292	3.352288582	0.002705358	0.001017011	1.5458857	1.5470114	0.86036664	3.6206896	2.1062698	0.937931034	0.766976007	0
Gm525	0.966179708	0.033820292	3.352288582	2.14E-05	6.34E-06	2.381223	2.4238853	1.6621598	0.020689655	0.005885016	0.010344828	0.005319149	0
Atl1	0.966179708	0.033820292	3.352288582	1.48E-05	3.52E-06	2.4667804	2.4691677	1.6199564	0.006896552	0.001471254	0.006896552	0.001471254	0
Tbx19	0.966179708	0.033820292	3.352288582	4.61E-06	1.23E-06	2.73663	2.7851543	1.8108231	0.003448276	0.001471254	0.003448276	0.001358081	0
Fst	0.965979588	0.034020412	3.346181715	1.85E-05	7.73E-06	2.6235785	2.6327095	2.9453592	0.006896552	0.002602988	0.006896552	0.002263468	0
Rgs3	0.965779468	0.034220532	3.340109408	2.35E-05	8.04E-05	-1.8105359	-1.8466482	1.0901943	0.031034483	0.22181983	0.031034483	0.180851064	0
Hlf	0.965779468	0.034220532	3.340109408	5.66E-06	1.40E-06	2.7588189	2.7007618	1.9478836	0.003448276	0.001697601	0.003448276	0.00101856	0
Cxcr4	0.965579348	0.034420652	3.334071257	0.000273143	8.31E-05	2.25851	2.3438816	1.4349799	0.43793103	0.18435943	0.344827586	0.152331372	0
Scn5a	0.965379228	0.034620772	3.328066865	1.74E-06	3.84E-07	2.6812017	2.589779	1.9225671	0.006896552	0.000226347	0.006896552	0.000226347	0
Ntn1	0.965379228	0.034620772	3.328066865	5.97E-06	1.68E-06	2.4978662	2.4315205	1.881879	0.006896552	0.002037121	0.006896552	0.002037121	0
Wdr78	0.965379228	0.034620772	3.328066865	0.000145626	4.08E-05	2.1070917	2.050477	1.2707291	0.23793103	0.066206425	0.186206897	0.059755545	0
Bcl6	0.964978987	0.035021013	3.31615781	0.000181717	5.55E-05	2.8298564	3.1118078	2.032279	0.14827587	0.07062019	0.120689655	0.059302852	0
Il17re	0.964978987	0.035021013	3.31615781	3.03E-05	7.23E-06	2.9526236	2.823326	2.134521	0.024137931	0.00735627	0.024137931	0.006111363	0
Samhd1	0.964778867	0.035221133	3.310252386	1.96E-05	0.000196408	-2.8814113	-3.0181608	2.6119733	0.006896552	0.4048212	0.006896552	0.174739701	0
Slc7a11	0.964578747	0.035421253	3.304379203	2.82E-05	7.10E-06	2.8653688	2.836629	1.9016103	0.013793103	0.003508375	0.013793103	0.003282028	0
Acvrl1	0.964578747	0.035421253	3.304379203	1.20E-05	6.03E-05	-2.102226	-2.3165388	2.3931372	0.006896552	0.11339973	0.006896552	0.095405161	0
Pnmal2	0.964178507	0.035821493	3.292728109	4.43E-06	1.03E-06	2.8360493	2.616394	2.010176	0.003448276	0.001018561	0.003448276	0.00101856	0
Prr29	0.964178507	0.035821493	3.292728109	2.41E-05	6.30E-06	3.2099845	3.2529316	2.2868178	0.027586207	0.009280217	0.024137931	0.008940697	0
BC035044	0.963978387	0.036021613	3.286949489	5.45E-05	2.89E-05	2.5416825	2.8459282	2.4718404	0.08275862	0.052399274	0.079310345	0.041760978	0
Btg2	0.963778267	0.036221733	3.28120169	0.001819773	0.000660322	1.6079746	1.6348972	0.85498124	2.5344827	1.3212992	0.889655172	0.648030783	0
Gm37065	0.963578147	0.036421853	3.275484373	0.000142901	4.23E-05	2.0006497	2.0210886	1.2241908	0.17931035	0.07220462	0.162068966	0.064848348	0
Galnt9	0.963378027	0.036621973	3.269797203	2.70E-07	2.19E-06	-2.3186808	-2.4234333	2.5518112	0	0.004187415	0	0.003734722	0
Spo11	0.963378027	0.036621973	3.269797203	0.000211165	6.18E-05	2.2662861	2.1661549	1.5248952	0.15172414	0.062132187	0.137931034	0.054775917	0
Ly6d	0.963177907	0.036822093	3.264139851	0.000248325	8.13E-05	2.1960247	2.255495	1.7306187	0.2413793	0.11611589	0.113793103	0.07062019	0
Spats2l	0.962977787	0.037022213	3.258511992	2.33E-05	6.27E-06	2.2961304	2.2691145	1.5343826	0.03448276	0.006224536	0.031034483	0.005771842	0
Tcf12	0.962777667	0.037222333	3.25291331	0.000935788	0.000348518	1.5488907	1.5978756	0.81629485	1.2413793	0.64146674	0.624137931	0.445676777	0
Mier1	0.962377426	0.037622574	3.241802223	0.001633054	0.000668032	1.3795259	1.3980465	0.73720527	1.8862069	1.131168	0.824137931	0.637732005	0
Lig4	0.962377426	0.037622574	3.241802223	0.000322548	8.53E-05	2.5128217	2.6126623	1.5233825	0.4448276	0.11317338	0.310344828	0.097781802	0
Cdh13	0.962177306	0.037822694	3.236289207	1.69E-07	1.82E-06	-2.6394978	-2.6859207	2.7021754	0	0.003508375	0	0.003282028	0
Slc43a2	0.962177306	0.037822694	3.236289207	0.000273061	0.000113137	1.3633207	1.3602333	0.7334829	0.3275862	0.21570846	0.255172414	0.183001358	0
D430041D05Rik	0.962177306	0.037822694	3.236289207	1.95E-06	4.87E-07	2.6906984	2.7366066	2.0579872	0	0.000226347	0	0.000226347	0
Il2ra	0.961977186	0.038022814	3.230804143	3.86E-05	1.06E-05	2.4040613	2.3847904	1.8831543	0.024137931	0.005658669	0.024137931	0.005319149	0
Akr1c18	0.961576946	0.038423054	3.2199167	1.69E-07	1.10E-06	-2.4080195	-2.3964844	2.559813	0	0.00033952	0	0.00033952	0
Pax7	0.961576946	0.038423054	3.2199167	8.20E-07	1.93E-07	2.5261664	2.4788113	1.9672666	0	0.000226347	0	0.000113173	0
Slfn1	0.961376826	0.038623174	3.214513746	2.36E-05	0.000157868	-1.9215891	-2.1300936	3.0271146	0.006896552	0.30907652	0.006896552	0.158895428	0
Stx6	0.961176706	0.038823294	3.209137595	0.000575332	0.000206703	1.6233263	1.6745739	0.855016	0.8586207	0.36803985	0.568965517	0.298890901	0
Lipa	0.961176706	0.038823294	3.209137595	0.00086067	0.000281633	1.8593298	1.8662024	1.0673112	1.2137932	0.55081487	0.703448276	0.380488909	0
Slc6a19os	0.960776466	0.039223534	3.198464605	1.35E-06	3.20E-07	2.4831727	2.3836575	1.65132	0	0.00067904	0	0.000565867	0
Tnfsf8	0.960776466	0.039223534	3.198464605	2.21E-06	1.39E-05	-1.8115317	-1.9012871	2.693344	0	0.032933455	0	0.028180172	0
Cd8a	0.960776466	0.039223534	3.198464605	0.004475889	0.001397489	2.136642	1.943469	1.522696	6.624138	4.1249433	0.989655172	0.792213671	0
Mpp4	0.960576346	0.039423654	3.193167225	1.28E-05	1.28E-05	1.7850275	2.0574512	2.7516265	0.01724138	0.017881393	0.017241379	0.015504753	0
Adam12	0.960576346	0.039423654	3.193167225	7.27E-05	1.98E-05	3.2647774	3.3207731	2.4014466	0.06896552	0.025237665	0.065517241	0.022295156	0
Mzb1	0.960576346	0.039423654	3.193167225	4.82E-06	1.22E-06	2.3932664	2.4299717	1.793988	0	0.001358081	0	0.001358081	0
Kansl1l	0.960176106	0.039823894	3.182649378	0.000179302	6.37E-05	1.7257503	1.7592344	1.0983825	0.25862068	0.106948845	0.2	0.096876415	0
P2rx1	0.959975986	0.040024014	3.177428396	1.09E-05	2.83E-06	2.119941	2.066165	1.536575	0.010344828	0.002489814	0.010344828	0.002489814	0
Pip5k1b	0.959975986	0.040024014	3.177428396	2.73E-05	8.25E-06	2.4023583	2.4281502	1.8021992	0.024137931	0.010072431	0.020689655	0.009506564	0
Gm29017	0.959775866	0.040224134	3.17223237	4.01E-06	3.88E-06	1.6209383	1.8508816	2.343657	0	0.009506564	0	0.008601177	0
Cd86	0.959375625	0.040624375	3.1619142	5.47E-07	4.71E-06	-2.1442556	-2.1678734	2.894639	0	0.012788592	0	0.011204165	0
Gm44067	0.959375625	0.040624375	3.1619142	1.68E-05	7.37E-06	2.327348	2.6013603	2.0202508	0.027586207	0.009619737	0.024137931	0.00871435	0
Hecw2	0.959375625	0.040624375	3.1619142	3.11E-06	2.28E-06	1.8550237	2.0463028	2.4046288	0	0.002829335	0	0.002602988	0
Gm11707	0.959175505	0.040824495	3.156791571	9.71E-06	3.74E-05	-1.9019783	-2.019081	1.6797379	0.006896552	0.09880036	0.006896552	0.080805794	0
Il21	0.958975385	0.041024615	3.151692927	1.30E-07	6.34E-07	-2.3422604	-2.3832378	2.665033	0	0.000113173	0	0.000113173	0
Vamp1	0.957974785	0.042025215	3.126551431	0.000673793	0.000238389	1.7455751	1.7342033	1.0256813	0.6	0.30466273	0.431034483	0.247962879	0
Trpm1	0.957974785	0.042025215	3.126551431	2.14E-06	1.31E-05	-2.3682988	-2.3805046	2.8579838	0.003448276	0.03847895	0.003448276	0.032593934	0
BC021785	0.957974785	0.042025215	3.126551431	7.06E-07	3.63E-06	-2.4795413	-2.502468	2.146387	0	0.005771842	0	0.004979629	0
Iqch	0.957974785	0.042025215	3.126551431	1.82E-05	4.92E-06	3.421015	3.4294548	2.7198305	0.013793103	0.003168855	0.010344828	0.003055681	0
Klk8	0.957774665	0.042225335	3.121591909	0.000107501	0.000339114	-1.6496648	-1.7576399	1.3684345	0.07586207	0.92451334	0.055172414	0.409800815	0
Tapt1	0.957774665	0.042225335	3.121591909	0.000284117	0.000114064	1.4436789	1.443531	0.82769024	0.40344828	0.22498868	0.334482759	0.193866003	0
Gm43698	0.957774665	0.042225335	3.121591909	5.85E-07	1.01E-05	-2.2202477	-1.9734058	3.6279347	0	0.044024445	0	0.035196922	0
1700016K19Rik	0.957774665	0.042225335	3.121591909	3.68E-07	1.88E-06	-1.9052364	-2.0741787	2.3727245	0	0.003961069	0	0.003847895	0
Rbm24	0.957774665	0.042225335	3.121591909	2.42E-05	8.23E-06	2.29984	2.1594658	2.2483735	0.027586207	0.006903576	0.020689655	0.005545496	0
Ccdc102a	0.957774665	0.042225335	3.121591909	4.49E-06	2.73E-05	-2.2514467	-2.3841257	1.9720976	0.006896552	0.10921232	0.006896552	0.092915346	0
9930111J21Rik2	0.957574545	0.042425455	3.116654804	1.57E-05	0.000113478	-1.8018025	-1.9058113	2.8506064	0.027586207	0.28598914	0.024137931	0.163761883	0
Gm14718	0.957574545	0.042425455	3.116654804	2.35E-05	7.85E-05	-0.62233657	-0.56431484	3.0613587	0.010344828	0.1505206	0.010344828	0.057378904	0
Rcsd1	0.957574545	0.042425455	3.116654804	0.000730284	0.000321384	1.2544805	1.2553701	0.71246636	1.0275862	0.6922816	0.6	0.43673608	0
Ctss	0.957574545	0.042425455	3.116654804	1.77E-05	0.000123117	-2.3106863	-2.5025177	2.3151236	0.010344828	0.28757358	0.010344828	0.176776822	0
Rbp7	0.957574545	0.042425455	3.116654804	1.62E-05	4.33E-06	3.0444598	2.5988874	2.4235811	0.024137931	0.006450883	0.020689655	0.006111363	0
Rarg	0.957574545	0.042425455	3.116654804	2.45E-06	1.43E-05	-1.2843068	-1.4176025	2.9815204	0	0.04108194	0	0.034065188	0
Itgam	0.957374425	0.042625575	3.111739906	6.19E-06	1.77E-06	2.2494946	2.1325817	1.5662518	0.003448276	0.001697601	0.003448276	0.001697601	0
Ptpn14	0.957174305	0.042825695	3.106847006	8.17E-05	2.57E-05	2.1552074	2.0404396	1.516962	0.0862069	0.045608874	0.075862069	0.041874151	0
Dapl1	0.956974185	0.043025815	3.101975898	1.39E-06	6.33E-05	-2.98828	-2.3676949	3.529728	0.003448276	0.14610684	0.003448276	0.041195111	0
Sema7a	0.956974185	0.043025815	3.101975898	1.28E-05	3.97E-06	2.4288087	2.4940815	1.9519087	0.003448276	0.002829335	0.003448276	0.002716161	0
Ets2	0.956974185	0.043025815	3.101975898	0.000375331	0.00012311	1.8097329	1.7868176	1.0579504	0.41379312	0.1696469	0.337931034	0.147351743	0
Sema4a	0.956974185	0.043025815	3.101975898	2.98E-05	0.000102998	-1.7806491	-1.8248625	1.156567	0.031034483	0.26007244	0.027586207	0.202693526	0
Adssl1	0.956774064	0.043225936	3.09712638	6.03E-06	3.16E-06	1.7646123	1.9367504	1.823516	0.010344828	0.00769579	0.010344828	0.00735627	0
Mettl1	0.956774064	0.043225936	3.09712638	1.36E-05	6.46E-05	-2.1373317	-2.1440792	1.8177295	0.003448276	0.14316432	0.003448276	0.115663196	0
Ccnd3	0.956774064	0.043225936	3.09712638	0.002183903	0.000897173	1.3227234	1.3461657	0.812112	2.189655	1.6689678	0.782758621	0.74264373	0
Gzma	0.956573944	0.043426056	3.092298252	9.44E-05	3.58E-05	2.1696973	2.2780657	1.7687092	0.12068965	0.08906745	0.086206897	0.057831598	0
Scube1	0.956373824	0.043626176	3.087491317	1.65E-05	4.90E-06	2.0760355	2.0031986	1.4966084	0.010344828	0.005092802	0.010344828	0.004866455	0
Ppm1e	0.956373824	0.043626176	3.087491317	4.28E-05	1.44E-05	2.79719	3.0782948	2.1613073	0.037931036	0.02206881	0.034482759	0.020144862	0
Rragd	0.956373824	0.043626176	3.087491317	2.62E-05	8.19E-06	1.7426792	1.6805439	1.2310065	0.01724138	0.017994568	0.017241379	0.016296967	0
Trp53i11	0.956173704	0.043826296	3.08270538	0.000379357	0.000143865	1.6307524	1.6486568	0.96347016	0.46896553	0.30907652	0.355172414	0.246944319	0
Erich3	0.956173704	0.043826296	3.08270538	7.04E-07	1.96E-07	2.3193896	2.2036514	1.8015447	0	0.000113173	0	0.000113173	0
Themis	0.955973584	0.044026416	3.07794025	0.001313015	0.000506982	1.5207405	1.5058527	0.89075536	1.7482759	0.9738569	0.8	0.57899502	0
Nt5e	0.955973584	0.044026416	3.07794025	4.56E-07	4.36E-06	-2.2911909	-2.1727734	2.941994	0	0.008940697	0	0.00701675	0
Gm8909	0.955973584	0.044026416	3.07794025	2.66E-06	8.40E-07	1.9811103	2.0005627	1.4653565	0.006896552	0.003508375	0.003448276	0.003508375	0
P2ry10	0.955973584	0.044026416	3.07794025	0.000143059	5.25E-05	1.6661028	1.6520767	1.0273327	0.20344828	0.078429155	0.172413793	0.071186057	0
Plxnd1	0.955973584	0.044026416	3.07794025	0.00017979	5.38E-05	2.396552	1.9682493	1.8541452	0.18620689	0.059189677	0.162068966	0.055681304	0
Fam167a	0.955773464	0.044226536	3.073195738	3.29E-06	2.21E-06	1.7171952	1.8460922	2.214864	0	0.001810774	0	0.001697601	0
A430106G13Rik	0.955773464	0.044226536	3.073195738	0.000411201	0.00015578	2.1444066	2.3423786	1.7353592	0.44827586	0.19861929	0.306896552	0.135015844	0
Als2	0.955773464	0.044226536	3.073195738	5.74E-05	3.66E-05	1.3326244	1.5024147	1.7155067	0.048275862	0.06530104	0.044827586	0.056020824	0
Phf11b	0.955773464	0.044226536	3.073195738	4.28E-06	3.38E-05	-2.3025453	-2.2250519	2.352867	0	0.09642372	0	0.068583069	0
Prrt1	0.955773464	0.044226536	3.073195738	0.000369569	0.000117993	2.1728706	2.2265387	1.5232363	0.3275862	0.15493436	0.25862069	0.131507469	0
Edem1	0.955573344	0.044426656	3.068471656	0.00082508	0.000340819	1.4246376	1.3807745	0.81188405	0.92413795	0.57163876	0.548275862	0.408895428	0
P3h4	0.955373224	0.044626776	3.063767822	2.76E-05	1.66E-05	1.5779371	1.7355633	1.926866	0.04137931	0.037347216	0.034482759	0.032820281	0
Ccr7	0.955373224	0.044626776	3.063767822	0.00010988	0.000443007	-1.7683446	-2.050974	1.8593631	0.11724138	0.9136487	0.1	0.44443187	0
4833412C05Rik	0.955173104	0.044826896	3.059084053	5.57E-06	1.79E-06	2.7643235	2.4566383	2.4132378	0.006896552	0.002716161	0.006896552	0.002602988	0
1600002D24Rik	0.955173104	0.044826896	3.059084053	1.02E-06	3.09E-07	2.3780968	2.2806149	1.8843533	0	0.000452694	0	0.000452694	0
Lpar4	0.954972984	0.045027016	3.054420169	2.57E-06	7.36E-07	2.2723293	2.107685	1.7933196	0.003448276	0.000565867	0.003448276	0.00033952	0
D930028M14Rik	0.954772864	0.045227136	3.049775996	3.03E-06	2.58E-05	-1.9685297	-1.9044056	2.8991206	0	0.06756451	0	0.056020824	0
Plaur	0.954772864	0.045227136	3.049775996	6.08E-07	6.32E-06	-2.1569898	-2.045908	3.1205022	0	0.021276595	0	0.017994568	0
F13a1	0.954772864	0.045227136	3.049775996	0.000146586	4.42E-05	2.7347856	2.0217285	2.3901706	0.13103448	0.05556813	0.106896552	0.046401086	0
Plxdc2	0.954772864	0.045227136	3.049775996	0.000122626	3.91E-05	2.1705034	2.0710382	1.5096787	0.1724138	0.06496152	0.151724138	0.058850158	0
Cd40lg	0.954772864	0.045227136	3.049775996	1.45E-05	6.68E-05	-1.9642608	-1.9869623	2.5634775	0.003448276	0.06100045	0.003448276	0.041421458	0
Adam19	0.954572744	0.045427256	3.045151357	5.57E-06	3.39E-05	-1.9815058	-1.9989281	2.6180537	0.006896552	0.07752377	0.006896552	0.060660933	0
Fosl2	0.954572744	0.045427256	3.045151357	8.77E-07	5.20E-06	-1.9208388	-1.9837189	2.382218	0	0.015844274	0	0.012788592	0
Sdc1	0.954572744	0.045427256	3.045151357	2.08E-06	6.67E-07	2.2575092	2.2196102	1.7864828	0	0.00067904	0	0.00067904	0
Gm15208	0.954372624	0.045627376	3.040546081	9.08E-07	3.12E-07	2.2034585	2.211544	1.7495337	0	0.000565867	0	0.00033952	0
Nmnat2	0.954372624	0.045627376	3.040546081	1.29E-07	1.09E-06	-2.389199	-2.3209648	2.569441	0	0.004866455	0	0.004413762	0
Tgtp1	0.954372624	0.045627376	3.040546081	2.84E-06	1.26E-05	-0.88220567	-0.87262344	2.7999458	0	0.02908556	0	0.024219104	0
Trp53inp1	0.954372624	0.045627376	3.040546081	0.000891747	0.000309306	1.8157916	1.8737259	1.1035179	1.024138	0.5233137	0.631034483	0.376980534	0
Chn2	0.954372624	0.045627376	3.040546081	3.88E-06	1.62E-05	-2.070857	-2.0974903	2.5914016	0	0.025237665	0	0.021050249	0
Gprin3	0.954372624	0.045627376	3.040546081	5.15E-06	1.91E-05	-1.3448364	-1.5440912	2.8052168	0.003448276	0.05817112	0.003448276	0.049456768	0
Cd38	0.954172504	0.045827496	3.035959997	2.10E-07	1.26E-06	-1.9761863	-1.9440479	2.6842868	0	0.003847895	0	0.003621548	0
Col27a1	0.953972383	0.046027617	3.03139294	2.10E-05	5.72E-06	2.5229213	2.2763805	1.9132464	0.03448276	0.008488003	0.031034483	0.008148483	0
Adh1	0.953972383	0.046027617	3.03139294	2.27E-07	9.82E-07	-1.9206586	-1.9830894	2.3227847	0	0.000226347	0	0.000226347	0
Osbpl1a	0.953772263	0.046227737	3.026844741	1.65E-05	4.71E-06	2.8852952	2.6717567	2.2311702	0.01724138	0.008035311	0.017241379	0.007129923	0
Gm15856	0.953772263	0.046227737	3.026844741	7.93E-06	2.49E-06	2.2812839	2.1422844	1.8118217	0.006896552	0.001584427	0.003448276	0.001471254	0
Lag3	0.953772263	0.046227737	3.026844741	1.16E-05	3.82E-06	2.310296	2.2200928	1.838688	0.024137931	0.006337709	0.024137931	0.006111363	0
Apol9b	0.953572143	0.046427857	3.02231524	8.71E-07	6.60E-06	-2.1362898	-2.0975685	2.8315527	0	0.014373019	0	0.011656858	0
Mad1l1	0.953572143	0.046427857	3.02231524	0.000110021	4.16E-05	1.4944494	1.4686775	0.90954375	0.11724138	0.08318244	0.110344828	0.077410593	0
Id2	0.953372023	0.046627977	3.017804273	5.52E-05	0.000295739	-2.1724741	-2.1978836	2.2768524	0.044827588	0.5470801	0.04137931	0.251584427	0
Gimap4	0.953372023	0.046627977	3.017804273	0.000183966	0.000542351	-1.5999095	-1.720129	1.708224	0.1275862	1.2315527	0.093103448	0.509167044	0
Ccdc148	0.953372023	0.046627977	3.017804273	2.09E-07	1.03E-06	-2.0372095	-2.0625134	2.3463266	0	0.002829335	0	0.002602988	0
Gm36520	0.953171903	0.046828097	3.013311682	6.07E-07	2.90E-06	-1.1120341	-1.030817	3.3991272	0	0.001244907	0	0.001131734	0
Cish	0.953171903	0.046828097	3.013311682	2.38E-06	9.53E-06	-1.6864951	-1.8170452	1.9599168	0	0.017768221	0	0.016296967	0
Gria2	0.953171903	0.046828097	3.013311682	3.84E-06	1.26E-06	2.3279316	2.2085972	2.5329964	0.003448276	0.000792214	0.003448276	0.000565867	0
Cdk15	0.953171903	0.046828097	3.013311682	2.48E-06	9.54E-07	2.5738091	2.5946274	2.2648377	0.003448276	0.001244907	0.003448276	0.001244907	0
Mns1	0.952971783	0.047028217	3.008837311	0.000261644	9.60E-05	1.660767	1.6723394	1.0613956	0.3275862	0.18005885	0.231034483	0.148370303	0
Rapsn	0.952971783	0.047028217	3.008837311	5.93E-05	5.08E-05	1.7898788	1.5783052	2.8834944	0.05862069	0.086917154	0.055172414	0.070393843	0
Oasl2	0.952971783	0.047028217	3.008837311	3.98E-06	2.01E-05	-1.490528	-1.4799557	2.912253	0	0.040402897	0	0.029538253	0
Klf2	0.952771663	0.047228337	3.004381003	7.30E-05	0.000665489	-2.4014945	-2.364336	2.5425782	0.0862069	2.1444092	0.079310345	0.424739701	0
Cst7	0.952571543	0.047428457	2.999942606	3.35E-06	3.04E-05	-2.24638	-2.1125917	2.4873257	0.006896552	0.11758714	0.006896552	0.092236306	0
D8Ertd82e	0.952571543	0.047428457	2.999942606	1.10E-05	4.42E-05	-1.9367616	-1.9573326	1.5707593	0.003448276	0.1220009	0.003448276	0.10072431	0
Gm12185	0.952571543	0.047428457	2.999942606	5.07E-07	2.36E-06	-1.0925219	-1.0681	2.8256204	0	0.009280217	0	0.00837483	0
Gm28935	0.952571543	0.047428457	2.999942606	1.45E-06	1.23E-05	-2.0480733	-2.0197678	2.8031037	0	0.034631055	0	0.029990946	0
Ldlrad4	0.952371423	0.047628577	2.995521968	9.92E-05	3.45E-05	1.7513528	1.7057877	1.1686239	0.15172414	0.0718651	0.137931034	0.066093255	0
Amhr2	0.952371423	0.047628577	2.995521968	3.45E-06	1.11E-06	1.9643519	1.8871422	1.4597342	0	0.002037121	0	0.001810774	0
Slc4a4	0.952371423	0.047628577	2.995521968	2.33E-07	8.26E-07	-1.660173	-1.7021503	2.0800424	0	0.001923948	0	0.001923947	0
Lad1	0.952371423	0.047628577	2.995521968	1.13E-06	3.15E-06	-1.0363401	-1.0755672	2.782262	0	0.003961069	0	0.002602988	0
4833407H14Rik	0.952371423	0.047628577	2.995521968	3.49E-06	2.18E-06	1.6164839	1.6999588	2.2767856	0.003448276	0.004300588	0.003448276	0.004187415	0
Cyp11a1	0.952371423	0.047628577	2.995521968	3.55E-06	1.23E-06	2.1877127	2.1168594	1.7084312	0	0.001131734	0	0.001131734	0
Angpt1	0.952171303	0.047828697	2.99111894	1.11E-05	4.67E-06	2.2899442	2.3912659	2.2473865	0.020689655	0.003621548	0.017241379	0.003621548	0
Alcam	0.952171303	0.047828697	2.99111894	2.53E-06	1.50E-06	1.8353317	1.8686008	2.2612948	0.010344828	0.002376641	0.010344828	0.002037121	0
Wwc1	0.952171303	0.047828697	2.99111894	3.40E-07	1.08E-06	-1.2860671	-1.3996334	2.478437	0	0.001584427	0	0.001584427	0
Ifit1	0.951971183	0.048028817	2.986733375	1.83E-05	0.000129698	-1.3618122	-1.3411922	3.4412003	0.003448276	0.30862382	0.003448276	0.102874604	0
Dtx1	0.951971183	0.048028817	2.986733375	1.79E-05	8.90E-05	-1.7978367	-1.9425564	2.3635137	0.003448276	0.22555456	0.003448276	0.151312811	0
Zbtb7b	0.951971183	0.048028817	2.986733375	1.05E-05	4.37E-05	-1.5710857	-1.6264114	2.6932194	0	0.016976006	0	0.013580806	0
Asb2	0.951971183	0.048028817	2.986733375	7.24E-06	1.27E-05	0.3889433	0.18858337	3.109492	0.003448276	0.016523315	0.003448276	0.015617927	0
Ntrk3	0.951771063	0.048228937	2.982365127	0.000507147	0.000151691	2.279739	2.5166674	1.4176513	0.6	0.2321186	0.417241379	0.185377999	0
Gm19585	0.951570943	0.048429057	2.978014053	8.50E-06	3.31E-05	-1.7717793	-1.7800369	1.6604127	0.006896552	0.075486645	0.006896552	0.064282481	0
Map2	0.951570943	0.048429057	2.978014053	1.86E-07	6.53E-07	-1.9325719	-1.9690361	2.227512	0	0.001358081	0	0.001131734	0
2310075C17Rik	0.951370822	0.048629178	2.973680009	1.71E-05	5.19E-06	2.3627431	2.1238384	1.8530774	0.01724138	0.008261657	0.017241379	0.007808963	0
Tlr7	0.951170702	0.048829298	2.969362857	2.29E-06	9.85E-06	-1.7068983	-1.8465748	2.0050154	0	0.017768221	0	0.01641014	0
Gabbr2	0.951170702	0.048829298	2.969362857	7.24E-07	2.30E-07	2.1875358	2.0853043	1.8733125	0	0	0	0	0
Kremen2	0.950970582	0.049029418	2.965062457	2.36E-07	1.63E-06	-2.0260146	-1.9656239	2.4214547	0	0.003055681	0	0.002942508	0
Snrpn	0.950970582	0.049029418	2.965062457	1.41E-07	5.06E-07	-1.4813356	-1.5786076	2.2406545	0	0.002037121	0	0.001697601	0
5930430L01Rik	0.950970582	0.049029418	2.965062457	5.68E-05	1.70E-05	2.2830627	2.0572271	1.6578869	0.037931036	0.019239474	0.034482759	0.018107741	0
Tnfsf11	0.950970582	0.049029418	2.965062457	5.67E-06	2.17E-05	-1.6487908	-1.6615019	2.357011	0	0.03349932	0	0.028632866	0
Tagap	0.950770462	0.049229538	2.960778673	3.20E-06	1.56E-05	-1.3687136	-1.3922577	2.78814	0.006896552	0.02772748	0.006896552	0.022861023	0
9330175E14Rik	0.950770462	0.049229538	2.960778673	8.90E-06	3.19E-05	-1.5706902	-1.7407789	2.0263002	0.006896552	0.068696246	0.006896552	0.059868719	0
Pltp	0.950770462	0.049229538	2.960778673	1.98E-07	1.62E-06	-2.0672057	-1.8996468	2.3964844	0	0.004187415	0	0.003961068	0
Pdgfb	0.950770462	0.049229538	2.960778673	6.80E-07	3.82E-06	-2.2690756	-2.285387	2.3362794	0	0.007808963	0	0.00701675	0
Fam229b	0.950770462	0.049229538	2.960778673	5.31E-06	1.97E-06	2.0033777	2.0746784	1.6212263	0.01724138	0.003847895	0.013793103	0.003734722	0
Greb1	0.950770462	0.049229538	2.960778673	1.66E-06	4.99E-07	2.1665323	2.1013355	1.7528718	0	0.000452694	0	0.000452694	0
Nefh	0.950770462	0.049229538	2.960778673	2.69E-06	1.13E-05	-1.8689462	-1.8566341	1.9843676	0	0.031235853	0	0.025803531	0
Chl1	0.950570342	0.049429658	2.956511369	3.57E-05	7.68E-05	-0.1574223	-0.48824215	3.0531511	0.024137931	0.08906745	0.020689655	0.064848348	0
Col6a2	0.950370222	0.049629778	2.952260411	1.83E-07	8.85E-07	-1.7133341	-1.6782131	2.5877917	0	0.002263468	0	0.002037121	0
Stox1	0.950370222	0.049629778	2.952260411	2.06E-06	6.65E-07	2.133985	2.0231094	1.8284581	0	0.000452694	0	0.000452694	0
Smad7	0.950170102	0.049829898	2.948025669	2.06E-05	0.000156731	-2.3666246	-2.405655	2.4989681	0.003448276	0.42564508	0.003448276	0.244341331	0
Myc	0.950170102	0.049829898	2.948025669	2.47E-05	8.59E-05	-1.6846905	-1.760066	1.4585506	0.01724138	0.23076053	0.013793103	0.158329561	0
Ifi44	0.950170102	0.049829898	2.948025669	6.47E-07	3.10E-06	-1.2024153	-1.3066673	2.9571397	0	0.003055681	0	0.002150294	0
Man1c1	0.949969982	0.050030018	2.943807011	3.89E-07	3.64E-06	-1.9827088	-1.7469902	2.8972383	0	0.008601177	0	0.008261657	0
C030034L19Rik	0.949969982	0.050030018	2.943807011	6.49E-05	2.02E-05	3.0360346	3.1580734	2.4067328	0.07586207	0.026256224	0.065517241	0.024784971	0
Rgl1	0.949969982	0.050030018	2.943807011	1.51E-05	5.36E-06	2.0756433	1.9744205	1.7666668	0.010344828	0.009846084	0.010344828	0.009167044	0
Ifit3b	0.949769862	0.050230138	2.939604309	7.77E-07	7.96E-06	-1.3201854	-1.1504021	3.2995012	0	0.01641014	0	0.012901766	0
Adgrg5	0.949769862	0.050230138	2.939604309	2.53E-06	2.35E-05	-2.2747874	-2.36236	2.7997055	0.003448276	0.083295606	0.003448276	0.069488456	0
C1qtnf6	0.949769862	0.050230138	2.939604309	1.90E-07	6.54E-07	-1.7455711	-1.804102	2.0363452	0	0.001471254	0	0.001471254	0
Gpr55	0.949569742	0.050430258	2.935417436	6.55E-07	4.06E-06	-1.7300134	-1.7221127	2.4651663	0.003448276	0.009167044	0.003448276	0.00769579	0
Tiparp	0.949369622	0.050630378	2.931246265	0.000145777	5.73E-05	1.5124365	1.4986992	0.93342066	0.21034482	0.11192848	0.179310345	0.099932096	0
Arhgdig	0.949369622	0.050630378	2.931246265	2.04E-07	1.20E-06	-1.5152233	-1.4523201	2.6253748	0	0.003961069	0	0.003961068	0
Zeb1	0.949169502	0.050830498	2.927090673	0.000524052	0.000214301	1.3848397	1.3862772	0.85044336	0.7137931	0.3906745	0.472413793	0.302738796	0
Qrfp	0.948969382	0.051030618	2.922950536	1.41E-07	6.98E-07	-1.3978968	-1.359045	2.5990942	0	0.001810774	0	0.001471254	0
Rgs16	0.948969382	0.051030618	2.922950536	6.48E-07	1.70E-06	-0.92439634	-0.98493385	2.925545	0.003448276	0.003847895	0.003448276	0.002489814	0
Bex6	0.948969382	0.051030618	2.922950536	8.67E-07	7.17E-07	1.2438568	1.3740387	2.2317064	0	0.000905387	0	0.000905387	0
Ccr8	0.948769262	0.051230738	2.918825734	1.28E-06	4.70E-06	-1.8145473	-1.8396587	1.9732722	0.003448276	0.009280217	0.003448276	0.00871435	0
Wscd2	0.948769262	0.051230738	2.918825734	1.11E-07	7.37E-07	-1.6656344	-1.5019684	2.725513	0	0.001244907	0	0.001131734	0
Mirt1	0.948769262	0.051230738	2.918825734	0.000191147	5.60E-05	2.4153862	2.5042315	1.6552944	0.19310345	0.0718651	0.162068966	0.060434586	0
Plekhf1	0.948769262	0.051230738	2.918825734	2.57E-05	7.50E-06	2.7376125	2.5201492	2.0876248	0.013793103	0.00973291	0.013793103	0.009506564	0
Trav7-3	0.948769262	0.051230738	2.918825734	1.34E-05	4.22E-06	1.8541545	1.8373432	1.542228	0.006896552	0.007469443	0.006896552	0.005092802	0
Tesc	0.948569141	0.051430859	2.914716146	7.53E-05	0.000273663	-1.5339491	-1.7000656	1.987237	0.044827588	0.65651876	0.037931034	0.296401086	0
Grifin	0.948369021	0.051630979	2.910621654	1.79E-06	9.26E-06	-1.8752742	-1.9389687	2.2463	0.003448276	0.02376641	0.003448276	0.020937076	0
Zfp280d	0.948369021	0.051630979	2.910621654	0.000479815	0.000219971	1.188073	1.1664352	0.6780961	0.6275862	0.364871	0.424137931	0.290063377	0
Tmem158	0.948369021	0.051630979	2.910621654	4.51E-07	1.54E-06	-1.8468014	-1.9179134	1.8670378	0	0.002602988	0	0.002602988	0
Gm16151	0.948168901	0.051831099	2.906542141	3.89E-07	1.48E-07	1.9757632	1.915554	1.820094	0	0	0	0	0
Gm5441	0.948168901	0.051831099	2.906542141	1.32E-06	4.18E-07	1.9963967	1.9693985	1.9866581	0	0.000226347	0	0.000226347	0
Ifit3	0.948168901	0.051831099	2.906542141	4.06E-06	4.17E-05	-1.3161453	-1.113184	2.949307	0	0.09246265	0	0.042326845	0
Anxa2	0.947968781	0.052031219	2.90247749	0.000557012	0.000197212	1.9022863	1.9921331	1.4014302	0.7965517	0.3571752	0.486206897	0.253961068	0
Xrcc6	0.947968781	0.052031219	2.90247749	0.000290146	0.000126926	1.2199444	1.2153597	0.7504698	0.3448276	0.22148031	0.289655172	0.196355817	0
Sox5	0.947968781	0.052031219	2.90247749	6.28E-07	3.55E-06	-1.9223546	-1.8133793	2.2482755	0	0.0174287	0	0.015844273	0
Gm5914	0.947768661	0.052231339	2.898427588	0.000644924	0.000247129	1.6358292	1.6601524	1.0400627	0.7724138	0.435378	0.513793103	0.319035763	0
Robo1	0.947768661	0.052231339	2.898427588	2.14E-07	5.58E-07	-1.3213162	-1.361229	2.3078225	0	0.000226347	0	0.000226347	0
Gm20069	0.947768661	0.052231339	2.898427588	2.82E-05	7.97E-05	-1.4293486	-1.5037775	1.3497742	0.031034483	0.21152104	0.031034483	0.170552286	0
Csf2	0.947768661	0.052231339	2.898427588	7.46E-08	4.51E-07	-1.9051176	-1.8772697	2.724521	0	0.000226347	0	0.000226347	0
Ildr1	0.947768661	0.052231339	2.898427588	2.06E-07	1.31E-06	-1.4133518	-1.2782688	2.7392964	0	0.002829335	0	0.002716161	0
Nrn1	0.947568541	0.052431459	2.894392322	7.20E-07	2.18E-06	-1.3092434	-1.3796921	2.4683454	0	0.002942508	0	0.001923947	0
Celf5	0.947568541	0.052431459	2.894392322	2.64E-06	6.16E-06	-1.4128861	-1.3997917	2.1919785	0	0.013467632	0	0.012788592	0
Gm27255	0.947368421	0.052631579	2.890371578	4.97E-07	1.64E-07	2.1743433	2.1057167	1.8041495	0.003448276	0.000113173	0.003448276	0.000113173	0
Tdrd5	0.947368421	0.052631579	2.890371578	7.85E-05	2.73E-05	2.153245	2.0109282	1.8320215	0.05862069	0.058397464	0.051724138	0.048777727	0
Colq	0.947368421	0.052631579	2.890371578	0.000272405	7.83E-05	2.943619	3.2343988	2.0283384	0.35172415	0.10038479	0.293103448	0.08635129	0
Mir155hg	0.947168301	0.052831699	2.886365248	1.45E-05	6.59E-06	1.8063695	1.7490501	1.6800234	0.010344828	0.01471254	0.010344828	0.012449072	0
Shmt1	0.947168301	0.052831699	2.886365248	3.25E-06	1.51E-05	-1.9181308	-1.8817158	2.0010655	0	0.03915799	0	0.034970575	0
Cd8b1	0.947168301	0.052831699	2.886365248	0.005327071	0.001921792	1.8549079	1.6826339	1.412129	7.313793	5.183454	0.993103448	0.824354912	0
Slc5a9	0.947168301	0.052831699	2.886365248	4.43E-06	1.32E-06	1.9570061	1.9080334	1.6875818	0.003448276	0.000452694	0.003448276	0.000452694	0
Dclre1c	0.946968181	0.053031819	2.882373221	9.60E-05	4.01E-05	1.3095354	1.3261213	0.84882146	0.12413793	0.069375284	0.096551724	0.065753735	0
Synb	0.946968181	0.053031819	2.882373221	8.48E-07	2.65E-07	1.8997942	1.8542461	1.5951346	0	0.000113173	0	0.000113173	0
Slc25a37	0.946968181	0.053031819	2.882373221	0.000122798	4.82E-05	1.5505877	1.4352045	1.0267696	0.13793103	0.09042553	0.131034483	0.083182435	0
Cacng4	0.946768061	0.053231939	2.87839539	2.49E-06	5.85E-06	-1.0185006	-1.0950832	2.238371	0.010344828	0.012901765	0.006896552	0.011883205	0
Gm1604a	0.946768061	0.053231939	2.87839539	2.69E-06	2.06E-06	1.5139014	1.6234722	2.1633043	0.003448276	0.004300588	0.003448276	0.003734722	0
Trav4-4-dv10	0.946567941	0.053432059	2.874431646	2.00E-05	7.50E-06	1.7541159	1.6436348	1.4123302	0.072413795	0.010864644	0.013793103	0.005092802	0
Gna15	0.946367821	0.053632179	2.870481886	7.04E-07	3.60E-06	-0.6948353	-0.5551834	2.6230185	0	0.014146673	0	0.012109552	0
Arhgap20	0.946367821	0.053632179	2.870481886	8.11E-06	1.10E-05	0.62384963	0.5287857	3.3043013	0.006896552	0.010751471	0.006896552	0.007129923	0
Cers6	0.946367821	0.053632179	2.870481886	7.62E-05	3.07E-05	1.4429396	1.4652843	0.9595748	0.06896552	0.05421005	0.065517241	0.050475328	0
Pgm2l1	0.946367821	0.053632179	2.870481886	8.56E-05	3.51E-05	1.4961518	1.5232658	1.020356	0.093103446	0.071525574	0.086206897	0.064169307	0
Paqr4	0.946367821	0.053632179	2.870481886	3.04E-07	1.63E-06	-1.6647887	-1.6403084	2.3884127	0	0.004187415	0	0.003961068	0
Nron	0.946167701	0.053832299	2.866546004	6.55E-06	2.00E-06	2.041484	1.9885273	1.613317	0	0.00067904	0	0.00067904	0
Jup	0.946167701	0.053832299	2.866546004	0.00017502	8.63E-05	1.5559666	1.6837301	1.4816625	0.22413793	0.13490267	0.168965517	0.111023087	0
Dmwd	0.946167701	0.053832299	2.866546004	2.78E-05	2.33E-05	1.6650149	1.7981834	2.4425807	0.024137931	0.03587596	0.024137931	0.03214124	0
Plac8	0.945967581	0.054032419	2.862623897	1.05E-05	0.000105215	-2.1155274	-1.8499146	2.2847862	0.020689655	0.5526256	0.020689655	0.171910367	0
Ccrl2	0.945967581	0.054032419	2.862623897	1.50E-07	5.38E-07	-1.1611673	-1.1793556	2.2859669	0	0.001018561	0	0.00101856	0
Nr4a1	0.94576746	0.05423254	2.858715463	9.32E-05	0.000107505	0.21687815	0.20174694	2.967746	0.093103446	0.1713445	0.072413793	0.079221367	0
Ccdc180	0.94556734	0.05443266	2.8548206	2.28E-07	2.13E-06	-1.6365232	-1.3444729	2.6977832	0	0.00701675	0	0.00667723	0
Lcn4	0.94556734	0.05443266	2.8548206	1.63E-06	2.14E-05	-1.9535816	-1.4403439	2.98414	0	0.08069262	0	0.05556813	0
Irf4	0.94556734	0.05443266	2.8548206	2.02E-06	8.20E-06	-1.8803074	-1.8468742	2.0318067	0	0.01471254	0	0.011090991	0
Ifi27l2a	0.94556734	0.05443266	2.8548206	0.000164045	0.001167426	-1.9795301	-1.9115648	2.2509737	0.037931036	2.251924	0.027586207	0.29787234	0
Ano6	0.94556734	0.05443266	2.8548206	0.000399989	0.000164433	1.454304	1.42418	0.93321687	0.40344828	0.2538479	0.303448276	0.214916252	0
Abcc5	0.94536722	0.05463278	2.85093921	0.000298026	0.000116768	1.5561402	1.5642796	1.0257057	0.39310345	0.2321186	0.320689655	0.194205523	0
A530021J07Rik	0.94536722	0.05463278	2.85093921	1.31E-06	5.68E-06	-1.1582693	-1.0674438	2.9171383	0	0.010864644	0	0.009167044	0
Trim30c	0.94536722	0.05463278	2.85093921	1.17E-07	1.07E-06	-1.3969669	-1.247303	2.8147995	0	0.004640108	0	0.004413762	0
1700061G19Rik	0.94536722	0.05463278	2.85093921	2.01E-07	1.53E-06	-1.9698532	-1.8402233	2.487958	0	0.004753282	0	0.004300589	0
Socs3	0.94536722	0.05463278	2.85093921	1.64E-05	1.93E-05	0.6975358	0.5886574	2.6550527	0.027586207	0.053417835	0.027586207	0.043798099	0
Inpp4b	0.9451671	0.0548329	2.847071192	9.23E-05	0.000246152	-1.3477418	-1.4443569	1.2810017	0.11034483	0.55681306	0.1	0.344499774	0
Acvr1c	0.9451671	0.0548329	2.847071192	2.52E-07	8.59E-07	-1.5468029	-1.5446892	2.174302	0	0.00067904	0	0.000565867	0
Tdgf1	0.9451671	0.0548329	2.847071192	1.53E-06	3.66E-06	-0.8195951	-1.0159416	2.385178	0	0.010298777	0	0.008827524	0
Tspan9	0.9451671	0.0548329	2.847071192	6.69E-06	3.21E-05	-1.8958193	-1.9169483	1.8453782	0.006896552	0.08227705	0.006896552	0.065074694	0
Trav6-5	0.94496698	0.05503302	2.843216449	7.93E-06	2.85E-06	1.8741733	1.8096313	1.5404475	0.027586207	0.002376641	0.006896552	0.002037121	0
Prkcb	0.94496698	0.05503302	2.843216449	0.000490051	0.000241704	1.0889645	1.0898495	0.61222994	0.6896552	0.5080353	0.479310345	0.373132639	0
Gpr153	0.94476686	0.05523314	2.839374884	1.43E-07	4.78E-07	-1.3592967	-1.3578663	2.4462328	0	0.00033952	0	0.00033952	0
Neurl3	0.94476686	0.05523314	2.839374884	1.94E-06	1.55E-05	-1.5647514	-1.2298393	3.1805682	0.003448276	0.044929832	0.003448276	0.036894522	0
Maf	0.94476686	0.05523314	2.839374884	8.60E-05	2.42E-05	1.9050442	1.8571606	1.6597991	0.03448276	0.023313716	0.020689655	0.01607062	0
Tspan2	0.94476686	0.05523314	2.839374884	2.04E-05	7.47E-06	2.2984405	2.1919746	1.8123789	0.027586207	0.008601177	0.024137931	0.008261657	0
Nrp2	0.94476686	0.05523314	2.839374884	3.22E-07	1.07E-06	-1.3931754	-1.3711033	2.3309858	0	0.003508375	0	0.003168855	0
H1fx	0.94476686	0.05523314	2.839374884	1.41E-05	1.06E-05	1.8446832	1.6575708	2.5810971	0.006896552	0.014033499	0.003448276	0.006790403	0
Pydc4	0.94456674	0.05543326	2.835546403	1.14E-05	6.46E-05	-1.3906808	-1.2993441	2.5040054	0.013793103	0.16862833	0.013793103	0.100384789	0
Mgat5	0.94456674	0.05543326	2.835546403	0.000213915	7.89E-05	1.6937876	1.801034	1.026697	0.25172412	0.12743323	0.2	0.115323676	0
Rabgap1l	0.94436662	0.05563338	2.831730909	0.000699013	0.00028348	1.5432806	1.5049009	1.0082711	1	0.5185604	0.617241379	0.372227252	0
Il34	0.94436662	0.05563338	2.831730909	3.48E-06	2.47E-06	1.6465008	1.5231647	2.405534	0	0.007469443	0	0.00667723	0
Klra3	0.94436662	0.05563338	2.831730909	2.34E-07	7.36E-07	-1.2523651	-1.2917614	2.2029588	0	0.001923948	0	0.001471254	0
St8sia6	0.94436662	0.05563338	2.831730909	1.78E-06	5.18E-06	-1.3470728	-1.3386383	2.5834343	0	0.001697601	0	0.001584427	0
Cmtm8	0.9441665	0.0558335	2.82792831	1.14E-06	4.45E-07	2.0136876	2.000887	1.9252602	0	0.00067904	0	0.00067904	0
Vldlr	0.9441665	0.0558335	2.82792831	5.25E-07	3.59E-07	1.2235539	1.2883797	2.3662941	0	0.000226347	0	0.000226347	0
Egr2	0.94396638	0.05603362	2.824138512	8.60E-05	7.23E-05	0.39993542	0.38091564	3.1168716	0.10689655	0.1454278	0.082758621	0.084087823	0
Rsad2	0.94396638	0.05603362	2.824138512	4.49E-06	1.50E-05	0.07036683	0.19115448	3.0254047	0	0.028859213	0	0.015957447	0
Slc17a5	0.94376626	0.05623374	2.820361425	6.79E-05	2.97E-05	1.3091004	1.345994	0.8228754	0.05862069	0.053417835	0.051724138	0.049456768	0
Ccr10	0.94376626	0.05623374	2.820361425	6.20E-07	7.24E-07	0.81119615	0.9269104	2.3964484	0	0.001697601	0	0.001244907	0
Fos	0.94376626	0.05623374	2.820361425	1.91E-05	1.82E-05	0.45612046	0.47483063	2.7578423	0.020689655	0.03757356	0.017241379	0.02274785	0
Egln3	0.94376626	0.05623374	2.820361425	0.00013523	4.50E-05	2.3249893	2.4201174	1.7037213	0.16206896	0.064622	0.14137931	0.057039384	0
Nfia	0.94356614	0.05643386	2.816596958	6.00E-05	2.42E-05	1.4954547	1.427289	0.96683276	0.08275862	0.047645994	0.065517241	0.041874151	0
Tubb2b	0.94356614	0.05643386	2.816596958	0.000225883	8.02E-05	1.8881421	1.7266302	1.5277209	0.3275862	0.17383431	0.220689655	0.126301494	0
Adk	0.94356614	0.05643386	2.816596958	2.78E-05	7.31E-05	-1.3769448	-1.3875694	0.91888195	0.037931036	0.17326845	0.031034483	0.13954278	0
Cdh3	0.94336602	0.05663398	2.81284502	1.01E-07	2.80E-07	-1.1210895	-1.1402378	2.3419719	0	0.000113173	0	0.000113173	0
Oas1a	0.94336602	0.05663398	2.81284502	1.38E-06	5.73E-06	-1.1361797	-1.1213369	2.3250268	0	0.012788592	0	0.010525124	0
Iigp1	0.94336602	0.05663398	2.81284502	4.88E-06	1.99E-05	-0.6672082	-0.668314	2.7567744	0	0.031914894	0	0.0157311	0
Hap1	0.9431659	0.0568341	2.809105523	1.89E-06	2.46E-06	0.18052427	0.05874443	2.6257343	0.003448276	0.002829335	0.003448276	0.002489814	0
Hist3h2ba	0.9431659	0.0568341	2.809105523	0.000194573	7.06E-05	1.8919561	1.6290159	1.4041158	0.23793103	0.11294703	0.206896552	0.099932096	0
Lyst	0.9431659	0.0568341	2.809105523	0.000142969	6.15E-05	1.3168714	1.2976103	0.87619823	0.19655173	0.1309416	0.172413793	0.117700317	0
Bmf	0.9431659	0.0568341	2.809105523	5.89E-05	2.30E-05	1.9006532	1.7851143	1.7239109	0.055172414	0.04221367	0.055172414	0.03847895	0
Bcl3	0.9431659	0.0568341	2.809105523	4.10E-06	1.27E-05	-0.67586714	-0.78339195	2.5890663	0	0.025916705	0	0.021050249	0
Gpr68	0.942965779	0.057034221	2.80537838	7.85E-07	1.55E-05	-2.049461	-1.4496193	3.2985654	0	0.044250794	0	0.036894522	0
Itgb3	0.942965779	0.057034221	2.80537838	2.52E-05	7.50E-05	-1.3973209	-1.4790897	1.8145918	0.010344828	0.12777275	0.010344828	0.104232684	0
Oas2	0.942965779	0.057034221	2.80537838	2.21E-06	1.26E-05	-1.6634209	-1.6609879	2.364782	0	0.022408329	0	0.019239475	0
Apobec2	0.942965779	0.057034221	2.80537838	2.19E-07	1.28E-06	-1.7819979	-1.7023563	2.544678	0	0.003168855	0	0.002829335	0
Gm43916	0.942765659	0.057234341	2.801663504	9.88E-07	3.70E-07	1.8057907	1.7078018	1.7011951	0	0.00033952	0	0.00033952	0
Rcbtb2	0.942765659	0.057234341	2.801663504	0.000728697	0.000272188	1.6693094	1.7038422	1.0617015	0.8551724	0.4540516	0.506896552	0.320167497	0
Arf4os	0.942765659	0.057234341	2.801663504	9.99E-07	4.32E-07	1.7047752	1.7253094	1.6691594	0.006896552	0.000565867	0.003448276	0.000565867	0
4933440M02Rik	0.942765659	0.057234341	2.801663504	8.20E-08	6.02E-07	-1.4961443	-1.2742252	2.6361723	0	0.001018561	0	0.000905387	0
Slc6a19	0.942565539	0.057434461	2.797960808	2.64E-05	9.22E-06	1.8698394	1.7922592	1.5261027	0.04137931	0.028859213	0.037931034	0.025916704	0
Trbv31	0.942365419	0.057634581	2.794270207	1.52E-05	5.94E-06	1.7363342	1.5804405	1.3420361	0.006896552	0.006111363	0.006896552	0.005998189	0
Gbp10	0.942365419	0.057634581	2.794270207	3.54E-07	1.33E-06	-1.0255826	-1.0324726	2.7376845	0	0.003961069	0	0.003621548	0
Cerk	0.942365419	0.057634581	2.794270207	0.000223173	8.85E-05	1.5583199	1.6779442	0.9607827	0.22068965	0.15776369	0.2	0.137052965	0
Egr1	0.942365419	0.057634581	2.794270207	0.000609824	0.000382674	0.90315676	0.9116659	2.5058718	0.5827586	0.57593936	0.213793103	0.211407877	0
Vwa3b	0.942365419	0.057634581	2.794270207	1.05E-07	3.87E-07	-1.0636754	-1.0058784	2.4365964	0	0.001131734	0	0.001131734	0
Magi3	0.942365419	0.057634581	2.794270207	0.000115409	4.41E-05	1.652705	1.6032333	1.1593406	0.1275862	0.075486645	0.113793103	0.068696243	0
Cecr6	0.942165299	0.057834701	2.790591618	2.17E-07	5.50E-07	-1.0804603	-1.0816689	2.5839546	0	0.001018561	0	0.000792214	0
Pcyt1b	0.942165299	0.057834701	2.790591618	1.65E-06	7.88E-07	1.7660377	1.614645	1.9350117	0	0.00067904	0	0.000565867	0
Psme2b	0.942165299	0.057834701	2.790591618	5.52E-06	2.70E-05	-1.8042452	-1.8195057	2.097212	0	0.058963332	0	0.052965143	0
Slc35d1	0.942165299	0.057834701	2.790591618	0.000108908	4.61E-05	1.3749661	1.3497381	0.8965821	0.093103446	0.067451335	0.089655172	0.061679493	0
Ddc	0.942165299	0.057834701	2.790591618	1.49E-06	6.87E-06	-1.4442217	-1.456192	2.2839682	0.003448276	0.023879584	0.003448276	0.018447261	0
Gfi1	0.942165299	0.057834701	2.790591618	0.000111429	5.04E-05	1.4442422	1.5705423	1.0606972	0.19655173	0.105477594	0.15862069	0.09336804	0
Slc22a2	0.941965179	0.058034821	2.786924957	5.03E-07	1.15E-06	-0.9069692	-0.8908291	2.5829792	0	0.001358081	0	0.001358081	0
Hopx	0.941965179	0.058034821	2.786924957	1.60E-06	9.39E-06	-1.2264972	-0.89367294	2.8487606	0.006896552	0.03304663	0.006896552	0.023200543	0
H2-Q6	0.941965179	0.058034821	2.786924957	7.18E-07	6.76E-06	-1.3470734	-1.0151844	2.9346023	0	0.012901765	0	0.00871435	0
Ly6c1	0.941965179	0.058034821	2.786924957	5.56E-06	3.57E-06	1.4969646	1.4591942	2.299689	0.013793103	0.003734722	0.010344828	0.003168855	0
Rem2	0.941765059	0.058234941	2.783270141	2.17E-06	1.39E-06	1.2318078	1.2767086	2.1514668	0	0.002037121	0	0.002037121	0
Lpl	0.941765059	0.058234941	2.783270141	1.86E-06	6.90E-07	1.791482	1.7110405	1.6885153	0	0.000452694	0	0.000452694	0
Tmem121	0.941765059	0.058234941	2.783270141	1.07E-05	5.31E-06	1.8358355	1.9119759	1.7553447	0.013793103	0.007922137	0.010344828	0.007922137	0
Gm15417	0.941765059	0.058234941	2.783270141	1.03E-05	3.07E-05	-0.91855633	-0.9673748	2.3966324	0	0.011996378	0	0.009619737	0
Xcl1	0.941564939	0.058435061	2.779627089	6.74E-07	3.46E-06	-1.7731236	-1.6973896	2.4224305	0	0.023653237	0	0.00803531	0
Trav13-3	0.941564939	0.058435061	2.779627089	1.73E-06	7.44E-07	1.750067	1.7037277	1.6917436	0	0.00033952	0	0.000226347	0
F2rl1	0.941564939	0.058435061	2.779627089	4.90E-07	5.52E-06	-2.1690862	-1.879139	2.6775558	0	0.020031689	0	0.016636487	0
Ccl4	0.941364819	0.058635181	2.775995721	5.70E-06	9.73E-06	0.0325772	0.05140686	2.7542963	0	0.028293345	0	0.01505206	0
Slamf7	0.941364819	0.058635181	2.775995721	4.15E-07	1.58E-06	-1.2861217	-1.2841396	2.2853763	0	0.004753282	0	0.004300589	0
Slpi	0.941164699	0.058835301	2.772375955	1.38E-07	1.24E-06	-1.6029538	-1.3089161	2.6908767	0	0.004074242	0	0.003282028	0
Dusp4	0.941164699	0.058835301	2.772375955	1.44E-05	7.58E-06	1.5830814	1.6507664	1.7655358	0.010344828	0.011543685	0.010344828	0.010864645	0
St3gal5	0.940964579	0.059035421	2.768767714	1.21E-06	4.16E-06	-1.5620172	-1.5719776	1.7712121	0.003448276	0.00837483	0.003448276	0.007808963	0
Cd5	0.940964579	0.059035421	2.768767714	0.001211413	0.000842746	1.0816824	1.1232443	2.0336056	1.2965517	1.3391806	0.555172414	0.50769579	0
Tacstd2	0.940964579	0.059035421	2.768767714	7.10E-07	8.94E-07	1.0410299	1.1537685	2.5025	0	0.003055681	0	0.002263468	0
Vipr1	0.940764459	0.059235541	2.765170919	4.73E-06	1.37E-05	-1.588344	-1.6333113	1.5969905	0.003448276	0.019126302	0.003448276	0.017881394	0
Runx3	0.940764459	0.059235541	2.765170919	0.00011769	0.000424303	-1.5683882	-1.7343903	1.5823973	0.15862069	1.2703712	0.127586207	0.525350837	0
Ppp1r1b	0.940764459	0.059235541	2.765170919	2.69E-06	6.61E-06	-0.6387349	-0.7088413	2.3426101	0	0.023540063	0	0.021050249	0
H2-K1	0.940764459	0.059235541	2.765170919	0.000278576	0.001386524	-1.6577526	-1.765893	2.0843256	0.32068965	3.7112947	0.217241379	0.542213671	0
Cox4i2	0.940764459	0.059235541	2.765170919	4.40E-07	9.44E-07	-0.5882864	-0.6435127	2.3458261	0	0.001584427	0	0.001584427	0
Cdh5	0.940764459	0.059235541	2.765170919	9.22E-08	7.94E-07	-1.6397457	-1.4505424	2.610001	0	0.001244907	0	0.00101856	0
Qpct	0.940564339	0.059435661	2.761585491	1.03E-05	2.88E-05	-1.5498662	-1.5243835	1.3844857	0.020689655	0.07333635	0.020689655	0.064961521	0
Clcf1	0.940564339	0.059435661	2.761585491	6.15E-06	3.61E-05	-1.7306564	-1.598177	2.3506231	0.006896552	0.0965369	0.006896552	0.083974649	0
Abcb11	0.940564339	0.059435661	2.761585491	1.05E-07	5.55E-07	-1.5980703	-1.5176086	2.453257	0	0.00067904	0	0.00067904	0
Kctd15	0.940564339	0.059435661	2.761585491	1.30E-07	3.26E-07	-1.2600521	-1.3281231	2.0933213	0	0.001584427	0	0.001358081	0
Trav21-dv12	0.940364219	0.059635781	2.758011356	1.43E-05	5.79E-06	1.5991466	1.6156025	1.6513034	0	0.00973291	0	0.006111363	0
Adam15	0.940364219	0.059635781	2.758011356	1.65E-06	5.30E-06	-1.1976714	-1.1901321	2.1381207	0	0.002716161	0	0.002716161	0
Ms4a4c	0.940164098	0.059835902	2.754448435	2.02E-06	1.40E-05	-1.5700207	-1.3814049	2.547885	0	0.05692621	0	0.030669986	0
Spef2	0.940164098	0.059835902	2.754448435	3.50E-06	9.96E-06	-1.3464577	-1.399826	1.569058	0	0.016976006	0	0.01641014	0
Ikzf2	0.939963978	0.060036022	2.750896655	0.000882069	0.000581275	1.372234	1.283165	2.216347	1.1310345	1.1680624	0.496551724	0.431530104	0
Pdgfc	0.939963978	0.060036022	2.750896655	4.01E-07	7.36E-07	0.29385898	0.3479843	2.6874003	0	0.000905387	0	0.000905387	0
Il5ra	0.939963978	0.060036022	2.750896655	3.11E-07	1.23E-07	1.7752855	1.7245579	1.6589108	0.003448276	0	0.003448276	0	0
Lap3	0.939963978	0.060036022	2.750896655	9.12E-06	3.17E-05	-1.5949025	-1.6150436	1.452359	0.006896552	0.084766865	0.006896552	0.075260299	0
Spry4	0.939963978	0.060036022	2.750896655	1.14E-06	1.98E-06	-0.41821244	-0.44866753	2.3489454	0.003448276	0.005205975	0.003448276	0.004753282	0
Nrip1	0.939963978	0.060036022	2.750896655	0.001437314	0.000579554	1.7078913	1.8093748	1.2623659	1.7	1.0027162	0.720689655	0.50735627	0
Lrrc3b	0.939963978	0.060036022	2.750896655	8.66E-07	3.30E-07	1.9047333	1.70895	1.8189666	0	0.000452694	0	0.00033952	0
Trav2	0.939763858	0.060236142	2.747355941	3.09E-06	1.30E-06	1.6961528	1.5783329	1.6067978	0.003448276	0.001923948	0.003448276	0.001697601	0
Ctsw	0.939563738	0.060436262	2.743826219	5.43E-05	0.000283147	-1.8322718	-2.0035715	1.9050153	0.07931034	1.0340652	0.079310345	0.415233137	0
Pdcd1lg2	0.939563738	0.060436262	2.743826219	6.50E-06	9.61E-06	0.26478425	0.32684135	2.572185	0.003448276	0.016070621	0.003448276	0.014146673	0
Ggt5	0.939563738	0.060436262	2.743826219	4.86E-06	1.55E-05	-1.2992772	-1.405199	1.7939359	0.003448276	0.037686735	0.003448276	0.034744228	0
Gm15675	0.939563738	0.060436262	2.743826219	2.24E-07	9.21E-07	-1.18315	-1.022829	2.4970222	0	0.002037121	0	0.002037121	0
Efna3	0.939363618	0.060636382	2.740307417	1.41E-07	3.23E-07	-0.90327597	-0.9061775	2.3733902	0	0.000226347	0	0.000226347	0
Dmpk	0.939363618	0.060636382	2.740307417	3.12E-06	1.72E-06	1.8497561	1.829546	2.036285	0.003448276	0.002376641	0.003448276	0.002150294	0
Tgtp2	0.939163498	0.060836502	2.736799461	8.04E-06	2.32E-05	-0.6544719	-0.70646477	2.445531	0.010344828	0.05930285	0.010344828	0.048098687	0
Slc35g1	0.939163498	0.060836502	2.736799461	3.70E-06	1.20E-05	-1.424287	-1.5576401	1.6244838	0.003448276	0.036668174	0.003448276	0.034970575	0
Tox2	0.939163498	0.060836502	2.736799461	3.16E-05	2.35E-05	1.8195013	1.6610069	2.503324	0.04137931	0.039384335	0.037931034	0.033725668	0
Disc1	0.939163498	0.060836502	2.736799461	1.79E-07	5.53E-07	-1.3342403	-1.3853817	2.1316855	0	0.002942508	0	0.002942508	0
Card10	0.939163498	0.060836502	2.736799461	6.36E-07	2.77E-07	1.6906009	1.6470299	1.919858	0	0.000113173	0	0.000113173	0
Trav3-4	0.939163498	0.060836502	2.736799461	4.29E-06	2.09E-06	1.5817347	1.5427608	1.7128739	0	0.002263468	0	0.000905387	0
Hopxos	0.938963378	0.061036622	2.73330228	1.03E-07	2.48E-07	-0.9440895	-0.9872608	2.2241478	0	0.000452694	0	0.000452694	0
Bend4	0.938963378	0.061036622	2.73330228	1.39E-06	4.84E-06	-0.9461685	-0.832098	2.462892	0	0.01505206	0	0.013807153	0
Desi1	0.938963378	0.061036622	2.73330228	0.000322062	0.000146522	1.2251326	1.2638454	0.7288385	0.39655173	0.28395203	0.337931034	0.237777275	0
Ncf4	0.938963378	0.061036622	2.73330228	2.69E-06	1.61E-05	-1.689503	-1.6164131	2.2286355	0.006896552	0.05217293	0.006896552	0.042440018	0
Gm42809	0.938963378	0.061036622	2.73330228	3.52E-07	1.52E-06	-1.2224483	-1.0700264	2.3807986	0	0.002489814	0	0.002376641	0
Appl2	0.938963378	0.061036622	2.73330228	1.81E-06	9.88E-06	-1.5456485	-1.4485168	2.2580013	0	0.028180173	0	0.026369398	0
Slc37a2	0.938963378	0.061036622	2.73330228	3.96E-05	1.83E-05	1.5906905	1.7061939	1.411307	0.024137931	0.02772748	0.020689655	0.025916704	0
Cd93	0.938963378	0.061036622	2.73330228	5.50E-06	2.28E-06	2.3001764	2.3669949	2.0925364	0	0.002942508	0	0.002942508	0
P2rx7	0.938763258	0.061236742	2.729815804	3.40E-05	3.25E-05	0.82484424	0.9237957	2.1557844	0.024137931	0.0612268	0.024137931	0.054436397	0
Hs3st3b1	0.938763258	0.061236742	2.729815804	8.02E-06	2.64E-05	-1.4712827	-1.459858	1.8789067	0.006896552	0.047306474	0.006896552	0.038931643	0
Aebp1	0.938763258	0.061236742	2.729815804	1.32E-07	2.68E-07	-0.838276	-0.8897419	2.112608	0	0.001018561	0	0.000905387	0
Auts2	0.938763258	0.061236742	2.729815804	2.87E-06	1.14E-05	-1.5672503	-1.6235657	1.8676391	0.003448276	0.026935264	0.003448276	0.020144862	0
Ccdc141	0.938763258	0.061236742	2.729815804	7.83E-06	2.76E-06	1.5303756	1.5135117	1.3627832	0.010344828	0.003282028	0.006896552	0.002829335	0
Gabrr2	0.938763258	0.061236742	2.729815804	2.61E-06	1.29E-05	-1.7562852	-1.7597542	2.0462146	0	0.034631055	0	0.029877773	0
Tmem2	0.938563138	0.061436862	2.726339962	2.44E-06	1.01E-06	1.778839	1.7299385	1.6908062	0.003448276	0.001584427	0.003448276	0.001471254	0
Ninj2	0.938563138	0.061436862	2.726339962	3.48E-07	1.95E-06	-1.5370122	-1.5219173	2.3440127	0	0.00735627	0	0.006564056	0
Fam46a	0.938563138	0.061436862	2.726339962	1.22E-06	1.28E-05	-1.4417586	-0.92032814	2.998967	0	0.029538253	0	0.020371209	0
G430095P16Rik	0.938563138	0.061436862	2.726339962	4.80E-06	1.99E-05	-1.5134718	-1.56007	2.045284	0.003448276	0.051154368	0.003448276	0.046627433	0
Mef2c	0.938563138	0.061436862	2.726339962	9.91E-07	1.87E-06	-0.26023445	-0.25868988	2.4373121	0	0.002263468	0	0.001923947	0
a	0.938563138	0.061436862	2.726339962	4.25E-05	1.48E-05	2.2209082	1.9498844	1.7596505	0.037931036	0.022974197	0.037931034	0.021050249	0
Mx1	0.938363018	0.061636982	2.722874685	8.37E-07	5.09E-06	-0.9633841	-0.76017	2.5833611	0	0.01505206	0	0.010751471	0
Nlrp10	0.938363018	0.061636982	2.722874685	1.12E-07	2.09E-07	-0.9847805	-1.0361176	2.1328037	0	0.00033952	0	0.00033952	0
Tec	0.938363018	0.061636982	2.722874685	7.63E-05	3.01E-05	1.5847147	1.4869261	1.2036042	0.0862069	0.06326392	0.079310345	0.058284292	0
Fam163b	0.938363018	0.061636982	2.722874685	2.95E-06	1.32E-06	1.7687079	1.5388489	2.2183006	0	0.000905387	0	0.000905387	0
Dennd4c	0.938363018	0.061636982	2.722874685	0.000101676	4.77E-05	1.3159848	1.4234533	1.2078576	0.113793105	0.09755546	0.110344828	0.088048891	0
Cd55	0.938363018	0.061636982	2.722874685	8.79E-07	4.92E-06	-1.2794892	-1.0229435	2.5109103	0	0.011543685	0	0.010751471	0
Gm26685	0.938363018	0.061636982	2.722874685	2.31E-07	6.46E-07	-1.3334508	-1.4116001	2.100635	0	0.001471254	0	0.001358081	0
H2-Q2	0.938162898	0.061837102	2.719419903	0.000613489	0.000194481	3.2868552	3.4543886	2.5807898	0.7275862	0.31258488	0.444827586	0.189452241	0
Nr6a1	0.938162898	0.061837102	2.719419903	4.53E-06	1.84E-06	1.6051131	1.4586811	1.3674284	0.010344828	0.002489814	0.010344828	0.002489814	0
Fbxl22	0.937962778	0.062037222	2.71597555	1.39E-05	5.33E-06	1.4776012	1.4870844	1.4261706	0.013793103	0.014033499	0.013793103	0.013241286	0
Lox	0.937962778	0.062037222	2.71597555	2.95E-07	3.84E-07	0.6617907	0.76322937	2.3020215	0	0.000452694	0	0.00033952	0
Tigit	0.937962778	0.062037222	2.71597555	5.54E-07	9.49E-07	0.14503026	0.25497437	2.3192315	0	0.000905387	0	0.000905387	0
Il6ra	0.937962778	0.062037222	2.71597555	1.98E-05	5.17E-05	-1.0211498	-1.1195526	2.1985385	0.01724138	0.10321412	0.013793103	0.082277048	0
Myo10	0.937962778	0.062037222	2.71597555	2.91E-05	1.09E-05	1.657837	1.5631399	1.2819425	0.031034483	0.010525124	0.027586207	0.010072431	0
Rnf32	0.937962778	0.062037222	2.71597555	3.36E-07	7.47E-07	-0.7547464	-0.80822945	2.1651456	0	0.001358081	0	0.001358081	0
Rln3	0.937962778	0.062037222	2.71597555	3.25E-07	4.11E-07	-0.10772306	-0.13445663	2.577167	0	0.000226347	0	0.000113173	0
Lpar6	0.937762658	0.062237342	2.712541557	0.001258617	0.000472795	1.7638483	1.7864027	1.1443115	1.3275862	0.7509054	0.737931034	0.46785876	0
Gm8369	0.937762658	0.062237342	2.712541557	6.32E-06	3.88E-05	-1.4454968	-1.216116	2.505108	0.003448276	0.061679494	0.003448276	0.042213671	0
Fgf2	0.937762658	0.062237342	2.712541557	2.30E-07	5.43E-07	-1.2200594	-1.2582436	2.0729196	0	0.000452694	0	0.000452694	0
Slco3a1	0.937762658	0.062237342	2.712541557	0.000404797	0.00019348	1.1690025	1.1611795	0.74767596	0.39655173	0.3269579	0.310344828	0.251358081	0
Ank2	0.937762658	0.062237342	2.712541557	8.08E-07	9.03E-07	0.6479344	0.49613	2.46459	0	0.001810774	0	0.001810774	0
Col23a1	0.937562538	0.062437462	2.709117857	7.36E-06	1.82E-05	-1.1927711	-1.2940989	1.4751962	0.003448276	0.043684926	0.003448276	0.040402897	0
Ifit1bl1	0.937562538	0.062437462	2.709117857	2.92E-06	1.20E-05	-0.8053385	-0.62563705	2.5998254	0	0.023879584	0	0.020710729	0
Litaf	0.937562538	0.062437462	2.709117857	1.97E-06	5.32E-06	-1.5298591	-1.5275631	1.5655687	0	0.012675419	0	0.010864645	0
Hivep3	0.937562538	0.062437462	2.709117857	0.000200536	0.000285232	0.21417005	0.32851028	2.2966716	0.05862069	0.35355365	0.044827586	0.180285197	0
Gm4208	0.937562538	0.062437462	2.709117857	1.06E-07	2.41E-07	-1.0066683	-1.0384254	2.0690243	0	0.000565867	0	0.000565867	0
Ptgir	0.937562538	0.062437462	2.709117857	8.88E-06	2.08E-05	-0.7828457	-0.88316727	2.172028	0.010344828	0.019126302	0.010344828	0.018334088	0
Ankrd22	0.937362417	0.062637583	2.705704385	3.31E-07	1.48E-07	1.6903275	1.5919285	1.7587259	0	0	0	0	0
Fam26f	0.937362417	0.062637583	2.705704385	4.19E-06	1.80E-05	-1.526368	-1.4766998	2.0248244	0.003448276	0.0505885	0.003448276	0.043911272	0
Capn3	0.937362417	0.062637583	2.705704385	0.000194496	8.18E-05	1.5938827	1.4820814	1.2327428	0.14482759	0.11090992	0.127586207	0.099139882	0
Nav2	0.937362417	0.062637583	2.705704385	0.000253477	9.10E-05	2.4496803	1.8730469	2.1772332	0.3034483	0.13229968	0.227586207	0.095971028	0
Ckm	0.937362417	0.062637583	2.705704385	1.16E-07	2.62E-07	-1.2262124	-1.2704563	1.9498314	0	0.000905387	0	0.000792214	0
Gm2447	0.937362417	0.062637583	2.705704385	1.17E-07	3.42E-07	-0.8994923	-0.88549423	2.2978458	0	0.00067904	0	0.000452694	0
Gm26583	0.936962177	0.063037823	2.698907861	5.23E-06	2.20E-06	1.5279334	1.4711647	1.3848455	0.003448276	0.004187415	0.003448276	0.004074242	0
Lmo2	0.936962177	0.063037823	2.698907861	1.51E-06	2.05E-06	0.28031307	0.12267685	2.2942896	0.003448276	0.001923948	0.003448276	0.001923947	0
Hapln1	0.936962177	0.063037823	2.698907861	1.38E-07	4.69E-07	-0.48631728	-0.4044609	2.5504885	0	0.000452694	0	0.000452694	0
Dlk1	0.936962177	0.063037823	2.698907861	2.96E-07	8.17E-07	-0.6031852	-0.6895809	2.5345075	0	0.003055681	0	0.002716161	0
Rapgef4	0.936962177	0.063037823	2.698907861	2.37E-05	5.64E-05	-1.1361213	-1.2551165	1.4679043	0.010344828	0.14757809	0.010344828	0.127320054	0
Dgkg	0.936962177	0.063037823	2.698907861	2.82E-05	1.11E-05	1.9902916	2.0633898	1.6184654	0.024137931	0.01810774	0.020689655	0.017315527	0
Tnfrsf9	0.936962177	0.063037823	2.698907861	7.83E-06	1.60E-05	-0.44937715	-0.44742775	2.4712627	0.013793103	0.02580353	0.013793103	0.019352648	0
Fibcd1	0.936762057	0.063237943	2.69552468	4.78E-07	1.13E-06	-1.2091401	-1.2356682	1.8365923	0	0.002489814	0	0.002376641	0
Crispld2	0.936762057	0.063237943	2.69552468	6.75E-06	2.76E-06	2.192106	1.8183041	2.3683937	0.003448276	0.003847895	0.003448276	0.003395201	0
Orc1	0.936762057	0.063237943	2.69552468	5.01E-06	2.07E-06	1.6387488	1.5508366	1.3058959	0	0.003621548	0	0.003395201	0
Trav7-6	0.936762057	0.063237943	2.69552468	8.35E-06	3.68E-06	1.7409719	1.7309647	1.5473748	0.003448276	0.002942508	0.003448276	0.001358081	0
Pirt	0.936561937	0.063438063	2.692151468	3.79E-07	1.73E-07	1.5727357	1.4695549	1.6328834	0	0.000226347	0	0.000226347	0
Hemgn	0.936561937	0.063438063	2.692151468	4.86E-06	1.72E-06	1.543248	1.503334	1.3437109	0.006896552	0.000792214	0.006896552	0.000792214	0
Abcd2	0.936561937	0.063438063	2.692151468	2.68E-07	6.18E-07	-1.189886	-1.2278576	1.9290307	0	0.001131734	0	0.00101856	0
Ttc39c	0.936561937	0.063438063	2.692151468	1.23E-07	3.34E-07	-1.1998292	-1.1573067	2.2526803	0	0.000905387	0	0.000905387	0
Ism1	0.936561937	0.063438063	2.692151468	5.58E-07	2.07E-07	2.0659618	1.9305344	1.8928034	0	0.000113173	0	0.000113173	0
Tubb3	0.936361817	0.063638183	2.688788162	4.04E-06	1.66E-05	-1.0989584	-1.0510902	2.2702167	0.003448276	0.07243096	0.003448276	0.050701675	0
Trib1	0.936361817	0.063638183	2.688788162	1.85E-05	1.17E-05	1.303376	1.3596172	2.0288146	0.020689655	0.0157311	0.020689655	0.014486193	0
Fndc3b	0.936161697	0.063838303	2.685434698	3.99E-06	1.68E-06	1.4532976	1.4037056	1.1124421	0.003448276	0.002602988	0.003448276	0.002376641	0
Stx11	0.936161697	0.063838303	2.685434698	3.58E-06	2.87E-06	0.99972945	1.0555878	2.0329921	0.003448276	0.005319149	0.003448276	0.004640109	0
Wfdc18	0.936161697	0.063838303	2.685434698	1.21E-07	2.57E-07	-1.0261084	-1.0815582	1.978066	0	0.000792214	0	0.000565867	0
Atp8b4	0.935961577	0.064038423	2.682091016	5.41E-06	2.44E-05	-1.2108457	-1.0750008	2.4376347	0.003448276	0.06711181	0.003448276	0.055907651	0
Drc1	0.935961577	0.064038423	2.682091016	4.29E-06	9.55E-06	-0.27519763	-0.14786339	2.3214574	0.003448276	0.029311907	0.003448276	0.021616116	0
Fam83h	0.935961577	0.064038423	2.682091016	3.79E-07	1.75E-07	1.558793	1.51577	1.7496045	0	0.000113173	0	0.000113173	0
Esrp2	0.935961577	0.064038423	2.682091016	1.71E-06	5.79E-07	1.5570003	1.5121078	1.4637594	0	0.000452694	0	0.000452694	0
K230010J24Rik	0.935961577	0.064038423	2.682091016	3.06E-07	1.33E-07	1.5051987	1.4460602	1.6476053	0	0	0	0	0
Nr4a3	0.935961577	0.064038423	2.682091016	5.71E-06	1.20E-05	-0.23477444	-0.19038773	2.9492736	0.010344828	0.019013127	0.010344828	0.010751471	0
Gm9754	0.935761457	0.064238543	2.678757054	2.41E-07	4.83E-07	-0.8324048	-0.9192333	2.074732	0	0.000792214	0	0.00067904	0
Wnt10a	0.935761457	0.064238543	2.678757054	2.88E-07	4.67E-07	-0.0732637	-0.05732155	2.3185768	0	0.001358081	0	0.001131734	0
Trav8n-2	0.935561337	0.064438663	2.675432752	1.24E-05	5.01E-06	1.4725149	1.5546188	1.8289982	0.024137931	0.007922137	0.010344828	0.004526935	0
Fcgrt	0.935561337	0.064438663	2.675432752	1.31E-06	5.71E-06	-1.2348963	-1.0868206	2.1798327	0	0.019918514	0	0.017428701	0
Rasgef1a	0.935361217	0.064638783	2.672118048	2.55E-06	2.05E-06	0.9301116	0.94849205	2.1892855	0.006896552	0.004300588	0.006896552	0.004187415	0
Rmi2	0.935361217	0.064638783	2.672118048	6.06E-05	2.46E-05	1.3925598	1.3711357	1.0453739	0.06551724	0.050362155	0.05862069	0.045382526	0
Sardh	0.935161097	0.064838903	2.668812883	2.60E-06	7.02E-06	-1.2986802	-1.3847618	1.6196481	0.003448276	0.012335898	0.003448276	0.011770032	0
Cxcr6	0.935161097	0.064838903	2.668812883	1.71E-06	1.69E-05	-1.6841443	-1.2457943	2.7199264	0.003448276	0.08997284	0.003448276	0.052625622	0
Gm26801	0.935161097	0.064838903	2.668812883	8.26E-07	3.32E-07	1.7417337	1.6360626	1.6147549	0.003448276	0.000452694	0.003448276	0.00033952	0
Gzmb	0.934960977	0.065039023	2.665517199	1.67E-07	3.24E-07	-0.86745065	-0.9081459	2.0352592	0	0.00033952	0	0.00033952	0
Srm	0.934960977	0.065039023	2.665517199	3.56E-05	0.000115968	-1.49122	-1.4708261	1.4637957	0.024137931	0.29413763	0.020689655	0.211973744	0
Rnf157	0.934960977	0.065039023	2.665517199	4.22E-05	1.62E-05	1.6197081	1.5112858	1.1983347	0.05172414	0.019352648	0.048275862	0.017994568	0
Exph5	0.934960977	0.065039023	2.665517199	1.22E-06	2.62E-06	-0.5151455	-0.5006771	2.2682793	0	0.004866455	0	0.004187415	0
Selp	0.934960977	0.065039023	2.665517199	3.00E-07	4.87E-07	-0.73452693	-0.743412	2.181362	0	0.00033952	0	0.00033952	0
Gm29340	0.934960977	0.065039023	2.665517199	4.18E-07	1.79E-07	1.6978148	1.6845093	1.6962737	0	0.000452694	0	0.00033952	0
Smco4	0.934760857	0.065239143	2.662230937	4.09E-05	0.000103106	-1.3039896	-1.2969666	0.9985654	0.04137931	0.24841557	0.04137931	0.199864192	0
Itm2a	0.934760857	0.065239143	2.662230937	0.001162049	0.002240416	-0.2260803	-0.41314316	2.0678883	1.2275862	3.170439	0.510344828	0.658669081	0
Mmp12	0.934760857	0.065239143	2.662230937	8.04E-07	2.90E-07	1.6152173	1.5733433	1.580724	0	0.00033952	0	0.00033952	0
Pde1c	0.934760857	0.065239143	2.662230937	5.36E-07	2.67E-07	1.4371979	1.4716129	1.6839293	0.003448276	0.000565867	0.003448276	0.000452694	0
Gucy1a3	0.934760857	0.065239143	2.662230937	2.23E-07	5.17E-07	-0.8703657	-0.89888763	2.4514954	0	0.000792214	0	0.00067904	0
Serinc5	0.934760857	0.065239143	2.662230937	7.60E-05	3.02E-05	1.6507578	1.6379519	1.1540476	0.10344828	0.0437981	0.1	0.040742417	0
Tnfsf14	0.934560736	0.065439264	2.658954038	1.64E-05	5.96E-06	1.8333875	1.722887	1.683904	0.024137931	0.010072431	0.020689655	0.009506564	0
Foxp3	0.934360616	0.065639384	2.655686445	1.95E-06	1.79E-06	0.55727124	0.5629482	2.3670182	0	0.000792214	0	0.000792214	0
Calr4	0.934360616	0.065639384	2.655686445	7.64E-07	3.52E-07	1.6304398	1.5496922	1.7554898	0	0.000226347	0	0.000113173	0
Car14	0.934360616	0.065639384	2.655686445	4.11E-07	1.73E-07	1.5599787	1.4710312	1.6822145	0	0.000113173	0	0.000113173	0
Zeb2	0.934360616	0.065639384	2.655686445	2.50E-06	1.49E-06	1.5847865	1.5533123	1.9555341	0.003448276	0.001697601	0.003448276	0.001584427	0
Ebi3	0.934360616	0.065639384	2.655686445	3.73E-07	2.20E-07	1.2369101	1.2131805	1.975994	0.003448276	0.000113173	0.003448276	0.000113173	0
Anxa3	0.934360616	0.065639384	2.655686445	1.44E-07	2.80E-07	-0.98248667	-1.0391426	2.0260975	0	0.000226347	0	0.000113173	0
Hist3h2a	0.934160496	0.065839504	2.652428101	0.000104228	4.59E-05	1.3908122	1.2962599	0.9754717	0.12413793	0.08239022	0.110344828	0.076052512	0
Chst2	0.934160496	0.065839504	2.652428101	2.33E-06	4.86E-06	-0.07532294	-0.021823883	2.6255913	0.006896552	0.008601177	0.006896552	0.005771842	0
H2-Q7	0.934160496	0.065839504	2.652428101	1.98E-05	0.00013739	-1.2809616	-0.906579	2.5655332	0.027586207	0.3698506	0.027586207	0.122906292	0
Cdc14b	0.934160496	0.065839504	2.652428101	4.89E-05	2.04E-05	1.3981608	1.3702402	1.1409653	0.048275862	0.041647803	0.044827586	0.03813943	0
Gm26614	0.934160496	0.065839504	2.652428101	2.14E-07	5.86E-07	-0.87008923	-0.89126205	2.2579572	0	0.000905387	0	0.00067904	0
Hist1h2bf	0.933960376	0.066039624	2.649178951	7.60E-06	2.94E-06	1.8103794	1.5679817	1.5748589	0	0.004074242	0	0.004074242	0
Fcgr3	0.933960376	0.066039624	2.649178951	3.59E-07	8.75E-07	-0.9932265	-0.9384804	2.2479925	0	0.001810774	0	0.001810774	0
Cox6a2	0.933960376	0.066039624	2.649178951	3.73E-06	1.03E-05	0.018523563	-0.021654129	2.4073203	0	0.001018561	0	0.00101856	0
Itih5	0.933960376	0.066039624	2.649178951	4.05E-05	3.89E-05	0.53345144	0.5047569	2.2420971	0.024137931	0.049569942	0.024137931	0.042213671	0
Apol9a	0.933960376	0.066039624	2.649178951	5.51E-07	2.14E-06	-1.1778587	-1.129858	2.18792	0	0.004300588	0	0.003847895	0
Plcl1	0.933760256	0.066239744	2.645938937	4.65E-05	1.67E-05	1.933263	1.7802725	1.4960755	0.07931034	0.028180173	0.079310345	0.026256225	0
Rtp4	0.933560136	0.066439864	2.642708005	6.28E-05	0.000141286	-0.7613734	-0.7870493	2.2589328	0.031034483	0.3494794	0.027586207	0.164554097	0
Smim5	0.933560136	0.066439864	2.642708005	1.17E-06	5.94E-07	1.3700125	1.3255157	1.7887741	0	0	0	0	0
Lmo1	0.933560136	0.066439864	2.642708005	1.05E-07	2.58E-07	-0.8145945	-0.81477547	2.1551385	0	0.00067904	0	0.00067904	0
Enc1	0.933560136	0.066439864	2.642708005	9.31E-06	2.30E-05	-1.3294917	-1.3834753	1.3144315	0.003448276	0.059189677	0.003448276	0.05387053	0
Bcan	0.933560136	0.066439864	2.642708005	1.51E-07	2.89E-07	-0.74077696	-0.7843914	1.9691137	0	0.00033952	0	0.000226347	0
Grb14	0.933560136	0.066439864	2.642708005	5.74E-07	2.33E-07	1.739115	1.6122761	1.7205502	0	0.000226347	0	0.000226347	0
Ppp1r3b	0.933360016	0.066639984	2.639486099	7.11E-05	2.92E-05	1.5926147	1.3931456	1.2080302	0.07586207	0.052399274	0.068965517	0.049796288	0
Gm20692	0.933360016	0.066639984	2.639486099	3.95E-07	8.78E-07	-1.0861342	-1.0941162	2.132887	0	0.001697601	0	0.001697601	0
Ncam1	0.933360016	0.066639984	2.639486099	9.71E-07	4.47E-07	1.4451163	1.3461151	2.1037745	0	0.000565867	0	0.000565867	0
Amdhd1	0.933159896	0.066840104	2.636273165	1.14E-07	2.40E-07	-0.79326904	-0.83353806	2.0618873	0	0.00033952	0	0.00033952	0
Klra7	0.932959776	0.067040224	2.633069149	1.80E-07	4.36E-07	-1.2792844	-1.2308216	1.9863534	0	0.000792214	0	0.000792214	0
Clec12a	0.932959776	0.067040224	2.633069149	1.85E-06	2.75E-06	0.28194878	0.25024414	2.3987372	0	0.007922137	0	0.006450883	0
Adgrg3	0.932959776	0.067040224	2.633069149	5.82E-06	1.87E-05	-1.4387537	-1.5226488	1.5696863	0	0.038705297	0	0.035989135	0
Neb	0.932959776	0.067040224	2.633069149	2.40E-06	6.66E-06	-1.1880201	-1.2234173	1.7574649	0	0.013128112	0	0.012222725	0
Kcnf1	0.932959776	0.067040224	2.633069149	1.41E-07	2.12E-07	-0.42212304	-0.40501022	2.2230895	0	0	0	0	0
Prlr	0.932759656	0.067240344	2.629873998	5.46E-07	1.47E-06	-0.99189514	-1.0050316	2.2755742	0	0.001018561	0	0.00101856	0
Car12	0.932759656	0.067240344	2.629873998	1.96E-06	7.69E-06	-1.6324326	-1.5485649	1.7993807	0	0.016862834	0	0.014938886	0
Cdca7	0.932759656	0.067240344	2.629873998	0.000228817	9.53E-05	1.4133122	1.3705177	1.0568238	0.28965518	0.15255772	0.2	0.123924853	0
Bicc1	0.932759656	0.067240344	2.629873998	7.18E-07	3.00E-07	1.8687572	1.7189217	1.8793192	0	0.000113173	0	0.000113173	0
Soat1	0.932559536	0.067440464	2.626687659	0.000236018	0.000116168	1.0976294	1.0679426	0.6958175	0.25172412	0.21050249	0.196551724	0.180624717	0
Ap1m2	0.932559536	0.067440464	2.626687659	6.26E-07	2.12E-06	-1.3293152	-1.2812443	1.8843015	0	0.004866455	0	0.004526935	0
Rasl11b	0.932559536	0.067440464	2.626687659	0.000101095	3.86E-05	1.7713906	1.6701059	1.3062246	0.21034482	0.07435491	0.193103448	0.067790856	0
Ttbk2	0.932559536	0.067440464	2.626687659	4.45E-05	1.75E-05	1.8188456	1.6891956	1.4552938	0.04137931	0.020371208	0.04137931	0.018899955	0
Hpdl	0.932559536	0.067440464	2.626687659	8.56E-08	1.83E-07	-1.0393175	-1.0531845	2.1166468	0	0.00033952	0	0.00033952	0
Spin4	0.932559536	0.067440464	2.626687659	3.80E-07	2.01E-07	1.4035763	1.372715	1.7888373	0.003448276	0.000226347	0.003448276	0.000226347	0
Dapk2	0.932559536	0.067440464	2.626687659	1.16E-07	2.55E-07	-0.6529947	-0.67933273	2.184951	0	0.000565867	0	0.000565867	0
Sntb1	0.932559536	0.067440464	2.626687659	4.41E-07	1.79E-06	-0.8162266	-0.6285763	2.3658988	0	0.003961069	0	0.003847895	0
Kcnh8	0.932559536	0.067440464	2.626687659	7.14E-07	4.34E-07	1.2331494	1.1334705	2.2630804	0	0	0	0	0
Prr5l	0.932559536	0.067440464	2.626687659	3.86E-07	5.56E-07	-0.24350914	-0.29288864	2.2709265	0	0.001018561	0	0.00067904	0
Amica1	0.932359416	0.067640584	2.623510079	4.73E-06	4.07E-05	-1.4475235	-0.9868088	2.771716	0.003448276	0.1607062	0.003448276	0.092236306	0
Nccrp1	0.932359416	0.067640584	2.623510079	7.49E-08	1.26E-07	-0.7312615	-0.7803192	1.9921111	0	0.00033952	0	0.000226347	0
Plin2	0.932359416	0.067640584	2.623510079	9.80E-05	4.42E-05	1.5254177	1.4704571	1.2830583	0.18965517	0.09970575	0.182758621	0.090425532	0
Atxn7l1os1	0.932359416	0.067640584	2.623510079	1.07E-06	4.74E-07	1.562443	1.4259491	1.6076459	0	0.00033952	0	0.00033952	0
Actn2	0.932359416	0.067640584	2.623510079	2.48E-05	6.90E-05	-1.2501495	-1.2698374	1.9630346	0.013793103	0.23291083	0.013793103	0.159121775	0
Pid1	0.932359416	0.067640584	2.623510079	9.04E-08	2.03E-07	-0.83408207	-0.8737354	2.0753314	0	0.000113173	0	0.000113173	0
Evi2a	0.932359416	0.067640584	2.623510079	2.93E-06	1.06E-05	-1.4402506	-1.4278831	1.979839	0.003448276	0.027953826	0.003448276	0.026143051	0
Cacnb3	0.932359416	0.067640584	2.623510079	1.86E-05	7.61E-06	1.8743863	1.6462889	1.9796015	0.013793103	0.012675419	0.013793103	0.012222725	0
Mprip	0.932359416	0.067640584	2.623510079	0.000198002	8.51E-05	1.3102357	1.2837896	0.8903955	0.22413793	0.14271164	0.189655172	0.130828429	0
Plk3	0.932359416	0.067640584	2.623510079	1.22E-05	1.70E-05	-0.41342768	-0.37435532	2.1746929	0	0.033272974	0	0.029764599	0
Atp7b	0.932159296	0.067840704	2.620341206	1.51E-07	2.63E-07	-0.740648	-0.74775314	2.0311599	0	0.000226347	0	0.000226347	0
4632428C04Rik	0.932159296	0.067840704	2.620341206	1.39E-07	2.34E-07	-0.7576594	-0.7895088	1.9815998	0	0.000226347	0	0.000226347	0
Oas3	0.932159296	0.067840704	2.620341206	1.26E-05	3.37E-05	-0.9764569	-1.0380754	1.9687308	0.006896552	0.102308735	0.006896552	0.081258488	0
Ggt1	0.932159296	0.067840704	2.620341206	2.08E-06	1.67E-05	-1.452042	-0.97781944	2.570558	0.003448276	0.061679494	0.003448276	0.045608873	0
Pnmt	0.932159296	0.067840704	2.620341206	3.36E-07	5.93E-07	-0.5155374	-0.5906582	2.1454744	0	0.001131734	0	0.00101856	0
Tshz2	0.932159296	0.067840704	2.620341206	1.26E-06	6.43E-07	1.5301372	1.472578	1.8816432	0	0.000452694	0	0.000452694	0
Tnfrsf13c	0.932159296	0.067840704	2.620341206	2.25E-07	1.61E-06	-1.4599906	-1.148119	2.577706	0	0.006450883	0	0.005885016	0
Pbx1	0.932159296	0.067840704	2.620341206	1.17E-06	6.13E-07	1.6866341	1.4215202	2.1338913	0.003448276	0.000452694	0.003448276	0.000452694	0
Trav7d-2	0.931959176	0.068040824	2.617180989	1.78E-06	7.55E-07	1.6382228	1.5257435	1.5806861	0	0.000792214	0	0.000792214	0
Gem	0.931959176	0.068040824	2.617180989	4.29E-06	4.45E-06	0.15591605	0.17314339	2.3391562	0.010344828	0.010072431	0.010344828	0.009732911	0
Camk2n1	0.931759055	0.068240945	2.614029376	1.82E-05	8.29E-06	1.6175964	1.477829	1.6281623	0.044827588	0.01471254	0.037931034	0.014599366	0
Golm1	0.931759055	0.068240945	2.614029376	6.47E-07	6.20E-06	-1.1964825	-0.6496334	2.7972913	0	0.021729289	0	0.018786781	0
Pdlim4	0.931759055	0.068240945	2.614029376	1.23E-05	2.23E-05	-0.25952458	-0.29569817	2.41607	0.010344828	0.057265732	0.006896552	0.041308284	0
Tnfrsf11a	0.931759055	0.068240945	2.614029376	1.66E-07	2.69E-07	-0.5209936	-0.560379	2.1499834	0	0.000113173	0	0.000113173	0
Gm26840	0.931759055	0.068240945	2.614029376	2.73E-07	1.24E-07	1.5614245	1.5239639	1.7269771	0	0.000226347	0	0.000226347	0
Gm30948	0.931558935	0.068441065	2.610886317	2.29E-07	4.86E-07	-0.40951484	-0.37939262	2.447603	0	0.001244907	0	0.001131734	0
Sla	0.931558935	0.068441065	2.610886317	0.000851351	0.000364189	1.6052927	1.6747007	1.2451851	1.0310345	0.60694885	0.6	0.409121775	0
Klhdc2	0.931558935	0.068441065	2.610886317	1.55E-05	5.63E-05	-1.1369202	-1.0951738	2.0356345	0.010344828	0.14259847	0.010344828	0.100384789	0
Gm4951	0.931558935	0.068441065	2.610886317	2.16E-07	3.71E-07	-0.08907174	-0.11218071	2.289736	0	0.000792214	0	0.000452694	0
Kcnh6	0.931358815	0.068641185	2.607751762	2.22E-07	4.57E-07	-0.85768795	-0.93989944	1.9195805	0	0.001471254	0	0.001358081	0
Ccr6	0.931358815	0.068641185	2.607751762	2.98E-07	2.81E-07	0.055335153	0.07139778	2.3228984	0	0.000226347	0	0.000226347	0
Crhbp	0.931358815	0.068641185	2.607751762	2.74E-07	3.79E-07	0.040031668	0.07219887	2.2510924	0	0.000792214	0	0.000792214	0
Cep170	0.931158695	0.068841305	2.60462566	0.000177789	7.72E-05	1.4661726	1.3297396	1.1078022	0.21724138	0.14022182	0.186206897	0.125056587	0
C330021F23Rik	0.931158695	0.068841305	2.60462566	3.87E-07	2.50E-07	0.5484142	0.5667381	2.0815132	0	0	0	0	0
Ncmap	0.931158695	0.068841305	2.60462566	9.62E-07	2.47E-06	-1.1571715	-1.2258568	1.750131	0	0.003961069	0	0.003734722	0
Pdgfa	0.930958575	0.069041425	2.601507963	1.30E-07	1.21E-07	0.090783395	0.07039642	2.0929713	0	0	0	0	0
Gm20655	0.930958575	0.069041425	2.601507963	2.84E-07	1.25E-07	1.6955656	1.6764946	1.7571092	0	0.000226347	0	0.000226347	0
Alpl	0.930958575	0.069041425	2.601507963	1.12E-07	2.12E-07	-0.62886614	-0.6298504	2.1068995	0	0.00067904	0	0.000452694	0
Nmnat1	0.930758455	0.069241545	2.59839862	8.77E-05	3.64E-05	1.5685083	1.43824	1.1420943	0.113793105	0.07062019	0.1	0.064622001	0
Arhgap20os	0.930758455	0.069241545	2.59839862	3.85E-07	3.65E-07	0.25944906	0.2282238	2.1703374	0	0.000113173	0	0.000113173	0
Kit	0.930758455	0.069241545	2.59839862	2.78E-06	3.20E-06	-0.17288032	-0.16117477	2.271675	0.003448276	0.002037121	0.003448276	0.001810774	0
Misp	0.930758455	0.069241545	2.59839862	3.11E-07	1.47E-07	1.3989186	1.3537521	1.6357803	0	0	0	0	0
Reln	0.930758455	0.069241545	2.59839862	6.02E-07	3.08E-07	1.2533178	1.1635933	1.681593	0.003448276	0.000452694	0.003448276	0.00033952	0
Dpy19l1	0.930758455	0.069241545	2.59839862	4.75E-06	1.91E-05	-1.4708372	-1.4015388	1.7917931	0.003448276	0.056020822	0.003448276	0.050135808	0
Gm19261	0.930558335	0.069441665	2.595297585	1.71E-06	6.26E-06	-1.1043026	-1.0017166	2.1462708	0	0.016862834	0	0.0157311	0
Ifit1bl2	0.930558335	0.069441665	2.595297585	6.58E-07	1.32E-06	-0.5678787	-0.6772804	2.2087104	0	0.002037121	0	0.002037121	0
Endod1	0.930558335	0.069441665	2.595297585	8.70E-07	2.82E-06	-1.2889961	-1.2360039	2.099225	0	0.006564056	0	0.005771842	0
Cdk5r1	0.930558335	0.069441665	2.595297585	3.16E-05	1.31E-05	1.6453323	1.7041111	1.3026102	0.05172414	0.020258036	0.048275862	0.019126301	0
Coro2a	0.930358215	0.069641785	2.592204809	1.49E-06	5.68E-06	-0.63021094	-0.4444046	2.3584452	0	0.007469443	0	0.006224536	0
Arap2	0.930358215	0.069641785	2.592204809	0.00087644	0.000405685	1.5865588	1.7178478	1.3906509	0.96896553	0.63716614	0.565517241	0.398483477	0
Gimap3	0.930158095	0.069841905	2.589120244	0.000118414	0.000321313	-1.2663509	-1.3455925	1.582871	0.16551724	0.7705976	0.134482759	0.396785876	0
Pou3f1	0.929957975	0.070042025	2.586043843	2.72E-07	1.79E-07	0.98871326	1.0158634	2.024665	0	0.000226347	0	0.000226347	0
Stac2	0.929957975	0.070042025	2.586043843	1.20E-07	2.88E-07	-0.6564718	-0.664896	2.1736016	0	0.000226347	0	0.000226347	0
Eomes	0.929757855	0.070242145	2.582975558	6.60E-07	4.02E-06	-1.3045608	-1.0073509	2.47832	0	0.03349932	0	0.019013128	0
Nr4a2	0.929757855	0.070242145	2.582975558	2.90E-06	4.24E-06	0.55793893	0.6007538	2.237	0.003448276	0.012675419	0.003448276	0.005771842	0
Cmya5	0.929757855	0.070242145	2.582975558	2.41E-05	1.11E-05	1.6107345	1.4707527	1.8324687	0.010344828	0.019692168	0.010344828	0.017881394	0
Gata3	0.929757855	0.070242145	2.582975558	0.000703838	0.000453837	1.1731757	1.2803707	1.6881621	0.6137931	0.5570394	0.368965517	0.317224989	0
Slc45a3	0.929557735	0.070442265	2.579915344	5.58E-07	5.78E-07	0.37495175	0.28634644	2.1357374	0	0.001018561	0	0.00101856	0
Trav11n	0.929557735	0.070442265	2.579915344	8.82E-07	4.20E-07	1.4685515	1.379713	1.9883051	0.003448276	0.000565867	0.003448276	0.000452694	0
Mctp1	0.929557735	0.070442265	2.579915344	3.83E-07	8.00E-07	-1.2251666	-1.2327652	1.9483598	0	0.000905387	0	0.000905387	0
Gm26756	0.929357615	0.070642385	2.576863155	1.04E-07	2.07E-07	-0.92618513	-0.98218155	1.9363419	0	0.000565867	0	0.000565867	0
Trav1	0.929357615	0.070642385	2.576863155	1.68E-06	8.99E-07	1.1062607	1.0558681	1.7594588	0.003448276	0.001131734	0.003448276	0.00033952	0
Lhfp	0.929357615	0.070642385	2.576863155	4.00E-06	2.50E-06	1.811595	1.4690151	2.3712785	0.003448276	0.001697601	0.003448276	0.001697601	0
Gm26896	0.929357615	0.070642385	2.576863155	2.61E-07	1.29E-07	1.4508836	1.3830757	1.7294014	0	0.000226347	0	0.000226347	0
Edil3	0.929157494	0.070842506	2.573818944	1.32E-07	2.90E-07	-0.6930025	-0.6921768	2.200683	0	0.00067904	0	0.000565867	0
Pde5a	0.928957374	0.071042626	2.570782667	1.01E-05	4.32E-06	1.6660972	1.7439556	1.3942963	0.010344828	0.006450883	0.010344828	0.006337709	0
Zfp704	0.928957374	0.071042626	2.570782667	5.27E-05	2.02E-05	1.9122751	1.6839304	1.6186426	0.06896552	0.032367587	0.05862069	0.028519692	0
1110032F04Rik	0.928957374	0.071042626	2.570782667	2.31E-06	3.54E-06	-0.15203275	-0.26387405	2.2354827	0	0.004300588	0	0.004074242	0
Amigo2	0.928957374	0.071042626	2.570782667	8.01E-06	1.93E-05	-0.61072576	-0.6347351	2.0481215	0.013793103	0.03893164	0.013793103	0.032933454	0
Gm3667	0.928957374	0.071042626	2.570782667	9.23E-08	1.17E-07	-0.34661418	-0.3721943	2.1236248	0	0.000113173	0	0.000113173	0
Igfbp4	0.928957374	0.071042626	2.570782667	1.69E-05	0.000176748	-1.758392	-1.2469578	2.7906241	0.003448276	0.30998188	0.003448276	0.096197374	0
Csf1	0.928957374	0.071042626	2.570782667	1.18E-07	1.82E-07	-0.601645	-0.62418747	1.949583	0	0.000226347	0	0.000226347	0
Gm5547	0.928757254	0.071242746	2.567754279	1.34E-05	3.34E-05	-1.0553924	-1.1664543	1.3765446	0.020689655	0.09857401	0.020689655	0.086803984	0
Gm1661	0.928757254	0.071242746	2.567754279	3.89E-07	2.96E-07	0.9604772	0.8122387	2.1074836	0	0.000452694	0	0.000452694	0
Pou4f1	0.928757254	0.071242746	2.567754279	5.10E-07	3.86E-07	0.5930181	0.6267204	1.9433692	0	0.000565867	0	0.000452694	0
Gm10322	0.928757254	0.071242746	2.567754279	1.31E-06	5.22E-07	1.8082783	1.6599007	1.6521479	0.003448276	0.000905387	0.003448276	0.000905387	0
Mxra8	0.928757254	0.071242746	2.567754279	1.63E-07	3.62E-07	-1.0399708	-1.0411968	1.8413754	0	0.000565867	0	0.000565867	0
Dscam	0.928757254	0.071242746	2.567754279	1.08E-07	1.16E-07	0.03908593	0.036937714	1.9571764	0	0.000113173	0	0.000113173	0
Mgam	0.928557134	0.071442866	2.564733734	5.02E-06	2.43E-06	1.8382623	1.6068096	2.167991	0	0.004413762	0	0.003282028	0
Car8	0.928557134	0.071442866	2.564733734	3.22E-07	3.28E-07	0.43826312	0.35402107	2.1763349	0	0.000226347	0	0.000226347	0
Agmo	0.928557134	0.071442866	2.564733734	1.40E-06	5.29E-07	2.0649354	1.8266888	1.9564354	0	0.000226347	0	0.000226347	0
Stap1	0.928557134	0.071442866	2.564733734	0.000656969	0.000318077	1.3445941	1.4702673	1.14142	0.63793105	0.5621322	0.396551724	0.362607515	0
Gm4955	0.928557134	0.071442866	2.564733734	5.29E-05	0.000158828	-0.906229	-0.9009218	1.9881644	0.03448276	0.40402898	0.034482759	0.202354006	0
Grrp1	0.928357014	0.071642986	2.56172099	1.37E-07	2.64E-07	-0.8584441	-0.88523674	2.0023832	0	0.000452694	0	0.000452694	0
Mmp9	0.928357014	0.071642986	2.56172099	8.96E-07	9.80E-07	0.83085006	0.5350151	2.5288453	0	0.00033952	0	0.00033952	0
Serpina3g	0.928357014	0.071642986	2.56172099	1.80E-07	3.21E-07	-0.2694298	-0.26361656	2.2884734	0	0.000113173	0	0.000113173	0
Mpp1	0.928156894	0.071843106	2.558716001	0.000234696	0.00011173	1.1704893	1.2164373	0.71379644	0.46896553	0.26425985	0.368965517	0.220574921	0
Usp18	0.928156894	0.071843106	2.558716001	1.43E-05	3.48E-05	-0.19173196	-0.10761452	2.3865113	0.006896552	0.07639203	0.006896552	0.047419647	0
Elovl7	0.928156894	0.071843106	2.558716001	2.62E-06	8.39E-06	-1.0693599	-1.0191002	2.010869	0	0.023653237	0	0.021502943	0
Kcnip2	0.928156894	0.071843106	2.558716001	2.29E-06	5.43E-06	-1.2358359	-1.2685623	1.7072581	0.013793103	0.008035311	0.013793103	0.00803531	0
Gm20508	0.927956774	0.072043226	2.555718725	3.18E-07	1.40E-07	1.4667792	1.3605881	1.6846113	0	0	0	0	0
Zfhx3	0.927956774	0.072043226	2.555718725	1.16E-05	5.28E-06	1.4102138	1.323288	1.2491734	0.010344828	0.00905387	0.006896552	0.008148483	0
Icam5	0.927956774	0.072043226	2.555718725	1.33E-07	2.23E-07	-0.7518783	-0.74905396	1.8426852	0	0.000452694	0	0.000452694	0
Klrd1	0.927956774	0.072043226	2.555718725	3.33E-06	3.25E-05	-0.92182606	-0.24399757	2.856499	0	0.14067452	0	0.072430964	0
Ikzf4	0.927956774	0.072043226	2.555718725	9.37E-06	2.22E-05	-0.997353	-1.0103636	1.8971348	0.013793103	0.032141242	0.013793103	0.028406519	0
Cdkn1a	0.927756654	0.072243346	2.552729118	5.38E-07	4.38E-07	0.57100856	0.59882164	2.153622	0	0.000905387	0	0.00067904	0
Bcl2l1	0.927756654	0.072243346	2.552729118	0.000124075	5.33E-05	1.4339364	1.3020191	1.0820682	0.16206896	0.08533273	0.151724138	0.07831598	0
Gm17641	0.927756654	0.072243346	2.552729118	1.16E-07	2.33E-07	-0.856535	-0.8662243	2.1051157	0	0.000113173	0	0.000113173	0
Evpl	0.927756654	0.072243346	2.552729118	6.48E-06	2.60E-06	1.823259	1.5574093	1.7673287	0.010344828	0.004300588	0.006896552	0.004074242	0
Ptger3	0.927756654	0.072243346	2.552729118	3.89E-07	3.26E-07	0.63055545	0.5692501	2.230087	0	0.000452694	0	0.000452694	0
Ms4a4b	0.927756654	0.072243346	2.552729118	0.000297369	0.001338783	-1.3712891	-1.202054	2.0044127	0.35172415	3.799683	0.286206897	0.564622001	0
Trbv24	0.927556534	0.072443466	2.549747139	4.44E-06	1.98E-06	1.5419449	1.4320621	1.4567305	0	0.001471254	0	0.001358081	0
Ppic	0.927556534	0.072443466	2.549747139	1.20E-06	5.64E-06	-1.5621002	-1.4539757	1.9118229	0	0.019805342	0	0.014825713	0
Cd1d2	0.927556534	0.072443466	2.549747139	4.92E-05	1.82E-05	2.0839262	1.6789293	1.760344	0.072413795	0.03180172	0.068965517	0.030556813	0
Col1a1	0.927356414	0.072643586	2.546772744	5.22E-07	1.04E-06	-1.2320065	-1.23913	1.8078936	0	0.002150294	0	0.002037121	0
Tmie	0.927356414	0.072643586	2.546772744	2.19E-05	2.89E-05	0.007223983	-0.230999	2.121089	0.037931036	0.0684699	0.031034483	0.057039384	0
Trav5-1	0.927156294	0.072843706	2.543805891	7.38E-06	3.04E-06	1.1923381	1.1999474	1.7544351	0	0.003847895	0	0.002037121	0
Nrgn	0.927156294	0.072843706	2.543805891	3.84E-06	1.03E-05	-0.8384652	-0.7978153	2.082889	0.003448276	0.02444545	0.003448276	0.016862834	0
Scn4b	0.927156294	0.072843706	2.543805891	2.89E-06	1.15E-06	1.603722	1.4534664	1.8660356	0	0.000226347	0	0.000226347	0
Batf3	0.927156294	0.072843706	2.543805891	1.13E-07	1.86E-07	-0.7109857	-0.7271328	1.9275824	0	0.000113173	0	0.000113173	0
Atp2b4	0.926956174	0.073043826	2.54084654	2.69E-06	1.94E-06	1.1282983	1.1068764	2.0495696	0.006896552	0.002829335	0.006896552	0.002829335	0
Eaf1	0.926956174	0.073043826	2.54084654	0.000147707	6.72E-05	1.3257077	1.3410063	0.92930627	0.14482759	0.11000453	0.131034483	0.100837483	0
Cdh10	0.926956174	0.073043826	2.54084654	2.43E-07	1.17E-07	1.3041147	1.2256432	1.8178214	0	0	0	0	0
Pxdc1	0.926956174	0.073043826	2.54084654	3.96E-07	1.85E-07	1.3489275	1.2921352	1.7590687	0	0.000226347	0	0.000226347	0
Pus7	0.926956174	0.073043826	2.54084654	7.74E-06	2.32E-05	-1.4060735	-1.3797207	1.6048771	0.006896552	0.052738797	0.006896552	0.04753282	0
Oasl1	0.926756054	0.073243946	2.537894647	5.58E-06	1.36E-05	-0.72490543	-0.67456245	2.1406667	0	0.034631055	0	0.028746039	0
Sh3bp2	0.926756054	0.073243946	2.537894647	2.62E-05	3.54E-05	0.009953362	0.101511	2.0909705	0.010344828	0.052399274	0.010344828	0.046401086	0
Asns	0.926756054	0.073243946	2.537894647	4.58E-07	1.03E-06	-0.6685846	-0.7161598	1.9580159	0	0.000452694	0	0.000452694	0
Trav9-4	0.926756054	0.073243946	2.537894647	7.86E-06	4.05E-06	1.1925108	1.1677971	1.4578649	0.006896552	0.005998189	0.006896552	0.003847895	0
Trdv3	0.926756054	0.073243946	2.537894647	8.22E-07	3.76E-07	1.5814782	1.4341049	1.6142613	0	0.000452694	0	0.000452694	0
Gli1	0.926555934	0.073444066	2.534950174	1.80E-07	2.45E-07	-0.4707576	-0.53266335	1.8757126	0	0.00067904	0	0.000565867	0
Tlr1	0.926555934	0.073444066	2.534950174	1.84E-06	6.60E-06	-1.2149107	-1.0570259	2.094569	0.003448276	0.01878678	0.003448276	0.017994568	0
Gm37387	0.926555934	0.073444066	2.534950174	1.13E-05	2.34E-05	-0.46845782	-0.49417114	1.8729085	0	0.060095064	0	0.052625622	0
St8sia1	0.926555934	0.073444066	2.534950174	0.00025902	0.000126388	1.1472116	1.109684	0.7343122	0.3	0.21808511	0.244827586	0.186283386	0
Setbp1	0.926555934	0.073444066	2.534950174	3.58E-07	6.32E-07	-0.55718434	-0.5701294	2.1009293	0	0.000452694	0	0.00033952	0
Ecscr	0.926555934	0.073444066	2.534950174	8.79E-08	1.48E-07	-0.74747694	-0.8011112	1.9536138	0	0.000226347	0	0.000226347	0
Ier5l	0.926555934	0.073444066	2.534950174	5.76E-07	1.15E-06	-0.953552	-0.97600174	1.8008335	0	0.002376641	0	0.002037121	0
Dio2	0.926355813	0.073644187	2.532013078	1.28E-06	5.12E-07	1.6398519	1.4772434	1.7013161	0	0.000452694	0	0.000452694	0
Apoe	0.926355813	0.073644187	2.532013078	3.90E-05	1.81E-05	1.2918501	1.2480354	1.0374113	0.024137931	0.02274785	0.024137931	0.021955636	0
Gm15655	0.926355813	0.073644187	2.532013078	8.09E-07	3.35E-07	1.3915542	1.3576317	1.7121501	0	0.00033952	0	0.00033952	0
Gm11280	0.926355813	0.073644187	2.532013078	2.24E-07	1.23E-07	1.2095826	1.1692886	1.7667192	0	0.000113173	0	0.000113173	0
RP23-26A14.4	0.926155693	0.073844307	2.52908332	1.58E-07	2.98E-07	-0.87707734	-0.9509411	1.8270136	0	0.000452694	0	0.000452694	0
Ly6a	0.925955573	0.074044427	2.526160859	7.42E-06	2.59E-05	-0.88399786	-0.7993851	2.1654227	0	0.039044816	0	0.019239475	0
Capg	0.925955573	0.074044427	2.526160859	3.94E-05	8.24E-05	-1.0391382	-1.0751753	0.9319328	0.031034483	0.19488457	0.031034483	0.150973291	0
Gm3558	0.925955573	0.074044427	2.526160859	8.58E-08	8.38E-08	0.12336193	0.121938705	2.0760517	0	0	0	0	0
Rasgef1b	0.925955573	0.074044427	2.526160859	2.64E-07	5.49E-07	-0.5509097	-0.5683155	2.1948051	0	0.001018561	0	0.000792214	0
A930038B10Rik	0.925955573	0.074044427	2.526160859	1.87E-07	3.48E-07	-0.8655602	-0.9110851	1.8536853	0	0.000226347	0	0.000226347	0
Tac4	0.925755453	0.074244547	2.523245656	1.72E-07	2.64E-07	-0.5983013	-0.6148777	2.068174	0	0.000113173	0	0.000113173	0
Smc4	0.925555333	0.074444667	2.520337672	0.00166573	0.000820014	1.2575898	1.2793779	1.1095889	2.8758621	1.8510638	0.837931034	0.622114079	0
Ddx43	0.925555333	0.074444667	2.520337672	9.22E-07	1.97E-06	-1.0520251	-1.041832	1.8295156	0	0.003961069	0	0.003621548	0
Gm16225	0.925555333	0.074444667	2.520337672	2.07E-06	5.07E-06	-1.2325182	-1.2529716	1.3746744	0	0.016636487	0	0.014825713	0
Klrg1	0.925555333	0.074444667	2.520337672	1.20E-07	1.08E-07	0.2730334	0.28471375	2.169399	0	0	0	0	0
Tex15	0.925555333	0.074444667	2.520337672	3.98E-07	4.84E-07	0.08513356	-0.005187988	1.9105793	0	0.000905387	0	0.000792214	0
Serpinb5	0.925555333	0.074444667	2.520337672	1.40E-06	9.03E-07	1.4930478	1.2964725	2.0737488	0.003448276	0.000905387	0.003448276	0.000905387	0
Lrrc32	0.925355213	0.074644787	2.517436868	2.60E-06	1.66E-06	0.9056346	0.8071976	2.093493	0	0.004074242	0	0.003621548	0
Plagl1	0.925355213	0.074644787	2.517436868	2.29E-07	3.68E-07	-0.37238556	-0.35582924	2.0579612	0	0.00033952	0	0.00033952	0
Il21r	0.925355213	0.074644787	2.517436868	0.000768431	0.000418192	0.923931	0.9365454	0.6016572	1.2310345	0.9730647	0.655172414	0.569375283	0
Dhx58	0.925355213	0.074644787	2.517436868	6.98E-06	2.16E-05	-1.1271656	-1.0987902	2.0499287	0	0.056133997	0	0.04685378	0
Wnt3	0.925355213	0.074644787	2.517436868	1.73E-07	3.16E-07	-0.8850218	-0.8845329	2.0612938	0	0.000226347	0	0.000226347	0
Zfp770	0.925355213	0.074644787	2.517436868	0.000135813	5.86E-05	1.4600111	1.4819002	1.0513091	0.15517241	0.11249434	0.148275862	0.102535084	0
Pdzk1ip1	0.925355213	0.074644787	2.517436868	2.29E-07	2.95E-07	-0.1311936	-0.1342678	2.2662334	0	0	0	0	0
Ssbp2	0.925355213	0.074644787	2.517436868	0.00104405	0.000461462	1.4424345	1.299201	1.0568497	1.5379311	0.93888634	0.720689655	0.518899955	0
Mab21l2	0.925155093	0.074844907	2.514543204	3.54E-07	3.73E-07	0.6446953	0.6363983	2.10233	0	0.000452694	0	0.000452694	0
Trav10n	0.925155093	0.074844907	2.514543204	7.01E-06	3.34E-06	1.380908	1.307745	1.5735309	0.003448276	0.005545496	0.003448276	0.004187415	0
Pgf	0.925155093	0.074844907	2.514543204	1.67E-07	2.56E-07	-0.51401746	-0.5401592	2.042988	0	0	0	0	0
Dnah8	0.925155093	0.074844907	2.514543204	0.000237186	0.000116627	1.0989289	1.0857916	0.7411884	0.35172415	0.32322317	0.255172414	0.248076053	0
Gatm	0.924954973	0.075045027	2.511656642	5.86E-07	3.45E-07	1.200061	1.169733	1.735322	0	0	0	0	0
Etv1	0.924954973	0.075045027	2.511656642	3.32E-06	1.77E-06	1.5968916	1.4402657	1.8692603	0	0.002263468	0	0.002037121	0
Pla2g4f	0.924954973	0.075045027	2.511656642	4.51E-07	3.58E-07	0.7393091	0.7134819	2.103271	0	0.000226347	0	0.000226347	0
Gm28836	0.924954973	0.075045027	2.511656642	3.94E-07	5.50E-07	-0.51277786	-0.5398369	1.9990435	0	0.000452694	0	0.00033952	0
Cecr2	0.924954973	0.075045027	2.511656642	8.91E-07	4.45E-07	1.411191	1.3358631	1.5608593	0	0.000452694	0	0.00033952	0
Kctd14	0.924954973	0.075045027	2.511656642	2.69E-06	2.69E-06	0.6218101	0.49435616	2.0763319	0	0.005319149	0	0.005092802	0
Aldoc	0.924754853	0.075245147	2.508777145	7.13E-07	1.68E-06	-1.1232461	-1.1512642	1.7196771	0	0.003961069	0	0.003961068	0
Adam6b	0.924754853	0.075245147	2.508777145	3.83E-07	1.21E-06	-0.711027	-0.6613865	2.14085	0	0.005658669	0	0.005432322	0
Hspa1b	0.924754853	0.075245147	2.508777145	2.69E-07	5.31E-07	-1.023424	-1.0785809	1.7575418	0	0.002150294	0	0.001810774	0
Map7d2	0.924754853	0.075245147	2.508777145	1.07E-07	1.14E-07	-0.004000181	-0.03877449	1.9432201	0	0	0	0	0
Fjx1	0.924754853	0.075245147	2.508777145	1.47E-06	7.47E-07	1.3987434	1.2037582	1.9034654	0.006896552	0.001244907	0.006896552	0.001244907	0
Cttn	0.924754853	0.075245147	2.508777145	5.19E-06	2.18E-06	1.8169079	1.532381	1.702438	0	0.002829335	0	0.002602988	0
Slc16a7	0.924754853	0.075245147	2.508777145	6.98E-07	4.52E-07	1.0317769	0.9709759	2.0023477	0	0.00067904	0	0.000565867	0
Gm11639	0.924754853	0.075245147	2.508777145	2.24E-07	3.01E-07	-0.10240294	-0.13743782	2.1678228	0	0.000452694	0	0.00033952	0
Gm13383	0.924754853	0.075245147	2.508777145	9.10E-08	1.55E-07	-0.6182024	-0.6697674	2.021766	0	0.000226347	0	0.000226347	0
1700001O22Rik	0.924754853	0.075245147	2.508777145	4.21E-07	8.41E-07	-0.8965391	-0.9246483	1.6932353	0	0.001471254	0	0.001471254	0
Itgb8	0.924554733	0.075445267	2.505904675	3.56E-07	3.54E-07	0.15636997	0.161232	2.2660716	0	0.000226347	0	0.000226347	0
Arhgap6	0.924554733	0.075445267	2.505904675	1.09E-07	1.68E-07	-0.5544019	-0.61166763	1.9106716	0	0.00033952	0	0.00033952	0
Dmc1	0.924554733	0.075445267	2.505904675	8.44E-07	4.73E-07	1.292963	1.2677555	1.5399586	0	0.000792214	0	0.000792214	0
Cnn2	0.924354613	0.075645387	2.503039193	0.000412608	0.000797787	-0.97324085	-0.98609257	0.6437134	0.48965517	2.0419874	0.348275862	0.743435944	0
Ar	0.924354613	0.075645387	2.503039193	3.20E-06	7.94E-06	-0.41114902	-0.33205605	2.150485	0	0.021163423	0	0.018220914	0
Pakap	0.924354613	0.075645387	2.503039193	2.80E-07	1.59E-07	1.0761489	1.0252419	1.6603979	0	0.000113173	0	0.000113173	0
3222401L13Rik	0.924354613	0.075645387	2.503039193	4.16E-06	1.77E-06	1.7593346	1.5898514	1.6257521	0.003448276	0.002942508	0.003448276	0.002489814	0
Tnfsf4	0.924354613	0.075645387	2.503039193	1.37E-07	1.94E-07	-0.47462735	-0.45293045	2.0046582	0	0.000113173	0	0.000113173	0
Slc7a5	0.924354613	0.075645387	2.503039193	7.74E-06	1.81E-05	-1.2985662	-1.2693081	1.6363885	0.003448276	0.025916705	0.003448276	0.025124491	0
Crabp2	0.924354613	0.075645387	2.503039193	7.85E-08	1.21E-07	-0.5835119	-0.6287823	2.0317087	0	0.000226347	0	0.000226347	0
Rnf144a	0.924154493	0.075845507	2.500180664	1.17E-05	1.95E-05	-0.27261826	-0.45497513	1.9117302	0.006896552	0.041534632	0.006896552	0.038592123	0
Msh6	0.924154493	0.075845507	2.500180664	0.000267748	0.000117159	1.4586638	1.3305101	1.1166489	0.41034484	0.2529425	0.327586207	0.208465369	0
Cxcl10	0.924154493	0.075845507	2.500180664	7.25E-07	1.83E-06	-0.35399613	-0.21346664	2.3007243	0	0.00735627	0	0.001810774	0
Rasgrp4	0.924154493	0.075845507	2.500180664	7.07E-05	2.91E-05	2.243	1.9545202	2.1461449	0.1	0.0454957	0.089655172	0.040063377	0
Wdr12	0.924154493	0.075845507	2.500180664	0.000292202	0.00013295	1.1876718	1.1962051	0.8158478	0.46551725	0.27240834	0.327586207	0.219782707	0
Slc15a3	0.924154493	0.075845507	2.500180664	6.37E-07	6.81E-07	0.08732455	0.13579941	1.9203516	0	0.00033952	0	0.00033952	0
Ccdc175	0.924154493	0.075845507	2.500180664	1.11E-07	1.23E-07	-0.161442	-0.21864128	1.9106587	0	0.000113173	0	0.000113173	0
Nes	0.924154493	0.075845507	2.500180664	9.83E-08	1.90E-07	-0.84021646	-0.8600216	2.090637	0	0.000452694	0	0.000452694	0
Trps1	0.923954373	0.076045627	2.497329049	0.00014123	6.23E-05	1.4310125	1.4153452	1.0493784	0.18965517	0.09925306	0.172413793	0.087709371	0
Cad	0.923954373	0.076045627	2.497329049	1.16E-05	2.76E-05	-1.1706023	-1.2111397	1.159528	0.013793103	0.062811226	0.013793103	0.059302852	0
Rarres1	0.923954373	0.076045627	2.497329049	5.31E-07	2.48E-07	1.3438094	1.326292	1.6611463	0	0.000226347	0	0.000113173	0
Cxcr3	0.923954373	0.076045627	2.497329049	8.52E-07	1.03E-06	0.6641505	0.73846436	2.0014405	0	0.008488003	0	0.005658669	0
Apol7e	0.923954373	0.076045627	2.497329049	1.30E-05	2.16E-05	-0.19139862	-0.14153671	1.7879856	0.031034483	0.05692621	0.027586207	0.050135808	0
Gadd45b	0.923954373	0.076045627	2.497329049	8.93E-06	1.15E-05	0.36453873	0.41132355	2.0245118	0.003448276	0.024558624	0.003448276	0.014033499	0
Trbv5	0.923954373	0.076045627	2.497329049	3.90E-06	1.91E-06	1.3630956	1.2976265	1.6758093	0	0.000452694	0	0.000452694	0
Trav4d-2	0.923954373	0.076045627	2.497329049	6.42E-07	4.06E-07	0.7304043	0.7001972	2.0486228	0	0.000452694	0	0.00033952	0
Lbp	0.923954373	0.076045627	2.497329049	1.60E-06	2.46E-06	-0.5330761	-0.58862686	1.8111056	0.003448276	0.006111363	0.003448276	0.005998189	0
Trbv26	0.923954373	0.076045627	2.497329049	3.33E-05	1.47E-05	1.4575728	1.3618183	1.2353146	0.006896552	0.005205975	0.006896552	0.003961068	0
Mgll	0.923954373	0.076045627	2.497329049	2.64E-06	3.98E-06	-0.41744778	-0.38331604	2.2048004	0.003448276	0.006224536	0.003448276	0.005771842	0
Cd19	0.923754253	0.076245747	2.494484313	4.49E-07	1.97E-07	1.2302018	1.1986332	1.7424823	0	0.000113173	0	0.000113173	0
Ctla2a	0.923754253	0.076245747	2.494484313	2.79E-05	5.79E-05	-0.5562049	-0.5052643	1.9500245	0.055172414	0.116229065	0.037931034	0.07797646	0
Hp	0.923754253	0.076245747	2.494484313	2.27E-07	1.30E-07	1.0966616	1.0456772	1.7268087	0	0.000113173	0	0.000113173	0
Slc22a3	0.923754253	0.076245747	2.494484313	1.32E-06	5.92E-07	1.3883342	1.3188725	1.6311074	0	0.00067904	0	0.00067904	0
Trav9-1	0.923754253	0.076245747	2.494484313	6.06E-06	2.89E-06	1.3055385	1.2998619	1.4860113	0	0.003621548	0	0.002376641	0
Trav10	0.923754253	0.076245747	2.494484313	8.70E-06	3.84E-06	1.5801247	1.4639263	1.3717884	0	0.004413762	0	0.003734722	0
Homer2	0.923754253	0.076245747	2.494484313	1.26E-07	1.88E-07	-0.47284895	-0.5145054	1.9066164	0	0	0	0	0
Rhob	0.923554132	0.076445868	2.491646418	4.71E-07	6.29E-07	-0.34516424	-0.39211655	1.9178097	0	0.002376641	0	0.002376641	0
Nfkbie	0.923554132	0.076445868	2.491646418	7.15E-05	3.59E-05	1.1235533	1.1370926	0.8669558	0.0862069	0.07458126	0.079310345	0.067790856	0
RP23-152B12.3	0.923554132	0.076445868	2.491646418	1.39E-07	1.98E-07	-0.63281417	-0.6404953	1.8129833	0	0.000452694	0	0.000452694	0
Mgarp	0.923554132	0.076445868	2.491646418	8.23E-07	1.90E-06	-1.1196498	-1.1728439	1.6651809	0	0.005771842	0	0.001584427	0
Ak7	0.923554132	0.076445868	2.491646418	4.01E-07	5.24E-07	0.074732475	0.034658432	2.0577211	0	0.000905387	0	0.000792214	0
Gm13402	0.923554132	0.076445868	2.491646418	2.30E-07	1.23E-07	1.1689225	1.1200409	1.7110467	0.003448276	0	0.003448276	0	0
Grk1	0.923554132	0.076445868	2.491646418	2.49E-07	3.41E-07	-0.52159405	-0.55620384	1.9605242	0	0.00033952	0	0.00033952	0
Bcl2l11	0.923554132	0.076445868	2.491646418	0.000257268	0.000150894	1.20335	1.2559109	1.4419158	0.3413793	0.26222274	0.217241379	0.170212766	0
Tbc1d30	0.923554132	0.076445868	2.491646418	4.87E-07	5.12E-07	0.20018265	0.19563484	2.1477327	0	0.000113173	0	0.000113173	0
Slc25a41	0.923554132	0.076445868	2.491646418	7.28E-07	3.21E-07	1.5147609	1.3776436	1.6450237	0	0.000792214	0	0.000565867	0
Isg15	0.923354012	0.076645988	2.48881533	8.43E-05	0.00028061	-1.0001051	-0.9217825	2.079905	0.048275862	0.7224989	0.04137931	0.215029425	0
Gm31406	0.923354012	0.076645988	2.48881533	8.89E-08	1.08E-07	-0.31939968	-0.33001518	1.8713316	0	0	0	0	0
Areg	0.923354012	0.076645988	2.48881533	1.53E-07	1.75E-07	0.06991674	0.079826355	2.1221862	0	0	0	0	0
Emc9	0.923153892	0.076846108	2.485991012	6.23E-06	3.10E-05	-1.4100361	-1.1697254	2.175713	0.020689655	0.092802174	0.020689655	0.0769579	0
Samd3	0.923153892	0.076846108	2.485991012	2.62E-07	4.80E-07	-0.3116061	-0.29454422	2.1503048	0	0.003961069	0	0.003282028	0
Glrp1	0.923153892	0.076846108	2.485991012	2.89E-07	4.64E-07	-0.3047848	-0.31570816	2.0035884	0	0.00067904	0	0.000565867	0
Muc2	0.923153892	0.076846108	2.485991012	1.53E-07	1.94E-07	-0.38628682	-0.43629837	1.9201272	0	0	0	0	0
Spdl1	0.923153892	0.076846108	2.485991012	1.92E-05	8.64E-06	1.2801821	1.2506523	1.1536745	0.013793103	0.0174287	0.010344828	0.016183794	0
Sccpdh	0.923153892	0.076846108	2.485991012	6.36E-07	9.38E-07	-0.40666097	-0.4275608	1.8640729	0	0.001923948	0	0.001923947	0
2810459M11Rik	0.923153892	0.076846108	2.485991012	2.54E-07	2.05E-07	0.5949421	0.54008675	1.9443979	0	0.00033952	0	0.00033952	0
Pvr	0.922953772	0.077046228	2.483173428	0.000174469	7.77E-05	1.3926505	1.2265558	1.0550729	0.2	0.10875962	0.162068966	0.096763241	0
Brwd3	0.922753652	0.077246348	2.480362544	0.00012055	5.95E-05	1.1256272	1.1293945	0.79477984	0.15862069	0.11803984	0.144827586	0.107288366	0
Hvcn1	0.922753652	0.077246348	2.480362544	2.17E-05	7.44E-05	-1.5181341	-1.5419292	1.3884033	0.031034483	0.20054322	0.027586207	0.151991852	0
Otogl	0.922753652	0.077246348	2.480362544	2.35E-07	1.27E-07	1.2102051	1.1307831	1.7658793	0	0.000113173	0	0.000113173	0
1190002N15Rik	0.922753652	0.077246348	2.480362544	8.31E-05	4.11E-05	1.3308058	1.338726	1.1714382	0.07931034	0.07752377	0.079310345	0.07129923	0
Gm1647	0.922753652	0.077246348	2.480362544	1.47E-07	2.56E-07	-0.71684444	-0.7749882	1.870021	0	0.000113173	0	0.000113173	0
Cd24a	0.922553532	0.077446468	2.477558325	0.000519404	0.000241191	1.9920585	1.534915	2.0194762	0.5482759	0.33997282	0.386206897	0.23392938	0
Ldhc	0.922553532	0.077446468	2.477558325	1.46E-07	1.73E-07	-0.290007	-0.30569267	1.882766	0	0.00033952	0	0.00033952	0
Cmpk2	0.922553532	0.077446468	2.477558325	3.02E-06	8.20E-06	-0.39218718	-0.28897667	2.125011	0	0.022521503	0	0.018220914	0
Sirpa	0.922553532	0.077446468	2.477558325	1.56E-06	6.50E-07	1.3051269	1.185318	1.6778644	0	0.000113173	0	0.000113173	0
Id1	0.922553532	0.077446468	2.477558325	5.18E-06	2.33E-06	1.4804462	1.3521576	1.5107702	0.003448276	0.004526935	0.003448276	0.004074242	0
Gm12280	0.922553532	0.077446468	2.477558325	1.01E-07	1.48E-07	-0.5346573	-0.591835	1.971393	0	0.000113173	0	0.000113173	0
Bin1	0.922553532	0.077446468	2.477558325	0.000124982	0.000237679	-0.93312454	-0.94033337	0.61070234	0.2413793	0.63976914	0.227586207	0.416817565	0
Trav16d-dv11	0.922553532	0.077446468	2.477558325	6.32E-06	3.20E-06	1.3389784	1.2481518	1.6528772	0.006896552	0.006790403	0.006896552	0.004300589	0
Sh3bgrl2	0.922553532	0.077446468	2.477558325	1.38E-07	1.84E-07	-0.45045444	-0.44968224	2.0199594	0	0	0	0	0
Fsip1	0.922553532	0.077446468	2.477558325	9.75E-08	1.18E-07	-0.3185883	-0.3502636	1.8515557	0	0.000113173	0	0.000113173	0
Cd207	0.922353412	0.077646588	2.474760735	2.32E-07	1.45E-07	0.85897976	0.8220444	1.6253582	0	0.000226347	0	0.000226347	0
I830134H01Rik	0.922353412	0.077646588	2.474760735	8.40E-07	4.71E-07	1.3021363	1.2277107	1.758528	0	0.00033952	0	0.000226347	0
Fbln1	0.922353412	0.077646588	2.474760735	2.17E-06	6.17E-06	-1.2386341	-1.1604004	1.6123507	0.003448276	0.02274785	0.003448276	0.019013128	0
Ppef2	0.922353412	0.077646588	2.474760735	2.23E-06	9.99E-07	1.4261435	1.3677979	1.3708444	0	0.001471254	0	0.001358081	0
Vps37d	0.922353412	0.077646588	2.474760735	7.97E-07	5.81E-07	0.9796779	0.76283264	1.9569861	0	0.001244907	0	0.001131734	0
Avpr1a	0.922353412	0.077646588	2.474760735	6.70E-08	7.76E-08	-0.19172096	-0.21086311	1.965279	0	0	0	0	0
Gm26891	0.922353412	0.077646588	2.474760735	5.74E-07	2.79E-07	1.4546951	1.3417606	1.8388699	0	0.000452694	0	0.000452694	0
Magi1	0.922353412	0.077646588	2.474760735	4.67E-07	2.70E-07	1.1948298	1.1658344	1.8800741	0.003448276	0	0.003448276	0	0
A830010M20Rik	0.922353412	0.077646588	2.474760735	3.34E-05	1.57E-05	1.2319312	1.2086935	0.90079933	0.031034483	0.017202353	0.024137931	0.01641014	0
Tm4sf20	0.922153292	0.077846708	2.471969741	2.17E-07	3.13E-07	-0.31907982	-0.3480091	1.8716228	0.003448276	0.000792214	0.003448276	0.000565867	0
8030474K03Rik	0.922153292	0.077846708	2.471969741	1.66E-07	2.29E-07	-0.47997513	-0.51942825	1.8883175	0	0.000113173	0	0.000113173	0
Gm44170	0.922153292	0.077846708	2.471969741	2.29E-07	1.70E-07	0.57692164	0.5773258	1.7953931	0	0.000113173	0	0.000113173	0
Tgm1	0.922153292	0.077846708	2.471969741	3.70E-07	1.93E-07	1.158229	1.1083984	1.6536047	0	0.000113173	0	0.000113173	0
Fam132b	0.922153292	0.077846708	2.471969741	7.04E-07	3.44E-07	1.2008445	1.073698	1.7048181	0	0.000226347	0	0.000226347	0
Angptl4	0.922153292	0.077846708	2.471969741	2.49E-06	5.69E-06	-1.0906764	-1.0776043	1.6905762	0.013793103	0.017541874	0.013793103	0.016976007	0
Gsap	0.921953172	0.078046828	2.469185309	1.52E-06	3.81E-06	-1.1856185	-1.2062321	1.7663909	0	0.006903576	0	0.00667723	0
Saxo2	0.921953172	0.078046828	2.469185309	1.59E-07	2.22E-07	-0.4340382	-0.46427345	1.8669142	0	0.000226347	0	0.000226347	0
Cd72	0.921953172	0.078046828	2.469185309	5.48E-06	1.80E-05	-1.218315	-1.0638199	1.8602546	0.006896552	0.066432774	0.006896552	0.055002263	0
Gpnmb	0.921953172	0.078046828	2.469185309	2.02E-06	3.18E-06	-0.16903616	-0.19923782	1.9518852	0	0.002602988	0	0.002263468	0
Lrrc31	0.921953172	0.078046828	2.469185309	2.17E-07	3.02E-07	-0.34922805	-0.35622025	1.7822231	0	0.000226347	0	0.000226347	0
Gm867	0.921953172	0.078046828	2.469185309	9.50E-08	1.09E-07	-0.24397883	-0.25276947	1.903182	0	0.000226347	0	0.000113173	0
Ahsg	0.921953172	0.078046828	2.469185309	1.06E-07	1.27E-07	-0.27651522	-0.3149433	1.8787092	0	0	0	0	0
Hdac9	0.921953172	0.078046828	2.469185309	4.90E-07	3.72E-07	0.7117184	0.7228699	1.9415715	0	0.000905387	0	0.00067904	0
Fam46c	0.921953172	0.078046828	2.469185309	1.05E-05	2.30E-05	-1.146765	-1.1506996	1.6913929	0.003448276	0.05794477	0.003448276	0.051607062	0
4930452B06Rik	0.921953172	0.078046828	2.469185309	3.24E-06	1.44E-06	1.4126453	1.2882347	1.427691	0	0.001923948	0	0.001810774	0
2610204G07Rik	0.921753052	0.078246948	2.466407403	1.41E-06	1.68E-06	0.3078014	0.3394413	2.0015023	0	0.002489814	0	0.001358081	0
Il1r2	0.921753052	0.078246948	2.466407403	1.06E-07	1.19E-07	-0.059635226	-0.05738449	2.063021	0	0	0	0	0
Fasl	0.921753052	0.078246948	2.466407403	8.50E-07	1.28E-06	-0.325601	-0.31728935	1.9418912	0	0.000905387	0	0.000905387	0
Rtn1	0.921753052	0.078246948	2.466407403	9.01E-08	9.77E-08	-0.13257554	-0.16874313	1.9069477	0	0.000113173	0	0.000113173	0
Ttc30a2	0.921753052	0.078246948	2.466407403	1.91E-07	1.26E-07	0.85363257	0.80371475	1.7285471	0	0.000113173	0	0.000113173	0
Gm15612	0.921552932	0.078447068	2.463635992	1.81E-07	1.30E-07	0.7030951	0.6701145	1.7225701	0	0.000113173	0	0.000113173	0
Trav6-3	0.921552932	0.078447068	2.463635992	3.80E-06	1.98E-06	1.2526026	1.1663017	1.8356698	0.006896552	0.002376641	0.006896552	0.002150294	0
BC018473	0.921552932	0.078447068	2.463635992	2.30E-07	1.62E-07	0.8071564	0.77288055	1.796633	0	0	0	0	0
Tff1	0.921552932	0.078447068	2.463635992	1.09E-07	1.11E-07	0.07535705	0.08781624	2.0457737	0	0	0	0	0
Epn2	0.921552932	0.078447068	2.463635992	1.56E-06	2.05E-06	0.09324116	-0.06615639	1.9246734	0	0.003508375	0	0.003168855	0
Itpr2	0.921552932	0.078447068	2.463635992	0.00047761	0.000258851	0.9100679	0.9116297	0.59460425	0.40689656	0.43153012	0.310344828	0.324015392	0
4833428L15Rik	0.921552932	0.078447068	2.463635992	7.08E-08	9.25E-08	-0.411414	-0.45105362	1.9174448	0	0.00033952	0	0.00033952	0
Arhgap15os	0.921552932	0.078447068	2.463635992	5.39E-07	3.01E-07	1.1848344	1.0839996	1.73663	0	0.00033952	0	0.00033952	0
Gml	0.921552932	0.078447068	2.463635992	1.88E-07	1.15E-07	0.88001746	0.8229275	1.7905706	0	0.000113173	0	0.000113173	0
Slc25a34	0.921552932	0.078447068	2.463635992	1.05E-07	1.26E-07	-0.33978048	-0.34280014	1.8487276	0	0.000113173	0	0.000113173	0
Cyth4	0.921552932	0.078447068	2.463635992	4.25E-05	0.000120567	-1.1954263	-1.2213554	1.6134361	0.096551724	0.35151652	0.093103448	0.257469443	0
1700049J03Rik	0.921552932	0.078447068	2.463635992	1.02E-07	1.20E-07	-0.18033777	-0.22768593	1.8472683	0	0.000113173	0	0.000113173	0
Prokr1	0.921352812	0.078647188	2.460871042	1.06E-07	1.04E-07	0.03146837	0.035360336	1.8536038	0	0	0	0	0
Wnt16	0.921352812	0.078647188	2.460871042	2.18E-07	1.24E-07	1.1687254	1.1306858	1.7414429	0	0.000113173	0	0.000113173	0
Sox13	0.921352812	0.078647188	2.460871042	1.06E-05	1.15E-05	0.48769623	0.45599174	2.0585277	0	0.02648257	0	0.020144862	0
Foxf1	0.921352812	0.078647188	2.460871042	2.18E-07	1.20E-07	1.0414108	1.0155716	1.7874656	0	0.000113173	0	0.000113173	0
Il18rap	0.921352812	0.078647188	2.460871042	3.20E-06	1.35E-06	1.2361921	1.1278896	1.75263	0.01724138	0.003847895	0.013793103	0.003395201	0
Frmd5	0.921352812	0.078647188	2.460871042	1.38E-07	2.08E-07	-0.5415257	-0.56801224	1.8009286	0	0.000565867	0	0.000565867	0
Rtn4r	0.921352812	0.078647188	2.460871042	8.16E-08	7.98E-08	0.06607005	0.062524796	2.002572	0	0	0	0	0
RP23-4F16.12	0.921352812	0.078647188	2.460871042	1.21E-07	1.23E-07	0.024082003	0.010818481	1.8962412	0	0	0	0	0
D1Ertd622e	0.921352812	0.078647188	2.460871042	0.000130115	6.09E-05	1.2080926	1.1508465	0.87296635	0.26551723	0.1369398	0.210344828	0.119737438	0
Gm14009	0.921152692	0.078847308	2.458112519	1.79E-07	2.95E-07	-0.6772194	-0.7054558	1.8742722	0	0.00067904	0	0.000565867	0
9530052E02Rik	0.921152692	0.078847308	2.458112519	8.14E-08	1.20E-07	-0.57056653	-0.6054306	1.8905511	0	0.000113173	0	0.000113173	0
Gjb2	0.921152692	0.078847308	2.458112519	1.94E-07	1.76E-07	0.27858886	0.27105713	1.8490952	0	0	0	0	0
Matn2	0.921152692	0.078847308	2.458112519	1.48E-06	6.61E-07	1.3324602	1.2361889	1.5043293	0.003448276	0.000905387	0.003448276	0.000905387	0
Eif4e3	0.921152692	0.078847308	2.458112519	0.000303946	0.000134473	1.4181328	1.4274292	1.0039814	0.4448276	0.2640335	0.348275862	0.216274332	0
Atp6v0e2	0.921152692	0.078847308	2.458112519	2.44E-07	1.41E-07	0.988026	0.931551	1.7848119	0	0	0	0	0
Peg10	0.921152692	0.078847308	2.458112519	4.50E-07	2.74E-07	0.91562825	0.8720131	1.8778782	0	0.000113173	0	0.000113173	0
Themis2	0.921152692	0.078847308	2.458112519	8.02E-07	4.54E-07	1.1177249	1.0655537	1.4887056	0	0.00033952	0	0.00033952	0
Ramp3	0.920952572	0.079047428	2.45536039	3.26E-05	1.91E-05	1.0628977	1.0553875	1.4604529	0.048275862	0.03474423	0.044827586	0.030217293	0
2600014E21Rik	0.920952572	0.079047428	2.45536039	1.91E-07	3.35E-07	-0.73910105	-0.75915337	1.8704594	0	0.000226347	0	0.000226347	0
Ppm1k	0.920952572	0.079047428	2.45536039	0.000106896	5.76E-05	0.97489566	0.94990826	0.6289539	0.13793103	0.101856045	0.117241379	0.091670439	0
Pitx2	0.920952572	0.079047428	2.45536039	8.43E-08	1.11E-07	-0.42490855	-0.4432373	1.8918557	0	0.000113173	0	0.000113173	0
Pyroxd2	0.920952572	0.079047428	2.45536039	1.53E-06	2.36E-06	-0.44638678	-0.47589684	1.7581252	0.003448276	0.001697601	0.003448276	0.001697601	0
Gm16894	0.920952572	0.079047428	2.45536039	5.73E-07	4.19E-07	0.87687486	0.8361149	1.6873145	0	0.000113173	0	0.000113173	0
Gm17090	0.920952572	0.079047428	2.45536039	1.66E-07	1.24E-07	0.63005245	0.58478737	1.8546027	0	0	0	0	0
Pkdcc	0.920952572	0.079047428	2.45536039	1.98E-07	1.56E-07	0.57166004	0.5570946	1.8496429	0	0	0	0	0
Il4ra	0.920952572	0.079047428	2.45536039	0.000293934	0.000156575	1.0516763	1.0984564	0.84102446	0.42068964	0.29809868	0.331034483	0.235740154	0
Gna14	0.920752451	0.079247549	2.452614624	2.39E-07	1.59E-07	0.8453795	0.7964077	1.932005	0	0	0	0	0
Gm28100	0.920752451	0.079247549	2.452614624	1.03E-07	1.32E-07	-0.28544965	-0.3116169	1.904655	0	0	0	0	0
Rgs1	0.920752451	0.079247549	2.452614624	2.28E-06	5.69E-06	-1.1785077	-1.1474228	1.7388518	0.003448276	0.013241285	0.003448276	0.011883205	0
Gm9920	0.920752451	0.079247549	2.452614624	3.44E-07	2.30E-07	0.8260149	0.807312	1.6921941	0	0	0	0	0
Gm11579	0.920752451	0.079247549	2.452614624	6.47E-05	3.10E-05	1.667542	1.6675549	1.5661222	0.08275862	0.046966955	0.079310345	0.043005885	0
Gm21319	0.920752451	0.079247549	2.452614624	2.44E-07	1.31E-07	1.1986737	1.1217594	1.667094	0	0	0	0	0
Gm12976	0.920552331	0.079447669	2.449875187	6.99E-07	1.24E-06	-1.023465	-1.0212688	1.7252413	0	0.001923948	0	0.001471254	0
Gper1	0.920552331	0.079447669	2.449875187	1.06E-07	1.18E-07	-0.17708334	-0.2226429	1.9011052	0	0.000226347	0	0.000226347	0
Derl3	0.920552331	0.079447669	2.449875187	1.67E-06	1.82E-06	0.42217493	0.38144684	1.8381575	0	0.00033952	0	0.00033952	0
Gm37229	0.920552331	0.079447669	2.449875187	3.13E-07	1.77E-07	1.0792266	1.0160885	1.7235178	0	0.000226347	0	0.000226347	0
Rora	0.920552331	0.079447669	2.449875187	1.42E-05	3.05E-05	-0.5383189	-0.5408201	1.8782853	0.006896552	0.07005432	0.006896552	0.051380715	0
Tomm20l	0.920552331	0.079447669	2.449875187	2.39E-07	1.62E-07	0.7707329	0.71001625	1.7800176	0	0.000113173	0	0.000113173	0
Gm4779	0.920552331	0.079447669	2.449875187	9.27E-08	1.18E-07	-0.41391182	-0.44449234	1.861352	0	0.00033952	0	0.00033952	0
Fbll1	0.920552331	0.079447669	2.449875187	4.84E-07	5.48E-07	0.21506983	0.13657951	1.9866581	0	0.000905387	0	0.000905387	0
Fgf11	0.920552331	0.079447669	2.449875187	4.87E-07	5.36E-07	0.067666836	-0.036340714	2.072094	0	0.00067904	0	0.00067904	0
Igha	0.920352211	0.079647789	2.447142048	3.69E-07	2.53E-07	0.9803901	0.9350033	1.840817	0	0.000113173	0	0.000113173	0
Tgm2	0.920352211	0.079647789	2.447142048	3.82E-07	3.89E-07	-0.03244868	-0.058603287	1.8944064	0	0	0	0	0
Adamtsl2	0.920352211	0.079647789	2.447142048	3.52E-06	2.86E-06	0.81760675	0.7825279	1.791168	0.003448276	0.004979629	0.003448276	0.004979629	0
Ptpn5	0.920352211	0.079647789	2.447142048	1.10E-07	1.52E-07	-0.5027933	-0.51457405	1.9258211	0	0.000113173	0	0.000113173	0
Slc17a9	0.920352211	0.079647789	2.447142048	1.18E-05	3.58E-05	-1.157531	-1.1120977	1.6237037	0.010344828	0.0999321	0.006896552	0.082842915	0
Flrt1	0.920352211	0.079647789	2.447142048	8.93E-07	5.35E-07	0.9855324	0.9243851	1.6134788	0	0.000113173	0	0.000113173	0
Ano7	0.920352211	0.079647789	2.447142048	7.72E-08	9.90E-08	-0.37547532	-0.38573074	1.8536855	0	0	0	0	0
Slc10a1	0.920352211	0.079647789	2.447142048	1.47E-07	1.27E-07	0.3267167	0.32182503	1.9226464	0	0.000113173	0	0.000113173	0
Ncf1	0.920352211	0.079647789	2.447142048	2.93E-06	8.98E-06	-1.0750424	-1.007494	1.7458439	0	0.0174287	0	0.015504753	0
Gbp6-1	0.920152091	0.079847909	2.444415174	9.33E-06	1.77E-05	-0.07385711	-0.020784378	2.0848444	0.003448276	0.050701674	0.003448276	0.037799909	0
Capsl	0.920152091	0.079847909	2.444415174	1.06E-06	2.06E-06	-1.1096963	-1.1086369	1.4979014	0	0.004300588	0	0.004187415	0
Gm16120	0.920152091	0.079847909	2.444415174	4.39E-07	6.06E-07	-0.5199987	-0.47627258	1.890177	0	0.00067904	0	0.00067904	0
Mt2	0.920152091	0.079847909	2.444415174	1.15E-07	1.54E-07	-0.44818288	-0.46721268	1.8531382	0	0.000113173	0	0.000113173	0
Ppargc1a	0.920152091	0.079847909	2.444415174	3.99E-07	2.14E-07	1.05586	1.0190601	1.7475239	0	0.000113173	0	0.000113173	0
Fndc4	0.920152091	0.079847909	2.444415174	9.92E-08	1.07E-07	-0.12273297	-0.1387825	1.8605487	0	0.000113173	0	0.000113173	0
Ryr2	0.920152091	0.079847909	2.444415174	1.12E-07	1.29E-07	-0.14395791	-0.14836884	2.0553472	0	0	0	0	0
Cdc42bpa	0.920152091	0.079847909	2.444415174	8.80E-06	3.68E-06	2.0682454	1.4838772	2.141039	0.006896552	0.005658669	0.006896552	0.005319149	0
Atp1a2	0.920152091	0.079847909	2.444415174	2.46E-07	3.54E-07	-0.5193984	-0.5108757	2.1057417	0	0.000113173	0	0.000113173	0
Stra8	0.920152091	0.079847909	2.444415174	5.08E-07	3.32E-07	0.9906825	0.95134735	1.7666464	0.006896552	0.00067904	0.006896552	0.000565867	0
5430427N15Rik	0.920152091	0.079847909	2.444415174	1.05E-07	1.33E-07	-0.32994166	-0.34822083	1.8776828	0	0.000226347	0	0.000226347	0
BC051142	0.920152091	0.079847909	2.444415174	1.18E-07	1.35E-07	-0.21471453	-0.23590279	1.8302618	0	0	0	0	0
Egr3	0.920152091	0.079847909	2.444415174	1.02E-06	9.52E-07	0.44420436	0.43550682	2.048926	0	0.001584427	0	0.001471254	0
Pou2f2	0.919951971	0.080048029	2.441694535	1.58E-05	4.01E-05	-0.9071303	-0.951869	1.7109662	0.010344828	0.10887279	0.006896552	0.07062019	0
Ntn4	0.919951971	0.080048029	2.441694535	1.37E-07	1.58E-07	-0.13480684	-0.12884712	1.9614644	0	0.000113173	0	0.000113173	0
2310001K24Rik	0.919951971	0.080048029	2.441694535	9.37E-08	1.10E-07	-0.24393354	-0.27755547	1.805322	0	0	0	0	0
Sorl1	0.919951971	0.080048029	2.441694535	1.66E-05	3.73E-05	-0.9206964	-0.987977	1.479636	0.010344828	0.0943866	0.010344828	0.080353101	0
Gm42884	0.919951971	0.080048029	2.441694535	1.31E-07	1.38E-07	-0.04928534	-0.042058945	1.8851582	0	0.000113173	0	0.000113173	0
Npdc1	0.919951971	0.080048029	2.441694535	9.14E-07	1.68E-06	-0.57442564	-0.5968723	1.861531	0	0.005432322	0	0.005432322	0
Gpr160	0.919751851	0.080248149	2.438980098	2.29E-07	4.65E-07	-0.6465712	-0.6105652	1.9648085	0	0.001923948	0	0.001584427	0
Arpin	0.919751851	0.080248149	2.438980098	8.69E-08	1.14E-07	-0.42159665	-0.450325	1.8902043	0	0.000226347	0	0.000226347	0
Elavl3	0.919751851	0.080248149	2.438980098	8.08E-07	1.20E-06	-0.31423697	-0.4103489	1.7471951	0	0.001810774	0	0.001471254	0
Kdf1	0.919751851	0.080248149	2.438980098	7.42E-08	8.58E-08	-0.23529616	-0.24302864	1.8805242	0	0	0	0	0
Dthd1	0.919751851	0.080248149	2.438980098	1.23E-07	1.13E-07	0.20165008	0.20051193	1.8602494	0	0	0	0	0
Plek2	0.919751851	0.080248149	2.438980098	1.17E-07	1.37E-07	-0.18565981	-0.25595284	1.8526977	0	0.000113173	0	0.000113173	0
Micall2	0.919751851	0.080248149	2.438980098	2.70E-07	1.84E-07	0.8757358	0.8190403	1.8533642	0	0.000452694	0	0.00033952	0
Metrnl	0.919751851	0.080248149	2.438980098	4.32E-07	2.69E-07	0.89311314	0.8817749	1.7481631	0	0.00033952	0	0.00033952	0
Dclk1	0.919751851	0.080248149	2.438980098	1.17E-07	1.47E-07	-0.33703718	-0.36808777	1.8443193	0	0	0	0	0
Nrxn2	0.919751851	0.080248149	2.438980098	1.02E-07	1.20E-07	-0.19278869	-0.22497177	1.8625164	0	0.000113173	0	0.000113173	0
D030040B21Rik	0.919551731	0.080448269	2.436271833	1.17E-07	1.19E-07	-0.09278646	-0.1114521	1.8873694	0	0.000226347	0	0.000226347	0
Padi6	0.919551731	0.080448269	2.436271833	1.57E-07	1.27E-07	0.6333251	0.613884	1.8477207	0	0	0	0	0
Slmo1	0.919551731	0.080448269	2.436271833	1.39E-07	1.65E-07	-0.16160032	-0.18800545	1.843273	0	0.000113173	0	0.000113173	0
Trav6d-5	0.919551731	0.080448269	2.436271833	1.19E-06	8.85E-07	0.489656	0.45505524	1.8735601	0	0.002376641	0	0.001244907	0
4930542C12Rik	0.919551731	0.080448269	2.436271833	1.84E-07	2.10E-07	-0.2479774	-0.272995	1.8542533	0	0.00033952	0	0.00033952	0
Trim30b	0.919551731	0.080448269	2.436271833	2.22E-07	3.79E-07	-0.1036342	-0.10207367	2.056824	0	0.000792214	0	0.00067904	0
Ovol2	0.919551731	0.080448269	2.436271833	7.07E-08	9.53E-08	-0.44701773	-0.4873581	1.9498525	0	0.000226347	0	0.000226347	0
Casp4	0.919551731	0.080448269	2.436271833	4.03E-07	8.26E-07	-0.62215155	-0.6568165	2.0374866	0	0.001584427	0	0.001131734	0
Ddx25	0.919551731	0.080448269	2.436271833	3.30E-07	5.65E-07	-0.7796898	-0.8112354	1.6657664	0	0.000792214	0	0.000792214	0
Gpr62	0.919551731	0.080448269	2.436271833	1.78E-07	1.16E-07	0.83575565	0.79798126	1.8155714	0	0.000113173	0	0.000113173	0
Ppm1l	0.919351611	0.080648389	2.433569708	2.70E-05	1.28E-05	1.3210591	1.2864704	1.242247	0.013793103	0.020937076	0.013793103	0.019239475	0
Lcn10	0.919351611	0.080648389	2.433569708	9.04E-08	1.10E-07	-0.07542629	-0.03728485	2.114186	0	0	0	0	0
Gm38404	0.919351611	0.080648389	2.433569708	9.28E-08	9.63E-08	-0.016161852	-0.040758133	1.9325207	0	0	0	0	0
Fkbp1b	0.919351611	0.080648389	2.433569708	2.82E-07	1.54E-07	1.2022501	1.1272926	1.5871152	0	0.000226347	0	0.000226347	0
Ift80	0.919351611	0.080648389	2.433569708	0.000201879	9.87E-05	1.3122934	1.3069296	1.2230533	0.33793104	0.19318697	0.272413793	0.155500226	0
Fbxo39	0.919151491	0.080848509	2.430873694	8.00E-08	9.74E-08	-0.32337177	-0.33722878	1.8597156	0	0.000113173	0	0.000113173	0
Mcu	0.919151491	0.080848509	2.430873694	0.000160476	7.71E-05	1.4526879	1.2883606	1.3591269	0.18620689	0.11713445	0.165517241	0.105251245	0
Mettl6	0.919151491	0.080848509	2.430873694	0.000212654	0.00010978	1.0844165	1.1374302	0.814778	0.25862068	0.19703485	0.220689655	0.172589407	0
Pygl	0.919151491	0.080848509	2.430873694	6.27E-07	8.68E-07	-0.14715438	-0.20915031	1.9284436	0	0.001923948	0	0.001584427	0
Ghrl	0.919151491	0.080848509	2.430873694	1.92E-07	2.61E-07	-0.47998247	-0.51395226	1.8555349	0	0.000565867	0	0.000452694	0
Lgmn	0.919151491	0.080848509	2.430873694	1.23E-05	1.70E-05	-0.15339825	-0.24473572	1.7905152	0.006896552	0.026369398	0.006896552	0.025237664	0
Trav13n-3	0.919151491	0.080848509	2.430873694	4.02E-06	2.00E-06	1.094791	1.0825443	1.6240238	0	0.003621548	0	0.001697601	0
Hoxb3	0.918951371	0.081048629	2.428183758	1.31E-07	1.03E-07	0.49677992	0.462471	1.7960356	0	0.000113173	0	0.000113173	0
Esam	0.918951371	0.081048629	2.428183758	1.51E-07	1.88E-07	-0.37531883	-0.40841293	1.9072869	0	0.000226347	0	0.000226347	0
Gm33973	0.918951371	0.081048629	2.428183758	1.35E-07	1.20E-07	0.3932818	0.34412766	1.8200834	0	0.000113173	0	0.000113173	0
Mthfd1	0.918951371	0.081048629	2.428183758	1.39E-05	3.46E-05	-1.2113969	-1.1986322	1.22251	0.006896552	0.0871435	0.006896552	0.078202807	0
Trim59	0.918951371	0.081048629	2.428183758	0.000154506	8.36E-05	1.0755955	1.1216288	0.97690237	0.21724138	0.16738343	0.189655172	0.137958352	0
Ddx60	0.918951371	0.081048629	2.428183758	1.98E-05	4.07E-05	-0.5743679	-0.5518341	1.8199328	0.020689655	0.0663196	0.017241379	0.053304663	0
Penk	0.918951371	0.081048629	2.428183758	2.92E-07	3.40E-07	0.034612276	0.013587952	2.0380018	0	0	0	0	0
Cby3	0.918951371	0.081048629	2.428183758	1.05E-07	1.11E-07	-0.1012445	-0.11383057	1.9094468	0	0.000113173	0	0.000113173	0
Bdh2	0.918751251	0.081248749	2.425499872	6.88E-08	7.85E-08	-0.18388648	-0.19911957	1.8742517	0	0	0	0	0
Gm28062	0.918751251	0.081248749	2.425499872	2.41E-07	1.61E-07	0.79575956	0.77381516	1.7965693	0	0.000226347	0	0.000226347	0
Cdr2l	0.918751251	0.081248749	2.425499872	5.19E-06	2.31E-06	1.542017	1.4164715	1.3080208	0.006896552	0.003961069	0.006896552	0.003734722	0
Podnl1	0.918751251	0.081248749	2.425499872	1.98E-06	3.76E-06	-0.54498804	-0.5366726	1.8407872	0	0.008488003	0	0.008261657	0
Usp2	0.918751251	0.081248749	2.425499872	1.65E-05	7.70E-06	1.264751	1.1900396	1.1479268	0.027586207	0.013467632	0.027586207	0.012449072	0
Zc3h12c	0.918751251	0.081248749	2.425499872	9.33E-07	6.11E-07	0.8209798	0.77926254	1.818965	0.003448276	0.000792214	0.003448276	0.000792214	0
Lyn	0.918751251	0.081248749	2.425499872	2.45E-06	1.51E-06	1.191546	1.1876831	1.5697705	0.003448276	0.001697601	0.003448276	0.001697601	0
Spatc1l	0.918751251	0.081248749	2.425499872	9.76E-08	1.25E-07	-0.35688174	-0.3788929	1.9076031	0	0	0	0	0
9530036M11Rik	0.918751251	0.081248749	2.425499872	1.96E-07	2.38E-07	-0.3261372	-0.3576355	1.8193079	0	0.00033952	0	0.00033952	0
Nme4	0.918751251	0.081248749	2.425499872	9.67E-06	2.20E-05	-1.0168374	-1.046896	1.3477157	0	0.05251245	0	0.048438207	0
4933406C10Rik	0.918751251	0.081248749	2.425499872	7.85E-06	1.70E-05	-0.46098554	-0.49545097	1.9023131	0	0.026935264	0	0.023653237	0
Spire1	0.918551131	0.081448869	2.422822006	1.14E-07	1.72E-07	-0.5786398	-0.6133728	1.8578842	0	0.000452694	0	0.00033952	0
Mkx	0.918551131	0.081448869	2.422822006	3.44E-07	1.96E-07	1.1603497	1.0999088	1.6985731	0	0.000226347	0	0.000226347	0
Ighd	0.918551131	0.081448869	2.422822006	2.06E-06	4.05E-06	0.068772286	0.27832794	1.7826309	0.006896552	0.01674966	0.006896552	0.01505206	0
Pglyrp1	0.918551131	0.081448869	2.422822006	3.74E-06	1.25E-05	-0.7880687	-0.48456573	2.0091324	0.003448276	0.040289722	0.003448276	0.033272974	0
Ttll11	0.918551131	0.081448869	2.422822006	1.05E-07	1.30E-07	-0.39587274	-0.42410278	1.8656167	0	0.000113173	0	0.000113173	0
Ly6c2	0.918551131	0.081448869	2.422822006	2.09E-06	1.33E-05	-1.0285127	-0.5501785	2.5641153	0	0.07062019	0	0.02376641	0
Rbpms	0.918551131	0.081448869	2.422822006	2.34E-06	1.96E-06	0.7133087	0.7396889	1.8329161	0	0.003508375	0	0.003055681	0
Diras2	0.918551131	0.081448869	2.422822006	1.25E-07	1.21E-07	-0.014619006	-0.031354904	1.8241898	0	0	0	0	0
Ccdc79	0.918551131	0.081448869	2.422822006	8.27E-08	1.01E-07	-0.36677343	-0.3964119	1.8565364	0	0.000113173	0	0.000113173	0
Gm26632	0.918551131	0.081448869	2.422822006	3.50E-07	3.68E-07	0.290442	0.24056053	1.9074422	0	0.000452694	0	0.000452694	0
Gm8281	0.918551131	0.081448869	2.422822006	1.13E-07	9.71E-08	0.3383705	0.30842972	1.9709394	0	0	0	0	0
Gm14762	0.918551131	0.081448869	2.422822006	9.00E-07	5.30E-07	1.0620477	1.0028095	1.6528369	0	0.000792214	0	0.00067904	0
Cacnb2	0.918551131	0.081448869	2.422822006	1.39E-07	1.05E-07	0.56153303	0.54473114	1.7547176	0	0	0	0	0
Plscr1	0.918551131	0.081448869	2.422822006	2.34E-06	2.15E-06	0.7103471	0.6222191	1.8403563	0	0.003508375	0	0.003395201	0
Platr31	0.918351011	0.081648989	2.420150128	9.13E-08	1.07E-07	-0.24824621	-0.28315926	1.7946147	0	0	0	0	0
Gm4221	0.918351011	0.081648989	2.420150128	1.99E-07	1.23E-07	0.9281096	0.89113235	1.654855	0	0	0	0	0
Ascl2	0.918351011	0.081648989	2.420150128	1.13E-07	1.22E-07	-0.022829534	-0.08246231	1.8728982	0	0.000113173	0	0.000113173	0
Krt8	0.918351011	0.081648989	2.420150128	7.72E-07	8.86E-07	-0.082793586	-0.0759449	1.8347526	0	0.001131734	0	0.000792214	0
Rpgrip1l	0.918351011	0.081648989	2.420150128	1.75E-05	8.18E-06	1.2799368	1.253315	1.1566702	0.031034483	0.01539158	0.031034483	0.014259846	0
Prox1	0.918351011	0.081648989	2.420150128	1.06E-07	1.04E-07	0.13321403	0.12408638	1.8779346	0	0	0	0	0
Ncan	0.918351011	0.081648989	2.420150128	1.00E-07	1.12E-07	-0.17350653	-0.21822548	1.9188443	0	0.000226347	0	0.000226347	0
Nabp1	0.918351011	0.081648989	2.420150128	0.000496778	0.000239894	1.3545841	1.2710333	1.1727735	0.5965517	0.39350384	0.396551724	0.28949751	0
Slc30a3	0.918351011	0.081648989	2.420150128	1.10E-07	1.25E-07	-0.16604537	-0.20371628	1.8715316	0	0.000113173	0	0.000113173	0
Ttc26	0.918351011	0.081648989	2.420150128	1.46E-06	7.03E-07	1.4336473	1.3380871	1.5740352	0	0.000113173	0	0.000113173	0
Spire2	0.918351011	0.081648989	2.420150128	2.14E-07	1.69E-07	0.63016677	0.56069374	1.8662796	0	0.000452694	0	0.000226347	0
Cited4	0.918351011	0.081648989	2.420150128	2.44E-06	2.00E-06	0.77987134	0.6911926	1.7850173	0	0.002376641	0	0.002376641	0
Zfhx2os	0.918351011	0.081648989	2.420150128	9.12E-08	1.02E-07	-0.14076295	-0.18535805	1.8876703	0	0	0	0	0
Cgn	0.918351011	0.081648989	2.420150128	3.27E-07	1.97E-07	0.8743585	0.84319305	1.7217394	0	0.000452694	0	0.00033952	0
Mgl2	0.918150891	0.081849109	2.417484211	1.68E-07	2.23E-07	-0.360358	-0.38759804	1.7205496	0	0.00067904	0	0.00067904	0
Tshb	0.918150891	0.081849109	2.417484211	1.56E-07	1.18E-07	0.48945785	0.4848957	1.7607188	0	0	0	0	0
Atp2b2	0.918150891	0.081849109	2.417484211	1.47E-07	1.01E-07	0.73842967	0.67881393	1.7598203	0	0	0	0	0
Htr1b	0.918150891	0.081849109	2.417484211	1.24E-07	1.75E-07	-0.52208364	-0.5174656	1.8746659	0	0	0	0	0
Ap3s1	0.918150891	0.081849109	2.417484211	0.001108415	0.00050986	1.5232607	1.6125326	1.2083396	1.6551725	1.0061114	0.768965517	0.544250792	0
Gm26690	0.918150891	0.081849109	2.417484211	1.37E-05	6.04E-06	1.2953324	1.1957741	1.0219283	0.006896552	0.010525124	0.006896552	0.009959258	0
Trbv15	0.91795077	0.08204923	2.414824224	7.69E-06	3.53E-06	1.3200405	1.2870235	1.2024413	0	0.005545496	0	0.005092802	0
Gm5878	0.91795077	0.08204923	2.414824224	1.76E-07	1.29E-07	0.5604944	0.53017426	1.7057444	0	0.000113173	0	0.000113173	0
Ptrf	0.91795077	0.08204923	2.414824224	9.73E-08	9.68E-08	0.028878564	0.037174225	1.9265096	0	0	0	0	0
Arsb	0.91795077	0.08204923	2.414824224	1.07E-06	3.37E-06	-0.7149558	-0.51678467	2.0302868	0.003448276	0.008601177	0.003448276	0.00803531	0
Gm16239	0.91795077	0.08204923	2.414824224	3.55E-07	1.93E-07	1.2878922	1.163475	1.7130506	0	0.000452694	0	0.000452694	0
Zfp467	0.91795077	0.08204923	2.414824224	2.61E-05	3.96E-05	-0.16312112	-0.22783375	1.9652975	0.006896552	0.055002265	0.006896552	0.049796288	0
Gm17077	0.91795077	0.08204923	2.414824224	2.76E-07	3.71E-07	-0.48903355	-0.5245857	1.7681103	0	0.000792214	0	0.000792214	0
Clic4	0.91795077	0.08204923	2.414824224	0.000100635	4.81E-05	1.342829	1.3738985	1.0072529	0.11034483	0.067904025	0.096551724	0.061000453	0
1700025N23Rik	0.91795077	0.08204923	2.414824224	2.52E-07	1.57E-07	0.99946415	0.9521332	1.6741892	0	0	0	0	0
Pde4a	0.91795077	0.08204923	2.414824224	1.07E-06	1.99E-06	-0.5266962	-0.5675869	1.7273984	0.003448276	0.003734722	0.003448276	0.003621548	0
Spry1	0.91795077	0.08204923	2.414824224	1.14E-06	1.90E-06	-0.49873304	-0.45197678	1.9262581	0	0.004866455	0	0.003847895	0
Agtrap	0.91775065	0.08224935	2.412170138	9.63E-05	4.84E-05	1.0964235	1.0522976	0.7391599	0.10689655	0.0837483	0.1	0.076731553	0
Fam178b	0.91775065	0.08224935	2.412170138	1.20E-07	1.10E-07	0.22191113	0.2150917	1.9174522	0	0.000113173	0	0.000113173	0
Mettl21b	0.91775065	0.08224935	2.412170138	1.55E-07	2.22E-07	-0.5667045	-0.5655079	1.8436143	0	0.000452694	0	0.000452694	0
B4galt2	0.91775065	0.08224935	2.412170138	2.36E-07	1.61E-07	0.7909893	0.7360344	1.6435204	0	0	0	0	0
Gstt1	0.91775065	0.08224935	2.412170138	1.53E-07	2.17E-07	-0.49280804	-0.5300484	1.7805991	0	0.000226347	0	0.000226347	0
Iglon5	0.91775065	0.08224935	2.412170138	9.24E-08	8.18E-08	0.29791984	0.279047	1.9177486	0	0	0	0	0
Gm10684	0.91755053	0.08244947	2.409521925	1.02E-07	1.58E-07	-0.49214348	-0.5438194	1.9708402	0	0.000113173	0	0.000113173	0
Egr4	0.91755053	0.08244947	2.409521925	2.26E-07	2.28E-07	0.30385044	0.26867867	1.9723778	0	0.000113173	0	0.000113173	0
Pde2a	0.91755053	0.08244947	2.409521925	6.57E-07	2.79E-06	-1.0601194	-0.79722023	1.9781989	0.003448276	0.00939339	0.003448276	0.00871435	0
Dcaf17	0.91755053	0.08244947	2.409521925	0.000218262	0.000118466	0.9359389	0.9358673	0.5887721	0.2413793	0.23630603	0.206896552	0.198619285	0
Kcnn1	0.91755053	0.08244947	2.409521925	1.24E-07	1.15E-07	0.27664608	0.25489426	1.9460512	0	0.000226347	0	0.000226347	0
Asb17os	0.91755053	0.08244947	2.409521925	9.25E-08	1.09E-07	-0.24314041	-0.26361656	1.8822193	0	0.000113173	0	0.000113173	0
Sall3	0.91755053	0.08244947	2.409521925	3.65E-07	2.17E-07	1.0979506	0.99354744	1.7178984	0	0	0	0	0
Gm44276	0.91755053	0.08244947	2.409521925	9.60E-08	1.05E-07	-0.09025354	-0.113054276	1.8654293	0	0	0	0	0
Acsm2	0.91755053	0.08244947	2.409521925	2.67E-07	1.67E-07	1.0172899	0.9466114	1.7188503	0	0.00033952	0	0.00033952	0
Bcl2a1b	0.91735041	0.08264959	2.406879555	1.09E-05	2.28E-05	-0.9228774	-0.8945961	1.7759871	0.013793103	0.040402897	0.013793103	0.03112268	0
Fmr1nb	0.91735041	0.08264959	2.406879555	1.97E-07	1.99E-07	0.02042117	-0.02664566	1.8246452	0	0	0	0	0
Havcr2	0.91735041	0.08264959	2.406879555	8.20E-08	9.52E-08	-0.25475556	-0.23493004	1.9338648	0	0	0	0	0
Rbm47	0.91735041	0.08264959	2.406879555	1.04E-06	8.51E-07	0.53830713	0.46369743	1.9651061	0	0.001697601	0	0.001584427	0
Rcn1	0.91735041	0.08264959	2.406879555	9.32E-06	2.26E-05	-0.9273638	-0.9455519	1.5374622	0.024137931	0.06518787	0.024137931	0.058623812	0
Gm26551	0.91735041	0.08264959	2.406879555	0.000318958	0.000155713	1.2062712	1.1393194	0.8627269	0.30689654	0.24524672	0.262068966	0.199411498	0
Gpr45	0.91715029	0.08284971	2.404243001	3.76E-07	4.97E-07	-0.42337447	-0.44784737	1.8552545	0	0.000792214	0	0.000792214	0
Nrep	0.91715029	0.08284971	2.404243001	1.59E-07	1.79E-07	-0.07501017	-0.147192	1.9709144	0	0.000226347	0	0.000226347	0
Gm26858	0.91715029	0.08284971	2.404243001	2.50E-07	1.48E-07	1.0137177	0.9078293	1.7919399	0.003448276	0.00033952	0.003448276	0.00033952	0
Ifnab	0.91715029	0.08284971	2.404243001	1.24E-07	1.39E-07	-0.13020387	-0.15268517	1.8269945	0	0	0	0	0
Pdcd1	0.91715029	0.08284971	2.404243001	1.70E-05	3.64E-05	-0.5643417	-0.46062088	2.0250797	0.013793103	0.08272974	0.013793103	0.061226799	0
Gm15402	0.91715029	0.08284971	2.404243001	2.13E-07	1.55E-07	0.64595044	0.6213894	1.705385	0	0.000226347	0	0.000226347	0
Galnt14	0.91715029	0.08284971	2.404243001	8.76E-08	9.88E-08	-0.0734321	-0.06053734	1.9377979	0	0	0	0	0
Gm37637	0.91715029	0.08284971	2.404243001	1.50E-07	2.19E-07	-0.6122533	-0.62290955	1.8472579	0	0.000226347	0	0.000226347	0
Nim1k	0.91715029	0.08284971	2.404243001	6.65E-05	2.98E-05	1.2797047	1.191926	0.9649682	0.0862069	0.05421005	0.072413793	0.049456768	0
Upp1	0.91715029	0.08284971	2.404243001	7.62E-08	7.16E-08	0.15117458	0.14982033	1.8700664	0	0	0	0	0
Ttn	0.91715029	0.08284971	2.404243001	2.92E-07	2.10E-07	0.48160318	0.4875641	1.9157333	0	0.000226347	0	0.000226347	0
Trav6-2	0.91715029	0.08284971	2.404243001	1.87E-06	9.31E-07	1.1801316	1.0928993	1.5879142	0	0.001018561	0	0.00033952	0
Cygb	0.91715029	0.08284971	2.404243001	1.38E-07	1.35E-07	0.10717523	0.087402344	1.8955467	0	0	0	0	0
Med9os	0.91715029	0.08284971	2.404243001	2.76E-07	1.68E-07	0.7809114	0.77557755	1.620114	0	0.000113173	0	0.000113173	0
4732419C18Rik	0.91715029	0.08284971	2.404243001	6.20E-07	7.26E-07	-0.35636804	-0.39654922	1.7985274	0	0.000452694	0	0.000452694	0
Rnf144b	0.91715029	0.08284971	2.404243001	3.16E-07	2.69E-07	0.3220508	0.29803085	1.8513209	0	0.000452694	0	0.000452694	0
Sprn	0.91715029	0.08284971	2.404243001	1.25E-07	1.17E-07	0.19177952	0.16082	1.8510163	0	0	0	0	0
Grhl2	0.91715029	0.08284971	2.404243001	1.13E-07	1.21E-07	-0.10419966	-0.12929916	1.7917756	0	0.00033952	0	0.00033952	0
Prss23	0.91715029	0.08284971	2.404243001	1.03E-07	1.03E-07	0.042102937	-0.019529343	1.8611013	0	0.000113173	0	0.000113173	0
Hspa4l	0.91695017	0.08304983	2.401612233	0.000214056	0.000146295	0.8594267	0.91771126	1.3310245	0.33448276	0.29775918	0.231034483	0.216953373	0
Gm44066	0.91695017	0.08304983	2.401612233	4.62E-07	7.04E-07	-0.5428092	-0.60162354	1.7722079	0	0.00067904	0	0.00067904	0
Sec16b	0.91695017	0.08304983	2.401612233	2.49E-07	3.10E-07	-0.3154087	-0.30793762	1.9500971	0	0.000226347	0	0.000226347	0
2010107G23Rik	0.91695017	0.08304983	2.401612233	1.06E-06	8.20E-07	0.72328436	0.6345024	1.8759154	0	0.000905387	0	0.000905387	0
P2ry13	0.91695017	0.08304983	2.401612233	1.06E-07	1.19E-07	-0.15873271	-0.19911003	1.8262957	0	0.000113173	0	0.000113173	0
Gm10384	0.91695017	0.08304983	2.401612233	8.30E-07	4.35E-07	1.2736313	1.1764965	1.4983273	0	0.000792214	0	0.000792214	0
Lca5	0.91695017	0.08304983	2.401612233	1.93E-05	9.42E-06	1.209039	1.2025614	1.1154048	0.013793103	0.020371208	0.013793103	0.019126301	0
Dnah12	0.91695017	0.08304983	2.401612233	1.52E-07	2.07E-07	-0.6102048	-0.614748	1.7991515	0	0.000226347	0	0.000226347	0
Ctdspl	0.91695017	0.08304983	2.401612233	1.76E-05	1.21E-05	1.4931264	0.9313097	2.3131642	0.03448276	0.027501132	0.034482759	0.024671797	0
Thsd7a	0.91695017	0.08304983	2.401612233	1.56E-07	1.50E-07	0.13597201	0.13617325	1.8375183	0	0	0	0	0
Ptgds	0.91695017	0.08304983	2.401612233	1.27E-07	1.87E-07	-0.44853166	-0.49217606	1.9793403	0	0.000452694	0	0.000452694	0
Shisa2	0.91695017	0.08304983	2.401612233	1.09E-07	1.01E-07	0.15865351	0.14454842	1.7695667	0	0.000226347	0	0.000226347	0
Ptprf	0.91695017	0.08304983	2.401612233	0.000140913	5.50E-05	2.0526989	1.665515	1.7760683	0.10344828	0.074241735	0.096551724	0.068130376	0
Casp1	0.91695017	0.08304983	2.401612233	3.86E-07	6.11E-07	-0.2789681	-0.29083252	1.9070454	0	0.000565867	0	0.000452694	0
5430421N21Rik	0.91675005	0.08324995	2.398987224	4.82E-07	3.89E-07	0.7522754	0.69198036	1.8042835	0	0.000226347	0	0.000226347	0
Fcor	0.91675005	0.08324995	2.398987224	7.00E-07	1.22E-06	-0.516814	-0.5660782	1.8795704	0	0.001697601	0	0.001358081	0
Lgr6	0.91675005	0.08324995	2.398987224	1.17E-07	1.71E-07	-0.54579544	-0.56012535	1.867667	0	0.00033952	0	0.00033952	0
4930540M05Rik	0.91675005	0.08324995	2.398987224	2.23E-07	1.58E-07	0.6232646	0.57879066	1.7629638	0	0.000113173	0	0.000113173	0
Gm10644	0.91675005	0.08324995	2.398987224	6.23E-07	1.01E-06	-0.5719383	-0.6629276	1.6929384	0	0.001810774	0	0.001810774	0
Tbr1	0.91675005	0.08324995	2.398987224	1.20E-07	1.41E-07	-0.2624283	-0.26075554	1.8233876	0	0.000113173	0	0.000113173	0
Tcte2	0.91675005	0.08324995	2.398987224	1.34E-07	1.35E-07	0.05568071	0.014705658	1.8418351	0	0.000113173	0	0.000113173	0
1110017D15Rik	0.91675005	0.08324995	2.398987224	1.07E-07	1.03E-07	0.12714101	0.08419037	1.7985215	0	0.000226347	0	0.000226347	0
Cxcr5	0.91675005	0.08324995	2.398987224	1.67E-07	2.32E-07	-0.35602373	-0.36800766	1.9462636	0	0.00033952	0	0.00033952	0
Tnfrsf19	0.91675005	0.08324995	2.398987224	1.88E-06	1.28E-06	0.64945763	0.6502476	1.7046479	0	0.002037121	0	0.002037121	0
Rin2	0.91675005	0.08324995	2.398987224	1.70E-06	7.73E-07	1.5131468	1.3598328	1.6443235	0.003448276	0.00067904	0.003448276	0.00067904	0
Gm9530	0.91654993	0.08345007	2.396367946	3.56E-06	1.61E-06	1.5861571	1.3507195	1.4429913	0	0.002263468	0	0.002150294	0
Mfap4	0.91654993	0.08345007	2.396367946	1.08E-07	1.12E-07	-0.043670896	-0.10002518	1.8343339	0	0.000113173	0	0.000113173	0
Nek10	0.91654993	0.08345007	2.396367946	1.41E-07	1.21E-07	0.41709337	0.37555885	1.802144	0	0.000226347	0	0.000226347	0
Clec4n	0.91654993	0.08345007	2.396367946	4.40E-07	3.29E-07	0.7565918	0.7043228	1.7413539	0	0.000226347	0	0.000226347	0
Trbv12-2	0.91654993	0.08345007	2.396367946	4.23E-05	2.17E-05	1.223224	1.2135963	0.99239826	0.027586207	0.01641014	0.024137931	0.015278407	0
Dhcr24	0.91654993	0.08345007	2.396367946	4.98E-05	2.28E-05	1.4357764	1.2711401	1.2206777	0.04137931	0.039271165	0.037931034	0.036894522	0
P2ry12	0.91654993	0.08345007	2.396367946	2.83E-07	2.71E-07	0.0997228	0.0573864	1.727164	0	0.000452694	0	0.00033952	0
Dcdc2c	0.91654993	0.08345007	2.396367946	9.01E-08	1.20E-07	-0.43609712	-0.45763588	1.8566575	0	0.000113173	0	0.000113173	0
Gm10399	0.91634981	0.08365019	2.393754371	1.91E-07	1.18E-07	0.92856467	0.88293076	1.6908506	0	0.000113173	0	0.000113173	0
Adig	0.91634981	0.08365019	2.393754371	2.03E-07	1.26E-07	0.97256076	0.881361	1.7629607	0	0.000226347	0	0.000226347	0
4931406B18Rik	0.91634981	0.08365019	2.393754371	1.18E-07	1.11E-07	0.16350879	0.1320076	1.8420941	0	0	0	0	0
Sema4c	0.91634981	0.08365019	2.393754371	3.94E-06	1.85E-06	1.6771088	1.3762875	1.7726912	0.003448276	0.002942508	0.003448276	0.002829335	0
Ldhb	0.91634981	0.08365019	2.393754371	0.00166104	0.00067846	1.942476	1.5741024	1.6526077	2.3689656	1.284631	0.893103448	0.556360344	0
Wfdc17	0.91634981	0.08365019	2.393754371	3.59E-07	3.60E-07	0.27457362	0.23136902	1.8189429	0	0.000565867	0	0.000452694	0
Pik3cg	0.91634981	0.08365019	2.393754371	0.000156621	8.88E-05	1.1326901	1.2807598	1.155302	0.12413793	0.14248529	0.113793103	0.125396107	0
Ccr4	0.91634981	0.08365019	2.393754371	0.000157956	0.000119186	1.3364166	0.99154186	2.1575673	0.113793105	0.16444093	0.096551724	0.131054776	0
2210010C04Rik	0.91614969	0.08385031	2.391146472	5.87E-07	3.70E-07	0.966593	0.9126377	1.5362412	0	0.00033952	0	0.00033952	0
5930422O12Rik	0.91614969	0.08385031	2.391146472	2.76E-07	1.60E-07	1.099278	0.9716263	1.7117898	0	0.000113173	0	0.000113173	0
Lrrc6	0.91614969	0.08385031	2.391146472	8.88E-08	1.08E-07	-0.29883146	-0.31352615	1.911235	0	0	0	0	0
Prtg	0.91614969	0.08385031	2.391146472	2.39E-07	1.79E-07	0.6183912	0.5535641	1.8272402	0	0.000226347	0	0.000113173	0
Mcidas	0.91614969	0.08385031	2.391146472	2.45E-07	1.67E-07	0.77178234	0.7298126	1.759469	0	0.000226347	0	0.000226347	0
Tnfaip3	0.91614969	0.08385031	2.391146472	7.60E-05	3.93E-05	1.2055142	1.180521	1.0712777	0.062068965	0.06258488	0.05862069	0.056586691	0
Scn2b	0.91614969	0.08385031	2.391146472	4.30E-06	1.86E-06	1.2736194	1.2196751	1.3112636	0.003448276	0.001358081	0.003448276	0.001358081	0
Ahr	0.91614969	0.08385031	2.391146472	3.43E-06	7.88E-06	-1.025083	-1.0666008	1.4154061	0.003448276	0.0157311	0.003448276	0.013920326	0
Zeb2os	0.91614969	0.08385031	2.391146472	1.31E-07	1.41E-07	-0.12796672	-0.16885376	1.7879597	0	0.000226347	0	0.000226347	0
Hc	0.91614969	0.08385031	2.391146472	1.33E-07	1.44E-07	-0.03544706	-0.06418228	1.7805461	0	0	0	0	0
Scara3	0.91614969	0.08385031	2.391146472	1.22E-07	1.21E-07	0.12780318	0.10035324	1.8499622	0	0.000226347	0	0.000226347	0
Gm648	0.91614969	0.08385031	2.391146472	1.97E-07	1.24E-07	0.8450289	0.78788567	1.6182067	0	0.000226347	0	0.000226347	0
Tsc22d1	0.91614969	0.08385031	2.391146472	0.00013037	5.71E-05	1.5677743	1.4807987	1.328371	0.1724138	0.09178361	0.134482759	0.079221367	0
Gm14275	0.91614969	0.08385031	2.391146472	9.56E-08	1.12E-07	-0.29846892	-0.31167984	1.8228812	0	0.000226347	0	0.000226347	0
RP23-26A14.14	0.91614969	0.08385031	2.391146472	1.12E-07	1.22E-07	-0.07022641	-0.06707764	1.7751533	0	0	0	0	0
Alox15	0.91614969	0.08385031	2.391146472	1.06E-07	1.19E-07	-0.17448443	-0.19408417	1.8232073	0	0.000113173	0	0.000113173	0
Agbl2	0.91594957	0.08405043	2.388544221	1.48E-07	2.47E-07	-0.15276545	-0.20372391	1.9293542	0	0.001131734	0	0.000113173	0
Hba-a2	0.91594957	0.08405043	2.388544221	6.79E-06	2.77E-06	1.1895146	1.1532955	1.5452266	0	0.003282028	0	0.001358081	0
Gm3468	0.91594957	0.08405043	2.388544221	4.23E-07	4.44E-07	-0.09152876	-0.076423645	1.8504235	0	0.000565867	0	0.000565867	0
Hip1	0.91594957	0.08405043	2.388544221	3.12E-06	1.55E-06	1.5009731	1.4024258	1.5247151	0	0.003395201	0	0.003168855	0
Gadd45g	0.91594957	0.08405043	2.388544221	6.45E-06	1.61E-05	-1.2810503	-1.251194	1.2702693	0.003448276	0.040402897	0.003448276	0.034857402	0
Trav15-3	0.91594957	0.08405043	2.388544221	1.78E-07	1.38E-07	0.5863575	0.5301895	1.7599386	0	0	0	0	0
Cdkl2	0.91594957	0.08405043	2.388544221	4.54E-07	8.02E-07	-0.850271	-0.9241028	1.6010092	0	0.001471254	0	0.001358081	0
Vcan	0.91594957	0.08405043	2.388544221	9.28E-07	5.26E-07	1.1069566	1.0083065	1.5243356	0	0.001018561	0	0.000905387	0
Adgre1	0.91594957	0.08405043	2.388544221	4.97E-07	2.68E-07	1.1473199	1.0351181	1.5658863	0	0.000113173	0	0.000113173	0
Gng4	0.91594957	0.08405043	2.388544221	8.33E-08	8.40E-08	0.10324629	0.09208298	1.9364831	0	0	0	0	0
Cd83	0.91594957	0.08405043	2.388544221	9.06E-07	1.33E-06	0.2687428	0.24918747	2.0849643	0	0.005545496	0	0.002376641	0
Siglec1	0.91594957	0.08405043	2.388544221	4.43E-07	3.18E-07	0.82169634	0.7703438	1.7199624	0	0.000113173	0	0.000113173	0
Iglc3	0.91594957	0.08405043	2.388544221	2.54E-07	2.23E-07	0.3794821	0.31646347	1.8214458	0	0	0	0	0
Tnnt2	0.91594957	0.08405043	2.388544221	1.55E-07	2.06E-07	-0.33567947	-0.3349533	1.9557693	0	0.000226347	0	0.000113173	0
Gm17455	0.91574945	0.08425055	2.385947592	2.20E-06	4.52E-06	-0.8840009	-0.9421711	1.5980723	0	0.008827523	0	0.008148483	0
Kirrel3	0.91574945	0.08425055	2.385947592	1.70E-07	1.16E-07	0.79716235	0.7281494	1.7441306	0	0.000226347	0	0.000226347	0
Gramd3	0.91574945	0.08425055	2.385947592	8.20E-05	6.26E-05	0.9734731	0.93479633	1.6053268	0.096551724	0.16251698	0.082758621	0.10909914	0
Loxl2	0.91574945	0.08425055	2.385947592	7.04E-05	3.84E-05	1.2110473	1.1654568	1.2196405	0.048275862	0.03644183	0.031034483	0.021389769	0
Gm15579	0.91574945	0.08425055	2.385947592	1.29E-07	1.08E-07	0.33916193	0.31711388	1.8843068	0	0.000113173	0	0.000113173	0
Ahnak2	0.91574945	0.08425055	2.385947592	9.83E-08	1.07E-07	-0.11253123	-0.13662148	1.8086901	0	0.000113173	0	0.000113173	0
Cacna1h	0.91574945	0.08425055	2.385947592	9.80E-08	1.11E-07	-0.15490535	-0.1607933	1.9926556	0	0.000226347	0	0.000226347	0
Zfp768	0.91574945	0.08425055	2.385947592	1.47E-07	1.13E-07	0.5005239	0.48516273	1.7017914	0	0	0	0	0
Shtn1	0.91574945	0.08425055	2.385947592	2.13E-07	1.36E-07	0.7838454	0.7726631	1.7671908	0	0	0	0	0
Atxn1	0.91574945	0.08425055	2.385947592	5.54E-05	2.55E-05	1.5046366	1.3888321	1.3183427	0.1	0.046627432	0.096551724	0.042892712	0
Atp6v1g3	0.91574945	0.08425055	2.385947592	1.27E-07	1.74E-07	-0.42346373	-0.43182564	1.8728458	0	0.000113173	0	0.000113173	0
Pilrb2	0.91574945	0.08425055	2.385947592	3.25E-07	2.85E-07	0.26376742	0.2625122	1.8437079	0	0	0	0	0
Cpxm1	0.91574945	0.08425055	2.385947592	1.44E-06	1.43E-06	0.50149244	0.46611404	1.997514	0	0.002829335	0	0.002602988	0
Angptl3	0.91574945	0.08425055	2.385947592	1.37E-07	1.39E-07	-0.01840666	-0.06039238	1.8129367	0	0	0	0	0
Pde8b	0.91554933	0.08445067	2.383356556	1.72E-07	2.21E-07	-0.35639566	-0.38996696	1.7978654	0	0.000226347	0	0.000226347	0
AW121686	0.91554933	0.08445067	2.383356556	1.51E-07	1.60E-07	-0.07995021	-0.10256004	1.9410886	0	0	0	0	0
Ephx2	0.91554933	0.08445067	2.383356556	1.01E-07	1.12E-07	-0.17259851	-0.21707344	1.827984	0	0.000113173	0	0.000113173	0
Scn8a	0.91554933	0.08445067	2.383356556	1.22E-07	2.16E-07	-0.62047666	-0.62805367	1.8459605	0	0.000565867	0	0.000452694	0
Ccdc122	0.91554933	0.08445067	2.383356556	6.83E-07	1.07E-06	-0.6657917	-0.7144451	1.5807664	0	0.001584427	0	0.001471254	0
Smim17	0.91554933	0.08445067	2.383356556	9.90E-08	1.20E-07	-0.24382623	-0.2652359	1.846305	0	0	0	0	0
Pcdhga7	0.91554933	0.08445067	2.383356556	2.02E-07	2.63E-07	-0.32923874	-0.36070633	1.7986674	0	0.000113173	0	0.000113173	0
Ahnak	0.91554933	0.08445067	2.383356556	6.74E-06	3.72E-05	-1.388551	-1.0399284	2.3280005	0.006896552	0.10604346	0.006896552	0.069827976	0
Lysmd2	0.91554933	0.08445067	2.383356556	6.79E-05	4.15E-05	1.0378667	1.0162945	1.5427728	0.113793105	0.081598006	0.106896552	0.071865097	0
Trim71	0.91554933	0.08445067	2.383356556	1.31E-07	1.43E-07	-0.08344614	-0.10983467	1.7894555	0	0	0	0	0
Rasl11a	0.91534921	0.08465079	2.380771088	3.06E-07	2.22E-07	0.58133984	0.57603455	1.7673947	0	0.000226347	0	0.000226347	0
Col5a1	0.91534921	0.08465079	2.380771088	2.46E-07	3.20E-07	-0.32853052	-0.37213516	1.896281	0	0.000452694	0	0.00033952	0
Cpeb3	0.91534921	0.08465079	2.380771088	2.98E-07	2.17E-07	0.6849346	0.62592316	1.7229137	0	0	0	0	0
Fam198a	0.91534921	0.08465079	2.380771088	1.13E-07	1.37E-07	-0.34799713	-0.36350822	1.8521769	0	0.000226347	0	0.000226347	0
Trav13n-4	0.91534921	0.08465079	2.380771088	3.34E-06	1.80E-06	1.1539642	1.10145	1.4190613	0.003448276	0.002263468	0.003448276	0.001810774	0
Dnm3os	0.91534921	0.08465079	2.380771088	1.77E-07	1.31E-07	0.5704858	0.56007385	1.7248975	0	0.000113173	0	0.000113173	0
Flt3	0.91534921	0.08465079	2.380771088	1.85E-06	1.08E-06	1.1134305	1.0315304	1.5460314	0.006896552	0.002037121	0.006896552	0.002037121	0
Gm13853	0.91534921	0.08465079	2.380771088	9.78E-08	1.04E-07	-0.073655166	-0.09406471	1.8669374	0	0.000113173	0	0.000113173	0
Mest	0.91534921	0.08465079	2.380771088	2.68E-07	1.53E-07	1.0960436	1.0055904	1.7259698	0	0	0	0	0
Hnf4a	0.91534921	0.08465079	2.380771088	2.43E-07	2.65E-07	0.20011865	0.1554718	1.881389	0	0.000113173	0	0.000113173	0
Epha1	0.91534921	0.08465079	2.380771088	1.42E-07	1.38E-07	0.15143405	0.14437866	1.8794632	0	0.000113173	0	0.000113173	0
Serpina3f	0.91534921	0.08465079	2.380771088	9.14E-08	8.21E-08	0.17304209	0.1846199	1.840116	0	0	0	0	0
Gm26834	0.91534921	0.08465079	2.380771088	1.51E-07	1.97E-07	-0.4286554	-0.43469048	1.8177862	0	0.000113173	0	0.000113173	0
Gm13391	0.91534921	0.08465079	2.380771088	1.62E-07	1.26E-07	0.5356947	0.5062809	1.9336257	0	0.000113173	0	0.000113173	0
Hnf1a	0.915149089	0.084850911	2.378191161	9.73E-08	9.37E-08	0.08843969	0.040021896	1.8915278	0	0	0	0	0
Gm15911	0.915149089	0.084850911	2.378191161	1.02E-07	1.23E-07	-0.33250892	-0.35429382	1.8574485	0	0.000226347	0	0.000226347	0
Ccnb1ip1	0.915149089	0.084850911	2.378191161	1.06E-07	1.15E-07	-0.11167241	-0.15825653	1.7969333	0	0.000113173	0	0.000113173	0
Glul	0.915149089	0.084850911	2.378191161	0.000139194	7.22E-05	1.0434324	1.0204248	0.68160796	0.17931035	0.15063377	0.151724138	0.136260751	0
RP23-191I16.4	0.915149089	0.084850911	2.378191161	1.46E-07	1.55E-07	-0.06914823	-0.099573135	1.8300539	0	0.000226347	0	0.000226347	0
Mpo	0.915149089	0.084850911	2.378191161	1.54E-07	1.47E-07	0.17535919	0.11283493	1.9018666	0	0.000226347	0	0.000226347	0
Cpa2	0.915149089	0.084850911	2.378191161	1.26E-07	1.95E-07	-0.71916366	-0.7313938	1.8537511	0	0.00033952	0	0.00033952	0
Chia1	0.915149089	0.084850911	2.378191161	1.13E-07	1.36E-07	-0.23110704	-0.2590561	1.8447636	0	0.000113173	0	0.000113173	0
Fgfr3	0.915149089	0.084850911	2.378191161	3.44E-07	2.14E-07	1.0563844	0.96819496	1.7548155	0	0.000113173	0	0.000113173	0
Ctla4	0.915149089	0.084850911	2.378191161	5.84E-06	8.07E-06	-0.2876716	-0.23634338	1.8059859	0.013793103	0.00871435	0.010344828	0.007922137	0
9630001P10Rik	0.915149089	0.084850911	2.378191161	1.16E-07	1.37E-07	-0.2831073	-0.2955265	1.8182582	0	0	0	0	0
Gm15523	0.915149089	0.084850911	2.378191161	1.20E-07	1.40E-07	-0.27421305	-0.30438805	1.8843318	0	0.000113173	0	0.000113173	0
Trbv21	0.915149089	0.084850911	2.378191161	3.49E-07	3.81E-07	-0.043783203	-0.09842491	1.8446038	0	0.000452694	0	0.00033952	0
Gm6117	0.914948969	0.085051031	2.375616749	9.86E-08	1.13E-07	-0.16214971	-0.17033768	1.851076	0	0.000113173	0	0.000113173	0
Hspb8	0.914948969	0.085051031	2.375616749	1.46E-07	9.99E-08	0.7752558	0.7179985	1.7780097	0	0.000226347	0	0.000226347	0
Tspan15	0.914948969	0.085051031	2.375616749	3.73E-07	5.65E-07	-0.3572846	-0.40627098	1.8003783	0	0.000452694	0	0.000452694	0
S1pr5	0.914948969	0.085051031	2.375616749	1.08E-07	1.11E-07	0.004132864	-0.013637543	1.8759339	0	0.000113173	0	0.000113173	0
Ly86	0.914948969	0.085051031	2.375616749	4.75E-07	4.13E-07	0.31556186	0.341156	1.697017	0	0.000565867	0	0.000452694	0
Cd9	0.914948969	0.085051031	2.375616749	1.86E-05	4.45E-05	-1.1669607	-1.1611681	1.1321496	0.031034483	0.0960842	0.031034483	0.081258488	0
Reep6	0.914948969	0.085051031	2.375616749	1.30E-07	1.58E-07	-0.23338029	-0.25133896	1.8171203	0	0.000226347	0	0.000113173	0
Spic	0.914948969	0.085051031	2.375616749	4.76E-07	3.44E-07	0.53687173	0.5207405	1.6978195	0	0.000565867	0	0.000565867	0
Rhobtb3	0.914948969	0.085051031	2.375616749	1.05E-06	6.27E-07	1.2429476	1.0135384	1.9701763	0	0	0	0	0
Csn2	0.914948969	0.085051031	2.375616749	7.74E-08	8.32E-08	-0.113297045	-0.12550545	1.8431607	0	0.000113173	0	0.000113173	0
A230087F16Rik	0.914948969	0.085051031	2.375616749	4.97E-07	3.11E-07	1.0390531	0.91929054	1.6743033	0	0.00033952	0	0.000226347	0
Mettl8	0.914948969	0.085051031	2.375616749	7.83E-05	4.27E-05	0.8941857	0.88833046	0.6276209	0.1	0.08171118	0.096551724	0.076505206	0
Gm5796	0.914748849	0.085251151	2.373047826	8.22E-08	7.24E-08	0.28136075	0.27864075	1.8582629	0	0	0	0	0
Ccdc184	0.914748849	0.085251151	2.373047826	9.52E-08	8.02E-08	0.36776653	0.36899948	1.9372412	0	0	0	0	0
RP23-428N8.3	0.914748849	0.085251151	2.373047826	3.08E-05	1.24E-05	1.2911736	1.2430573	1.141225	0.03448276	0.020484382	0.031034483	0.019578995	0
Aff2	0.914748849	0.085251151	2.373047826	1.03E-07	1.14E-07	-0.1311939	-0.16195297	1.8000574	0	0.000226347	0	0.000226347	0
Oscar	0.914748849	0.085251151	2.373047826	1.19E-07	1.25E-07	-0.058422323	-0.09674263	1.8205484	0	0.000226347	0	0.000226347	0
C1qc	0.914748849	0.085251151	2.373047826	2.59E-06	2.05E-06	0.5378247	0.5478554	1.6517017	0.003448276	0.001697601	0.003448276	0.001584427	0
Cd160	0.914748849	0.085251151	2.373047826	1.50E-05	3.52E-05	-0.94539183	-0.97330475	1.4590726	0.037931036	0.13965595	0.034482759	0.102648257	0
Cyp27a1	0.914748849	0.085251151	2.373047826	1.58E-07	1.54E-07	-0.004972445	0.012050629	1.8393589	0	0.000113173	0	0.000113173	0
Gm37336	0.914748849	0.085251151	2.373047826	9.02E-08	1.09E-07	-0.24361734	-0.26114273	1.8742214	0	0.000226347	0	0.000226347	0
A830019P07Rik	0.914748849	0.085251151	2.373047826	1.12E-07	1.12E-07	0.052752875	0.014503479	1.7847983	0	0	0	0	0
Hoga1	0.914748849	0.085251151	2.373047826	2.36E-07	2.33E-07	0.13382412	0.101924896	1.8235669	0	0.00033952	0	0.00033952	0
Zfp521	0.914748849	0.085251151	2.373047826	1.37E-07	1.44E-07	0.013635703	-0.006948471	1.9222924	0	0.000113173	0	0.000113173	0
Capn11	0.914748849	0.085251151	2.373047826	1.39E-06	8.80E-07	1.0171763	0.9453945	1.5067292	0	0.000113173	0	0.000113173	0
BC049352	0.914748849	0.085251151	2.373047826	5.78E-07	1.17E-06	-0.953451	-0.9673939	1.4261309	0	0.001697601	0	0.001471254	0
Glipr2	0.914748849	0.085251151	2.373047826	3.66E-05	9.50E-05	-1.1556029	-1.0905066	1.0724034	0.06551724	0.29628792	0.062068966	0.214124038	0
B4galnt4	0.914748849	0.085251151	2.373047826	2.41E-07	2.22E-07	0.09460003	0.07914734	1.7305652	0	0.00033952	0	0.00033952	0
Mt1	0.914748849	0.085251151	2.373047826	5.56E-07	8.48E-07	-0.5284262	-0.5463047	1.7490256	0	0.001131734	0	0.001131734	0
Hey1	0.914748849	0.085251151	2.373047826	3.80E-07	6.34E-07	-0.7264811	-0.7662411	1.7319635	0	0.001471254	0	0.001471254	0
Clca3a1	0.914748849	0.085251151	2.373047826	2.33E-07	4.77E-07	-0.5863445	-0.56416893	1.8049798	0	0.000792214	0	0.000792214	0
1700099I09Rik	0.914748849	0.085251151	2.373047826	1.56E-07	1.59E-07	-0.07214225	-0.08724785	1.8350775	0	0.000113173	0	0.000113173	0
Bach1	0.914748849	0.085251151	2.373047826	0.000285566	0.000128841	1.4908855	1.3563585	1.2544587	0.26551723	0.20178814	0.217241379	0.168288818	0
4932443L11Rik	0.914548729	0.085451271	2.370484365	2.51E-07	1.84E-07	0.6653874	0.576828	1.8006754	0	0.000226347	0	0.000226347	0
Kcnj8	0.914548729	0.085451271	2.370484365	1.73E-07	3.49E-07	-0.5201103	-0.49444962	1.9841919	0	0.001018561	0	0.00067904	0
Map1b	0.914548729	0.085451271	2.370484365	5.02E-07	7.30E-07	-0.2653332	-0.2804432	1.8455513	0	0.001018561	0	0.00101856	0
Pknox2	0.914548729	0.085451271	2.370484365	1.71E-07	1.55E-07	0.18983811	0.16921806	1.8940425	0	0.000113173	0	0.000113173	0
Spib	0.914548729	0.085451271	2.370484365	3.10E-07	3.13E-07	0.11175294	0.09203148	1.8020324	0	0.000565867	0	0.000565867	0
Dbh	0.914548729	0.085451271	2.370484365	2.28E-07	1.96E-07	0.3475303	0.32521248	1.8473035	0	0.000113173	0	0.000113173	0
Ltb4r1	0.914548729	0.085451271	2.370484365	1.32E-07	1.28E-07	0.11841144	0.099098206	1.8066381	0	0	0	0	0
Lypd1	0.914548729	0.085451271	2.370484365	9.92E-07	5.90E-07	1.1593361	1.0451698	1.6184657	0.003448276	0.001131734	0.003448276	0.00067904	0
Gm26797	0.914548729	0.085451271	2.370484365	1.86E-07	2.07E-07	-0.14575076	-0.14245987	1.8304389	0	0.000226347	0	0.000226347	0
4933409D19Rik	0.914548729	0.085451271	2.370484365	9.02E-08	1.04E-07	-0.19846429	-0.22807884	1.8433357	0	0	0	0	0
Gja1	0.914548729	0.085451271	2.370484365	9.59E-08	1.23E-07	-0.335872	-0.37508965	1.8544741	0	0	0	0	0
Fam184a	0.914548729	0.085451271	2.370484365	1.23E-06	7.83E-07	1.1607922	1.0775719	1.637005	0	0.00033952	0	0.00033952	0
Tfap4	0.914548729	0.085451271	2.370484365	1.13E-05	2.36E-05	-0.803985	-0.79853153	1.512921	0.006896552	0.05986872	0.006896552	0.056699864	0
Cnn3	0.914548729	0.085451271	2.370484365	0.000670755	0.000386639	1.1450706	1.1125832	1.2730879	0.97931033	0.7589407	0.510344828	0.443413309	0
Ppp1r42	0.914548729	0.085451271	2.370484365	1.03E-07	1.26E-07	-0.13275334	-0.17694855	1.8680905	0	0	0	0	0
Tmem30c	0.914348609	0.085651391	2.36792634	5.31E-07	3.89E-07	0.7594468	0.6846237	1.7429694	0	0.000452694	0	0.000452694	0
Sparc	0.914348609	0.085651391	2.36792634	1.05E-07	1.12E-07	-0.047890928	-0.085422516	1.8843738	0	0.000226347	0	0.000226347	0
Gm26735	0.914348609	0.085651391	2.36792634	0.000224959	9.75E-05	1.8060076	1.4589701	1.6063855	0.26206896	0.1241512	0.231034483	0.108533273	0
Gm12061	0.914348609	0.085651391	2.36792634	1.55E-07	1.38E-07	0.1937738	0.1661148	1.7696224	0	0.000226347	0	0.000226347	0
Gm37335	0.914348609	0.085651391	2.36792634	1.06E-07	1.18E-07	-0.1335503	-0.16594887	1.8348169	0	0	0	0	0
Gm36992	0.914348609	0.085651391	2.36792634	2.37E-07	1.74E-07	0.7358568	0.6736202	1.8047518	0	0.000226347	0	0.000226347	0
4930479D17Rik	0.914348609	0.085651391	2.36792634	1.49E-07	1.52E-07	-0.05847809	-0.1147995	1.787694	0	0.000226347	0	0.000226347	0
Sytl2	0.914348609	0.085651391	2.36792634	4.69E-05	4.39E-05	0.48184824	0.4493389	1.7188948	0.013793103	0.05160706	0.013793103	0.043005885	0
4931440J10Rik	0.914348609	0.085651391	2.36792634	8.93E-08	1.21E-07	-0.37427333	-0.43142128	1.8858694	0	0.000113173	0	0.000113173	0
8030442B05Rik	0.914348609	0.085651391	2.36792634	1.30E-07	1.01E-07	0.5085637	0.49187088	1.7528578	0	0.000226347	0	0.000226347	0
Nefm	0.914348609	0.085651391	2.36792634	7.93E-08	8.56E-08	-0.09728788	-0.100976944	1.9264778	0	0	0	0	0
Ypel2	0.914148489	0.085851511	2.365373727	6.51E-05	2.85E-05	1.471756	1.2746239	1.2175051	0.1	0.05681304	0.086206897	0.051833409	0
Trim24	0.914148489	0.085851511	2.365373727	0.000299619	0.000150628	1.2703962	1.2500095	1.0368484	0.33793104	0.25316885	0.272413793	0.20982345	0
Cited1	0.914148489	0.085851511	2.365373727	1.59E-07	1.99E-07	-0.439371	-0.44991684	1.8147299	0	0.000565867	0	0.000565867	0
Cxcl9	0.914148489	0.085851511	2.365373727	5.70E-07	3.84E-07	0.66200846	0.5980625	1.7095525	0.003448276	0	0.003448276	0	0
Yipf7	0.914148489	0.085851511	2.365373727	1.71E-07	1.08E-07	0.90638936	0.81947327	1.7182953	0	0.000226347	0	0.000226347	0
Tmcc3	0.914148489	0.085851511	2.365373727	4.82E-05	2.75E-05	1.5480465	1.1796694	1.937303	0.05172414	0.043005884	0.051724138	0.03881847	0
Trav6d-3	0.914148489	0.085851511	2.365373727	1.22E-07	1.17E-07	0.12257781	0.07897186	1.8720317	0	0.000113173	0	0.000113173	0
Prss8	0.914148489	0.085851511	2.365373727	1.59E-07	1.19E-07	0.5610792	0.48198128	1.8733649	0	0.000113173	0	0.000113173	0
Fxyd6	0.914148489	0.085851511	2.365373727	8.76E-08	1.05E-07	-0.22747298	-0.23387909	1.9055892	0	0	0	0	0
Oprl1	0.913948369	0.086051631	2.362826499	3.87E-07	2.69E-07	0.6516318	0.589283	1.9527261	0	0.000792214	0	0.00067904	0
Gm26691	0.913948369	0.086051631	2.362826499	1.80E-07	1.18E-07	0.81636256	0.7972832	1.6845311	0	0.000113173	0	0.000113173	0
4931423N10Rik	0.913948369	0.086051631	2.362826499	1.03E-07	1.23E-07	-0.30160382	-0.3112316	1.7877433	0	0.000226347	0	0.000226347	0
Dnm1	0.913948369	0.086051631	2.362826499	1.34E-07	1.35E-07	0.053874347	0.03531456	1.8347864	0	0.000226347	0	0.000226347	0
Panct2	0.913948369	0.086051631	2.362826499	8.02E-08	1.03E-07	-0.45914078	-0.46134758	1.8486018	0	0.000113173	0	0.000113173	0
Il18r1	0.913948369	0.086051631	2.362826499	3.28E-05	1.91E-05	0.69214886	0.685215	1.9169295	0.093103446	0.03915799	0.062068966	0.029085559	0
Gm13274	0.913948369	0.086051631	2.362826499	1.13E-07	1.20E-07	-0.0658245	-0.095170975	1.7843819	0	0.000113173	0	0.000113173	0
Vpreb3	0.913948369	0.086051631	2.362826499	2.06E-07	1.77E-07	0.35052916	0.35780334	1.8122607	0	0.000113173	0	0.000113173	0
Dzank1	0.913948369	0.086051631	2.362826499	8.97E-08	1.09E-07	-0.34958884	-0.35419083	1.7852609	0	0	0	0	0
Gm43522	0.913948369	0.086051631	2.362826499	1.27E-07	1.08E-07	0.49360847	0.45527458	1.9117467	0	0.000226347	0	0.000226347	0
Wtip	0.913948369	0.086051631	2.362826499	1.55E-07	1.82E-07	-0.115342654	-0.16397858	1.8747709	0	0.000452694	0	0.00033952	0
Ctrcos	0.913948369	0.086051631	2.362826499	1.07E-07	1.19E-07	-0.17315008	-0.19281387	1.7912283	0	0.000113173	0	0.000113173	0
Sidt1	0.913948369	0.086051631	2.362826499	1.41E-05	1.98E-05	0.20280187	0.31542015	1.8441298	0.006896552	0.06564056	0.006896552	0.049796288	0
Lif	0.913948369	0.086051631	2.362826499	1.66E-07	1.66E-07	0.10094983	0.10505867	1.8434876	0	0.000113173	0	0.000113173	0
Cxcl12	0.913948369	0.086051631	2.362826499	1.15E-07	1.60E-07	-0.5143789	-0.56980515	1.8043119	0	0.000226347	0	0.000226347	0
Gm43082	0.913948369	0.086051631	2.362826499	1.04E-07	9.80E-08	0.15953574	0.13692856	1.7909474	0	0	0	0	0
Gm37073	0.913948369	0.086051631	2.362826499	1.22E-07	1.14E-07	0.12596911	0.118335724	1.7105067	0	0.000113173	0	0.000113173	0
Nyx	0.913948369	0.086051631	2.362826499	3.07E-07	2.47E-07	0.8374713	0.78844833	1.7808378	0	0.000113173	0	0.000113173	0
Trav23	0.913948369	0.086051631	2.362826499	2.97E-07	2.92E-07	0.16961314	0.091192245	1.8527029	0	0.00033952	0	0.000226347	0
Fscn3	0.913948369	0.086051631	2.362826499	1.05E-07	1.17E-07	-0.1612001	-0.17473602	1.760808	0	0.000113173	0	0.000113173	0
Rps6ka6	0.913948369	0.086051631	2.362826499	8.68E-08	9.66E-08	-0.14690025	-0.16631508	1.8524462	0	0.000226347	0	0.000226347	0
Ganc	0.913748249	0.086251751	2.360284632	6.76E-05	3.31E-05	1.0353681	1.0252075	0.783436	0.062068965	0.062471706	0.062068966	0.055794477	0
Gcnt1	0.913748249	0.086251751	2.360284632	6.52E-07	1.15E-06	-0.62110484	-0.658308	1.675794	0	0.000792214	0	0.000792214	0
Pcyt1a	0.913748249	0.086251751	2.360284632	4.71E-05	2.18E-05	1.4539068	1.343091	1.3714243	0.05862069	0.03304663	0.055172414	0.03214124	0
Gm10801	0.913748249	0.086251751	2.360284632	3.21E-06	1.59E-06	0.67853457	0.6976471	1.7539274	0.01724138	0.008035311	0.017241379	0.007469443	0
Gm16222	0.913748249	0.086251751	2.360284632	1.31E-06	7.37E-07	1.0412576	0.99261856	1.5760821	0	0.000905387	0	0.000905387	0
Gm42413	0.913748249	0.086251751	2.360284632	1.27E-07	1.13E-07	0.2014365	0.18455315	1.7948964	0	0.000113173	0	0.000113173	0
4930445N18Rik	0.913748249	0.086251751	2.360284632	1.19E-07	1.01E-07	0.3393634	0.31915283	1.775164	0	0	0	0	0
Utf1	0.913748249	0.086251751	2.360284632	1.29E-07	1.60E-07	-0.12893629	-0.15323448	1.8704513	0.003448276	0.000565867	0.003448276	0.00033952	0
Nlrp1b	0.913748249	0.086251751	2.360284632	1.57E-07	2.07E-07	-0.44879165	-0.44908142	1.7572566	0	0.000226347	0	0.000226347	0
Fmr1os	0.913748249	0.086251751	2.360284632	8.58E-08	1.10E-07	-0.3931234	-0.40882492	1.8586303	0	0.000226347	0	0.000226347	0
Dlk2	0.913748249	0.086251751	2.360284632	7.36E-08	8.67E-08	-0.23264171	-0.26576424	1.8613608	0	0.000113173	0	0.000113173	0
Trav9n-1	0.913748249	0.086251751	2.360284632	3.00E-07	3.51E-07	-0.27512008	-0.3007698	1.7508457	0	0.000565867	0	0.000452694	0
1810012K08Rik	0.913748249	0.086251751	2.360284632	1.48E-07	1.87E-07	-0.3966304	-0.41248703	1.7813444	0	0.00067904	0	0.000565867	0
Bhlhe40	0.913748249	0.086251751	2.360284632	4.85E-07	6.95E-07	-0.2801288	-0.23995781	2.037956	0	0.000792214	0	0.00067904	0
Gm17080	0.913748249	0.086251751	2.360284632	4.49E-07	3.55E-07	0.58891433	0.51683235	1.7900457	0	0.000113173	0	0.000113173	0
Gm10550	0.913748249	0.086251751	2.360284632	1.77E-07	1.44E-07	0.4995886	0.4270363	1.6891438	0	0.00033952	0	0.00033952	0
Cth	0.913748249	0.086251751	2.360284632	1.18E-07	1.23E-07	-0.004731306	-0.020139694	1.851254	0	0.000113173	0	0.000113173	0
Mtus1	0.913548129	0.086451871	2.3577481	1.08E-07	1.08E-07	-0.03485281	-0.017778397	1.8511233	0	0.000113173	0	0.000113173	0
Skor1	0.913548129	0.086451871	2.3577481	1.63E-07	1.54E-07	0.20849556	0.20638847	1.8137705	0	0.000113173	0	0.000113173	0
Frrs1l	0.913548129	0.086451871	2.3577481	2.04E-07	3.18E-07	-0.50966376	-0.5795574	1.8169975	0	0.000226347	0	0.000226347	0
RP23-353F16.3	0.913548129	0.086451871	2.3577481	2.29E-07	1.42E-07	1.0017068	0.94560623	1.706134	0	0.000113173	0	0.000113173	0
Gm37885	0.913548129	0.086451871	2.3577481	1.08E-07	1.24E-07	-0.17072794	-0.19490051	1.8146017	0	0	0	0	0
Prr19	0.913548129	0.086451871	2.3577481	1.46E-07	1.26E-07	0.33161888	0.29477882	1.7907077	0	0.000226347	0	0.000226347	0
Prg2	0.913548129	0.086451871	2.3577481	8.96E-08	1.00E-07	-0.14552847	-0.1640377	1.8528913	0	0	0	0	0
Aqp3	0.913348009	0.086651991	2.355216879	2.08E-06	6.96E-06	-0.8389057	-0.5488014	2.0669591	0	0.024332277	0	0.021842463	0
Tspan17	0.913348009	0.086651991	2.355216879	1.25E-07	1.63E-07	-0.3390661	-0.32528114	1.8623133	0	0.000113173	0	0.000113173	0
Blk	0.913348009	0.086651991	2.355216879	8.19E-06	4.08E-06	1.0610244	0.99285316	1.6137623	0	0.007243096	0	0.00701675	0
Trav7n-4	0.913348009	0.086651991	2.355216879	6.75E-07	6.55E-07	-0.15343966	-0.17062187	1.7566341	0.003448276	0.001358081	0.003448276	0.000905387	0
Chek1	0.913348009	0.086651991	2.355216879	5.40E-06	3.80E-06	0.48100862	0.52023315	1.60549	0	0.007243096	0	0.00667723	0
E130304I02Rik	0.913348009	0.086651991	2.355216879	1.07E-07	1.21E-07	-0.22389892	-0.2462616	1.8089734	0	0.000113173	0	0.000113173	0
Gm26694	0.913348009	0.086651991	2.355216879	9.15E-08	1.02E-07	-0.20707925	-0.20023346	1.7505254	0	0.00033952	0	0.00033952	0
1810020O05Rik	0.913348009	0.086651991	2.355216879	1.14E-07	1.33E-07	-0.19248307	-0.22490883	1.8968933	0	0	0	0	0
Trav6n-5	0.913348009	0.086651991	2.355216879	7.32E-07	5.17E-07	0.76070005	0.7175617	1.794037	0	0.000792214	0	0.000565867	0
Adgrf3	0.913348009	0.086651991	2.355216879	1.88E-07	2.13E-07	-0.30543855	-0.32979965	1.8394372	0	0.00033952	0	0.00033952	0
Acoxl	0.913348009	0.086651991	2.355216879	2.38E-05	1.25E-05	1.3614591	1.1673899	1.5114509	0.037931036	0.036668174	0.037931034	0.033046627	0
Zfp516	0.913348009	0.086651991	2.355216879	2.03E-05	1.06E-05	1.1485864	1.1540136	1.2043214	0.01724138	0.015617927	0.017241379	0.015278407	0
6030468B19Rik	0.913348009	0.086651991	2.355216879	8.81E-08	8.10E-08	0.19780618	0.17876434	1.8547057	0	0	0	0	0
RP23-156J8.1	0.913348009	0.086651991	2.355216879	1.16E-07	1.04E-07	0.23322724	0.21004105	1.8389323	0	0	0	0	0
Catip	0.913147889	0.086852111	2.352690943	1.84E-07	1.62E-07	0.33770308	0.27406693	1.8523661	0	0.00033952	0	0.000226347	0
Bcl2a1d	0.913147889	0.086852111	2.352690943	1.49E-05	1.73E-05	0.07136566	0.07483864	1.8860848	0.010344828	0.026822092	0.010344828	0.023879584	0
Nkx6-2	0.913147889	0.086852111	2.352690943	1.41E-07	1.10E-07	0.49450934	0.47797203	1.7165182	0	0	0	0	0
Cd209c	0.913147889	0.086852111	2.352690943	1.54E-07	1.27E-07	0.38315573	0.34152222	1.8052325	0	0	0	0	0
F830016B08Rik	0.913147889	0.086852111	2.352690943	1.78E-07	1.49E-07	0.43921396	0.427454	1.8239541	0	0	0	0	0
Il31ra	0.913147889	0.086852111	2.352690943	1.09E-07	1.08E-07	0.056203704	0.050840378	1.8482301	0	0	0	0	0
Ccdc87	0.913147889	0.086852111	2.352690943	1.01E-07	1.14E-07	-0.17047241	-0.17801476	1.865858	0	0	0	0	0
Myo1e	0.913147889	0.086852111	2.352690943	6.22E-07	7.46E-07	-0.39064193	-0.36438942	1.8366386	0	0.000452694	0	0.000452694	0
Plvap	0.913147889	0.086852111	2.352690943	1.50E-07	1.24E-07	0.4666438	0.41869736	1.8470325	0	0.000113173	0	0.000113173	0
Muc1	0.913147889	0.086852111	2.352690943	1.23E-07	1.40E-07	-0.25244656	-0.25174522	1.8015459	0	0.00033952	0	0.00033952	0
Tubb2a	0.912947769	0.087052231	2.350170268	0.000160251	7.34E-05	1.3772068	1.2482109	1.248837	0.21034482	0.14791761	0.14137931	0.121321865	0
Wnk2	0.912947769	0.087052231	2.350170268	1.49E-07	1.08E-07	0.6074662	0.5928154	1.672835	0	0.000113173	0	0.000113173	0
Slco5a1	0.912947769	0.087052231	2.350170268	2.51E-07	2.63E-07	0.1722241	0.15398788	1.820941	0	0	0	0	0
Gm26880	0.912947769	0.087052231	2.350170268	9.18E-08	9.92E-08	-0.08462971	-0.106918335	1.9121273	0	0	0	0	0
Gm16702	0.912947769	0.087052231	2.350170268	2.62E-07	3.54E-07	-0.40856153	-0.41306305	1.735147	0	0.00033952	0	0.00033952	0
Hpca	0.912947769	0.087052231	2.350170268	1.79E-07	1.22E-07	0.78665245	0.7093506	1.7367481	0	0.00033952	0	0.00033952	0
Kcnk13	0.912947769	0.087052231	2.350170268	2.04E-07	1.30E-07	0.902287	0.84010315	1.6673499	0	0.000113173	0	0.000113173	0
4930486L24Rik	0.912947769	0.087052231	2.350170268	2.18E-05	1.21E-05	1.3873603	1.2556295	1.7122695	0.027586207	0.024332277	0.027586207	0.02240833	0
Chil1	0.912947769	0.087052231	2.350170268	2.35E-07	1.53E-07	0.9420584	0.8808327	1.7463057	0	0	0	0	0
Zfp941	0.912947769	0.087052231	2.350170268	3.48E-07	3.99E-07	-0.075397976	-0.12521553	1.7430075	0	0.000452694	0	0.000452694	0
Il1rl1	0.912947769	0.087052231	2.350170268	9.46E-08	1.17E-07	-0.20184356	-0.19889069	1.9736464	0	0.000113173	0	0.000113173	0
Gm12195	0.912947769	0.087052231	2.350170268	1.36E-07	1.15E-07	0.38893762	0.3568344	1.7833971	0	0	0	0	0
C5ar1	0.912947769	0.087052231	2.350170268	1.17E-07	1.05E-07	0.2438413	0.2196846	1.8610969	0	0.000113173	0	0.000113173	0
Gm12631	0.912747649	0.087252351	2.34765483	1.28E-07	1.47E-07	-0.22429188	-0.26142883	1.7712523	0	0.000113173	0	0.000113173	0
Batf2	0.912747649	0.087252351	2.34765483	1.03E-07	1.09E-07	-0.066699274	-0.10139084	1.7970152	0	0	0	0	0
Mettl7a3	0.912747649	0.087252351	2.34765483	1.03E-07	1.20E-07	-0.2740655	-0.30540276	1.825666	0	0.000113173	0	0.000113173	0
H2-M2	0.912747649	0.087252351	2.34765483	9.62E-08	9.50E-08	0.008424132	-0.014249802	1.8746457	0	0	0	0	0
Ccl6	0.912747649	0.087252351	2.34765483	1.69E-07	1.46E-07	0.47809613	0.42563248	1.8438827	0	0	0	0	0
A330015K06Rik	0.912747649	0.087252351	2.34765483	1.74E-07	1.32E-07	0.5761988	0.51737404	1.7735578	0	0.000113173	0	0.000113173	0
Lpin3	0.912747649	0.087252351	2.34765483	1.24E-07	1.21E-07	0.08085899	0.03460121	1.8482203	0	0	0	0	0
Scx	0.912747649	0.087252351	2.34765483	1.74E-07	1.18E-07	0.7753988	0.71526337	1.692352	0	0.000113173	0	0.000113173	0
Nckap5	0.912747649	0.087252351	2.34765483	9.84E-08	9.52E-08	0.047146946	0.06213951	1.8250104	0	0	0	0	0
Kcnj15	0.912747649	0.087252351	2.34765483	1.99E-07	2.03E-07	-0.023387298	-0.001148224	1.7057877	0	0.00033952	0	0.00033952	0
Fosb	0.912547529	0.087452471	2.345144604	3.68E-06	2.57E-06	0.7834661	0.8092041	1.8561479	0	0.002376641	0	0.002150294	0
Gadl1	0.912547529	0.087452471	2.345144604	9.67E-08	1.08E-07	-0.113323905	-0.15800095	1.8876914	0	0.000113173	0	0.000113173	0
5830411N06Rik	0.912547529	0.087452471	2.345144604	6.19E-06	6.00E-06	-0.020034103	-0.05432129	1.9407871	0	0.016296968	0	0.012562245	0
Glyat	0.912547529	0.087452471	2.345144604	1.08E-07	9.89E-08	0.19382037	0.15940857	1.8553287	0	0.000113173	0	0.000113173	0
Ccr3	0.912547529	0.087452471	2.345144604	1.09E-07	8.53E-08	0.47288647	0.46500397	1.7887228	0	0	0	0	0
3-Mar	0.912547529	0.087452471	2.345144604	1.19E-06	8.16E-07	0.89088356	0.8212185	1.5744914	0	0.001131734	0	0.001131734	0
Gm26778	0.912547529	0.087452471	2.345144604	9.28E-07	7.38E-07	0.4748924	0.45788956	1.6907986	0	0.00033952	0	0.00033952	0
Klf3	0.912547529	0.087452471	2.345144604	0.000345992	0.000183194	1.1724738	1.0914125	1.1715506	0.35172415	0.41353554	0.255172414	0.264825713	0
Cep126	0.912547529	0.087452471	2.345144604	1.01E-07	1.22E-07	-0.32562047	-0.33830643	1.8360279	0	0.000113173	0	0.000113173	0
St18	0.912547529	0.087452471	2.345144604	1.53E-07	1.04E-07	0.70328635	0.6582527	1.6780635	0	0.000113173	0	0.000113173	0
Gm13982	0.912547529	0.087452471	2.345144604	7.15E-07	7.92E-07	0.44738576	0.30673027	1.8842084	0	0.001471254	0	0.001358081	0
4930550L24Rik	0.912547529	0.087452471	2.345144604	2.26E-07	2.64E-07	-0.18124089	-0.20615005	1.7310094	0	0	0	0	0
Klf7	0.912547529	0.087452471	2.345144604	0.000312837	0.00016329	1.0582858	1.0045023	0.7286099	0.38965517	0.28927118	0.289655172	0.230421005	0
Gm26716	0.912347408	0.087652592	2.342639567	1.05E-07	1.05E-07	0.034216575	0.024238586	1.8344494	0	0.000113173	0	0.000113173	0
Igll1	0.912347408	0.087652592	2.342639567	1.03E-07	9.52E-08	0.19156179	0.17432404	1.8652912	0	0	0	0	0
Gucy1b3	0.912347408	0.087652592	2.342639567	5.75E-07	9.16E-07	-0.4328155	-0.4837017	1.819533	0	0.001244907	0	0.001131734	0
Pnpla3	0.912347408	0.087652592	2.342639567	1.03E-07	9.95E-08	0.08518107	0.064050674	1.8159177	0	0	0	0	0
Gm29094	0.912347408	0.087652592	2.342639567	1.39E-07	1.42E-07	-0.034457207	-0.05781746	1.7581668	0	0.000113173	0	0.000113173	0
Lair1	0.912347408	0.087652592	2.342639567	3.23E-06	6.41E-06	-0.6330192	-0.64687157	1.6249394	0	0.015165233	0	0.014033499	0
Irf7	0.912347408	0.087652592	2.342639567	4.56E-05	0.000109442	-0.80855495	-0.75424194	1.666597	0.037931036	0.24932095	0.034482759	0.153463105	0
Trav7d-4	0.912347408	0.087652592	2.342639567	3.07E-06	1.57E-06	1.3496416	1.1987705	1.475492	0	0.001697601	0	0.001471254	0
Ndrg1	0.912347408	0.087652592	2.342639567	3.83E-05	5.98E-05	-0.51972866	-0.5400276	1.6709782	0.044827588	0.13399728	0.044827586	0.105364418	0
Clps	0.912347408	0.087652592	2.342639567	9.76E-08	1.04E-07	-0.05699374	-0.07172966	1.824141	0	0	0	0	0
Scd1	0.912347408	0.087652592	2.342639567	3.20E-07	1.78E-07	0.76424193	0.6948395	1.7527181	0	0	0	0	0
Elfn1	0.912147288	0.087852712	2.340139694	1.06E-07	1.40E-07	-0.47597802	-0.46720123	1.7981787	0	0	0	0	0
Lpo	0.912147288	0.087852712	2.340139694	1.45E-07	1.23E-07	0.34849718	0.3251419	1.7998077	0	0	0	0	0
4932443I19Rik	0.912147288	0.087852712	2.340139694	1.11E-07	1.24E-07	-0.07952764	-0.09400368	1.8402398	0	0	0	0	0
Zfp946	0.912147288	0.087852712	2.340139694	0.000127196	6.21E-05	1.2990874	1.284853	1.1346351	0.14827587	0.11294703	0.134482759	0.101969217	0
Gm2178	0.912147288	0.087852712	2.340139694	9.58E-08	9.63E-08	0.041911047	0.000617981	1.8593526	0	0	0	0	0
Gip	0.912147288	0.087852712	2.340139694	2.99E-07	3.52E-07	-0.018575244	-0.08911705	1.8436075	0	0.00067904	0	0.000565867	0
Gm4070	0.912147288	0.087852712	2.340139694	6.29E-06	1.32E-05	-0.72923845	-0.6166897	1.7295591	0	0.028180173	0	0.026029878	0
Msrb3	0.912147288	0.087852712	2.340139694	1.42E-07	1.22E-07	0.343654	0.3329239	1.8060479	0	0.000113173	0	0.000113173	0
Gpx3	0.912147288	0.087852712	2.340139694	1.24E-07	1.08E-07	0.29500356	0.24240685	1.8428084	0	0	0	0	0
Unc5a	0.912147288	0.087852712	2.340139694	2.21E-07	3.04E-07	-0.48168656	-0.5167427	1.7254069	0	0.00033952	0	0.000226347	0
Clu	0.912147288	0.087852712	2.340139694	1.23E-07	1.06E-07	0.2903748	0.2685566	1.7691237	0	0	0	0	0
Fam19a3	0.912147288	0.087852712	2.340139694	9.26E-08	1.09E-07	-0.16114058	-0.16485596	1.8248726	0	0	0	0	0
Aire	0.912147288	0.087852712	2.340139694	1.29E-07	1.45E-07	-0.1021371	-0.12882614	1.7761229	0	0.000226347	0	0.000226347	0
Trim43a	0.912147288	0.087852712	2.340139694	9.31E-08	9.97E-08	-0.07658119	-0.10598564	1.8445468	0	0.000226347	0	0.000226347	0
Agr3	0.912147288	0.087852712	2.340139694	9.27E-08	1.14E-07	-0.30173472	-0.26379776	2.0014153	0	0	0	0	0
Gm43666	0.912147288	0.087852712	2.340139694	2.06E-07	1.90E-07	0.16079502	0.12514496	1.8243905	0	0.000113173	0	0.000113173	0
Gm26602	0.912147288	0.087852712	2.340139694	1.41E-07	1.74E-07	-0.28072646	-0.30797386	1.8013	0	0.000452694	0	0.000452694	0
4930554G24Rik	0.912147288	0.087852712	2.340139694	1.62E-07	1.91E-07	-0.14184682	-0.17560196	1.9597962	0	0	0	0	0
Zbtb32	0.911947168	0.088052832	2.337644962	9.86E-08	1.24E-07	-0.33222154	-0.31152725	1.8237274	0	0	0	0	0
Cadps2	0.911947168	0.088052832	2.337644962	1.62E-07	1.45E-07	0.32546785	0.28351974	1.7865374	0	0.000226347	0	0.000226347	0
Cd80	0.911947168	0.088052832	2.337644962	1.22E-07	1.42E-07	-0.21624689	-0.18439484	1.8739103	0	0	0	0	0
Syt14	0.911947168	0.088052832	2.337644962	1.07E-05	5.14E-06	1.7190838	1.3746548	1.7139407	0.010344828	0.004753282	0.010344828	0.004413762	0
Dtl	0.911947168	0.088052832	2.337644962	1.40E-05	8.80E-06	0.9635465	0.952652	1.3778605	0.010344828	0.016070621	0.010344828	0.013920326	0
Rgs18	0.911947168	0.088052832	2.337644962	2.24E-07	2.59E-07	-0.23522182	-0.23742294	1.8099341	0	0.00033952	0	0.00033952	0
Gm16206	0.911947168	0.088052832	2.337644962	1.15E-07	1.08E-07	0.1860417	0.15987015	1.8107214	0	0.000113173	0	0.000113173	0
Krt7	0.911947168	0.088052832	2.337644962	1.15E-07	1.17E-07	-0.001794944	-0.003576279	1.8134011	0	0.000226347	0	0.000226347	0
Gm3752	0.911947168	0.088052832	2.337644962	9.68E-08	9.17E-08	0.18686022	0.1717701	1.846328	0	0	0	0	0
Gm12744	0.911947168	0.088052832	2.337644962	1.31E-07	1.03E-07	0.5168802	0.484869	1.7051221	0	0	0	0	0
Myo6	0.911947168	0.088052832	2.337644962	9.67E-06	4.26E-05	-0.6646592	-0.5067768	2.0428658	0.010344828	0.064622	0.010344828	0.017089181	0
Raph1	0.911947168	0.088052832	2.337644962	7.63E-05	6.22E-05	0.7092262	0.7350178	1.4896262	0.05172414	0.09008601	0.048275862	0.074468085	0
C1ql3	0.911747048	0.088252952	2.335155347	8.50E-07	9.15E-07	-0.00461233	-0.054805756	1.7416772	0	0.000565867	0	0.000565867	0
Spag6	0.911747048	0.088252952	2.335155347	1.28E-07	1.14E-07	0.24345043	0.22585297	1.7640194	0	0.000113173	0	0.000113173	0
Saa3	0.911747048	0.088252952	2.335155347	1.74E-07	1.44E-07	0.45228177	0.43122482	1.6888986	0	0.000226347	0	0.000226347	0
Plxnb2	0.911747048	0.088252952	2.335155347	8.06E-07	5.90E-07	0.78289604	0.6496296	1.6554784	0	0.000565867	0	0.000565867	0
1700003F12Rik	0.911747048	0.088252952	2.335155347	1.14E-07	1.09E-07	0.15463944	0.118112564	1.8503796	0	0.000113173	0	0.000113173	0
Atp6v1e2	0.911747048	0.088252952	2.335155347	1.38E-07	1.08E-07	0.45755267	0.41757393	1.7297411	0	0.000226347	0	0.000226347	0
Cybrd1	0.911747048	0.088252952	2.335155347	7.90E-06	3.18E-06	1.710215	1.412919	1.620476	0.003448276	0.004866455	0.003448276	0.004526935	0
Caly	0.911747048	0.088252952	2.335155347	2.24E-07	2.37E-07	-0.011975491	-0.0460701	1.8575361	0	0.000452694	0	0.000452694	0
Gm13652	0.911747048	0.088252952	2.335155347	3.78E-07	3.66E-07	0.27999997	0.2042141	2.0124414	0	0.000452694	0	0.000226347	0
Trdv4	0.911747048	0.088252952	2.335155347	1.64E-07	2.28E-07	-0.3063527	-0.34903908	1.800163	0	0.000565867	0	0.00033952	0
Acot5	0.911747048	0.088252952	2.335155347	1.79E-07	1.35E-07	0.58185565	0.5500164	1.6949824	0	0	0	0	0
Il13ra1	0.911747048	0.088252952	2.335155347	1.78E-07	1.28E-07	0.6878361	0.6306362	1.6903683	0	0.000226347	0	0.000226347	0
Kcnab3os	0.911747048	0.088252952	2.335155347	1.33E-07	1.34E-07	0.036073796	-0.003393173	1.7282355	0	0.000226347	0	0.000226347	0
Casc5	0.911747048	0.088252952	2.335155347	1.71E-05	9.07E-06	1.151959	1.1319466	0.977624	0.027586207	0.013014939	0.027586207	0.012109552	0
Tuba4a	0.911747048	0.088252952	2.335155347	0.000253297	0.000459882	-0.6598222	-0.7408304	1.3970929	0.36551723	1.1095518	0.272413793	0.52342689	0
1700126G02Rik	0.911747048	0.088252952	2.335155347	1.17E-07	1.20E-07	-0.041297816	-0.055742264	1.9123706	0	0.000113173	0	0.000113173	0
Gm3830	0.911747048	0.088252952	2.335155347	1.92E-07	2.08E-07	-0.051046044	-0.100860596	1.7988783	0	0	0	0	0
Cdx1	0.911546928	0.088453072	2.332670826	7.94E-08	9.12E-08	-0.20565937	-0.20298576	1.8650532	0	0.000226347	0	0.000226347	0
Gm38155	0.911546928	0.088453072	2.332670826	3.05E-07	2.12E-07	0.77494407	0.71891785	1.6771681	0	0.000226347	0	0.000226347	0
Gm11592	0.911546928	0.088453072	2.332670826	1.40E-07	1.19E-07	0.3330755	0.31293106	1.7788385	0	0	0	0	0
Fbln2	0.911546928	0.088453072	2.332670826	1.26E-05	7.80E-06	1.1615405	1.0614767	1.6889114	0.013793103	0.013580806	0.013793103	0.010977818	0
Fhl1	0.911546928	0.088453072	2.332670826	1.94E-07	1.35E-07	0.71144795	0.6654453	1.6953706	0	0.000226347	0	0.000226347	0
Cc2d2a	0.911546928	0.088453072	2.332670826	9.44E-08	8.88E-08	0.17197996	0.17409706	1.8007264	0	0	0	0	0
Xaf1	0.911546928	0.088453072	2.332670826	4.79E-05	9.10E-05	-0.5051569	-0.4838295	1.7367212	0.03448276	0.21118154	0.034482759	0.136939792	0
Gm15624	0.911546928	0.088453072	2.332670826	1.17E-07	1.26E-07	-0.10824853	-0.122312546	1.7961932	0	0.000226347	0	0.000226347	0
Atp2c2	0.911546928	0.088453072	2.332670826	1.09E-07	1.21E-07	-0.14900783	-0.16900635	1.768092	0	0.000113173	0	0.000113173	0
Cyp26a1	0.911546928	0.088453072	2.332670826	3.36E-07	2.67E-07	0.415572	0.40040398	1.7126144	0	0.00033952	0	0.00033952	0
Smpd3	0.911346808	0.088653192	2.330191375	2.24E-07	1.51E-07	0.7404881	0.70430565	1.7045923	0	0.000113173	0	0.000113173	0
Cyp26c1	0.911346808	0.088653192	2.330191375	1.10E-07	1.35E-07	-0.2784337	-0.30898285	1.8331636	0	0.000113173	0	0.000113173	0
Prm2	0.911346808	0.088653192	2.330191375	1.01E-07	1.05E-07	-0.05532302	-0.058214188	1.9274437	0	0	0	0	0
Rgsl1	0.911346808	0.088653192	2.330191375	6.24E-07	3.50E-07	1.1133189	1.020586	1.4793146	0	0.000565867	0	0.000452694	0
Gm11634	0.911346808	0.088653192	2.330191375	8.70E-08	1.01E-07	-0.25298232	-0.2527008	1.8178394	0	0	0	0	0
Gm26812	0.911346808	0.088653192	2.330191375	1.13E-06	1.22E-06	0.30350947	0.23293495	1.8406239	0	0.000113173	0	0.000113173	0
A430105I19Rik	0.911346808	0.088653192	2.330191375	6.14E-07	3.22E-07	0.9329699	0.883852	1.6682422	0	0.000113173	0	0.000113173	0
Anxa11os	0.911346808	0.088653192	2.330191375	1.22E-07	1.31E-07	-0.12621097	-0.11096001	1.8577996	0	0	0	0	0
Mfsd7c	0.911346808	0.088653192	2.330191375	1.04E-06	6.26E-07	1.0670347	0.98057175	1.5913452	0	0.000226347	0	0.000226347	0
H2-D1	0.911346808	0.088653192	2.330191375	0.000649486	0.001469166	-0.9424256	-1.021905	1.187465	0.8206897	3.7616568	0.506896552	0.735061114	0
Cdkn1c	0.911346808	0.088653192	2.330191375	2.58E-05	1.28E-05	2.1890664	1.4185333	2.5098488	0.055172414	0.025237665	0.051724138	0.02240833	0
Cdk19os	0.911346808	0.088653192	2.330191375	9.08E-05	6.65E-05	1.0131549	0.90919876	1.7290059	0.5	0.33239022	0.231034483	0.151539158	0
Gm5434	0.911146688	0.088853312	2.327716971	1.15E-07	1.14E-07	0.06510284	0.053714752	1.8034922	0	0.000113173	0	0.000113173	0
Cd6	0.911146688	0.088853312	2.327716971	0.000712386	0.000523038	0.6760223	0.7039442	1.4626527	0.73448277	0.89735174	0.424137931	0.481779086	0
Gm6583	0.911146688	0.088853312	2.327716971	1.56E-07	1.30E-07	0.2934609	0.2904148	1.7197638	0	0	0	0	0
Sh3pxd2b	0.911146688	0.088853312	2.327716971	1.36E-07	1.05E-07	0.4738832	0.45282173	1.7903223	0	0	0	0	0
H2-Eb2	0.911146688	0.088853312	2.327716971	7.85E-08	8.72E-08	-0.1347207	-0.15754318	1.8540951	0	0.000113173	0	0.000113173	0
Rasl2-9	0.911146688	0.088853312	2.327716971	2.64E-07	1.80E-07	0.6642044	0.6224899	1.7043611	0	0.000113173	0	0.000113173	0
Tiam2	0.911146688	0.088853312	2.327716971	7.93E-07	5.50E-07	0.79669785	0.7076721	1.8005515	0	0.000565867	0	0.000565867	0
Zfp612	0.911146688	0.088853312	2.327716971	4.40E-07	2.70E-07	0.9906694	0.91171646	1.6722914	0	0.00033952	0	0.000226347	0
RP24-78M9.5	0.911146688	0.088853312	2.327716971	1.21E-07	9.30E-08	0.55199534	0.5107727	1.7579117	0	0	0	0	0
Rasd2	0.910946568	0.089053432	2.325247592	1.07E-07	1.20E-07	-0.19508725	-0.20396423	1.858241	0	0.000113173	0	0.000113173	0
Ifitm1	0.910946568	0.089053432	2.325247592	3.47E-07	2.57E-07	0.66490126	0.6171112	1.7140673	0	0.000226347	0	0.000226347	0
Nxpe2	0.910946568	0.089053432	2.325247592	9.94E-08	1.07E-07	-0.108024836	-0.12388611	1.8470573	0	0	0	0	0
Mkrn2os	0.910946568	0.089053432	2.325247592	1.06E-07	1.11E-07	-0.034580868	-0.08441734	1.8544468	0	0.000113173	0	0.000113173	0
AI838599	0.910946568	0.089053432	2.325247592	1.77E-07	1.57E-07	0.2907346	0.25530624	1.7777995	0	0	0	0	0
Peli2	0.910946568	0.089053432	2.325247592	6.18E-07	3.62E-07	0.9937399	0.9530735	1.6271583	0.003448276	0.000113173	0.003448276	0.000113173	0
Fcgbp	0.910946568	0.089053432	2.325247592	9.52E-08	1.16E-07	-0.3535338	-0.37446785	1.8188969	0	0	0	0	0
Gm30214	0.910946568	0.089053432	2.325247592	4.44E-06	3.34E-06	0.6934085	0.617836	1.8195877	0.013793103	0.006790403	0.006896552	0.006111363	0
Dnah11	0.910946568	0.089053432	2.325247592	1.65E-06	1.29E-06	0.92428815	0.91317177	1.5708193	0	0.002037121	0	0.001697601	0
Gm14827	0.910946568	0.089053432	2.325247592	6.27E-07	4.02E-07	0.82710534	0.78084946	1.6246414	0.010344828	0.000452694	0.006896552	0.000452694	0
Mlkl	0.910946568	0.089053432	2.325247592	1.42E-07	2.10E-07	-0.5971301	-0.60458565	1.7721827	0	0.00033952	0	0.000226347	0
Serp2	0.910946568	0.089053432	2.325247592	2.44E-06	5.20E-06	-0.6082028	-0.59279823	1.7266123	0.006896552	0.01471254	0.006896552	0.013580806	0
Cngb1	0.910946568	0.089053432	2.325247592	1.72E-07	1.54E-07	0.22890572	0.19634056	1.7989771	0	0	0	0	0
Gm43003	0.910946568	0.089053432	2.325247592	1.22E-07	1.56E-07	-0.18666866	-0.16417694	1.961037	0	0	0	0	0
Tcrg-V5	0.910946568	0.089053432	2.325247592	9.15E-08	1.04E-07	-0.16450608	-0.17893791	1.8496176	0	0.000226347	0	0.000226347	0
Cux1	0.910946568	0.089053432	2.325247592	0.000766586	0.000377314	1.2116314	1.147687	0.85845417	0.93793106	0.66591215	0.579310345	0.457220462	0
Trim7	0.910946568	0.089053432	2.325247592	1.84E-07	1.87E-07	-0.04819624	-0.06649971	1.7479118	0	0.00033952	0	0.00033952	0
Fitm1	0.910946568	0.089053432	2.325247592	1.13E-07	1.12E-07	0.027682286	-0.008005142	1.7559513	0	0.000113173	0	0.000113173	0
Fgl2	0.910746448	0.089253552	2.322783215	3.23E-07	3.61E-07	-0.12578534	-0.13325882	1.8060547	0	0.000792214	0	0.000792214	0
Ngb	0.910746448	0.089253552	2.322783215	1.02E-07	1.47E-07	-0.46377417	-0.4725666	1.8678308	0	0.000226347	0	0.000226347	0
Trav13d-4	0.910746448	0.089253552	2.322783215	1.15E-06	8.09E-07	0.4771268	0.44856834	1.749152	0.003448276	0.000905387	0.003448276	0.000905387	0
Prps2	0.910746448	0.089253552	2.322783215	0.000233772	0.000134182	0.82198244	0.82821083	0.5447249	0.26551723	0.28168854	0.237931034	0.236871888	0
Gm20538	0.910746448	0.089253552	2.322783215	1.76E-07	1.38E-07	0.52244085	0.4519291	1.7614071	0	0.000113173	0	0.000113173	0
AU040972	0.910746448	0.089253552	2.322783215	8.63E-08	8.89E-08	-0.032181066	-0.03481865	1.8495467	0	0	0	0	0
Gm20387	0.910746448	0.089253552	2.322783215	3.03E-07	1.73E-07	1.0086684	0.9547863	1.6561342	0	0.000113173	0	0.000113173	0
Gm15351	0.910746448	0.089253552	2.322783215	1.46E-07	1.54E-07	0.01875625	-0.02179718	1.8800374	0	0	0	0	0
Gm26770	0.910746448	0.089253552	2.322783215	2.47E-07	2.89E-07	0.014236011	-0.03766823	1.7768475	0	0.000452694	0	0.000452694	0
Trdv1	0.910746448	0.089253552	2.322783215	8.34E-06	6.94E-06	0.5851597	0.6116085	1.5881473	0.013793103	0.015617927	0.010344828	0.00837483	0
Vil1	0.910746448	0.089253552	2.322783215	1.89E-07	1.88E-07	0.004519765	0.000246048	1.7392293	0	0.00033952	0	0.000226347	0
Hsbp1l1	0.910746448	0.089253552	2.322783215	1.29E-07	1.24E-07	0.11632653	0.0928669	1.7249295	0	0.000452694	0	0.000452694	0
AI182371	0.910746448	0.089253552	2.322783215	1.68E-07	1.76E-07	-0.042704187	-0.06376839	1.6461297	0	0	0	0	0
Cmtm7	0.910746448	0.089253552	2.322783215	0.000316205	0.00020352	0.7853917	0.87244415	0.76438516	0.46206897	0.46457672	0.382758621	0.35106383	0
Thop1	0.910746448	0.089253552	2.322783215	7.28E-06	1.57E-05	-1.1056731	-1.0741539	1.1809367	0	0.037120868	0	0.035423268	0
Gm1141	0.910546328	0.089453672	2.320323817	1.01E-07	1.03E-07	-0.011085924	-0.041053772	1.7941765	0	0.000113173	0	0.000113173	0
Mtss1l	0.910546328	0.089453672	2.320323817	2.15E-07	2.72E-07	-0.3238814	-0.33352852	1.7439691	0	0.000452694	0	0.00033952	0
A330032B11Rik	0.910546328	0.089453672	2.320323817	2.39E-07	3.42E-07	-0.37844616	-0.40381622	1.77771	0	0.000113173	0	0.000113173	0
Ephx1	0.910546328	0.089453672	2.320323817	5.64E-05	0.000118574	-1.0885761	-1.0721693	1.2552924	0.089655176	0.26256225	0.075862069	0.207673155	0
Slc35e4	0.910546328	0.089453672	2.320323817	7.47E-07	4.65E-07	0.98075485	0.8564224	1.5558215	0	0.000452694	0	0.000452694	0
Cyp4f18	0.910546328	0.089453672	2.320323817	6.88E-07	4.29E-07	0.9203753	0.86042786	1.5225357	0.003448276	0.000226347	0.003448276	0.000226347	0
Ifng	0.910546328	0.089453672	2.320323817	1.03E-07	1.13E-07	-0.082745396	-0.09637451	1.8518773	0	0.000226347	0	0.000226347	0
Usp27x	0.910546328	0.089453672	2.320323817	2.15E-06	1.48E-06	0.77980536	0.7096882	1.5604585	0.006896552	0.003508375	0.006896552	0.003168855	0
Fosl1	0.910546328	0.089453672	2.320323817	1.24E-07	1.84E-07	-0.5279075	-0.5229721	1.7967552	0	0.00033952	0	0.000113173	0
2310040G24Rik	0.910546328	0.089453672	2.320323817	5.75E-06	3.11E-06	1.4591886	1.1818123	1.5485069	0.006896552	0.003734722	0.006896552	0.003508375	0
Mylk	0.910546328	0.089453672	2.320323817	1.15E-07	1.08E-07	0.14453824	0.11524773	1.8342777	0	0	0	0	0
Srxn1	0.910546328	0.089453672	2.320323817	7.75E-08	7.40E-08	0.1168223	0.09799194	1.8335444	0	0	0	0	0
Gja8	0.910346208	0.089653792	2.317869375	1.59E-07	1.24E-07	0.48741466	0.4439659	1.7128644	0	0.000226347	0	0.000226347	0
Mif4gd	0.910346208	0.089653792	2.317869375	0.000140768	7.13E-05	1.1139253	1.125989	0.8341607	0.2	0.14225894	0.182758621	0.127320054	0
Kcnk6	0.910346208	0.089653792	2.317869375	6.05E-07	7.38E-07	-0.08426084	-0.13344765	1.6998504	0	0.001018561	0	0.000905387	0
Six4	0.910346208	0.089653792	2.317869375	1.28E-07	1.58E-07	-0.2815938	-0.3023262	1.705849	0	0.000113173	0	0.000113173	0
Madcam1	0.910346208	0.089653792	2.317869375	1.52E-07	1.48E-07	0.0673954	0.072322845	1.8762834	0	0.00033952	0	0.00033952	0
Asphd2	0.910346208	0.089653792	2.317869375	1.14E-07	1.16E-07	0.00784108	-0.008171082	1.8150219	0	0	0	0	0
E030018B13Rik	0.910346208	0.089653792	2.317869375	2.49E-07	2.81E-07	-0.08794158	-0.111320496	1.7791705	0	0.00033952	0	0.000226347	0
Wdr35	0.910346208	0.089653792	2.317869375	1.16E-05	6.06E-06	1.123707	1.0897694	1.1309528	0.010344828	0.009619737	0.010344828	0.00837483	0
Tjp1	0.910346208	0.089653792	2.317869375	1.12E-07	1.13E-07	0.054336637	0.042684555	1.7752208	0	0	0	0	0
Hivep2	0.910346208	0.089653792	2.317869375	0.000546888	0.000315671	1.0233603	1.0592661	1.1729885	0.537931	0.49094614	0.372413793	0.345405161	0
Jag1	0.910346208	0.089653792	2.317869375	1.82E-07	1.11E-07	0.8756787	0.82844925	1.7709981	0	0	0	0	0
Whsc1	0.910146088	0.089853912	2.315419867	0.00011009	5.38E-05	1.2252879	1.2166014	0.96112514	0.13448276	0.08363513	0.124137931	0.074468085	0
Gm26604	0.910146088	0.089853912	2.315419867	1.28E-07	1.39E-07	-0.11868438	-0.15219688	1.7904172	0	0.00033952	0	0.00033952	0
5033430I15Rik	0.910146088	0.089853912	2.315419867	5.91E-07	7.47E-07	-0.003455301	-0.056074142	1.836342	0	0.001697601	0	0.001697601	0
Cd63	0.910146088	0.089853912	2.315419867	4.34E-06	2.26E-06	1.2553064	1.1377563	1.5128053	0.010344828	0.003508375	0.010344828	0.003508375	0
Id3	0.910146088	0.089853912	2.315419867	0.001635962	0.001266411	0.78013647	0.65156555	1.8614162	2.7965517	2.7712767	0.65862069	0.595065641	0
Cnksr1	0.910146088	0.089853912	2.315419867	1.22E-07	1.21E-07	0.055230025	0.047502518	1.7274398	0	0.000113173	0	0.000113173	0
Plk2	0.910146088	0.089853912	2.315419867	5.21E-07	6.05E-07	-0.08393011	-0.083717346	1.7899907	0	0.000565867	0	0.000565867	0
Rdh1	0.910146088	0.089853912	2.315419867	1.58E-07	1.67E-07	0.0414062	-0.00428009	1.8164791	0	0.000113173	0	0.000113173	0
Gm26628	0.910146088	0.089853912	2.315419867	8.63E-08	8.61E-08	0.002818808	0.005033493	1.7833658	0	0	0	0	0
Pacsin3	0.910146088	0.089853912	2.315419867	5.10E-07	3.23E-07	0.9265709	0.8584938	1.4633511	0	0.000792214	0	0.00067904	0
Prg4	0.910146088	0.089853912	2.315419867	3.07E-07	3.87E-07	0.16659027	0.1942997	1.8452654	0	0.000565867	0	0.000565867	0
Cryba4	0.910146088	0.089853912	2.315419867	1.03E-07	1.12E-07	-0.07132763	-0.0835228	1.7826519	0	0.000226347	0	0.000226347	0
Gstm5	0.910146088	0.089853912	2.315419867	4.00E-07	2.31E-07	0.9018952	0.8418522	1.5727354	0	0.00033952	0	0.00033952	0
Slc1a7	0.910146088	0.089853912	2.315419867	1.36E-07	1.11E-07	0.38802785	0.37273407	1.6962698	0	0	0	0	0
RP23-89C10.5	0.910146088	0.089853912	2.315419867	1.20E-07	1.10E-07	0.2020141	0.1710434	1.8184726	0	0	0	0	0
RP23-32A8.6	0.910146088	0.089853912	2.315419867	8.48E-08	9.09E-08	-0.14805141	-0.16936684	1.8114266	0	0.00033952	0	0.00033952	0
Ltbp3	0.910146088	0.089853912	2.315419867	1.16E-07	1.16E-07	0.012702028	0.001838684	1.8300773	0	0	0	0	0
8030423F21Rik	0.910146088	0.089853912	2.315419867	2.52E-07	2.38E-07	0.41453376	0.3516922	1.7587255	0	0.000113173	0	0.000113173	0
Gm826	0.910146088	0.089853912	2.315419867	1.11E-07	1.10E-07	0.040520787	0.035121918	1.7472949	0	0.000226347	0	0.000226347	0
Hepacam	0.910146088	0.089853912	2.315419867	9.52E-08	1.01E-07	-0.13128221	-0.1572113	1.8462756	0	0.000113173	0	0.000113173	0
Ghrh	0.910146088	0.089853912	2.315419867	1.36E-07	1.18E-07	0.27981475	0.25606537	1.9141735	0	0.000113173	0	0.000113173	0
Nlrc5	0.910146088	0.089853912	2.315419867	2.38E-05	5.12E-05	-0.86858964	-0.9442549	1.3216202	0.027586207	0.10898597	0.027586207	0.09302852	0
Gm37707	0.910146088	0.089853912	2.315419867	1.43E-07	9.87E-08	0.7481714	0.70744705	1.6898104	0	0	0	0	0
Tfcp2l1	0.909945968	0.090054032	2.312975271	1.78E-07	1.24E-07	0.6802992	0.6286316	1.7482258	0	0.000113173	0	0.000113173	0
Barhl1	0.909945968	0.090054032	2.312975271	1.25E-07	1.27E-07	-0.036678478	-0.07694626	1.8125336	0	0.000113173	0	0.000113173	0
Rasip1	0.909945968	0.090054032	2.312975271	4.63E-07	6.75E-07	-0.55457354	-0.56728554	1.5743374	0	0.001358081	0	0.001131734	0
P2ry6	0.909945968	0.090054032	2.312975271	1.64E-07	1.41E-07	0.32704103	0.29634857	1.7566875	0	0.000226347	0	0.000226347	0
Zfp618	0.909945968	0.090054032	2.312975271	9.25E-07	5.72E-07	1.1399798	0.9438267	1.7741432	0.003448276	0.000452694	0.003448276	0.000452694	0
Pdzd7	0.909945968	0.090054032	2.312975271	1.12E-07	1.07E-07	0.10727743	0.08338547	1.7502642	0	0.000113173	0	0.000113173	0
Ppm1h	0.909945968	0.090054032	2.312975271	0.000246375	0.000133547	0.92124516	0.9124603	0.66632515	0.35172415	0.28757358	0.279310345	0.233023993	0
Rec114	0.909945968	0.090054032	2.312975271	2.40E-07	2.26E-07	0.1739289	0.14853668	1.7522986	0	0.000113173	0	0.000113173	0
Gdap1l1	0.909945968	0.090054032	2.312975271	4.05E-07	2.83E-07	0.6764543	0.6226349	1.6306268	0	0.00033952	0	0.00033952	0
Trav4-2	0.909945968	0.090054032	2.312975271	1.02E-06	7.43E-07	0.5578432	0.53596306	1.7342495	0	0.000452694	0	0.000452694	0
Grb10	0.909945968	0.090054032	2.312975271	1.52E-07	1.21E-07	0.42894593	0.41464043	1.7145107	0	0.000226347	0	0.000226347	0
Slurp1	0.909945968	0.090054032	2.312975271	1.49E-07	1.35E-07	0.33383542	0.27672958	1.7893646	0	0.000113173	0	0.000113173	0
Ccdc88a	0.909745848	0.090254152	2.310535565	5.22E-05	2.35E-05	1.646237	1.2819138	1.5211077	0.03448276	0.03610231	0.027586207	0.029651426	0
1700093K21Rik	0.909745848	0.090254152	2.310535565	2.62E-07	2.23E-07	0.41383687	0.3543625	1.759496	0	0.000226347	0	0.000226347	0
Vcam1	0.909745848	0.090254152	2.310535565	7.67E-07	5.57E-07	0.8489803	0.8778248	1.6438498	0	0.000792214	0	0.000792214	0
Ldlrad1	0.909745848	0.090254152	2.310535565	1.92E-07	1.65E-07	0.4218455	0.4093361	1.7236133	0	0.000452694	0	0.00033952	0
Efcab12	0.909745848	0.090254152	2.310535565	2.24E-06	1.70E-06	0.985748	0.7558651	1.8990533	0.003448276	0.002150294	0.003448276	0.001923947	0
Fscn1	0.909745848	0.090254152	2.310535565	9.79E-07	6.58E-07	0.6100056	0.6201496	1.6843389	0	0.000565867	0	0.000565867	0
Fam183b	0.909745848	0.090254152	2.310535565	7.18E-07	4.54E-07	0.8268868	0.7996788	1.6647718	0	0.000565867	0	0.000565867	0
Lima1	0.909745848	0.090254152	2.310535565	8.76E-07	6.93E-07	0.49635103	0.43823624	1.6801152	0	0.001018561	0	0.00101856	0
B4galnt2	0.909745848	0.090254152	2.310535565	1.07E-07	1.03E-07	0.098189324	0.0779171	1.7211297	0	0	0	0	0
Ankrd60	0.909545727	0.090454273	2.308100727	1.88E-07	2.22E-07	-0.038593285	-0.028650284	1.8147256	0	0.000113173	0	0.000113173	0
Ccdc60	0.909545727	0.090454273	2.308100727	1.43E-07	1.34E-07	0.21523045	0.17575455	1.7695346	0	0.000113173	0	0.000113173	0
Plin1	0.909545727	0.090454273	2.308100727	1.34E-07	1.02E-07	0.47078162	0.43883705	1.7163485	0	0.000113173	0	0.000113173	0
Adamts7	0.909545727	0.090454273	2.308100727	1.32E-07	9.99E-08	0.53771627	0.5014	1.7046719	0	0	0	0	0
Filip1	0.909545727	0.090454273	2.308100727	5.28E-07	4.43E-07	0.5782674	0.5118103	1.7045307	0	0.000226347	0	0.000226347	0
Wdfy3	0.909545727	0.090454273	2.308100727	2.07E-07	1.45E-07	0.4611176	0.42223167	1.7647626	0	0	0	0	0
Gabre	0.909545727	0.090454273	2.308100727	4.01E-07	3.05E-07	0.6526276	0.55140877	1.753707	0	0.000226347	0	0.000226347	0
Tymp	0.909545727	0.090454273	2.308100727	1.00E-07	1.11E-07	-0.22201626	-0.22992706	1.7602214	0	0.000113173	0	0.000113173	0
Gm5449	0.909545727	0.090454273	2.308100727	9.46E-08	1.09E-07	-0.20195472	-0.22667122	1.8191264	0	0.000113173	0	0.000113173	0
Tgfb3	0.909545727	0.090454273	2.308100727	1.62E-06	1.84E-06	-0.06031048	-0.12404442	1.5967366	0	0.003395201	0	0.003055681	0
Zc2hc1c	0.909345607	0.090654393	2.305670736	1.06E-07	1.18E-07	-0.19811593	-0.21158028	1.8361475	0	0	0	0	0
Slc22a18	0.909345607	0.090654393	2.305670736	1.28E-07	1.14E-07	0.21242554	0.18897057	1.7553214	0	0.000113173	0	0.000113173	0
BC051019	0.909345607	0.090654393	2.305670736	1.30E-07	1.29E-07	0.027856087	0.018192291	1.7522494	0	0	0	0	0
Abi3bp	0.909345607	0.090654393	2.305670736	1.36E-07	1.19E-07	0.34192103	0.26719284	1.8697047	0	0.000226347	0	0.000226347	0
Map3k19	0.909345607	0.090654393	2.305670736	1.71E-06	8.78E-07	1.198379	1.1273422	1.4353963	0.003448276	0.001810774	0.003448276	0.001810774	0
Bcar3	0.909345607	0.090654393	2.305670736	1.87E-07	1.53E-07	0.48134905	0.43239403	1.8001146	0	0.000113173	0	0.000113173	0
Gm9918	0.909345607	0.090654393	2.305670736	1.10E-07	9.66E-08	0.23478867	0.21904945	1.795754	0	0	0	0	0
Elovl4	0.909345607	0.090654393	2.305670736	1.79E-07	1.27E-07	0.6545174	0.62137413	1.7289227	0	0.000113173	0	0.000113173	0
Dnah1	0.909345607	0.090654393	2.305670736	9.21E-08	9.77E-08	-0.070249766	-0.08553696	1.8158996	0	0	0	0	0
Slc23a3	0.909345607	0.090654393	2.305670736	4.68E-07	5.26E-07	-0.21612926	-0.25875092	1.7717123	0	0.001018561	0	0.000905387	0
Fsd1	0.909345607	0.090654393	2.305670736	1.79E-07	1.25E-07	0.6543834	0.59648895	1.7155635	0	0.000113173	0	0.000113173	0
Glt28d2	0.909345607	0.090654393	2.305670736	7.84E-08	9.33E-08	-0.2399469	-0.23791885	1.8304187	0	0.000226347	0	0.000226347	0
Nrk	0.909345607	0.090654393	2.305670736	7.27E-07	4.89E-07	1.0686501	0.9997635	1.6115472	0	0.00033952	0	0.00033952	0
Cd69	0.909345607	0.090654393	2.305670736	0.000411535	0.000320961	0.62332135	0.6298275	1.8303354	0.41379312	0.56994116	0.248275862	0.278406519	0
Rab36	0.909145487	0.090854513	2.303245569	1.75E-07	1.80E-07	0.014570241	-0.028211594	1.7415706	0	0.000226347	0	0.000226347	0
Gm6377	0.909145487	0.090854513	2.303245569	1.87E-07	1.22E-07	0.8488466	0.78335	1.7786878	0	0.000452694	0	0.000452694	0
Gm12843	0.909145487	0.090854513	2.303245569	1.73E-07	1.57E-07	0.33763516	0.32300377	1.7451507	0	0.00033952	0	0.00033952	0
A830018L16Rik	0.909145487	0.090854513	2.303245569	2.07E-07	1.42E-07	0.73664933	0.65982246	1.6277031	0	0	0	0	0
1700097N02Rik	0.909145487	0.090854513	2.303245569	0.0003426	0.00018827	0.96671253	0.971509	0.78003514	0.6068966	0.46321866	0.424137931	0.308736985	0
Gm11008	0.909145487	0.090854513	2.303245569	2.01E-07	1.52E-07	0.5734495	0.54628754	1.671901	0	0.000113173	0	0.000113173	0
Syt3	0.909145487	0.090854513	2.303245569	5.03E-07	2.74E-07	1.2388345	1.0847111	1.6434003	0	0.000452694	0	0.00033952	0
Trav8d-1	0.909145487	0.090854513	2.303245569	2.20E-06	1.53E-06	0.7244889	0.6806488	1.551613	0	0.001358081	0	0.001244907	0
Rnf208	0.909145487	0.090854513	2.303245569	5.39E-07	8.30E-07	-0.46709108	-0.5286312	1.6743802	0	0.000792214	0	0.000792214	0
Gm15690	0.909145487	0.090854513	2.303245569	2.09E-07	1.47E-07	0.64079064	0.6048279	1.6407278	0	0	0	0	0
Gm28959	0.909145487	0.090854513	2.303245569	2.32E-07	2.63E-07	-0.15891837	-0.16209412	1.7783248	0	0.000226347	0	0.000226347	0
Gm16122	0.909145487	0.090854513	2.303245569	1.53E-07	1.33E-07	0.28587124	0.23990059	1.765172	0	0.000113173	0	0.000113173	0
Cap2	0.909145487	0.090854513	2.303245569	5.45E-06	8.15E-06	0.029064033	-0.19715118	1.8515764	0	0.013128112	0	0.011656858	0
Tmod2	0.909145487	0.090854513	2.303245569	1.50E-07	1.35E-07	0.17840637	0.15806198	1.8360649	0	0.000113173	0	0.000113173	0
Gm15122	0.909145487	0.090854513	2.303245569	1.33E-07	1.56E-07	-0.24330069	-0.22740936	1.8274124	0	0.000113173	0	0.000113173	0
Drc7	0.909145487	0.090854513	2.303245569	1.93E-07	1.33E-07	0.62886447	0.5958557	1.6466726	0	0.000113173	0	0.000113173	0
Ccl22	0.909145487	0.090854513	2.303245569	3.29E-07	4.98E-07	-0.6055231	-0.5982075	1.8165798	0	0.000226347	0	0.000226347	0
Fcgr2b	0.909145487	0.090854513	2.303245569	3.65E-07	2.23E-07	0.9264008	0.83018684	1.7300006	0	0.000452694	0	0.000452694	0
Il17f	0.908945367	0.091054633	2.300825205	2.13E-07	1.44E-07	0.7317664	0.7124977	1.6266856	0	0	0	0	0
Cebpa	0.908945367	0.091054633	2.300825205	2.52E-07	1.99E-07	0.5110941	0.4630413	1.7581278	0	0	0	0	0
Gm15512	0.908945367	0.091054633	2.300825205	1.27E-07	9.70E-08	0.48007184	0.4541111	1.7051643	0	0.000226347	0	0.000226347	0
Gm32200	0.908945367	0.091054633	2.300825205	2.25E-06	1.56E-06	0.7592759	0.7280884	1.5714077	0.006896552	0.003508375	0.006896552	0.003282028	0
Teddm1a	0.908945367	0.091054633	2.300825205	2.07E-07	1.39E-07	0.7697408	0.72891235	1.6509535	0	0	0	0	0
Arg2	0.908945367	0.091054633	2.300825205	1.06E-07	1.02E-07	0.076334134	0.05086136	1.8170787	0	0.000226347	0	0.000226347	0
F3	0.908945367	0.091054633	2.300825205	1.22E-07	1.17E-07	0.1506281	0.12856674	1.8348366	0	0	0	0	0
Tulp1	0.908945367	0.091054633	2.300825205	1.30E-07	1.22E-07	0.14555459	0.09678078	1.8367589	0	0.000113173	0	0.000113173	0
Dusp14	0.908945367	0.091054633	2.300825205	1.38E-07	1.76E-07	-0.34956232	-0.33665848	1.7905079	0	0	0	0	0
Gm26895	0.908945367	0.091054633	2.300825205	1.17E-07	1.02E-07	0.24913481	0.23266983	1.7292373	0	0.000226347	0	0.000226347	0
Eng	0.908945367	0.091054633	2.300825205	3.31E-05	6.80E-05	-0.8803222	-0.900918	1.2288572	0.044827588	0.18945225	0.04137931	0.15697148	0
Ppp1r16b	0.908945367	0.091054633	2.300825205	0.000510879	0.000284109	1.052132	1.0871029	0.97041416	0.56206894	0.5074694	0.386206897	0.355817112	0
Bcl2	0.908945367	0.091054633	2.300825205	0.000330934	0.000767757	-1.0904126	-1.1086111	1.0944875	0.36551723	1.6909235	0.255172414	0.510298778	0
Lmo4	0.908945367	0.091054633	2.300825205	0.001149258	0.000819013	1.0045122	0.95762634	1.4271836	1.1793103	1.505885	0.537931034	0.53112268	0
RP23-89C10.2	0.908945367	0.091054633	2.300825205	1.12E-07	1.02E-07	0.21992345	0.21184921	1.7005339	0	0.000226347	0	0.000226347	0
Eps8l2	0.908945367	0.091054633	2.300825205	1.74E-07	1.12E-07	0.8442797	0.80710983	1.7044828	0	0.000113173	0	0.000113173	0
Phf6	0.908745247	0.091254753	2.298409623	0.000293572	0.000184452	0.84662026	0.9422102	0.9694954	0.27931035	0.31914893	0.224137931	0.258940697	0
Btnl9	0.908745247	0.091254753	2.298409623	1.58E-07	1.34E-07	0.38947183	0.3438053	1.6673175	0	0.000226347	0	0.000226347	0
Gm42787	0.908745247	0.091254753	2.298409623	2.85E-07	1.81E-07	0.83430946	0.7606602	1.6279987	0	0.000113173	0	0.000113173	0
Gm10800	0.908745247	0.091254753	2.298409623	1.96E-05	1.23E-05	0.5171141	0.4855137	1.7031097	0.10689655	0.061453145	0.068965517	0.035310095	0
Slc5a10	0.908745247	0.091254753	2.298409623	1.20E-07	1.11E-07	0.20161678	0.13917542	1.8262899	0	0.000226347	0	0.000226347	0
Il11	0.908745247	0.091254753	2.298409623	2.38E-07	1.81E-07	0.7086141	0.65499306	1.7174023	0	0.000113173	0	0.000113173	0
Shank1	0.908745247	0.091254753	2.298409623	5.06E-07	3.45E-07	0.75852245	0.70397377	1.580935	0	0.000226347	0	0.000226347	0
Ppp1r26	0.908745247	0.091254753	2.298409623	1.32E-07	1.17E-07	0.2781516	0.22802544	1.7814279	0	0	0	0	0
Ctnnbip1	0.908745247	0.091254753	2.298409623	0.000134255	5.91E-05	1.6639662	1.5779667	1.4756253	0.21724138	0.10593028	0.189655172	0.096876415	0
1700007B14Rik	0.908745247	0.091254753	2.298409623	1.26E-07	1.07E-07	0.3150256	0.27791214	1.7663864	0	0.000226347	0	0.000226347	0
Klk1b27	0.908745247	0.091254753	2.298409623	8.46E-08	9.63E-08	-0.18032318	-0.17849922	1.8471507	0	0	0	0	0
Trim36	0.908745247	0.091254753	2.298409623	1.38E-06	2.15E-06	-0.93645364	-0.90600395	1.6067945	0	0.003395201	0	0.003395201	0
Klrb1a	0.908745247	0.091254753	2.298409623	3.84E-07	2.30E-07	0.90528476	0.8694916	1.5897303	0	0.00033952	0	0.00033952	0
4930471C06Rik	0.908545127	0.091454873	2.295998802	1.79E-07	1.34E-07	0.6599187	0.6141815	1.7832114	0	0.000452694	0	0.000452694	0
Slc11a1	0.908545127	0.091454873	2.295998802	1.57E-07	1.62E-07	0.06900969	0.036893845	1.8059126	0	0	0	0	0
Slc22a15	0.908545127	0.091454873	2.295998802	1.43E-05	9.42E-06	1.0315225	0.9662895	1.3598229	0.010344828	0.015504753	0.010344828	0.014259846	0
Kdelr3	0.908545127	0.091454873	2.295998802	1.47E-07	1.19E-07	0.46022776	0.42108917	1.7296879	0	0	0	0	0
Myl1	0.908545127	0.091454873	2.295998802	1.28E-07	1.22E-07	0.12841752	0.071676254	1.8859687	0	0.000226347	0	0.000226347	0
Ddn	0.908545127	0.091454873	2.295998802	4.53E-07	3.28E-07	0.8698257	0.7756424	1.7472655	0.003448276	0.000565867	0.003448276	0.00033952	0
Gm16133	0.908545127	0.091454873	2.295998802	1.87E-07	1.61E-07	0.40371776	0.36423874	1.7685784	0	0.000226347	0	0.000226347	0
Ltf	0.908545127	0.091454873	2.295998802	1.63E-06	1.35E-06	0.21518953	0.19808006	1.6987853	0	0	0	0	0
Il17rb	0.908545127	0.091454873	2.295998802	0.000108802	7.60E-05	1.5269809	1.0489006	2.2618146	0.1	0.10706202	0.089655172	0.092575826	0
Gm3764	0.908545127	0.091454873	2.295998802	9.78E-08	1.22E-07	-0.40924376	-0.41450882	1.7894226	0	0.000113173	0	0.000113173	0
Gm35911	0.908545127	0.091454873	2.295998802	7.75E-08	7.64E-08	0.04526541	0.028079987	1.8676959	0	0	0	0	0
Cd209d	0.908545127	0.091454873	2.295998802	8.57E-08	9.36E-08	-0.13076174	-0.13784027	1.8231235	0	0.000226347	0	0.000226347	0
Creb3l4	0.908545127	0.091454873	2.295998802	1.25E-07	1.17E-07	0.17119165	0.12798882	1.8142693	0	0.000113173	0	0.000113173	0
Hhex	0.908345007	0.091654993	2.29359272	1.78E-07	2.04E-07	-0.13707836	-0.16030312	1.7359207	0.003448276	0.000113173	0.003448276	0.000113173	0
Gm16630	0.908345007	0.091654993	2.29359272	1.43E-07	1.78E-07	-0.34761837	-0.36268234	1.7731413	0	0.00033952	0	0.000226347	0
Prss41	0.908345007	0.091654993	2.29359272	2.84E-07	4.78E-07	-0.6629187	-0.680254	1.6845682	0	0.003961069	0	0.003847895	0
Mpp3	0.908345007	0.091654993	2.29359272	1.17E-07	1.26E-07	-0.07804524	-0.102846146	1.7649428	0	0	0	0	0
Tnfrsf4	0.908345007	0.091654993	2.29359272	1.49E-05	2.02E-05	0.001911869	0.047426224	1.7265158	0.013793103	0.015617927	0.013793103	0.014599366	0
Trav6d-4	0.908345007	0.091654993	2.29359272	1.50E-06	9.27E-07	0.9152079	0.86351967	1.6410768	0	0.00033952	0	0.00033952	0
Fmo1	0.908144887	0.091855113	2.291191357	1.67E-07	1.44E-07	0.32268184	0.28929138	1.7071134	0	0.000113173	0	0.000113173	0
AI849053	0.908144887	0.091855113	2.291191357	3.46E-07	3.12E-07	0.40754485	0.34984207	1.7535018	0	0.000792214	0	0.000792214	0
Mme	0.908144887	0.091855113	2.291191357	1.95E-05	9.88E-06	0.88363475	0.77516365	1.6628745	0.020689655	0.029990947	0.013793103	0.018673608	0
Gm6169	0.908144887	0.091855113	2.291191357	8.49E-08	9.17E-08	-0.07124526	-0.099840164	1.8757014	0	0.000226347	0	0.000226347	0
S100b	0.908144887	0.091855113	2.291191357	3.51E-07	2.84E-07	0.52482426	0.5172539	1.6844171	0	0.00033952	0	0.00033952	0
Serpinb6c	0.908144887	0.091855113	2.291191357	9.35E-08	1.03E-07	-0.11882878	-0.13972855	1.8532219	0	0.000226347	0	0.000226347	0
Ppa1	0.908144887	0.091855113	2.291191357	4.91E-05	0.000111569	-1.0709658	-1.039114	0.95928764	0.05862069	0.30070168	0.048275862	0.21785876	0
Kcna3	0.908144887	0.091855113	2.291191357	1.41E-05	7.84E-06	1.0478486	1.013958	1.0530895	0.020689655	0.017768221	0.020689655	0.017428701	0
Gm42590	0.907944767	0.092055233	2.288794693	1.15E-07	1.14E-07	0.03104804	0.000246048	1.7610532	0	0.000226347	0	0.000226347	0
Slamf1	0.907944767	0.092055233	2.288794693	0.000247737	0.00012078	1.3232164	1.0973206	1.1463331	0.3413793	0.22430964	0.279310345	0.186170213	0
Trav8-2	0.907944767	0.092055233	2.288794693	3.62E-06	2.20E-06	1.0556829	0.96131897	1.4561694	0.003448276	0.006564056	0.003448276	0.002942508	0
Dpcr1	0.907944767	0.092055233	2.288794693	1.85E-07	1.18E-07	0.888012	0.82692146	1.6765983	0	0	0	0	0
Ifitm3	0.907944767	0.092055233	2.288794693	4.80E-06	7.35E-06	0.09425114	0.10841751	1.7845985	0	0.010298777	0	0.006790403	0
Gfod1	0.907944767	0.092055233	2.288794693	2.74E-06	5.25E-06	-0.85417503	-0.862133	1.4361868	0	0.00973291	0	0.009732911	0
2210011C24Rik	0.907944767	0.092055233	2.288794693	2.08E-07	1.95E-07	0.14594436	0.123945236	1.7829503	0	0.000113173	0	0.000113173	0
Trav14n-3	0.907944767	0.092055233	2.288794693	5.78E-06	3.29E-06	0.9356198	0.9134712	1.4937971	0	0.003734722	0	0.003055681	0
Rlbp1	0.907944767	0.092055233	2.288794693	2.23E-07	1.40E-07	0.8687961	0.7661896	1.688529	0	0.000113173	0	0.000113173	0
Gbp5	0.907944767	0.092055233	2.288794693	4.86E-06	8.42E-06	-0.34856382	-0.3468895	1.8186415	0.006896552	0.022974197	0.006896552	0.020031689	0
Slit1	0.907944767	0.092055233	2.288794693	1.11E-07	1.10E-07	0.055308055	0.014692307	1.8282505	0	0	0	0	0
Ccdc96	0.907944767	0.092055233	2.288794693	1.10E-07	1.22E-07	-0.067907475	-0.10878754	1.8424425	0	0.000452694	0	0.00033952	0
Tfap2c	0.907744647	0.092255353	2.286402705	2.26E-07	1.60E-07	0.6553375	0.5958557	1.7161149	0	0.000226347	0	0.000226347	0
Tex9	0.907744647	0.092255353	2.286402705	0.000113343	6.17E-05	1.041959	1.0772619	0.9357177	0.14827587	0.1118153	0.124137931	0.097668628	0
Gm5422	0.907744647	0.092255353	2.286402705	1.56E-07	1.49E-07	0.08625845	0.053178787	1.7405298	0	0.000113173	0	0.000113173	0
RP24-143K11.2	0.907744647	0.092255353	2.286402705	2.92E-07	3.69E-07	-0.32168624	-0.3614025	1.6344589	0	0.00067904	0	0.00067904	0
Gm14002	0.907744647	0.092255353	2.286402705	1.40E-07	1.18E-07	0.35330093	0.2893505	1.8194485	0	0.000226347	0	0.000226347	0
9830147E19Rik	0.907744647	0.092255353	2.286402705	4.75E-06	3.12E-06	0.8071236	0.7547951	1.460396	0.006896552	0.003508375	0.006896552	0.003508375	0
Klhl41	0.907744647	0.092255353	2.286402705	1.27E-07	1.20E-07	0.12638259	0.10637474	1.7949066	0	0	0	0	0
Gm2044	0.907744647	0.092255353	2.286402705	1.07E-07	9.16E-08	0.27425173	0.23706627	1.7997848	0	0.000113173	0	0.000113173	0
Mrc1	0.907744647	0.092255353	2.286402705	3.80E-07	2.96E-07	0.59975785	0.546999	1.6041024	0	0.000226347	0	0.000226347	0
Gm26527	0.907744647	0.092255353	2.286402705	1.42E-07	1.25E-07	0.28226238	0.25309944	1.677336	0	0	0	0	0
Etnk1	0.907744647	0.092255353	2.286402705	0.000996254	0.000665072	0.8204528	0.9010887	1.144065	0.9758621	1.0073563	0.531034483	0.54651426	0
Gm12227	0.907544527	0.092455473	2.284015374	2.01E-07	1.93E-07	0.15683359	0.123067856	1.7018787	0	0.000113173	0	0.000113173	0
Gsta4	0.907544527	0.092455473	2.284015374	1.83E-05	1.38E-05	1.0351683	0.766592	1.7780399	0.024137931	0.017881393	0.024137931	0.01674966	0
Gm16685	0.907544527	0.092455473	2.284015374	1.90E-07	1.75E-07	0.3847473	0.32495308	1.7518816	0	0	0	0	0
Trbv12-3	0.907544527	0.092455473	2.284015374	1.29E-07	1.05E-07	0.39200935	0.35757828	1.8097857	0	0.000113173	0	0.000113173	0
Rassf8	0.907544527	0.092455473	2.284015374	3.32E-07	3.81E-07	-0.04649374	-0.054338455	1.7107244	0	0.000565867	0	0.000452694	0
Gm43042	0.907544527	0.092455473	2.284015374	3.39E-07	3.43E-07	0.082915805	0.046661377	1.6650847	0	0.000565867	0	0.000565867	0
Dcbld1	0.907544527	0.092455473	2.284015374	2.96E-07	2.11E-07	0.5359888	0.5146122	1.6972408	0	0.000452694	0	0.00033952	0
C130060C02Rik	0.907544527	0.092455473	2.284015374	2.17E-07	1.77E-07	0.4389015	0.39619827	1.7094896	0	0	0	0	0
4930556J24Rik	0.907544527	0.092455473	2.284015374	1.13E-07	1.09E-07	0.07491872	0.055389404	1.7465099	0	0.000113173	0	0.000113173	0
Atcay	0.907344407	0.092655593	2.28163268	5.57E-06	6.53E-06	0.21244647	0.13641167	1.7641404	0.006896552	0.006903576	0.006896552	0.00667723	0
Dnah7a	0.907344407	0.092655593	2.28163268	1.93E-07	1.89E-07	0.11078615	0.09648514	1.833536	0	0.000113173	0	0.000113173	0
Depdc7	0.907344407	0.092655593	2.28163268	1.22E-07	1.26E-07	-0.06544363	-0.071798325	1.8050694	0	0.000113173	0	0.000113173	0
Snta1	0.907344407	0.092655593	2.28163268	9.42E-08	9.92E-08	0.006506144	-0.026590347	1.7997946	0	0.00033952	0	0.00033952	0
Ppp1r14a	0.907344407	0.092655593	2.28163268	3.23E-07	3.18E-07	0.16624033	0.11354065	1.7571388	0	0.000565867	0	0.000565867	0
Carf	0.907344407	0.092655593	2.28163268	4.26E-05	2.14E-05	1.0579019	1.004035	0.8053001	0.037931036	0.034404706	0.034482759	0.0314622	0
Alx4	0.907344407	0.092655593	2.28163268	2.14E-07	1.71E-07	0.36632204	0.34220505	1.696031	0	0	0	0	0
1700094J05Rik	0.907344407	0.092655593	2.28163268	1.66E-07	1.35E-07	0.42874718	0.4009838	1.6792461	0	0.000113173	0	0.000113173	0
Cotl1	0.907344407	0.092655593	2.28163268	0.000439906	0.000890162	-0.97160053	-1.0062561	0.7461506	0.6862069	2.5173156	0.479310345	0.749547306	0
Gm10300	0.907344407	0.092655593	2.28163268	1.58E-07	1.14E-07	0.6148893	0.5930557	1.7000368	0	0.000113173	0	0.000113173	0
Serpinb1a	0.907144287	0.092855713	2.279254602	1.05E-06	8.10E-07	0.6441744	0.58556175	1.6189988	0	0.001697601	0	0.001697601	0
Dynlrb2	0.907144287	0.092855713	2.279254602	3.72E-07	2.44E-07	0.8510627	0.76823807	1.6357068	0	0.000565867	0	0.000565867	0
Plcd3	0.907144287	0.092855713	2.279254602	1.99E-07	2.76E-07	-0.4494662	-0.44771194	1.6138058	0	0.000792214	0	0.000792214	0
Ltbr	0.907144287	0.092855713	2.279254602	1.99E-07	1.35E-07	0.7381636	0.6988239	1.6634408	0	0	0	0	0
Rab17	0.907144287	0.092855713	2.279254602	1.04E-07	1.05E-07	-0.02589942	-0.046525955	1.7475188	0	0.000226347	0	0.000226347	0
Olfr374	0.906944166	0.093055834	2.27688112	1.20E-07	1.07E-07	0.2512149	0.21839142	1.7323357	0	0.000113173	0	0.000113173	0
Cplx3	0.906944166	0.093055834	2.27688112	1.26E-07	1.38E-07	-0.1807023	-0.19832611	1.7384543	0	0.000113173	0	0.000113173	0
Cd4	0.906944166	0.093055834	2.27688112	0.000611629	0.000295718	2.1217275	1.411108	2.3608084	0.7137931	0.3738117	0.465517241	0.227818017	0
Gm26781	0.906944166	0.093055834	2.27688112	1.44E-07	1.61E-07	-0.14556499	-0.14019775	1.7669458	0	0.000113173	0	0.000113173	0
C78334	0.906944166	0.093055834	2.27688112	1.12E-07	1.16E-07	-0.014487153	-0.0570755	1.8067373	0	0.000113173	0	0.000113173	0
Gm33370	0.906944166	0.093055834	2.27688112	1.86E-07	1.37E-07	0.64955974	0.6131973	1.6734978	0.003448276	0.000113173	0.003448276	0.000113173	0
Pcdhga5	0.906944166	0.093055834	2.27688112	3.63E-07	4.14E-07	-0.24690259	-0.253767	1.5969567	0	0.00067904	0	0.000565867	0
Mst1r	0.906944166	0.093055834	2.27688112	1.78E-07	1.48E-07	0.39692375	0.325943	1.7607266	0	0.000226347	0	0.000113173	0
Stmn3	0.906744046	0.093255954	2.274512214	1.37E-07	1.08E-07	0.4511805	0.40825462	1.7189169	0	0.000113173	0	0.000113173	0
Fcnaos	0.906744046	0.093255954	2.274512214	1.16E-07	1.07E-07	0.20915715	0.18086433	1.7539474	0	0	0	0	0
C230029F24Rik	0.906744046	0.093255954	2.274512214	1.48E-07	1.15E-07	0.4886173	0.47793007	1.6751552	0	0.000226347	0	0.000226347	0
Strc	0.906744046	0.093255954	2.274512214	1.35E-07	1.11E-07	0.38162383	0.33953285	1.6681705	0	0.000113173	0	0.000113173	0
Gm3739	0.906744046	0.093255954	2.274512214	1.12E-06	1.60E-06	-0.3182313	-0.34986877	1.644101	0.003448276	0.002489814	0.003448276	0.002376641	0
Trav20	0.906543926	0.093456074	2.272147865	6.53E-07	4.02E-07	0.81968755	0.7296982	1.6489807	0	0.000565867	0	0.00033952	0
Klra9	0.906543926	0.093456074	2.272147865	4.68E-07	3.91E-07	0.35450664	0.33208656	1.6183332	0	0.001018561	0	0.000905387	0
Catsperd	0.906543926	0.093456074	2.272147865	1.02E-06	1.47E-06	-0.60639155	-0.6112213	1.6802014	0	0.001697601	0	0.001584427	0
Gm27194	0.906343806	0.093656194	2.269788052	1.01E-07	1.10E-07	-0.11686995	-0.1280899	1.778336	0	0.000226347	0	0.000226347	0
Kynu	0.906343806	0.093656194	2.269788052	1.52E-07	1.19E-07	0.48178643	0.48652077	1.6875745	0	0	0	0	0
Gria3	0.906343806	0.093656194	2.269788052	5.28E-06	1.05E-05	-0.5567525	-0.55768394	1.578822	0.003448276	0.035196923	0.003448276	0.031009507	0
Hist1h1b	0.906343806	0.093656194	2.269788052	0.000110549	5.71E-05	1.3325702	1.2203836	1.1695763	0.03448276	0.045608874	0.034482759	0.040968764	0
Gm16253	0.906343806	0.093656194	2.269788052	2.47E-07	2.99E-07	-0.32282755	-0.36836052	1.588769	0	0.001131734	0	0.00101856	0
AW112010	0.906343806	0.093656194	2.269788052	5.01E-05	0.000152511	-0.8951872	-0.6286192	1.8285869	0.12413793	0.57854235	0.1	0.205183341	0
Gm16892	0.906343806	0.093656194	2.269788052	8.68E-07	4.90E-07	0.90729964	0.8637638	1.4434537	0	0.000565867	0	0.000565867	0
Cct8l1	0.906343806	0.093656194	2.269788052	1.32E-07	1.25E-07	0.14242727	0.10799408	1.7476794	0	0.000452694	0	0.00033952	0
2700081O15Rik	0.906343806	0.093656194	2.269788052	0.000174304	8.31E-05	1.4066992	1.2120266	1.2021782	0.1724138	0.1432775	0.151724138	0.128225441	0
Lalba	0.906143686	0.093856314	2.267432756	4.49E-07	6.48E-07	-0.62267905	-0.64284897	1.5180435	0	0.000565867	0	0.000452694	0
Txlng	0.906143686	0.093856314	2.267432756	0.000143012	8.12E-05	0.8455116	0.84803677	0.5630746	0.1724138	0.15629244	0.15862069	0.139316433	0
Fut4	0.906143686	0.093856314	2.267432756	1.93E-07	1.79E-07	0.26144698	0.20697212	1.7367183	0	0	0	0	0
Trav7-1	0.906143686	0.093856314	2.267432756	1.06E-06	9.20E-07	0.09184438	0.07365036	1.6710912	0.003448276	0.001697601	0.003448276	0.000905387	0
Dmrta2	0.906143686	0.093856314	2.267432756	2.11E-06	1.15E-06	1.1296268	1.0441265	1.4574193	0.003448276	0.002263468	0.003448276	0.001923947	0
Evl	0.906143686	0.093856314	2.267432756	0.000262514	0.000477807	-0.865463	-0.8703537	0.77566206	0.29655173	1.1659122	0.237931034	0.584200996	0
Apoa1	0.906143686	0.093856314	2.267432756	1.71E-07	1.59E-07	0.22674699	0.17456436	1.7481939	0	0.00033952	0	0.00033952	0
Krt5	0.906143686	0.093856314	2.267432756	1.60E-07	1.81E-07	-0.124715775	-0.1502552	1.8040576	0	0.000452694	0	0.000452694	0
Trav17	0.906143686	0.093856314	2.267432756	4.92E-06	3.52E-06	0.7411386	0.73661995	1.4652559	0.006896552	0.004300588	0.006896552	0.003395201	0
Gm11186	0.906143686	0.093856314	2.267432756	1.58E-07	1.48E-07	0.20915963	0.17393684	1.7336875	0	0.000226347	0	0.000226347	0
Spata25	0.906143686	0.093856314	2.267432756	1.50E-07	1.19E-07	0.48783246	0.45899582	1.6513929	0	0.000113173	0	0.000113173	0
Crmp1	0.905943566	0.094056434	2.265081957	2.44E-06	1.94E-06	0.6430868	0.5586586	1.6801883	0	0.003621548	0	0.003168855	0
Zfp92	0.905943566	0.094056434	2.265081957	1.08E-07	1.16E-07	-0.08199299	-0.09833717	1.7283026	0	0.000226347	0	0.000226347	0
Gm13546	0.905943566	0.094056434	2.265081957	7.88E-06	1.59E-05	-0.8713348	-0.91080856	1.238722	0.01724138	0.029198732	0.017241379	0.026595745	0
Gprc5c	0.905943566	0.094056434	2.265081957	1.04E-07	1.14E-07	-0.1369018	-0.13726616	1.7846937	0	0	0	0	0
Tmem144	0.905943566	0.094056434	2.265081957	1.54E-06	9.27E-07	1.0319482	0.93541145	1.5260001	0.003448276	0.001018561	0.003448276	0.00101856	0
Uhrf1bp1l	0.905943566	0.094056434	2.265081957	0.000166221	8.97E-05	1.0973119	1.209095	0.94876814	0.16896552	0.14599366	0.155172414	0.128904482	0
Hmcn1	0.905943566	0.094056434	2.265081957	1.04E-07	1.05E-07	-0.011580012	-0.008039475	1.7883927	0	0.000113173	0	0.000113173	0
Gm42574	0.905943566	0.094056434	2.265081957	1.14E-07	1.02E-07	0.2783964	0.25846863	1.6736394	0	0	0	0	0
Myo15b	0.905743446	0.094256554	2.262735637	3.49E-07	5.91E-07	-0.7859809	-0.8068752	1.5308883	0	0.001471254	0	0.001358081	0
Gm15239	0.905743446	0.094256554	2.262735637	2.06E-07	1.49E-07	0.6922131	0.6419716	1.7298228	0	0	0	0	0
Cdkl4	0.905743446	0.094256554	2.262735637	8.36E-07	9.62E-07	0.06081675	0.01810646	1.6839244	0	0.002150294	0	0.002150294	0
Trav10d	0.905743446	0.094256554	2.262735637	2.88E-07	3.28E-07	-0.22650678	-0.24171829	1.6297342	0	0.000565867	0	0.000452694	0
Gad2	0.905743446	0.094256554	2.262735637	1.78E-07	1.59E-07	0.23952568	0.19710541	1.7512732	0	0.000113173	0	0.000113173	0
Pls3	0.905743446	0.094256554	2.262735637	6.81E-07	7.34E-07	-0.18790838	-0.2058754	1.6575949	0	0.001244907	0	0.001131734	0
Sh3tc1	0.905743446	0.094256554	2.262735637	6.94E-07	7.86E-07	0.14707708	0.15009117	1.6608937	0.003448276	0.001697601	0.003448276	0.001471254	0
Srgap3	0.905743446	0.094256554	2.262735637	1.76E-06	1.87E-06	0.37555048	0.34756088	1.6730359	0	0.002150294	0	0.002037121	0
Gm17036	0.905743446	0.094256554	2.262735637	9.96E-08	9.90E-08	0.05611073	0.031772614	1.8104793	0	0.000226347	0	0.000226347	0
Adam21	0.905743446	0.094256554	2.262735637	2.25E-07	1.64E-07	0.6108813	0.5710659	1.6169816	0	0.000226347	0	0.000226347	0
Calcb	0.905743446	0.094256554	2.262735637	1.18E-07	1.11E-07	0.095592655	0.07344818	1.7505434	0	0.000113173	0	0.000113173	0
Gpat2	0.905543326	0.094456674	2.260393776	3.74E-07	3.65E-07	0.13101552	0.09668732	1.6635914	0	0.00033952	0	0.00033952	0
Alms1	0.905543326	0.094456674	2.260393776	1.87E-05	9.77E-06	1.1916368	1.1287365	1.2428472	0.024137931	0.01674966	0.024137931	0.015617927	0
Igsf3	0.905543326	0.094456674	2.260393776	1.78E-05	1.06E-05	0.9656459	0.9687748	1.1630033	0.013793103	0.01505206	0.013793103	0.013580806	0
Fcrla	0.905543326	0.094456674	2.260393776	1.25E-07	9.59E-08	0.5718365	0.51600075	1.7094638	0	0	0	0	0
Gm4841	0.905543326	0.094456674	2.260393776	1.58E-07	1.86E-07	-0.06357836	-0.046905518	1.7595588	0	0.000226347	0	0.000226347	0
Sox4	0.905543326	0.094456674	2.260393776	0.00235886	0.0010367	1.6923742	1.4524813	1.4639989	3.437931	1.862268	0.837931034	0.661837936	0
Atoh8	0.905543326	0.094456674	2.260393776	9.89E-08	1.01E-07	0.054194584	0.012271881	1.7545054	0	0.000113173	0	0.000113173	0
Styk1	0.905543326	0.094456674	2.260393776	2.98E-07	3.89E-07	-0.31970233	-0.31947327	1.7754779	0	0.000113173	0	0.000113173	0
RP24-172H24.1	0.905543326	0.094456674	2.260393776	1.63E-07	1.30E-07	0.4958593	0.4586277	1.6628902	0	0	0	0	0
Tc2n	0.905543326	0.094456674	2.260393776	2.57E-07	1.94E-07	0.49571756	0.4890461	1.6085216	0	0.000226347	0	0.000226347	0
Hoxa2	0.905343206	0.094656794	2.258056354	2.37E-07	2.27E-07	0.25720096	0.1931858	1.8197823	0	0.000113173	0	0.000113173	0
Fgd4	0.905343206	0.094656794	2.258056354	5.58E-07	8.21E-07	-0.52329975	-0.5472431	1.4661816	0	0.001244907	0	0.001131734	0
Rap1gap2	0.905343206	0.094656794	2.258056354	5.33E-06	7.58E-06	-0.23772377	-0.2746544	1.6713184	0.010344828	0.015844274	0.010344828	0.01471254	0
Cdc42ep3	0.905343206	0.094656794	2.258056354	8.61E-05	4.37E-05	1.1302887	1.1040955	0.87621677	0.14827587	0.100158446	0.134482759	0.089633318	0
Tmed6	0.905343206	0.094656794	2.258056354	1.63E-07	1.27E-07	0.41486767	0.379364	1.7583389	0	0.000226347	0	0.000226347	0
2900026A02Rik	0.905343206	0.094656794	2.258056354	1.18E-06	1.34E-06	0.27307403	0.23491478	1.6121296	0.003448276	0.002716161	0.003448276	0.002489814	0
2900052N01Rik	0.905343206	0.094656794	2.258056354	1.93E-07	1.54E-07	0.42161047	0.37282944	1.7474952	0	0	0	0	0
Scn11a	0.905143086	0.094856914	2.255723353	2.65E-07	3.00E-07	-0.03174607	-0.0772953	1.7461846	0	0.000226347	0	0.000226347	0
Adcy4	0.905143086	0.094856914	2.255723353	2.14E-07	2.46E-07	-0.055284984	-0.07163429	1.7407961	0	0	0	0	0
Tal1	0.905143086	0.094856914	2.255723353	1.59E-07	1.34E-07	0.4016385	0.33373642	1.8051748	0	0.000452694	0	0.000452694	0
Fcer2a	0.905143086	0.094856914	2.255723353	1.10E-06	6.35E-07	1.0056741	0.97486305	1.4352955	0	0.000905387	0	0.000905387	0
Rec8	0.905143086	0.094856914	2.255723353	4.33E-06	2.78E-06	0.95682293	0.8338947	1.582434	0.006896552	0.004074242	0.006896552	0.003961068	0
Nfatc3	0.905143086	0.094856914	2.255723353	0.000265362	0.000149492	0.833175	0.8168621	0.56079775	0.21034482	0.2648257	0.186206897	0.221933001	0
Ccl8	0.905143086	0.094856914	2.255723353	2.63E-07	2.15E-07	0.44128367	0.40262032	1.7161514	0	0.000226347	0	0.000113173	0
Chdh	0.905143086	0.094856914	2.255723353	0.000180639	8.53E-05	2.2665913	1.5017576	2.49452	0.18275861	0.11928474	0.165517241	0.103553644	0
Sgms1	0.905143086	0.094856914	2.255723353	1.77E-05	3.44E-05	-0.8479016	-0.9000406	1.2766308	0.024137931	0.0612268	0.020689655	0.056473517	0
Gm19331	0.905143086	0.094856914	2.255723353	1.52E-07	1.21E-07	0.41656223	0.4001789	1.7005451	0	0	0	0	0
Lrrc49	0.904942966	0.095057034	2.253394755	2.40E-07	2.24E-07	0.17516965	0.13289833	1.7155877	0	0.000226347	0	0.000226347	0
Jph3	0.904942966	0.095057034	2.253394755	1.31E-07	1.35E-07	-0.006678743	-0.019866943	1.7069236	0	0.000226347	0	0.000226347	0
Gm42420	0.904942966	0.095057034	2.253394755	1.81E-07	1.22E-07	0.772898	0.729578	1.7169695	0	0.000226347	0	0.000226347	0
Sytl3	0.904942966	0.095057034	2.253394755	3.99E-05	2.55E-05	0.8894559	0.8192644	1.4540713	0.01724138	0.0680172	0.017241379	0.059529199	0
Il12rb1	0.904942966	0.095057034	2.253394755	5.70E-05	2.58E-05	1.8359063	1.5959549	1.757922	0.06551724	0.051154368	0.05862069	0.047080127	0
Cd55b	0.904942966	0.095057034	2.253394755	1.10E-07	1.18E-07	-0.015578226	-0.04169464	1.7554865	0	0.000113173	0	0.000113173	0
Gm44214	0.904942966	0.095057034	2.253394755	5.68E-07	4.08E-07	0.7556015	0.7339611	1.5885025	0	0.00067904	0	0.00067904	0
Itgam-1	0.904942966	0.095057034	2.253394755	1.91E-07	1.68E-07	0.35132426	0.2838974	1.7584803	0	0.000226347	0	0.000226347	0
Cpd	0.904942966	0.095057034	2.253394755	7.74E-07	7.89E-07	-0.09221089	-0.0668602	1.6872995	0	0.001358081	0	0.00101856	0
RP23-361O12.3	0.904942966	0.095057034	2.253394755	2.19E-07	2.37E-07	-0.09283948	-0.1268692	1.6950983	0.003448276	0.00033952	0.003448276	0.00033952	0
Dzip1	0.904942966	0.095057034	2.253394755	0.000147206	7.94E-05	1.0223475	0.92163754	0.77010757	0.16551724	0.14916252	0.144827586	0.13218651	0
Eno3	0.904742846	0.095257154	2.251070539	1.17E-05	1.70E-05	-0.57101023	-0.5914402	1.6007556	0.01724138	0.04221367	0.017241379	0.03847895	0
Ptpre	0.904742846	0.095257154	2.251070539	0.000199202	9.59E-05	1.2672094	1.17309	0.96495646	0.25172412	0.17338163	0.196551724	0.146672703	0
Loxl4	0.904742846	0.095257154	2.251070539	1.26E-07	1.13E-07	0.22723486	0.2018795	1.7222745	0	0.000113173	0	0.000113173	0
Psd2	0.904742846	0.095257154	2.251070539	2.57E-07	2.63E-07	0.015931962	-0.02186203	1.6882037	0	0.00033952	0	0.00033952	0
Rtkn2	0.904742846	0.095257154	2.251070539	3.79E-06	2.08E-06	1.4915509	1.1237316	1.8218831	0	0.002829335	0	0.002602988	0
Gm28872	0.904742846	0.095257154	2.251070539	1.69E-07	1.26E-07	0.65086764	0.6094341	1.6769054	0	0	0	0	0
Ccdc150	0.904742846	0.095257154	2.251070539	3.22E-07	3.59E-07	-0.00416818	-0.019294739	1.7038578	0	0.000452694	0	0.000226347	0
Gm21738	0.904742846	0.095257154	2.251070539	3.77E-07	3.63E-07	0.2032112	0.16807365	1.7274916	0	0.000905387	0	0.000905387	0
Ehd2	0.904742846	0.095257154	2.251070539	1.04E-07	9.43E-08	0.21269983	0.17451668	1.8344898	0	0.000226347	0	0.000226347	0
Fndc8	0.904742846	0.095257154	2.251070539	1.65E-07	1.32E-07	0.42825237	0.40104866	1.6674803	0	0.000226347	0	0.000226347	0
Edaradd	0.904542726	0.095457274	2.248750688	0.0002241	9.26E-05	2.2318587	1.9296894	2.0686014	0.35172415	0.17745586	0.282758621	0.143617021	0
Mageh1	0.904542726	0.095457274	2.248750688	5.28E-07	3.23E-07	1.0158108	0.91892624	1.600968	0	0.00033952	0	0.00033952	0
Gm43159	0.904542726	0.095457274	2.248750688	1.74E-07	1.57E-07	0.29635406	0.25340462	1.7318343	0	0.00033952	0	0.00033952	0
Tnfsf13b	0.904542726	0.095457274	2.248750688	9.33E-07	6.36E-07	0.72459656	0.6329441	1.6624671	0	0.001131734	0	0.00101856	0
Samd14	0.904542726	0.095457274	2.248750688	1.32E-07	1.10E-07	0.3393024	0.32237816	1.7360969	0	0.000113173	0	0.000113173	0
Clec10a	0.904542726	0.095457274	2.248750688	1.44E-07	1.28E-07	0.27178773	0.2388401	1.7065006	0	0.000226347	0	0.000226347	0
Gm10479	0.904542726	0.095457274	2.248750688	1.20E-07	1.18E-07	0.05076947	0.005598068	1.7431446	0	0.00033952	0	0.00033952	0
Cpsf4l	0.904342606	0.095657394	2.246435183	2.36E-07	1.57E-07	0.80802065	0.7661686	1.5912633	0	0.000226347	0	0.000226347	0
Car2	0.904342606	0.095657394	2.246435183	3.79E-05	2.21E-05	0.97544026	0.8965082	1.4634824	0.024137931	0.057265732	0.024137931	0.04583522	0
Trav16	0.904342606	0.095657394	2.246435183	2.51E-05	1.70E-05	0.76497537	0.7361393	1.389538	0.037931036	0.025690358	0.020689655	0.014486193	0
Gm14139	0.904342606	0.095657394	2.246435183	3.15E-07	3.16E-07	0.057798784	0.014276505	1.7672687	0	0.00033952	0	0.00033952	0
Traj58	0.904342606	0.095657394	2.246435183	2.86E-07	2.41E-07	0.3744553	0.3058796	1.7588094	0	0.000565867	0	0.00033952	0
Il1r1	0.904342606	0.095657394	2.246435183	2.08E-07	2.11E-07	0.027443774	0.009105682	1.6781417	0	0.00033952	0	0.00033952	0
Leap2	0.904142485	0.095857515	2.244124006	2.15E-07	2.20E-07	0.16594218	0.15346527	1.7399904	0	0	0	0	0
Slc12a5	0.904142485	0.095857515	2.244124006	4.64E-07	3.64E-07	0.68136907	0.5917721	1.7019329	0	0.000113173	0	0.000113173	0
Serpine2	0.904142485	0.095857515	2.244124006	3.23E-06	3.06E-06	0.75634784	0.46159172	1.9566689	0	0.005771842	0	0.005658669	0
Slc17a7	0.904142485	0.095857515	2.244124006	3.79E-07	3.38E-07	0.28061655	0.25661087	1.6713138	0	0.000565867	0	0.000565867	0
Gm42949	0.904142485	0.095857515	2.244124006	1.79E-07	1.22E-07	0.688876	0.62431145	1.5944544	0	0.000113173	0	0.000113173	0
Mybl1	0.904142485	0.095857515	2.244124006	5.86E-07	6.00E-07	0.039561782	0.04011917	1.519079	0.003448276	0.001018561	0.003448276	0.00101856	0
Gm26837	0.903942365	0.096057635	2.241817139	1.69E-07	1.22E-07	0.68023247	0.6652355	1.6338896	0.003448276	0	0.003448276	0	0
Gm11261	0.903942365	0.096057635	2.241817139	1.36E-07	1.22E-07	0.18360746	0.15563011	1.6982394	0	0.000113173	0	0.000113173	0
Aldh8a1	0.903942365	0.096057635	2.241817139	9.06E-07	5.15E-07	1.2395139	0.99451065	1.5969641	0	0.001018561	0	0.00101856	0
Grip1	0.903942365	0.096057635	2.241817139	4.24E-07	3.81E-07	0.4439522	0.33903503	1.7799476	0	0.000905387	0	0.000792214	0
Ank1	0.903942365	0.096057635	2.241817139	1.22E-07	1.32E-07	-0.046759617	-0.0553627	1.7551174	0	0.000113173	0	0.000113173	0
Gm16537	0.903942365	0.096057635	2.241817139	1.23E-07	1.34E-07	-0.10922057	-0.12859726	1.807329	0	0.000226347	0	0.000226347	0
Npnt	0.903942365	0.096057635	2.241817139	3.13E-07	3.40E-07	-0.10580829	-0.09369278	1.6461525	0	0.000226347	0	0.000226347	0
Tmprss9	0.903742245	0.096257755	2.239514562	1.12E-07	1.04E-07	0.14812917	0.09357834	1.7738053	0	0.00033952	0	0.00033952	0
Gm11205	0.903742245	0.096257755	2.239514562	2.68E-07	2.51E-07	0.2152251	0.18075562	1.6758127	0	0.000565867	0	0.000565867	0
4930500M09Rik	0.903742245	0.096257755	2.239514562	2.07E-07	1.67E-07	0.45518917	0.43130112	1.5730761	0	0.000226347	0	0.000226347	0
A430034D21Rik	0.903742245	0.096257755	2.239514562	1.41E-07	1.11E-07	0.5429629	0.49411392	1.7231742	0	0	0	0	0
Art3	0.903742245	0.096257755	2.239514562	4.68E-07	4.37E-07	0.16831811	0.17870522	1.6000051	0	0.000452694	0	0.000452694	0
Slc1a3	0.903742245	0.096257755	2.239514562	1.69E-07	1.57E-07	0.16453665	0.14056206	1.7240813	0	0.00033952	0	0.00033952	0
Gm10425	0.903742245	0.096257755	2.239514562	3.52E-07	2.71E-07	0.49098164	0.45892334	1.6054426	0	0.000226347	0	0.000226347	0
Ddah2	0.903542125	0.096457875	2.237216259	7.72E-05	3.69E-05	1.8096342	1.3737898	1.9199202	0.1275862	0.071525574	0.103448276	0.065866908	0
Ifitm2	0.903542125	0.096457875	2.237216259	1.41E-06	2.24E-06	-0.34888318	-0.41487694	1.6437924	0.006896552	0.002602988	0.003448276	0.002602988	0
Aftph	0.903542125	0.096457875	2.237216259	0.00021359	0.00012331	0.9037863	0.9497938	0.81240857	0.23793103	0.2236306	0.203448276	0.191942055	0
Slc24a1	0.903542125	0.096457875	2.237216259	5.11E-07	3.41E-07	0.71712106	0.64429855	1.6406598	0	0.000113173	0	0.000113173	0
Hist1h3c	0.903542125	0.096457875	2.237216259	4.85E-06	2.88E-06	0.8518017	0.8188553	1.5198112	0	0.005658669	0	0.004753282	0
Sptb	0.903542125	0.096457875	2.237216259	1.07E-06	1.13E-06	0.13232794	0.077028275	1.7281903	0	0.001471254	0	0.001471254	0
Tgif1	0.903542125	0.096457875	2.237216259	5.23E-05	2.91E-05	0.9934581	0.99067307	0.88519615	0.06551724	0.06382979	0.062068966	0.058397465	0
Gm42450	0.903542125	0.096457875	2.237216259	1.70E-07	1.49E-07	0.19227059	0.17386627	1.6474037	0	0	0	0	0
Gm26599	0.903542125	0.096457875	2.237216259	1.31E-07	1.12E-07	0.28530598	0.23051834	1.7702401	0	0.000226347	0	0.000226347	0
E230013L22Rik	0.903342005	0.096657995	2.234922211	1.25E-07	1.19E-07	0.14265013	0.13797379	1.7443562	0	0	0	0	0
Olfr56	0.903342005	0.096657995	2.234922211	6.21E-06	9.45E-06	-0.19938569	-0.22525406	1.5817206	0	0.017994568	0	0.015957447	0
Cilp2	0.903342005	0.096657995	2.234922211	5.02E-07	6.74E-07	-0.21310416	-0.23870087	1.7271643	0	0.000792214	0	0.000792214	0
3110082I17Rik	0.903342005	0.096657995	2.234922211	4.07E-06	8.70E-06	-1.0526375	-1.0206223	1.1530172	0.003448276	0.014938886	0.003448276	0.014373019	0
Gm15200	0.903342005	0.096657995	2.234922211	1.10E-05	6.09E-06	1.0905874	1.0007591	1.2997371	0.013793103	0.008827523	0.013793103	0.008261657	0
Gm15873	0.903342005	0.096657995	2.234922211	5.26E-07	4.03E-07	0.57148045	0.52640533	1.6323293	0	0.000565867	0	0.000565867	0
Gm5415	0.903342005	0.096657995	2.234922211	1.49E-07	1.29E-07	0.32676074	0.2829876	1.7247239	0	0.000113173	0	0.000113173	0
Myom3	0.903342005	0.096657995	2.234922211	1.66E-07	1.51E-07	0.19574331	0.14585686	1.7369736	0	0.000226347	0	0.000226347	0
Gm12216	0.903342005	0.096657995	2.234922211	1.10E-05	2.60E-05	-0.83723134	-0.751276	1.4967072	0.010344828	0.05760525	0.010344828	0.050928022	0
Snx9	0.903141885	0.096858115	2.232632401	1.82E-06	4.14E-06	-1.0390854	-0.98096085	1.3692061	0.006896552	0.013920326	0.006896552	0.013354459	0
Pim2	0.903141885	0.096858115	2.232632401	1.63E-05	3.96E-05	-1.0416275	-1.0806341	1.2933105	0.010344828	0.09642372	0.010344828	0.080239928	0
Lgals3bp	0.903141885	0.096858115	2.232632401	5.69E-05	0.000118414	-0.9173938	-0.9236784	1.3471451	0.027586207	0.2535084	0.024137931	0.17904029	0
Hes1	0.903141885	0.096858115	2.232632401	4.58E-06	5.77E-06	-0.23899935	-0.25385475	1.6690946	0	0.003168855	0	0.002942508	0
Abi3	0.903141885	0.096858115	2.232632401	0.000628725	0.000315302	1.1963392	1.0598955	0.9757248	0.737931	0.6084201	0.534482759	0.415685831	0
Slc9a9	0.903141885	0.096858115	2.232632401	0.000480577	0.00022131	1.5646083	1.3699112	1.3744642	0.6862069	0.39531463	0.444827586	0.302059756	0
Dusp5	0.903141885	0.096858115	2.232632401	0.00010582	7.19E-05	0.8925532	0.8324137	1.5198543	0.08275862	0.118379354	0.072413793	0.096763241	0
Irf8	0.903141885	0.096858115	2.232632401	1.03E-05	7.47E-06	0.8398783	0.8441143	1.4652241	0.006896552	0.012675419	0.006896552	0.008827524	0
2600006K01Rik	0.903141885	0.096858115	2.232632401	4.38E-07	5.20E-07	-0.06172535	-0.12986946	1.685331	0	0.000905387	0	0.000792214	0
Trav12-1	0.903141885	0.096858115	2.232632401	4.84E-06	2.44E-06	1.1735034	1.1166878	1.3013064	0	0.005545496	0	0.002942508	0
Lilrb4a	0.903141885	0.096858115	2.232632401	2.17E-07	2.50E-07	-0.020992117	-0.028614044	1.7526723	0	0.000792214	0	0.000565867	0
Nacc2	0.903141885	0.096858115	2.232632401	1.33E-06	2.39E-06	-0.5955029	-0.56230927	1.5865458	0	0.003621548	0	0.003508375	0
Gm13977	0.902941765	0.097058235	2.23034681	3.56E-07	3.48E-07	0.03327644	-0.011846542	1.6242621	0	0.000565867	0	0.000452694	0
Csf1r	0.902941765	0.097058235	2.23034681	2.99E-07	2.07E-07	0.60860294	0.57759476	1.5659808	0	0	0	0	0
Abra	0.902941765	0.097058235	2.23034681	2.36E-07	1.98E-07	0.4034515	0.3608322	1.6384475	0	0	0	0	0
Gm43352	0.902741645	0.097258355	2.228065422	9.42E-05	0.00016353	-0.37999707	-0.29073524	1.7992767	0.10344828	0.33567226	0.093103448	0.173381621	0
Cep95	0.902741645	0.097258355	2.228065422	0.000106661	5.81E-05	0.97238743	0.9065933	0.69695145	0.16896552	0.13343142	0.15862069	0.121661385	0
C1qtnf1	0.902741645	0.097258355	2.228065422	1.59E-07	1.48E-07	0.3010755	0.24120522	1.8058305	0	0	0	0	0
Slc9a5	0.902741645	0.097258355	2.228065422	8.90E-07	8.30E-07	0.15054004	0.09836006	1.5698447	0	0.002037121	0	0.001923947	0
Parm1	0.902741645	0.097258355	2.228065422	6.95E-07	5.08E-07	0.61467755	0.55140877	1.6450626	0	0.001018561	0	0.000905387	0
A330102I10Rik	0.902741645	0.097258355	2.228065422	5.01E-07	3.90E-07	0.44957462	0.3751812	1.6486207	0	0.001131734	0	0.00101856	0
Trav3-3	0.902541525	0.097458475	2.225788218	2.54E-05	1.45E-05	1.0691438	1.0345078	1.10769	0.013793103	0.016862834	0.010344828	0.011770032	0
H1f0	0.902541525	0.097458475	2.225788218	0.000115453	7.13E-05	1.3835379	1.1820135	1.6747179	0.0862069	0.080126755	0.072413793	0.055794477	0
Jchain	0.902541525	0.097458475	2.225788218	7.84E-07	5.63E-07	0.6138784	0.55618095	1.7216635	0	0.000565867	0	0.000565867	0
Gm32592	0.902541525	0.097458475	2.225788218	1.47E-07	1.23E-07	0.36046585	0.31324387	1.6513634	0.003448276	0.000226347	0.003448276	0.000226347	0
Gm13609	0.902541525	0.097458475	2.225788218	1.18E-07	1.13E-07	0.083735146	0.054401398	1.749641	0	0.000226347	0	0.000226347	0
Pih1d2	0.902541525	0.097458475	2.225788218	3.30E-06	1.87E-06	1.2400316	1.0811558	1.4398354	0	0.003395201	0	0.003395201	0
Gm21972	0.902341405	0.097658595	2.223515181	2.11E-07	1.81E-07	0.3416252	0.32060623	1.5830458	0	0.000113173	0	0.000113173	0
Socs2	0.902341405	0.097658595	2.223515181	9.18E-07	7.79E-07	0.326337	0.3551941	1.5844741	0	0.001131734	0	0.001131734	0
Adm	0.902341405	0.097658595	2.223515181	1.34E-07	1.00E-07	0.5500148	0.49604416	1.6979967	0	0.000113173	0	0.000113173	0
Slc7a1	0.902341405	0.097658595	2.223515181	1.76E-05	3.66E-05	-1.011441	-0.9963722	1.1362749	0.006896552	0.066432774	0.006896552	0.059642372	0
Gm13838	0.902341405	0.097658595	2.223515181	1.43E-07	1.37E-07	0.12161231	0.09257698	1.709165	0	0.000226347	0	0.000226347	0
Gm12996	0.902341405	0.097658595	2.223515181	4.36E-07	2.89E-07	0.79671717	0.7453232	1.5226784	0	0.00033952	0	0.00033952	0
Trdv2-1	0.902341405	0.097658595	2.223515181	1.81E-07	1.68E-07	0.19515957	0.17444992	1.732532	0	0.000113173	0	0.000113173	0
Gm17224	0.902141285	0.097858715	2.221246295	2.47E-07	2.91E-07	-0.160637	-0.18858337	1.696165	0	0.000452694	0	0.000452694	0
Trim30d	0.902141285	0.097858715	2.221246295	1.56E-05	2.51E-05	-0.31679958	-0.28058243	1.5743748	0.013793103	0.039610684	0.013793103	0.032820281	0
D230017M19Rik	0.902141285	0.097858715	2.221246295	5.21E-06	2.74E-06	1.2934244	1.1515961	1.4333388	0	0.003847895	0	0.003847895	0
Layn	0.902141285	0.097858715	2.221246295	2.77E-07	2.94E-07	-0.038359515	-0.05337143	1.6227268	0	0.000792214	0	0.00067904	0
Trav6n-6	0.902141285	0.097858715	2.221246295	6.37E-06	3.66E-06	0.96806294	0.92093086	1.3997462	0.003448276	0.003395201	0.003448276	0.002716161	0
Rimkla	0.902141285	0.097858715	2.221246295	5.07E-07	4.25E-07	0.39501482	0.3394184	1.6256114	0	0.00033952	0	0.000226347	0
Hr	0.902141285	0.097858715	2.221246295	1.55E-06	1.06E-06	0.9401211	0.8413105	1.6119673	0.003448276	0.002150294	0.003448276	0.002150294	0
Trat1	0.902141285	0.097858715	2.221246295	8.83E-05	4.21E-05	1.2816825	1.2022505	1.0374886	0.10689655	0.07390222	0.096551724	0.068809416	0
Soat2	0.901941165	0.098058835	2.218981541	1.30E-06	8.83E-07	0.97144055	0.76779175	1.7025878	0	0.001697601	0	0.00101856	0
AA467197	0.901941165	0.098058835	2.218981541	2.20E-05	1.23E-05	0.97704846	0.9368	1.2584974	0.010344828	0.00769579	0.010344828	0.007243096	0
Kcnh3	0.901941165	0.098058835	2.218981541	0.000132257	6.61E-05	1.2588732	1.0783195	1.1605911	0.17586207	0.1313943	0.144827586	0.11815301	0
Gm14085	0.901941165	0.098058835	2.218981541	2.44E-05	1.99E-05	0.6868553	0.57460403	1.6749989	0.08275862	0.074241735	0.068965517	0.061226799	0
Trav13d-3	0.901941165	0.098058835	2.218981541	4.03E-07	3.21E-07	0.4545637	0.37989616	1.7015808	0	0.00033952	0	0.000226347	0
Tceal3	0.901741045	0.098258955	2.216720903	6.08E-07	5.29E-07	0.2672903	0.25571442	1.7433949	0	0.000565867	0	0.000565867	0
C330002G04Rik	0.901540925	0.098459075	2.214464363	1.29E-07	1.05E-07	0.4113758	0.35487175	1.7694407	0	0.000113173	0	0.000113173	0
Hsd3b2	0.901540925	0.098459075	2.214464363	3.73E-07	3.78E-07	0.17881319	0.099321365	1.8006418	0	0.00033952	0	0.00033952	0
St3gal2	0.901540925	0.098459075	2.214464363	6.57E-05	4.70E-05	1.3420063	0.896925	1.9421152	0.072413795	0.062358532	0.068965517	0.057039384	0
Paqr6	0.901540925	0.098459075	2.214464363	1.57E-07	1.29E-07	0.40468362	0.3403988	1.6675695	0.006896552	0.000113173	0.003448276	0.000113173	0
1700039M10Rik	0.901540925	0.098459075	2.214464363	6.29E-07	4.99E-07	0.38249862	0.3649845	1.52487	0	0.00033952	0	0.00033952	0
Cst6	0.901540925	0.098459075	2.214464363	5.04E-07	7.09E-07	-0.4447032	-0.47517586	1.5316119	0	0.001471254	0	0.001471254	0
Tmem97	0.901540925	0.098459075	2.214464363	4.04E-06	1.06E-05	-1.1235858	-1.0691795	1.3841298	0.003448276	0.03010412	0.003448276	0.028180172	0
Plek	0.901540925	0.098459075	2.214464363	7.75E-07	1.01E-06	-0.27249685	-0.27781105	1.5197855	0	0.001131734	0	0.000792214	0
Lcn2	0.901540925	0.098459075	2.214464363	1.54E-06	1.17E-06	0.43172207	0.37986755	1.6267383	0	0	0	0	0
Agfg2	0.901540925	0.098459075	2.214464363	0.000183061	9.85E-05	0.94862884	0.95399094	0.7840449	0.22758621	0.19578995	0.203448276	0.166930738	0
Rrp12	0.901540925	0.098459075	2.214464363	8.39E-06	1.68E-05	-0.913208	-0.9012165	1.2640404	0.006896552	0.03746039	0.006896552	0.035536442	0
Vim	0.901540925	0.098459075	2.214464363	0.000618421	0.001236809	-0.97146285	-0.9736004	0.8709175	1.0344827	3.3515165	0.506896552	0.799683115	0
Ldlr	0.901540925	0.098459075	2.214464363	2.83E-06	4.87E-06	-0.6503379	-0.64627457	1.4879777	0	0.013128112	0	0.012109552	0
Tmem120b	0.901340804	0.098659196	2.212211906	8.86E-05	4.48E-05	1.1627468	1.0550995	0.99709696	0.11724138	0.113286555	0.110344828	0.101290177	0
Bmpr1a	0.901340804	0.098659196	2.212211906	2.35E-06	1.55E-06	0.99981004	0.8240471	1.846306	0	0.001471254	0	0.001358081	0
Gm26750	0.901340804	0.098659196	2.212211906	1.27E-07	1.23E-07	0.11978752	0.09991264	1.7297674	0	0.000226347	0	0.000226347	0
Klrb1f	0.901340804	0.098659196	2.212211906	1.16E-06	1.41E-06	-0.05889677	-0.106552124	1.6464461	0	0.002602988	0	0.002376641	0
Chil6	0.901340804	0.098659196	2.212211906	4.78E-07	8.20E-07	-0.71863705	-0.7150383	1.5308082	0	0.002150294	0	0.001923947	0
Brdt	0.901140684	0.098859316	2.209963513	6.45E-05	3.22E-05	1.2039313	1.0383224	1.0849452	0.093103446	0.060434587	0.086206897	0.057492078	0
Gkap1	0.901140684	0.098859316	2.209963513	1.26E-05	6.60E-06	1.29869	1.2404041	1.2716146	0	0.009280217	0	0.00837483	0
Sit1	0.901140684	0.098859316	2.209963513	0.000494174	0.000265108	1.0403229	0.94478226	0.7799425	0.5137931	0.47397012	0.379310345	0.35875962	0
Gm4737	0.900940564	0.099059436	2.207719169	1.19E-07	1.15E-07	0.107244745	0.07245827	1.7274108	0	0.000226347	0	0.000226347	0
Trav4-3	0.900940564	0.099059436	2.207719169	7.37E-06	4.79E-06	0.8770186	0.8519058	1.2288122	0.006896552	0.006337709	0.006896552	0.003508375	0
Gtf2ird1	0.900940564	0.099059436	2.207719169	0.000304306	0.000160492	1.1448501	0.9876995	0.9171161	0.33793104	0.272182	0.282758621	0.223064735	0
N4bp2	0.900940564	0.099059436	2.207719169	0.00033266	0.000175956	1.0495139	0.9929018	0.80440325	0.3413793	0.3604572	0.286206897	0.281914894	0
Siglech	0.900740444	0.099259556	2.205478857	2.01E-07	1.74E-07	0.17980161	0.17133522	1.6626501	0	0.000113173	0	0.000113173	0
Prss2	0.900740444	0.099259556	2.205478857	4.69E-05	2.45E-05	1.2952415	1.0975094	1.4269638	0.03448276	0.04277954	0.003448276	0.005205976	0
Bhlhe41	0.900740444	0.099259556	2.205478857	3.53E-07	2.38E-07	0.73176926	0.6451607	1.6553563	0	0.000226347	0	0.000226347	0
Nxnl2	0.900740444	0.099259556	2.205478857	2.42E-07	2.14E-07	0.27744853	0.26232338	1.6670145	0	0.000226347	0	0.000226347	0
Fam166b	0.900740444	0.099259556	2.205478857	1.70E-07	1.30E-07	0.48544487	0.42604637	1.7621258	0	0.000226347	0	0.000226347	0
Ptgfrn	0.900740444	0.099259556	2.205478857	1.02E-05	1.67E-05	-0.76038176	-0.75416756	1.2189267	0.013793103	0.030217294	0.013793103	0.027953825	0
Anxa1	0.900740444	0.099259556	2.205478857	1.22E-06	1.29E-06	0.06913644	0.030500412	1.5350876	0	0.001584427	0	0.00101856	0
Grasp	0.900740444	0.099259556	2.205478857	3.92E-06	5.57E-06	-0.23923807	-0.25582123	1.5363092	0	0.012675419	0	0.011770032	0
Adarb1	0.900740444	0.099259556	2.205478857	1.66E-06	1.43E-06	0.37934378	0.331501	1.4705421	0	0.001358081	0	0.001358081	0
4833413E03Rik	0.900540324	0.099459676	2.20324256	1.48E-06	1.31E-06	0.15445784	0.13107872	1.6178583	0	0.00033952	0	0.00033952	0
Eci1	0.900540324	0.099459676	2.20324256	1.46E-05	2.88E-05	-0.9138235	-0.9490566	0.8926846	0.013793103	0.0633771	0.013793103	0.058510638	0
Map3k8	0.900540324	0.099459676	2.20324256	9.04E-06	1.06E-05	0.13077265	0.16476345	1.7044104	0	0.021050248	0	0.017202354	0
Bex1	0.900540324	0.099459676	2.20324256	6.26E-06	3.85E-06	1.2417613	1.0386066	1.5620217	0.006896552	0.005205975	0.006896552	0.004979629	0
Tnnc2	0.900540324	0.099459676	2.20324256	4.03E-07	3.53E-07	0.3277339	0.32643127	1.5579977	0.003448276	0.000452694	0.003448276	0.000452694	0
Lgals1	0.900540324	0.099459676	2.20324256	0.000342599	0.000510889	-0.10857923	-0.035778046	1.4823608	0.39655173	1.3914667	0.265517241	0.439678588	0
Dbn1	0.900540324	0.099459676	2.20324256	3.66E-06	2.38E-06	0.9268729	0.7369175	1.7383033	0.003448276	0.004753282	0.003448276	0.004526935	0
Trav9n-4	0.900540324	0.099459676	2.20324256	3.25E-06	1.98E-06	0.91075134	0.87911224	1.38678	0.003448276	0.002037121	0.003448276	0.001471254	0
Gm37233	0.900540324	0.099459676	2.20324256	2.17E-05	1.10E-05	1.1070157	1.0217266	1.0444256	0.024137931	0.019013127	0.020689655	0.017881394	0
Trav13d-1	0.900540324	0.099459676	2.20324256	1.87E-06	1.17E-06	0.9626805	0.8012409	1.6568823	0	0.001810774	0	0.00101856	0
Trav13-1	0.900340204	0.099659796	2.201010263	2.09E-05	9.82E-06	1.380687	1.1900234	1.2797621	0	0.016636487	0	0.008488004	0
RP23-92E8.2	0.900340204	0.099659796	2.201010263	3.00E-07	2.74E-07	0.21774516	0.20173645	1.5863911	0	0.00033952	0	0.00033952	0
Grik4	0.900340204	0.099659796	2.201010263	3.79E-07	3.36E-07	0.29846415	0.2334137	1.6572809	0.003448276	0.00067904	0.003448276	0.000565867	0
Aunip	0.900340204	0.099659796	2.201010263	2.36E-06	1.32E-06	0.77632254	0.7657261	1.359059	0	0.002037121	0	0.001923947	0
Tdrd12	0.900340204	0.099659796	2.201010263	2.86E-07	3.05E-07	-0.05746251	-0.11702728	1.6596901	0	0.00067904	0	0.00067904	0
Tnip3	0.900340204	0.099659796	2.201010263	8.39E-07	5.75E-07	0.5752198	0.5493965	1.6228715	0	0.00067904	0	0.000565867	0
Slc40a1	0.900140084	0.099859916	2.198781948	3.24E-07	2.94E-07	0.34951818	0.31829643	1.6264468	0	0.00033952	0	0.000226347	0
Bpifc	0.900140084	0.099859916	2.198781948	2.45E-07	2.44E-07	-0.059944928	-0.09823418	1.7227533	0	0.00033952	0	0.000226347	0
Gm13547	0.900140084	0.099859916	2.198781948	1.68E-07	1.54E-07	0.13520516	0.119234085	1.6799937	0	0.000113173	0	0.000113173	0
St8sia4	0.900140084	0.099859916	2.198781948	0.000468065	0.000247119	1.166334	1.0854187	1.1489142	0.46206897	0.41217744	0.348275862	0.298777727	0
Gm26531	0.900140084	0.099859916	2.198781948	5.63E-07	3.94E-07	0.61123836	0.5814266	1.5460378	0	0.00033952	0	0.00033952	0
Lypd6b	0.900140084	0.099859916	2.198781948	4.55E-05	2.29E-05	1.0598251	0.97048664	0.94506013	0.048275862	0.03813943	0.048275862	0.034857402	0
Rab19	0.900140084	0.099859916	2.198781948	0.000127028	7.66E-05	0.94975376	1.0173225	0.973038	0.16896552	0.15006791	0.155172414	0.13184699	0
Gm10941	0.899939964	0.100060036	2.1965576	4.40E-07	4.90E-07	-0.08868775	-0.1208477	1.5487717	0	0.000226347	0	0.000226347	0
Gprc5b	0.899939964	0.100060036	2.1965576	2.01E-05	2.26E-05	-0.22844605	-0.27160835	1.5413594	0.01724138	0.03847895	0.017241379	0.035196922	0
Gm15462	0.899939964	0.100060036	2.1965576	2.64E-07	3.22E-07	-0.36531276	-0.35020065	1.5519696	0	0.00033952	0	0.00033952	0
Pim1	0.899739844	0.100260156	2.194337202	0.000137895	7.45E-05	1.0510587	1.0192089	0.9457387	0.21724138	0.15787686	0.193103448	0.132639203	0
Trav7-5	0.899739844	0.100260156	2.194337202	1.01E-05	5.55E-06	1.1880717	1.0937996	1.3205233	0.006896552	0.007582617	0.006896552	0.004640109	0
Gm26532	0.899739844	0.100260156	2.194337202	2.03E-05	3.27E-05	-0.40580776	-0.5235119	1.5179082	0.044827588	0.09314169	0.034482759	0.078768674	0
Slc36a3os	0.899739844	0.100260156	2.194337202	9.86E-06	2.04E-05	-0.9562116	-0.9479456	0.9711923	0.003448276	0.041308284	0.003448276	0.037460389	0
Tnip2	0.899739844	0.100260156	2.194337202	2.71E-05	2.65E-05	0.26570562	0.31695557	1.5071126	0.01724138	0.04753282	0.017241379	0.041874151	0
Cr2	0.899739844	0.100260156	2.194337202	1.08E-05	5.82E-06	1.1666346	1.0652924	1.0864879	0.006896552	0.00735627	0.006896552	0.00701675	0
Trav13-2	0.899739844	0.100260156	2.194337202	6.87E-06	4.10E-06	0.9908665	0.9339237	1.2338195	0.07931034	0.007582617	0.010344828	0.003621548	0
Park2	0.899739844	0.100260156	2.194337202	3.06E-07	2.81E-07	0.15916298	0.11353874	1.6613193	0	0.000226347	0	0.000226347	0
Ppp1r3fos	0.899739844	0.100260156	2.194337202	6.57E-07	9.11E-07	-0.42297384	-0.42899704	1.5634644	0.006896552	0.001244907	0.006896552	0.001244907	0
Pxmp4	0.899739844	0.100260156	2.194337202	0.000168112	8.48E-05	1.1650436	1.1457043	0.9020237	0.2	0.14735174	0.175862069	0.129809869	0
Gm20750	0.899739844	0.100260156	2.194337202	3.22E-07	3.14E-07	0.22554292	0.14138794	1.6822425	0	0.00033952	0	0.00033952	0
Relb	0.899539724	0.100460276	2.192120739	3.10E-05	5.30E-05	-0.6723637	-0.6239414	1.466003	0.01724138	0.10174287	0.010344828	0.078768674	0
Rexo2	0.899539724	0.100460276	2.192120739	6.64E-05	0.000151683	-1.0590194	-1.0230608	0.87696683	0.07586207	0.3983703	0.065517241	0.265957447	0
Rassf4	0.899539724	0.100460276	2.192120739	7.78E-07	4.39E-07	0.5236869	0.5258713	1.564099	0	0.000113173	0	0.000113173	0
D16Ertd472e	0.899539724	0.100460276	2.192120739	0.000372209	0.000226449	0.8984607	0.9952278	0.9044117	0.44827586	0.4460163	0.365517241	0.338388411	0
Gm43400	0.899539724	0.100460276	2.192120739	2.48E-07	2.12E-07	0.38499644	0.31687927	1.6141108	0	0	0	0	0
Dagla	0.899539724	0.100460276	2.192120739	1.34E-07	1.18E-07	0.29895034	0.24116135	1.7602046	0	0.000113173	0	0.000113173	0
Foxj1	0.899539724	0.100460276	2.192120739	2.38E-07	2.79E-07	-0.1756243	-0.2120533	1.7130544	0	0.00033952	0	0.00033952	0
Inf2	0.899339604	0.100660396	2.189908194	6.23E-06	1.39E-05	-0.8137218	-0.75526047	1.3599391	0.010344828	0.030556813	0.010344828	0.029311906	0
Gm34086	0.899339604	0.100660396	2.189908194	1.91E-06	1.33E-06	0.6858458	0.69303894	1.3033452	0	0.002263468	0	0.002037121	0
Tnp2	0.899339604	0.100660396	2.189908194	1.98E-06	2.16E-06	0.065112926	0.03661537	1.5535965	0	0.003621548	0	0.003621548	0
Cd163l1	0.899339604	0.100660396	2.189908194	9.48E-06	7.93E-06	-0.15934698	-0.16596222	1.5912783	0.003448276	0.02342689	0.003448276	0.018447261	0
Nqo1	0.899139484	0.100860516	2.187699553	3.28E-07	3.69E-07	-0.09600705	-0.11435318	1.6207477	0	0.000565867	0	0.00033952	0
Kif23	0.899139484	0.100860516	2.187699553	0.000117408	0.000146171	0.06685316	0.08172512	1.494955	0.13103448	0.32741058	0.113793103	0.242870077	0
Slc16a2	0.899139484	0.100860516	2.187699553	1.04E-06	1.06E-06	0.09425901	0.06678581	1.6824887	0	0.001018561	0	0.00101856	0
App	0.899139484	0.100860516	2.187699553	8.23E-07	8.73E-07	0.25646505	0.25891304	1.584459	0	0.001584427	0	0.001471254	0
Svip	0.899139484	0.100860516	2.187699553	4.28E-06	2.29E-06	1.2493949	1.0852547	1.2871699	0	0.002602988	0	0.002376641	0
Tceal8	0.899139484	0.100860516	2.187699553	5.36E-06	3.32E-06	1.0506152	0.81650734	1.5648822	0.003448276	0.006224536	0.003448276	0.005998189	0
Trav3-1	0.898939364	0.101060636	2.185494799	2.02E-06	1.21E-06	0.5417975	0.5069866	1.4939	0	0.002942508	0	0.001810774	0
Marcksl1	0.898939364	0.101060636	2.185494799	0.000335957	0.000169895	1.656	1.1631575	1.8171198	0.39655173	0.31496152	0.317241379	0.232571299	0
4933430I17Rik	0.898939364	0.101060636	2.185494799	7.48E-07	7.00E-07	0.31148762	0.22107697	1.5319196	0	0.001358081	0	0.001244907	0
Sash1	0.898939364	0.101060636	2.185494799	4.80E-07	4.60E-07	0.063620634	0.055038452	1.6469023	0	0.000226347	0	0.000226347	0
Pitpnm2os2	0.898939364	0.101060636	2.185494799	7.13E-06	4.52E-06	0.788863	0.7740288	1.3435346	0	0.004979629	0	0.004979629	0
Rps6kl1	0.898939364	0.101060636	2.185494799	8.51E-07	1.34E-06	-0.56285006	-0.6130409	1.4312962	0.003448276	0.003168855	0.003448276	0.003055681	0
Trbv29	0.898939364	0.101060636	2.185494799	7.48E-06	4.03E-06	1.1289738	0.9688492	1.397982	0.013793103	0.006450883	0.013793103	0.004979629	0
Cd28	0.898939364	0.101060636	2.185494799	0.001970536	0.001267919	1.0667344	0.88031673	1.4160956	2.713793	2.3446128	0.882758621	0.740832956	0
S100a4	0.898939364	0.101060636	2.185494799	2.36E-06	3.08E-06	-0.20266107	-0.20222473	1.5798038	0	0.005771842	0	0.005205976	0
Napsa	0.898739244	0.101260756	2.183293916	2.45E-07	2.09E-07	0.21948509	0.1882801	1.6350417	0	0.000226347	0	0.000226347	0
Phf11c	0.898739244	0.101260756	2.183293916	3.69E-05	7.46E-05	-0.77276295	-0.7480755	1.3847182	0.037931036	0.22227252	0.037931034	0.1556134	0
Camk4	0.898739244	0.101260756	2.183293916	0.001291359	0.000612179	1.347263	1.2452087	1.0351626	1.6793103	1.1224536	0.789655172	0.613060208	0
Gpr183	0.898739244	0.101260756	2.183293916	8.95E-05	0.000161417	-0.5785774	-0.51395226	1.6034409	0.044827588	0.1819828	0.044827586	0.110909914	0
Gm28513	0.898739244	0.101260756	2.183293916	6.70E-07	5.46E-07	0.40071365	0.38277054	1.6005486	0	0.000565867	0	0.000565867	0
Tead3	0.898739244	0.101260756	2.183293916	3.24E-06	1.70E-06	1.5739459	1.1298122	1.9352466	0	0.002150294	0	0.002150294	0
E030044B06Rik	0.898539123	0.101460877	2.18109689	1.77E-07	1.51E-07	0.3434632	0.31223106	1.6508139	0	0	0	0	0
Ptpdc1	0.898539123	0.101460877	2.18109689	4.27E-06	1.94E-06	1.3506249	1.1980667	1.3396819	0.003448276	0.002037121	0.003448276	0.001810774	0
Arl5b	0.898539123	0.101460877	2.18109689	8.78E-05	4.89E-05	1.0113028	0.98627377	0.9407957	0.08275862	0.08001358	0.075862069	0.074128565	0
Gm16231	0.898539123	0.101460877	2.18109689	2.65E-07	2.94E-07	-0.040299572	-0.04722786	1.6534735	0	0.00067904	0	0.00067904	0
[truncated: 76,287 more rows]
