# Supplementary material for: Single-cell multiomic analysis of thymocyte development reveals drivers of CD4+ T cell and CD8+ T cell lineage commitment
Source: Nat Immunol. 2023 Aug 14;24(9):1579–90. doi: 10.1038/s41590-023-01584-0 (PMC10457207; doi:10.1038/s41590-023-01584-0)
Supplement: Supplementary file 9 — DE test results for totalVI DE test within pseudotime and between CD4+ and CD8+ T cell lineages. [file 41590_2023_1584_MOESM9_ESM.csv]

	proba_de	proba_not_de	log_bayes_factor	scale1	scale2	lfc_mean	lfc_median	lfc_std	raw_mean1	raw_mean2	non_zeros_proportion1	non_zeros_proportion2	clusters
Description	Probability of DE	One minus proba_de	log proba_de - log proba_not_de	average totalVI denoised expression for group1	average totalVI denoised expression for group2	Mean of log fold change distribution	Median of log fold change distribution	Standard deviation of log fold change distribution	average raw expression group 1	average raw expression group 2	fraction of population with non zero count in group 1	fraction of population with non zero count in group 2	group 1 (pseudotime bin)
Egr2	0.949769862	0.050230138	2.939604309	6.08E-05	8.52E-05	-0.36387032	-0.3977995	2.9493346	0.052930057	0.10689655	0.035916824	0.082758621	0
Nr4a3	0.948569141	0.051430859	2.914716146	3.68E-06	5.75E-06	-0.4701596	-0.48916435	2.648282	0.003780718	0.010344828	0.003780718	0.010344828	0
Gm36520	0.942765659	0.057234341	2.801663504	4.19E-07	6.10E-07	-0.5980874	-0.560091	2.734176	0	0	0	0	0
Fos	0.942165299	0.057834701	2.790591618	1.39E-05	1.91E-05	-0.26577035	-0.2563429	2.4839516	0.001890359	0.020689655	0.001890359	0.017241379	0
Il21	0.939163498	0.060836502	2.736799461	8.09E-08	1.30E-07	-0.6738349	-0.64629555	2.6540387	0	0	0	0	0
Ifi44	0.938763258	0.061236742	2.729815804	4.59E-07	6.52E-07	-0.5011581	-0.51420975	2.2895043	0	0	0	0	0
Arhgap20	0.938563138	0.061436862	2.726339962	6.25E-06	8.10E-06	-0.25292793	-0.23293686	2.546289	0.001890359	0.006896552	0.001890359	0.006896552	0
S1pr1	0.938162898	0.061837102	2.719419903	1.02E-05	1.29E-05	-0.45560172	-0.45069408	2.628072	0.001890359	0.003448276	0.001890359	0.003448276	0
Ifit1	0.936962177	0.063037823	2.698907861	1.42E-05	1.81E-05	-0.37953398	-0.37006378	2.626543	0.011342155	0.003448276	0.011342155	0.003448276	0
Rgs16	0.936962177	0.063037823	2.698907861	4.69E-07	6.50E-07	-0.34682932	-0.30491066	2.472056	0	0.003448276	0	0.003448276	0
Nkg7	0.936561937	0.063438063	2.692151468	1.25E-05	1.51E-05	-0.1039597	-0.1107254	2.5202591	0.009451796	0.031034483	0.007561437	0.027586207	0
Oasl2	0.936361817	0.063638183	2.688788162	2.74E-06	4.02E-06	-0.48717746	-0.5183525	2.42999	0	0	0	0	0
Slc22a2	0.936361817	0.063638183	2.688788162	3.60E-07	5.04E-07	-0.42590094	-0.41781425	2.316481	0	0	0	0	0
Akr1c18	0.935161097	0.064838903	2.668812883	1.17E-07	1.66E-07	-0.4711839	-0.48375893	2.4491148	0	0	0	0	0
Fam101b	0.934160496	0.065839504	2.652428101	3.39E-06	4.19E-06	-0.33954576	-0.35660362	2.450535	0.001890359	0	0.001890359	0	0
Nr4a1	0.934160496	0.065839504	2.652428101	5.81E-05	9.21E-05	-0.3879551	-0.3730774	2.6936536	0.017013233	0.093103446	0.007561437	0.072413793	0
Il2rb	0.934160496	0.065839504	2.652428101	1.51E-06	1.79E-06	-0.1826997	-0.19810295	2.4358795	0	0	0	0	0
Trpm1	0.934160496	0.065839504	2.652428101	1.77E-06	2.13E-06	-0.15619501	-0.12930298	2.3887823	0.001890359	0.003448276	0.001890359	0.003448276	0
Gbp10	0.933360016	0.066639984	2.639486099	2.49E-07	3.51E-07	-0.49852723	-0.51969147	2.1738317	0	0	0	0	0
BC021785	0.932959776	0.067040224	2.633069149	4.99E-07	7.13E-07	-0.54039043	-0.55402565	2.2046106	0	0	0	0	0
Nt5e	0.932959776	0.067040224	2.633069149	3.70E-07	4.53E-07	-0.3325326	-0.35350227	2.2824595	0	0	0	0	0
Egr1	0.932759656	0.067240344	2.629873998	0.000470557	0.000602307	-0.21260017	-0.21369553	2.2517455	0.36294895	0.5827586	0.149338374	0.213793103	0
Chn2	0.932559536	0.067440464	2.626687659	3.26E-06	3.78E-06	-0.26830485	-0.2525215	2.4450626	0.001890359	0	0.001890359	0	0
Cdh3	0.931759055	0.068240945	2.614029376	7.37E-08	1.02E-07	-0.44472128	-0.45516396	2.149177	0	0	0	0	0
Gucy1a3	0.931759055	0.068240945	2.614029376	1.69E-07	2.27E-07	-0.3875364	-0.38435364	2.1540794	0	0	0	0	0
Itgae	0.931358815	0.068641185	2.607751762	4.51E-06	5.21E-06	-0.050139442	-0.04407692	2.504741	0.001890359	0.003448276	0.001890359	0.003448276	0
Csf2	0.931158695	0.068841305	2.60462566	5.00E-08	7.44E-08	-0.5142634	-0.5120239	2.374394	0	0	0	0	0
Cd86	0.930758455	0.069241545	2.59839862	3.86E-07	5.50E-07	-0.48649555	-0.5316906	2.192142	0	0	0	0	0
Selp	0.930158095	0.069841905	2.589120244	2.26E-07	3.07E-07	-0.41620266	-0.4471302	2.1100616	0	0	0	0	0
St8sia6	0.929957975	0.070042025	2.586043843	1.34E-06	1.82E-06	-0.41559872	-0.4595871	2.3555782	0	0	0	0	0
Hapln1	0.929957975	0.070042025	2.586043843	1.06E-07	1.39E-07	-0.37546858	-0.38165855	2.1804116	0	0	0	0	0
Lad1	0.929957975	0.070042025	2.586043843	8.41E-07	1.13E-06	-0.3560546	-0.35376358	2.4623823	0	0	0	0	0
Lfng	0.929757855	0.070242145	2.582975558	1.09E-05	1.49E-05	-0.3607604	-0.39208412	2.0182998	0.001890359	0.010344828	0.001890359	0.010344828	0
Cd40lg	0.929557735	0.070442265	2.579915344	9.52E-06	1.47E-05	-0.692921	-0.65018463	2.340568	0.003780718	0.003448276	0.001890359	0.003448276	0
Zbtb7b	0.929357615	0.070642385	2.576863155	6.84E-06	1.09E-05	-0.65645605	-0.65592194	2.3327913	0.001890359	0	0.001890359	0	0
Ifit3b	0.928957374	0.071042626	2.570782667	5.89E-07	7.81E-07	-0.41590858	-0.3944111	2.3416905	0.001890359	0	0.001890359	0	0
Ccl4	0.928757254	0.071242746	2.567754279	4.10E-06	5.56E-06	-0.36810744	-0.35790443	2.1973066	0.003780718	0	0.003780718	0	0
Cecr6	0.928757254	0.071242746	2.567754279	1.58E-07	2.23E-07	-0.38350928	-0.38566208	2.315033	0	0	0	0	0
Xcl1	0.928757254	0.071242746	2.567754279	5.41E-07	6.76E-07	-0.33883962	-0.35308075	2.1521695	0.001890359	0	0.001890359	0	0
Ccnd2	0.928757254	0.071242746	2.567754279	6.66E-05	9.22E-05	-0.31828848	-0.3462515	2.1029956	0.056710776	0.04137931	0.04536862	0.034482759	0
Plk3	0.928156894	0.071843106	2.558716001	9.58E-06	1.22E-05	-0.3287744	-0.34380722	2.1194458	0.005671077	0	0.005671078	0	0
Efna3	0.927756654	0.072243346	2.552729118	1.06E-07	1.43E-07	-0.41017246	-0.4126358	2.0730886	0	0	0	0	0
Rsad2	0.927356414	0.072643586	2.546772744	3.69E-06	4.39E-06	-0.2954017	-0.28214073	2.3249848	0.001890359	0	0.001890359	0	0
Ifit3	0.927356414	0.072643586	2.546772744	3.22E-06	4.15E-06	-0.38358566	-0.38944054	2.082903	0.001890359	0	0.001890359	0	0
Mgll	0.927356414	0.072643586	2.546772744	2.38E-06	2.76E-06	-0.16223757	-0.15400505	2.0375755	0.003780718	0.003448276	0.001890359	0.003448276	0
Chl1	0.927356414	0.072643586	2.546772744	2.94E-05	3.65E-05	-0.31145966	-0.3212185	2.0691187	0.04347826	0.024137931	0.032136106	0.020689655	0
Rln3	0.926756054	0.073243946	2.537894647	2.39E-07	3.12E-07	-0.33602005	-0.31088066	2.2762215	0	0	0	0	0
Gm43698	0.926555934	0.073444066	2.534950174	4.78E-07	5.94E-07	-0.22181715	-0.21687317	2.203051	0	0	0	0	0
Mctp1	0.926355813	0.073644187	2.532013078	2.91E-07	3.80E-07	-0.4187756	-0.44044876	2.0506022	0	0	0	0	0
Ccdc148	0.926355813	0.073644187	2.532013078	1.55E-07	2.11E-07	-0.3932162	-0.40361595	2.067904	0	0	0	0	0
Anxa3	0.926155693	0.073844307	2.52908332	1.02E-07	1.46E-07	-0.46617824	-0.48389244	2.0423813	0	0	0	0	0
Wscd2	0.926155693	0.073844307	2.52908332	8.42E-08	1.13E-07	-0.3986213	-0.43475914	2.0691407	0	0	0	0	0
Ttc39c	0.926155693	0.073844307	2.52908332	8.74E-08	1.22E-07	-0.42019352	-0.41743279	2.1654546	0	0	0	0	0
Col6a2	0.926155693	0.073844307	2.52908332	1.46E-07	1.84E-07	-0.28298435	-0.28720093	2.202337	0	0	0	0	0
Nrn1	0.925955573	0.074044427	2.526160859	5.55E-07	7.45E-07	-0.3611094	-0.38993835	2.1683738	0	0	0	0	0
Ccr6	0.925755453	0.074244547	2.523245656	2.27E-07	3.00E-07	-0.3649723	-0.34902954	2.1071672	0	0	0	0	0
Apol9b	0.925555333	0.074444667	2.520337672	6.72E-07	8.61E-07	-0.38733667	-0.39914894	2.1401126	0	0	0	0	0
Trim30c	0.925555333	0.074444667	2.520337672	8.51E-08	1.18E-07	-0.45312285	-0.4273243	2.040972	0	0	0	0	0
Edil3	0.925355213	0.074644787	2.517436868	1.00E-07	1.33E-07	-0.37370145	-0.4285221	1.9835087	0	0	0	0	0
Ccrl2	0.924954973	0.075045027	2.511656642	1.10E-07	1.51E-07	-0.38146937	-0.38133812	1.9639591	0	0	0	0	0
Adh1	0.924954973	0.075045027	2.511656642	1.64E-07	2.34E-07	-0.4363455	-0.45759964	2.0875065	0	0	0	0	0
Nlrp10	0.924754853	0.075245147	2.508777145	8.05E-08	1.14E-07	-0.4498734	-0.49487495	2.0850227	0	0	0	0	0
Gm14718	0.924554733	0.075445267	2.505904675	1.89E-05	2.38E-05	-0.4523893	-0.45697784	2.263093	0.015122874	0.010344828	0.009451796	0.010344828	0
Il7r	0.924354613	0.075645387	2.503039193	1.61E-05	2.28E-05	-0.37187776	-0.3882389	2.1392572	0.007561437	0	0.007561437	0	0
Dapl1	0.924154493	0.075845507	2.500180664	1.08E-06	1.42E-06	-0.41552728	-0.41467476	2.1286066	0.001890359	0.003448276	0.001890359	0.003448276	0
Map2	0.923954373	0.076045627	2.497329049	1.35E-07	1.90E-07	-0.42738226	-0.44032288	2.2706077	0.001890359	0	0.001890359	0	0
Atp1a2	0.923754253	0.076245747	2.494484313	1.85E-07	2.47E-07	-0.38398695	-0.41991425	1.9755138	0	0	0	0	0
Gm26771	0.923754253	0.076245747	2.494484313	4.49E-06	6.12E-06	-0.3865897	-0.34636593	2.3134058	0	0.010344828	0	0.006896552	0
Spry4	0.923554132	0.076445868	2.491646418	8.96E-07	1.17E-06	-0.30253762	-0.2956066	1.9467014	0.001890359	0.003448276	0.001890359	0.003448276	0
Abcb11	0.923354012	0.076645988	2.48881533	7.57E-08	1.08E-07	-0.4065594	-0.45497704	1.917838	0	0	0	0	0
4933440M02Rik	0.923354012	0.076645988	2.48881533	6.19E-08	8.43E-08	-0.37942833	-0.38744164	1.9040579	0	0	0	0	0
Plaur	0.923354012	0.076645988	2.48881533	4.81E-07	6.08E-07	-0.26810202	-0.26966476	1.9548887	0	0	0	0	0
Cd38	0.923354012	0.076645988	2.48881533	1.71E-07	2.10E-07	-0.2768324	-0.28795052	2.1161263	0	0	0	0	0
Gpr153	0.923153892	0.076846108	2.485991012	1.04E-07	1.43E-07	-0.46496058	-0.4481678	2.1730952	0	0	0	0	0
Acvr1c	0.923153892	0.076846108	2.485991012	1.81E-07	2.53E-07	-0.43570533	-0.42089272	2.0300941	0	0	0	0	0
Adgrg5	0.923153892	0.076846108	2.485991012	2.29E-06	2.57E-06	-0.08457642	-0.085365295	1.9708405	0	0.003448276	0	0.003448276	0
Kctd15	0.922953772	0.077046228	2.483173428	1.03E-07	1.30E-07	-0.3119461	-0.3418579	1.9309599	0	0	0	0	0
Gm3667	0.922953772	0.077046228	2.483173428	6.73E-08	9.23E-08	-0.40268633	-0.40899467	2.0463295	0	0	0	0	0
Prlr	0.922553532	0.077446468	2.477558325	4.03E-07	5.45E-07	-0.473029	-0.49074364	1.9932665	0	0	0	0	0
Irf4	0.922553532	0.077446468	2.477558325	1.37E-06	2.05E-06	-0.50342786	-0.47525024	1.8880445	0	0	0	0	0
Kcnf1	0.922553532	0.077446468	2.477558325	1.03E-07	1.42E-07	-0.38411376	-0.36063576	2.0608237	0	0	0	0	0
Gm30948	0.922353412	0.077646588	2.474760735	1.83E-07	2.32E-07	-0.30601102	-0.33983803	2.0121584	0	0	0	0	0
Gem	0.922353412	0.077646588	2.474760735	3.26E-06	4.32E-06	-0.3081405	-0.3116188	2.1134136	0	0.010344828	0	0.010344828	0
Cdh5	0.922153292	0.077846708	2.471969741	6.97E-08	9.31E-08	-0.3474617	-0.35308456	1.9055685	0	0	0	0	0
Hpdl	0.922153292	0.077846708	2.471969741	6.53E-08	8.71E-08	-0.37504718	-0.3806038	1.9736636	0	0	0	0	0
Iigp1	0.921953172	0.078046828	2.469185309	3.45E-06	5.03E-06	-0.4692658	-0.48897934	2.1036358	0.001890359	0	0.001890359	0	0
Ntn4	0.921753052	0.078246948	2.466407403	1.03E-07	1.38E-07	-0.40083456	-0.44758606	1.8844887	0	0	0	0	0
Chst2	0.921753052	0.078246948	2.466407403	2.06E-06	2.36E-06	-0.22227216	-0.19950867	2.0421646	0	0.006896552	0	0.006896552	0
Lcn10	0.921753052	0.078246948	2.466407403	7.12E-08	9.31E-08	-0.37600902	-0.40529633	2.0519357	0	0	0	0	0
Nrp2	0.921552932	0.078447068	2.463635992	2.48E-07	3.22E-07	-0.385146	-0.37235832	1.978697	0	0	0	0	0
Sh3bgrl2	0.921352812	0.078647188	2.460871042	1.04E-07	1.39E-07	-0.4113558	-0.41716766	2.0421033	0	0	0	0	0
Id2	0.921152692	0.078847308	2.458112519	4.60E-05	5.45E-05	-0.22366323	-0.25191975	1.9970056	0.02457467	0.044827588	0.020793951	0.04137931	0
Samhd1	0.921152692	0.078847308	2.458112519	1.46E-05	1.96E-05	-0.4154287	-0.4527111	1.8398455	0.007561437	0.006896552	0.007561437	0.006896552	0
Kremen2	0.921152692	0.078847308	2.458112519	1.80E-07	2.38E-07	-0.3341385	-0.3722973	1.861143	0	0	0	0	0
Wwc1	0.921152692	0.078847308	2.458112519	2.45E-07	3.41E-07	-0.4223224	-0.41122246	2.0429265	0	0	0	0	0
4632428C04Rik	0.920952572	0.079047428	2.45536039	1.05E-07	1.40E-07	-0.35713702	-0.37512398	1.9774284	0	0	0	0	0
Cdh13	0.920952572	0.079047428	2.45536039	1.26E-07	1.70E-07	-0.37432063	-0.36224937	2.102011	0	0	0	0	0
A330032B11Rik	0.920952572	0.079047428	2.45536039	1.75E-07	2.48E-07	-0.44641516	-0.47899628	1.7745808	0	0	0	0	0
Tac4	0.920552331	0.079447669	2.449875187	1.29E-07	1.76E-07	-0.37114328	-0.3803463	1.9517779	0	0	0	0	0
Robo1	0.920352211	0.079647789	2.447142048	1.49E-07	2.16E-07	-0.5058479	-0.5064945	2.1720686	0	0	0	0	0
Sec16b	0.920352211	0.079647789	2.447142048	1.95E-07	2.49E-07	-0.34230217	-0.35243416	1.9075856	0	0	0	0	0
Crtam	0.920152091	0.079847909	2.444415174	1.24E-06	1.51E-06	-0.229868	-0.21840096	2.0235505	0	0	0	0	0
Tnfrsf11a	0.919951971	0.080048029	2.441694535	1.14E-07	1.72E-07	-0.42731234	-0.46204758	1.9652482	0	0	0	0	0
Pdcd1lg2	0.919951971	0.080048029	2.441694535	5.25E-06	6.50E-06	-0.26258186	-0.2521248	1.9032625	0.009451796	0.003448276	0.009451796	0.003448276	0
Gm38404	0.919951971	0.080048029	2.441694535	6.85E-08	9.32E-08	-0.3899969	-0.40586472	1.8677781	0	0	0	0	0
8030474K03Rik	0.919951971	0.080048029	2.441694535	1.19E-07	1.70E-07	-0.37843922	-0.40913582	1.8683144	0	0	0	0	0
A530021J07Rik	0.919751851	0.080248149	2.438980098	1.08E-06	1.33E-06	-0.279038	-0.28455925	2.0254722	0.001890359	0	0.001890359	0	0
Neurl3	0.919751851	0.080248149	2.438980098	1.61E-06	1.97E-06	-0.24671148	-0.29374695	1.9795351	0.001890359	0.003448276	0.001890359	0.003448276	0
Crabp2	0.919551731	0.080448269	2.436271833	5.96E-08	7.97E-08	-0.35479248	-0.38122368	1.916263	0	0	0	0	0
Cdkn1a	0.919551731	0.080448269	2.436271833	4.27E-07	5.57E-07	-0.29031298	-0.24139214	1.9307982	0	0	0	0	0
Nmnat2	0.919351611	0.080648389	2.433569708	9.98E-08	1.31E-07	-0.34870768	-0.368742	2.0574555	0	0	0	0	0
Gpr55	0.919351611	0.080648389	2.433569708	5.46E-07	6.60E-07	-0.2319195	-0.25976562	1.8817171	0.001890359	0.003448276	0.001890359	0.003448276	0
Hap1	0.919351611	0.080648389	2.433569708	1.62E-06	1.89E-06	-0.26638067	-0.23869514	1.9867817	0	0.003448276	0	0.003448276	0
Tnfrsf9	0.918951371	0.081048629	2.428183758	6.30E-06	7.69E-06	-0.14211304	-0.12641907	1.9346142	0.003780718	0.013793103	0.003780718	0.013793103	0
Cxcl12	0.918751251	0.081248749	2.425499872	8.95E-08	1.18E-07	-0.35247976	-0.38068962	1.8164696	0	0	0	0	0
Hopxos	0.918751251	0.081248749	2.425499872	7.95E-08	1.05E-07	-0.38508648	-0.3908348	1.9934762	0	0	0	0	0
Galnt9	0.918751251	0.081248749	2.425499872	2.00E-07	2.74E-07	-0.39792916	-0.40628242	1.9284034	0	0	0	0	0
Celf5	0.918751251	0.081248749	2.425499872	2.34E-06	2.68E-06	-0.15902905	-0.1479702	2.1506605	0	0	0	0	0
Tnfsf11	0.918551131	0.081448869	2.422822006	4.04E-06	5.69E-06	-0.44192645	-0.4548912	1.9753077	0.001890359	0	0.001890359	0	0
Fosl2	0.918551131	0.081448869	2.422822006	6.07E-07	8.88E-07	-0.4362735	-0.41186333	1.9602343	0	0	0	0	0
Gm11639	0.918551131	0.081448869	2.422822006	1.58E-07	2.26E-07	-0.43774867	-0.44193077	1.8458725	0	0	0	0	0
Klra3	0.918551131	0.081448869	2.422822006	1.81E-07	2.36E-07	-0.40516785	-0.3881073	1.9442638	0	0	0	0	0
Cd7	0.918551131	0.081448869	2.422822006	1.09E-05	1.35E-05	-0.21502958	-0.18707275	1.9254147	0.003780718	0.003448276	0.003780718	0.003448276	0
Ryr2	0.918351011	0.081648989	2.420150128	8.62E-08	1.14E-07	-0.36695337	-0.38138962	1.9355041	0	0	0	0	0
Gm26614	0.918351011	0.081648989	2.420150128	1.57E-07	2.17E-07	-0.45990568	-0.42986107	1.9740045	0	0	0	0	0
Gm15417	0.918351011	0.081648989	2.420150128	7.61E-06	1.06E-05	-0.497069	-0.47971916	1.9451127	0.009451796	0	0.007561437	0	0
Klrg1	0.918351011	0.081648989	2.420150128	8.68E-08	1.21E-07	-0.38269845	-0.33604622	2.006448	0	0	0	0	0
Gm28836	0.918351011	0.081648989	2.420150128	2.90E-07	3.98E-07	-0.3947288	-0.40164375	1.9440812	0	0	0	0	0
Itgb8	0.918351011	0.081648989	2.420150128	2.76E-07	3.53E-07	-0.3626548	-0.34713554	2.0137177	0	0	0	0	0
Gm17641	0.918150891	0.081849109	2.417484211	8.49E-08	1.17E-07	-0.38724178	-0.40429306	1.9710217	0	0	0	0	0
Slc4a4	0.918150891	0.081849109	2.417484211	1.73E-07	2.36E-07	-0.42161483	-0.42710686	1.8762262	0	0	0	0	0
C330021F23Rik	0.918150891	0.081849109	2.417484211	2.95E-07	4.06E-07	-0.38455597	-0.39702988	1.8439785	0	0	0	0	0
Man1c1	0.91795077	0.08204923	2.414824224	3.09E-07	3.87E-07	-0.27298072	-0.28829193	1.9367518	0	0	0	0	0
Tnfsf4	0.91795077	0.08204923	2.414824224	9.89E-08	1.38E-07	-0.4042072	-0.37923813	1.9445419	0	0	0	0	0
Rnf32	0.91795077	0.08204923	2.414824224	2.54E-07	3.43E-07	-0.37595642	-0.39909554	1.8121835	0	0	0	0	0
D030040B21Rik	0.91795077	0.08204923	2.414824224	8.73E-08	1.17E-07	-0.36512482	-0.3703003	1.8373677	0	0	0	0	0
Kit	0.91795077	0.08204923	2.414824224	2.46E-06	2.79E-06	-0.17670454	-0.1575489	1.9114915	0.001890359	0.003448276	0.001890359	0.003448276	0
Gm4208	0.91795077	0.08204923	2.414824224	8.12E-08	1.07E-07	-0.32889324	-0.35081863	1.9081233	0	0	0	0	0
H2-Eb2	0.91775065	0.08224935	2.412170138	5.97E-08	7.88E-08	-0.3527746	-0.39798355	1.7958158	0	0	0	0	0
Agr3	0.91775065	0.08224935	2.412170138	6.85E-08	9.38E-08	-0.41860154	-0.39572906	1.9725497	0	0	0	0	0
Gm43003	0.91775065	0.08224935	2.412170138	9.14E-08	1.22E-07	-0.39872685	-0.4277706	1.8657603	0	0	0	0	0
Wnt3	0.91775065	0.08224935	2.412170138	1.25E-07	1.77E-07	-0.4197576	-0.41729164	2.0658033	0	0	0	0	0
Tff1	0.91775065	0.08224935	2.412170138	8.02E-08	1.09E-07	-0.38169053	-0.36995888	1.932968	0	0	0	0	0
Fam198a	0.91755053	0.08244947	2.409521925	8.60E-08	1.15E-07	-0.35074195	-0.39417458	1.8275759	0	0	0	0	0
Ccdc175	0.91755053	0.08244947	2.409521925	8.22E-08	1.12E-07	-0.39310873	-0.41509628	1.8465738	0	0	0	0	0
Gprin3	0.91755053	0.08244947	2.409521925	4.07E-06	5.12E-06	-0.27794614	-0.25480652	2.084849	0.003780718	0.003448276	0.003780718	0.003448276	0
Rasgef1b	0.91755053	0.08244947	2.409521925	1.88E-07	2.68E-07	-0.40680307	-0.3723507	1.8958969	0	0	0	0	0
Plagl1	0.91755053	0.08244947	2.409521925	1.74E-07	2.33E-07	-0.34766734	-0.34706306	1.8378391	0	0	0	0	0
Tagap	0.91735041	0.08264959	2.406879555	2.28E-06	3.16E-06	-0.26300025	-0.20838547	1.8822281	0	0.006896552	0	0.006896552	0
Tspan17	0.91735041	0.08264959	2.406879555	9.21E-08	1.27E-07	-0.3843476	-0.40713692	1.848367	0	0	0	0	0
Arhgap20os	0.91735041	0.08264959	2.406879555	2.92E-07	3.84E-07	-0.3151182	-0.294487	1.9452801	0	0	0	0	0
Cox4i2	0.91735041	0.08264959	2.406879555	3.49E-07	4.47E-07	-0.23463733	-0.23386574	1.8217669	0	0	0	0	0
Muc2	0.91735041	0.08264959	2.406879555	1.15E-07	1.56E-07	-0.38021356	-0.3766346	1.8939826	0	0	0	0	0
Fgf2	0.91735041	0.08264959	2.406879555	1.63E-07	2.30E-07	-0.44254068	-0.43881607	2.0197842	0	0	0	0	0
Klra7	0.91715029	0.08284971	2.404243001	1.35E-07	1.80E-07	-0.38042766	-0.35637665	1.9682333	0	0	0	0	0
Panct2	0.91715029	0.08284971	2.404243001	5.89E-08	8.20E-08	-0.38742805	-0.40681648	1.8652753	0	0	0	0	0
Slc25a34	0.91715029	0.08284971	2.404243001	7.97E-08	1.05E-07	-0.34630293	-0.35424805	1.8309498	0	0	0	0	0
Gm26685	0.91715029	0.08284971	2.404243001	1.76E-07	2.35E-07	-0.3727144	-0.41236496	1.8960428	0	0	0	0	0
Fst	0.91715029	0.08284971	2.404243001	2.02E-05	1.88E-05	0.000960337	0.012845993	1.9339019	0.051039696	0.006896552	0.030245747	0.006896552	0
Gm13853	0.91695017	0.08304983	2.401612233	7.67E-08	9.95E-08	-0.3221323	-0.3454075	1.7861252	0	0	0	0	0
Gm26834	0.91695017	0.08304983	2.401612233	1.16E-07	1.53E-07	-0.3346197	-0.35255623	1.8435639	0	0	0	0	0
Qrfp	0.91695017	0.08304983	2.401612233	1.08E-07	1.44E-07	-0.36983356	-0.3695526	1.9776042	0	0	0	0	0
Gm12280	0.91695017	0.08304983	2.401612233	7.70E-08	1.02E-07	-0.31315547	-0.33605576	1.8851087	0	0	0	0	0
1700016K19Rik	0.91695017	0.08304983	2.401612233	3.10E-07	3.79E-07	-0.27286914	-0.2999134	1.846895	0	0	0	0	0
Slfn1	0.91675005	0.08324995	2.398987224	1.76E-05	2.42E-05	-0.424259	-0.41090965	2.0365422	0.003780718	0.006896552	0.003780718	0.006896552	0
Tmem158	0.91675005	0.08324995	2.398987224	3.47E-07	4.51E-07	-0.34271967	-0.3565979	1.8779	0	0	0	0	0
Asb17os	0.91675005	0.08324995	2.398987224	6.87E-08	9.37E-08	-0.37824795	-0.41059875	1.821799	0	0	0	0	0
Kdf1	0.91675005	0.08324995	2.398987224	5.58E-08	7.52E-08	-0.34775874	-0.3844452	1.840149	0	0	0	0	0
Frmd5	0.91675005	0.08324995	2.398987224	1.07E-07	1.40E-07	-0.34287837	-0.3840046	1.7145556	0	0	0	0	0
Nefm	0.91675005	0.08324995	2.398987224	6.14E-08	8.07E-08	-0.34963393	-0.35788155	1.8669931	0	0	0	0	0
Ecscr	0.91654993	0.08345007	2.396367946	6.73E-08	8.88E-08	-0.32987848	-0.37782288	1.8464828	0	0	0	0	0
Il1r2	0.91654993	0.08345007	2.396367946	7.85E-08	1.07E-07	-0.38508567	-0.36619568	1.9610617	0	0	0	0	0
Ccnb1ip1	0.91654993	0.08345007	2.396367946	8.02E-08	1.07E-07	-0.34390742	-0.36812592	1.7135011	0	0	0	0	0
Gm20692	0.91654993	0.08345007	2.396367946	2.97E-07	3.98E-07	-0.3802145	-0.38051796	2.029989	0	0	0	0	0
Gm867	0.91654993	0.08345007	2.396367946	7.10E-08	9.60E-08	-0.3641335	-0.39504242	1.8671707	0	0	0	0	0
Myof	0.91654993	0.08345007	2.396367946	1.38E-05	1.22E-05	0.19523512	0.21250153	1.9549096	0	0.006896552	0	0.003448276	0
4930554G24Rik	0.91634981	0.08365019	2.393754371	1.15E-07	1.67E-07	-0.45348245	-0.4817295	1.8691233	0	0	0	0	0
Htr1b	0.91634981	0.08365019	2.393754371	9.17E-08	1.27E-07	-0.40933758	-0.4160614	1.848978	0	0	0	0	0
Spatc1l	0.91634981	0.08365019	2.393754371	7.46E-08	9.88E-08	-0.3314547	-0.3656559	1.8333793	0	0	0	0	0
Atp6v1g3	0.91634981	0.08365019	2.393754371	9.67E-08	1.28E-07	-0.37445	-0.38366508	1.7986299	0	0	0	0	0
Ptgds	0.91614969	0.08385031	2.391146472	9.87E-08	1.28E-07	-0.34204325	-0.36206627	1.8581386	0	0	0	0	0
Tbr1	0.91614969	0.08385031	2.391146472	8.92E-08	1.21E-07	-0.37327862	-0.3756714	1.8233598	0	0	0	0	0
Col1a1	0.91614969	0.08385031	2.391146472	4.60E-07	5.32E-07	-0.18203993	-0.22150803	1.7884635	0	0	0	0	0
H2-Q6	0.91614969	0.08385031	2.391146472	5.69E-07	7.20E-07	-0.30294466	-0.30754852	1.9328343	0	0	0	0	0
Serpina3g	0.91614969	0.08385031	2.391146472	1.32E-07	1.85E-07	-0.39473274	-0.3719082	1.9799591	0.001890359	0	0.001890359	0	0
Csf1	0.91614969	0.08385031	2.391146472	8.61E-08	1.19E-07	-0.38580102	-0.38176155	1.902202	0	0	0	0	0
Cxcl10	0.91614969	0.08385031	2.391146472	5.54E-07	7.26E-07	-0.39993426	-0.37314034	1.8688648	0	0	0	0	0
Rtp4	0.91594957	0.08405043	2.388544221	5.43E-05	6.17E-05	-0.20255935	-0.22284985	1.9038583	0.039697543	0.031034483	0.035916824	0.027586207	0
Gm26756	0.91574945	0.08425055	2.385947592	7.75E-08	1.06E-07	-0.36314234	-0.38881683	1.8483353	0	0	0	0	0
Pdgfc	0.91574945	0.08425055	2.385947592	3.26E-07	4.15E-07	-0.2394148	-0.2325859	1.9448694	0.001890359	0	0.001890359	0	0
9930111J21Rik2	0.91574945	0.08425055	2.385947592	1.20E-05	1.61E-05	-0.37731576	-0.37996674	1.7796075	0.013232514	0.027586207	0.011342155	0.024137931	0
Dcdc2c	0.91574945	0.08425055	2.385947592	6.77E-08	9.08E-08	-0.35630962	-0.3938427	1.8321556	0	0	0	0	0
Asb2	0.91554933	0.08445067	2.383356556	5.58E-06	7.12E-06	-0.37504995	-0.3884945	1.8704538	0.003780718	0.003448276	0.003780718	0.003448276	0
Mlkl	0.91554933	0.08445067	2.383356556	1.06E-07	1.43E-07	-0.39720455	-0.4048214	1.7663573	0	0	0	0	0
Lrrc6	0.91554933	0.08445067	2.383356556	6.69E-08	9.00E-08	-0.34864214	-0.3552475	1.8685058	0	0	0	0	0
Gm2178	0.91554933	0.08445067	2.383356556	7.27E-08	9.71E-08	-0.3685072	-0.405447	1.7533433	0	0	0	0	0
Areg	0.91554933	0.08445067	2.383356556	1.05E-07	1.61E-07	-0.45994008	-0.41661835	1.9378232	0	0	0	0	0
Gm15911	0.91554933	0.08445067	2.383356556	7.70E-08	1.03E-07	-0.34444684	-0.3709793	1.8304402	0	0	0	0	0
Ccdc79	0.91554933	0.08445067	2.383356556	6.17E-08	8.40E-08	-0.36241534	-0.38763237	1.850575	0	0	0	0	0
Arhgap6	0.915149089	0.084850911	2.378191161	8.31E-08	1.10E-07	-0.34322822	-0.3598194	1.8322593	0	0	0	0	0
Wnt10a	0.915149089	0.084850911	2.378191161	2.24E-07	2.92E-07	-0.32307893	-0.34933472	1.8707266	0	0	0	0	0
Batf3	0.915149089	0.084850911	2.378191161	8.37E-08	1.17E-07	-0.37761483	-0.3930149	1.8544344	0	0	0	0	0
Vldlr	0.915149089	0.084850911	2.378191161	5.03E-07	5.56E-07	-0.124553666	-0.0888443	1.9127005	0	0	0	0	0
Foxp3	0.915149089	0.084850911	2.378191161	1.54E-06	1.97E-06	-0.28944635	-0.26675797	1.9348927	0	0	0	0	0
Cpa2	0.915149089	0.084850911	2.378191161	9.22E-08	1.26E-07	-0.400933	-0.41345406	1.8914557	0	0	0	0	0
Adgrf3	0.915149089	0.084850911	2.378191161	1.46E-07	1.92E-07	-0.34544462	-0.36064148	1.8174343	0	0	0	0	0
Zfhx2os	0.914948969	0.085051031	2.375616749	6.90E-08	9.26E-08	-0.35314015	-0.38679123	1.8148986	0	0	0	0	0
Tspan15	0.914948969	0.085051031	2.375616749	2.77E-07	3.86E-07	-0.41553485	-0.43770027	1.776865	0	0	0	0	0
9530052E02Rik	0.914948969	0.085051031	2.375616749	6.20E-08	8.26E-08	-0.3448622	-0.37677002	1.8497119	0	0	0	0	0
Vwa3b	0.914948969	0.085051031	2.375616749	8.06E-08	1.07E-07	-0.3561088	-0.37585258	1.8566002	0	0	0	0	0
Pdlim4	0.914948969	0.085051031	2.375616749	1.14E-05	1.23E-05	-0.14454262	-0.14188957	1.9205835	0.001890359	0.010344828	0.001890359	0.006896552	0
Gm3558	0.914948969	0.085051031	2.375616749	6.22E-08	8.58E-08	-0.36950648	-0.34404564	1.9026237	0	0	0	0	0
Gm44276	0.914948969	0.085051031	2.375616749	7.27E-08	9.65E-08	-0.34359112	-0.37640953	1.8014307	0	0	0	0	0
Ckm	0.914948969	0.085051031	2.375616749	8.83E-08	1.18E-07	-0.3634127	-0.38793564	1.9118466	0	0	0	0	0
Pgf	0.914948969	0.085051031	2.375616749	1.19E-07	1.68E-07	-0.413387	-0.4317875	1.916431	0	0	0	0	0
Phf11b	0.914748849	0.085251151	2.373047826	3.24E-06	4.30E-06	-0.38282317	-0.38191223	1.7719306	0.001890359	0	0.001890359	0	0
Saxo2	0.914748849	0.085251151	2.373047826	1.21E-07	1.61E-07	-0.3433174	-0.39445496	1.7943863	0	0	0	0	0
Gm37637	0.914748849	0.085251151	2.373047826	1.19E-07	1.51E-07	-0.3288998	-0.3545208	1.8136395	0	0	0	0	0
Nccrp1	0.914548729	0.085451271	2.370484365	5.70E-08	7.57E-08	-0.34409055	-0.36466026	1.8799978	0	0	0	0	0
Ildr1	0.914548729	0.085451271	2.370484365	1.59E-07	2.10E-07	-0.3566465	-0.34576225	1.9276154	0	0	0	0	0
Cep126	0.914548729	0.085451271	2.370484365	7.75E-08	1.02E-07	-0.33021268	-0.35684204	1.8116906	0	0	0	0	0
Scn8a	0.914548729	0.085451271	2.370484365	9.63E-08	1.22E-07	-0.3555813	-0.36787796	1.7998906	0	0	0	0	0
Ptpn5	0.914548729	0.085451271	2.370484365	8.06E-08	1.10E-07	-0.3784949	-0.38313866	1.9203298	0	0	0	0	0
Gper1	0.914548729	0.085451271	2.370484365	8.14E-08	1.06E-07	-0.34438217	-0.36882973	1.8383054	0	0	0	0	0
Tbc1d30	0.914548729	0.085451271	2.370484365	3.47E-07	5.02E-07	-0.44459045	-0.40576744	1.8860418	0	0	0	0	0
Fsip1	0.914548729	0.085451271	2.370484365	7.51E-08	9.94E-08	-0.34199974	-0.37966537	1.8216809	0	0	0	0	0
Gm14009	0.914548729	0.085451271	2.370484365	1.36E-07	1.82E-07	-0.3557976	-0.3593464	1.8129882	0	0	0	0	0
Ncan	0.914348609	0.085651391	2.36792634	7.54E-08	1.02E-07	-0.34388512	-0.3583374	1.8405025	0	0	0	0	0
Pdgfa	0.914348609	0.085651391	2.36792634	9.43E-08	1.34E-07	-0.3506775	-0.34918785	1.9307519	0	0	0	0	0
1700061G19Rik	0.914148489	0.085851511	2.365373727	1.54E-07	2.03E-07	-0.31248966	-0.3327999	1.7899932	0	0	0	0	0
Fmr1nb	0.914148489	0.085851511	2.365373727	1.50E-07	1.96E-07	-0.3201028	-0.33559608	1.7392824	0	0	0	0	0
AW121686	0.914148489	0.085851511	2.365373727	1.18E-07	1.50E-07	-0.3125383	-0.3315239	1.8391488	0	0	0	0	0
Sh3bp2	0.914148489	0.085851511	2.365373727	2.22E-05	2.65E-05	-0.23126529	-0.21271801	1.7960886	0.026465029	0.010344828	0.024574669	0.010344828	0
Ghrh	0.914148489	0.085851511	2.365373727	1.06E-07	1.38E-07	-0.33317903	-0.36649704	1.7740039	0	0	0	0	0
Agbl2	0.914148489	0.085851511	2.365373727	1.18E-07	1.46E-07	-0.346702	-0.33793068	1.7942054	0	0	0	0	0
Ccdc87	0.914148489	0.085851511	2.365373727	7.58E-08	1.02E-07	-0.37503028	-0.4187088	1.834968	0	0	0	0	0
Nlrp1b	0.913948369	0.086051631	2.362826499	1.15E-07	1.58E-07	-0.36315274	-0.39857483	1.7550559	0	0	0	0	0
Cd80	0.913948369	0.086051631	2.362826499	9.22E-08	1.22E-07	-0.37918258	-0.3827114	1.8404071	0	0	0	0	0
Havcr2	0.913948369	0.086051631	2.362826499	6.04E-08	8.37E-08	-0.3675804	-0.36003304	1.8790617	0	0	0	0	0
Gzmb	0.913948369	0.086051631	2.362826499	1.26E-07	1.70E-07	-0.33476558	-0.3554535	1.9030733	0	0	0	0	0
D930028M14Rik	0.913948369	0.086051631	2.362826499	2.57E-06	3.08E-06	-0.17724217	-0.18612671	1.8770517	0	0	0	0	0
Rtn1	0.913948369	0.086051631	2.362826499	6.67E-08	9.08E-08	-0.37133124	-0.40862465	1.8451132	0	0	0	0	0
Gm15675	0.913948369	0.086051631	2.362826499	1.77E-07	2.30E-07	-0.33799353	-0.3731556	1.8061106	0	0	0	0	0
Gm6117	0.913948369	0.086051631	2.362826499	7.48E-08	9.95E-08	-0.3602589	-0.37644196	1.771818	0	0	0	0	0
Il1rl1	0.913948369	0.086051631	2.362826499	7.07E-08	9.61E-08	-0.36367112	-0.36010933	1.8423951	0	0	0	0	0
Gm4779	0.913748249	0.086251751	2.360284632	6.83E-08	9.39E-08	-0.3819977	-0.4105053	1.8553097	0	0	0	0	0
Krt7	0.913748249	0.086251751	2.360284632	8.96E-08	1.16E-07	-0.3283292	-0.34038925	1.739692	0	0	0	0	0
Alox15	0.913748249	0.086251751	2.360284632	8.09E-08	1.07E-07	-0.32645094	-0.35100937	1.7679673	0	0	0	0	0
Csn2	0.913748249	0.086251751	2.360284632	5.86E-08	7.85E-08	-0.35881388	-0.37944221	1.8156796	0	0	0	0	0
RP23-191I16.4	0.913748249	0.086251751	2.360284632	1.12E-07	1.46E-07	-0.33240288	-0.36535263	1.7423409	0	0	0	0	0
Pltp	0.913748249	0.086251751	2.360284632	1.60E-07	2.02E-07	-0.3225177	-0.3241768	1.781212	0	0	0	0	0
4933409D19Rik	0.913748249	0.086251751	2.360284632	6.71E-08	9.19E-08	-0.37667495	-0.41519165	1.7913681	0	0	0	0	0
Apobec2	0.913748249	0.086251751	2.360284632	1.74E-07	2.24E-07	-0.34809127	-0.32603645	1.8756964	0	0	0	0	0
A930038B10Rik	0.913548129	0.086451871	2.3577481	1.48E-07	1.88E-07	-0.3343452	-0.38572884	1.7930121	0	0	0	0	0
Gm6169	0.913548129	0.086451871	2.3577481	6.45E-08	8.55E-08	-0.35122862	-0.38248825	1.7954302	0	0	0	0	0
Pdgfb	0.913548129	0.086451871	2.3577481	5.37E-07	6.91E-07	-0.29128408	-0.27941132	2.0035722	0	0	0	0	0
Gadl1	0.913548129	0.086451871	2.3577481	7.30E-08	9.78E-08	-0.3541094	-0.36948586	1.7879597	0	0	0	0	0
Cxcr5	0.913348009	0.086651991	2.355216879	1.26E-07	1.69E-07	-0.39315704	-0.39066696	1.8446032	0	0	0	0	0
Gpr83	0.913348009	0.086651991	2.355216879	3.49E-06	4.59E-06	-0.38831604	-0.37607574	2.0425956	0	0	0	0	0
Nr4a2	0.913348009	0.086651991	2.355216879	2.07E-06	2.92E-06	-0.322845	-0.31291008	1.8960911	0	0.003448276	0	0.003448276	0
Gm1141	0.913348009	0.086651991	2.355216879	7.74E-08	1.02E-07	-0.33600003	-0.3942833	1.7129409	0	0	0	0	0
Gm4951	0.913348009	0.086651991	2.355216879	1.54E-07	2.18E-07	-0.4081959	-0.41952515	1.950801	0	0	0	0	0
Abcd2	0.913348009	0.086651991	2.355216879	1.92E-07	2.74E-07	-0.39357287	-0.4147606	1.8721918	0	0	0	0	0
Dzank1	0.913348009	0.086651991	2.355216879	6.69E-08	9.04E-08	-0.37676898	-0.38956833	1.8058947	0	0	0	0	0
Nes	0.913348009	0.086651991	2.355216879	7.63E-08	9.94E-08	-0.33755	-0.33482933	1.9321672	0.001890359	0	0.001890359	0	0
Esam	0.913348009	0.086651991	2.355216879	1.13E-07	1.52E-07	-0.34562245	-0.3742485	1.8409561	0	0	0	0	0
Grk1	0.913348009	0.086651991	2.355216879	1.95E-07	2.57E-07	-0.34436283	-0.35333443	1.8802578	0	0	0	0	0
Pdzk1ip1	0.913147889	0.086852111	2.352690943	1.66E-07	2.27E-07	-0.33691552	-0.31752586	2.0055077	0	0	0	0	0
9630001P10Rik	0.913147889	0.086852111	2.352690943	8.65E-08	1.17E-07	-0.37131518	-0.3907051	1.7996228	0	0	0	0	0
Gpx3	0.913147889	0.086852111	2.352690943	9.59E-08	1.26E-07	-0.34216294	-0.35446358	1.7097226	0	0	0	0	0
Ahsg	0.913147889	0.086852111	2.352690943	8.08E-08	1.07E-07	-0.33766714	-0.373909	1.8112985	0	0	0	0	0
Gm15122	0.913147889	0.086852111	2.352690943	1.02E-07	1.33E-07	-0.3504595	-0.36424255	1.7863683	0	0	0	0	0
Dnah12	0.913147889	0.086852111	2.352690943	1.15E-07	1.54E-07	-0.40188655	-0.4013176	1.8489205	0	0	0	0	0
Trim43a	0.913147889	0.086852111	2.352690943	7.08E-08	9.41E-08	-0.35134363	-0.37562943	1.7626477	0	0	0	0	0
Platr31	0.913147889	0.086852111	2.352690943	6.90E-08	9.24E-08	-0.36063874	-0.39705658	1.7849401	0	0	0	0	0
Ttll11	0.912947769	0.087052231	2.350170268	7.84E-08	1.06E-07	-0.37701523	-0.39188385	1.8541318	0	0	0	0	0
Creb3l4	0.912947769	0.087052231	2.350170268	9.54E-08	1.26E-07	-0.34208247	-0.36525345	1.703209	0	0	0	0	0
Ephx2	0.912947769	0.087052231	2.350170268	7.62E-08	1.03E-07	-0.34968734	-0.36793327	1.7671264	0	0	0	0	0
Chia1	0.912947769	0.087052231	2.350170268	8.60E-08	1.14E-07	-0.37558162	-0.40921783	1.8078905	0	0	0	0	0
Gli1	0.912947769	0.087052231	2.350170268	1.39E-07	1.82E-07	-0.3260207	-0.37670517	1.8040057	0	0	0	0	0
Rarg	0.912947769	0.087052231	2.350170268	2.16E-06	2.46E-06	-0.08255815	-0.08088493	1.7403574	0.001890359	0	0.001890359	0	0
Cacna1h	0.912947769	0.087052231	2.350170268	7.34E-08	9.92E-08	-0.34695935	-0.3713646	1.8812457	0	0	0	0	0
Gm26880	0.912947769	0.087052231	2.350170268	7.10E-08	9.24E-08	-0.3160931	-0.31812286	1.8102343	0	0	0	0	0
1810012K08Rik	0.912947769	0.087052231	2.350170268	1.12E-07	1.50E-07	-0.3472922	-0.38750648	1.7470554	0	0	0	0	0
Gng4	0.912747649	0.087252351	2.34765483	6.13E-08	8.42E-08	-0.3740086	-0.35957718	1.8108048	0	0	0	0	0
Ldhc	0.912747649	0.087252351	2.34765483	1.07E-07	1.49E-07	-0.39394492	-0.38684845	1.8758333	0	0	0	0	0
Gm12631	0.912747649	0.087252351	2.34765483	9.95E-08	1.32E-07	-0.34944195	-0.3758068	1.735054	0	0	0	0	0
Tacstd2	0.912747649	0.087252351	2.34765483	6.71E-07	7.32E-07	-0.031548526	-0.029382706	1.7882224	0	0	0	0	0
F2rl1	0.912747649	0.087252351	2.34765483	4.10E-07	4.93E-07	-0.2753384	-0.26057816	1.9137272	0	0	0	0	0
Gm28100	0.912747649	0.087252351	2.34765483	8.07E-08	1.04E-07	-0.30906424	-0.3142662	1.8167626	0	0	0	0	0
Arpin	0.912747649	0.087252351	2.34765483	6.66E-08	8.73E-08	-0.34527522	-0.38072586	1.8336471	0	0	0	0	0
1700099I09Rik	0.912747649	0.087252351	2.34765483	1.19E-07	1.58E-07	-0.35196257	-0.3726387	1.8069447	0	0	0	0	0
Fmr1os	0.912747649	0.087252351	2.34765483	6.78E-08	8.66E-08	-0.30520302	-0.33509254	1.768827	0	0	0	0	0
Mef2c	0.912547529	0.087452471	2.345144604	7.72E-07	1.02E-06	-0.31376114	-0.31347466	1.8540653	0	0	0	0	0
Gm37335	0.912547529	0.087452471	2.345144604	7.74E-08	1.08E-07	-0.39337295	-0.40112495	1.7848034	0	0	0	0	0
Mettl21b	0.912547529	0.087452471	2.345144604	1.15E-07	1.56E-07	-0.3705818	-0.3857174	1.8341012	0	0	0	0	0
4833428L15Rik	0.912547529	0.087452471	2.345144604	5.30E-08	7.13E-08	-0.35526478	-0.3697834	1.8579155	0	0	0	0	0
Gm26604	0.912547529	0.087452471	2.345144604	9.72E-08	1.30E-07	-0.35999352	-0.37838554	1.7623732	0	0	0	0	0
Gm13383	0.912547529	0.087452471	2.345144604	7.07E-08	9.23E-08	-0.3393481	-0.34557724	1.8272266	0	0	0	0	0
Prr5l	0.912347408	0.087652592	2.342639567	3.13E-07	3.88E-07	-0.27083486	-0.24362373	1.9639413	0	0	0	0	0
Ccr8	0.912347408	0.087652592	2.342639567	8.68E-07	1.25E-06	-0.57507354	-0.5610504	1.823307	0	0.003448276	0	0.003448276	0
Gja1	0.912347408	0.087652592	2.342639567	7.28E-08	9.68E-08	-0.3766553	-0.38520432	1.7869842	0	0	0	0	0
Snrpn	0.912347408	0.087652592	2.342639567	1.08E-07	1.43E-07	-0.34412497	-0.36221886	1.8578533	0	0	0	0	0
Gm42884	0.912347408	0.087652592	2.342639567	9.94E-08	1.33E-07	-0.3371635	-0.32543755	1.8098953	0	0	0	0	0
4930542C12Rik	0.912347408	0.087652592	2.342639567	1.44E-07	1.88E-07	-0.28650892	-0.29613686	1.7908957	0	0	0	0	0
Trav4d-2	0.912147288	0.087852712	2.340139694	4.96E-07	6.39E-07	-0.3265131	-0.333416	1.8039598	0.007561437	0	0.001890359	0	0
Grrp1	0.912147288	0.087852712	2.340139694	1.02E-07	1.39E-07	-0.36020792	-0.37592888	1.8443817	0	0	0	0	0
Mx1	0.912147288	0.087852712	2.340139694	6.63E-07	8.23E-07	-0.34644565	-0.33175087	1.9101098	0	0	0	0	0
Casp4	0.912147288	0.087852712	2.340139694	2.96E-07	4.11E-07	-0.4086797	-0.4139328	1.7412758	0	0	0	0	0
Sparc	0.912147288	0.087852712	2.340139694	7.90E-08	1.06E-07	-0.34375238	-0.35919952	1.7814652	0	0	0	0	0
Slc30a3	0.912147288	0.087852712	2.340139694	8.34E-08	1.11E-07	-0.34366727	-0.35635757	1.8106467	0	0	0	0	0
Arhgdig	0.912147288	0.087852712	2.340139694	1.69E-07	2.06E-07	-0.25214863	-0.26909828	1.8023666	0	0	0	0	0
Hnf1a	0.912147288	0.087852712	2.340139694	7.20E-08	9.79E-08	-0.36279356	-0.38310814	1.8020322	0	0	0	0	0
H2-M2	0.912147288	0.087852712	2.340139694	7.08E-08	9.72E-08	-0.3853508	-0.41036415	1.821591	0	0	0	0	0
Fam19a3	0.912147288	0.087852712	2.340139694	7.09E-08	9.45E-08	-0.3614299	-0.4004097	1.7689399	0	0	0	0	0
Slc10a1	0.911947168	0.088052832	2.337644962	1.14E-07	1.50E-07	-0.30311367	-0.31977844	1.7239479	0	0	0	0	0
Ehd2	0.911947168	0.088052832	2.337644962	7.85E-08	1.05E-07	-0.35232723	-0.36595345	1.7088882	0	0	0	0	0
Hepacam	0.911947168	0.088052832	2.337644962	7.18E-08	9.69E-08	-0.36734805	-0.3903141	1.7790952	0	0	0	0	0
Mettl7a3	0.911947168	0.088052832	2.337644962	7.84E-08	1.05E-07	-0.35541093	-0.39627075	1.7953882	0	0	0	0	0
Pid1	0.911947168	0.088052832	2.337644962	6.49E-08	9.09E-08	-0.42840505	-0.43623734	1.8416113	0	0	0	0	0
Ascl2	0.911947168	0.088052832	2.337644962	8.59E-08	1.14E-07	-0.33906114	-0.36807632	1.7395099	0	0	0	0	0
Zc2hc1c	0.911947168	0.088052832	2.337644962	8.12E-08	1.09E-07	-0.35548154	-0.37748528	1.7901591	0	0	0	0	0
Fxyd6	0.911947168	0.088052832	2.337644962	6.64E-08	8.79E-08	-0.36399636	-0.38025665	1.8408009	0	0	0	0	0
9530036M11Rik	0.911947168	0.088052832	2.337644962	1.53E-07	1.96E-07	-0.3880213	-0.3882618	1.8064716	0	0	0	0	0
Tcrg-V5	0.911947168	0.088052832	2.337644962	6.82E-08	9.20E-08	-0.36523712	-0.39518166	1.7902092	0	0	0	0	0
Gm31406	0.911947168	0.088052832	2.337644962	6.76E-08	9.02E-08	-0.33422953	-0.37596703	1.8331981	0	0	0	0	0
Oas2	0.911747048	0.088252952	2.335155347	1.72E-06	2.25E-06	-0.32696533	-0.33039474	1.7449883	0.001890359	0	0.001890359	0	0
Iglon5	0.911747048	0.088252952	2.335155347	7.18E-08	9.31E-08	-0.3691992	-0.3797512	1.8182344	0	0	0	0	0
Dlk2	0.911747048	0.088252952	2.335155347	5.75E-08	7.43E-08	-0.31731027	-0.34526062	1.7949739	0	0	0	0	0
1700049J03Rik	0.911747048	0.088252952	2.335155347	7.91E-08	1.03E-07	-0.33799404	-0.36808014	1.7737858	0	0	0	0	0
Bdh2	0.911747048	0.088252952	2.335155347	5.26E-08	6.93E-08	-0.33799344	-0.3584137	1.7946796	0	0	0	0	0
E130304I02Rik	0.911747048	0.088252952	2.335155347	8.17E-08	1.08E-07	-0.33428848	-0.3626423	1.7494545	0	0	0	0	0
Gm10684	0.911747048	0.088252952	2.335155347	7.95E-08	1.03E-07	-0.32422733	-0.3318615	1.8294281	0	0	0	0	0
Gm37885	0.911747048	0.088252952	2.335155347	8.40E-08	1.11E-07	-0.3299187	-0.3584671	1.7720641	0	0	0	0	0
Gm12185	0.911747048	0.088252952	2.335155347	3.92E-07	5.10E-07	-0.38108385	-0.36623955	1.8719158	0	0	0	0	0
Setbp1	0.911747048	0.088252952	2.335155347	2.81E-07	3.70E-07	-0.3236863	-0.33880997	1.8581426	0	0	0	0	0
Cox6a2	0.911747048	0.088252952	2.335155347	5.05E-06	3.83E-06	-0.06429454	-0.039016724	2.078827	0.003780718	0	0.003780718	0	0
Epha1	0.911747048	0.088252952	2.335155347	1.09E-07	1.45E-07	-0.3541999	-0.35869217	1.7233111	0	0	0	0	0
Rasd2	0.911747048	0.088252952	2.335155347	8.07E-08	1.08E-07	-0.34875715	-0.3752041	1.8172039	0	0	0	0	0
Tnnt2	0.911747048	0.088252952	2.335155347	1.13E-07	1.57E-07	-0.36238232	-0.36889458	1.7923081	0	0	0	0	0
Tymp	0.911747048	0.088252952	2.335155347	7.74E-08	1.01E-07	-0.33507407	-0.3637371	1.7320614	0	0	0	0	0
Serpinb6c	0.911546928	0.088453072	2.332670826	7.13E-08	9.46E-08	-0.33520797	-0.3724022	1.7560973	0	0	0	0	0
C1qtnf6	0.911546928	0.088453072	2.332670826	1.43E-07	1.90E-07	-0.36107364	-0.39889336	1.8901178	0	0	0	0	0
Rtn4r	0.911546928	0.088453072	2.332670826	6.25E-08	8.18E-08	-0.32373717	-0.3260498	1.8710852	0	0	0	0	0
Dlk1	0.911546928	0.088453072	2.332670826	2.24E-07	2.91E-07	-0.28937083	-0.26019478	1.9002609	0	0	0	0	0
Myl1	0.911546928	0.088453072	2.332670826	9.41E-08	1.28E-07	-0.35587108	-0.3796444	1.7452835	0	0	0	0	0
Wfdc18	0.911546928	0.088453072	2.332670826	9.14E-08	1.21E-07	-0.3428315	-0.3717289	1.8448018	0	0	0	0	0
Dusp14	0.911546928	0.088453072	2.332670826	1.03E-07	1.42E-07	-0.4108733	-0.4151535	1.7902851	0	0	0	0	0
Ccl22	0.911346808	0.088653192	2.330191375	2.48E-07	3.36E-07	-0.3801121	-0.39809036	1.7973243	0	0	0	0	0
Cacng4	0.911346808	0.088653192	2.330191375	2.35E-06	2.57E-06	-0.097900815	-0.0634079	1.9848509	0	0.010344828	0	0.006896552	0
Smad7	0.911346808	0.088653192	2.330191375	1.64E-05	2.11E-05	-0.32388335	-0.32695484	1.7684058	0.013232514	0.003448276	0.013232514	0.003448276	0
Acvrl1	0.911346808	0.088653192	2.330191375	8.95E-06	1.21E-05	-0.34727168	-0.31713676	1.8873708	0.003780718	0.006896552	0.003780718	0.006896552	0
RP23-32A8.6	0.911146688	0.088853312	2.327716971	6.47E-08	8.51E-08	-0.3247227	-0.3402691	1.7700852	0	0	0	0	0
5430427N15Rik	0.911146688	0.088853312	2.327716971	8.09E-08	1.06E-07	-0.33007818	-0.3525772	1.8277879	0	0	0	0	0
Map7d2	0.911146688	0.088853312	2.327716971	8.72E-08	1.10E-07	-0.32738027	-0.34231377	1.8379034	0	0	0	0	0
Gm2447	0.911146688	0.088853312	2.327716971	9.08E-08	1.18E-07	-0.31797236	-0.34832	1.8232425	0	0	0	0	0
Ano7	0.911146688	0.088853312	2.327716971	5.81E-08	7.77E-08	-0.35092932	-0.35574532	1.8139814	0	0	0	0	0
Gm5796	0.911146688	0.088853312	2.327716971	6.17E-08	8.29E-08	-0.3554367	-0.35341835	1.7355767	0	0	0	0	0
Pde8b	0.911146688	0.088853312	2.327716971	1.35E-07	1.76E-07	-0.3499394	-0.3621521	1.7819422	0	0	0	0	0
Gm35911	0.911146688	0.088853312	2.327716971	5.75E-08	7.87E-08	-0.376455	-0.39084625	1.7954575	0	0	0	0	0
Nckap5	0.911146688	0.088853312	2.327716971	7.28E-08	9.96E-08	-0.35403144	-0.3616295	1.7403742	0	0	0	0	0
Fscn3	0.911146688	0.088853312	2.327716971	8.07E-08	1.06E-07	-0.33345193	-0.3649559	1.7259839	0	0	0	0	0
Trav6d-3	0.910946568	0.089053432	2.325247592	9.23E-08	1.23E-07	-0.34986585	-0.3637848	1.7358326	0	0	0	0	0
Ppp1r42	0.910946568	0.089053432	2.325247592	7.82E-08	1.05E-07	-0.35069454	-0.37905693	1.7494227	0	0	0	0	0
Glyat	0.910946568	0.089053432	2.325247592	8.32E-08	1.10E-07	-0.33058125	-0.34473038	1.7395774	0	0	0	0	0
Car8	0.910946568	0.089053432	2.325247592	2.43E-07	3.22E-07	-0.37692907	-0.3587742	1.7562522	0	0	0	0	0
Trav8n-2	0.910946568	0.089053432	2.325247592	1.26E-05	1.27E-05	-0.063543946	-0.07914162	1.7467291	0	0.024137931	0	0.010344828	0
Ghrl	0.910946568	0.089053432	2.325247592	1.40E-07	1.95E-07	-0.42119196	-0.44631958	1.7783906	0	0	0	0	0
Atp7b	0.910946568	0.089053432	2.325247592	1.16E-07	1.52E-07	-0.32416797	-0.32985306	1.892798	0	0	0	0	0
Tjp1	0.910946568	0.089053432	2.325247592	8.72E-08	1.13E-07	-0.34235826	-0.36676788	1.7036254	0	0	0	0	0
Hopx	0.910946568	0.089053432	2.325247592	1.41E-06	1.63E-06	-0.22943678	-0.20610619	1.770168	0.001890359	0.006896552	0.001890359	0.006896552	0
Slpi	0.910746448	0.089253552	2.322783215	1.09E-07	1.39E-07	-0.32116422	-0.3374138	1.7876917	0	0	0	0	0
Pla2g4f	0.910746448	0.089253552	2.322783215	3.54E-07	4.48E-07	-0.33638313	-0.33821487	1.7296457	0	0	0	0	0
Gm26716	0.910746448	0.089253552	2.322783215	7.85E-08	1.04E-07	-0.3481765	-0.3765335	1.7550062	0	0	0	0	0
Fam46a	0.910746448	0.089253552	2.322783215	9.87E-07	1.24E-06	-0.32718918	-0.3424492	1.709185	0	0	0	0	0
Dnah1	0.910746448	0.089253552	2.322783215	7.12E-08	9.30E-08	-0.32215708	-0.35154343	1.7557745	0	0	0	0	0
4931423N10Rik	0.910746448	0.089253552	2.322783215	7.82E-08	1.04E-07	-0.36201698	-0.38274002	1.7845812	0	0	0	0	0
Ovol2	0.910746448	0.089253552	2.322783215	5.32E-08	7.15E-08	-0.3481018	-0.39586258	1.8760004	0	0	0	0	0
Hivep3	0.910546328	0.089453672	2.320323817	0.000181338	0.000199896	-0.08393504	-0.08558464	1.7822049	0.17580341	0.05862069	0.117202268	0.044827586	0
Dclk1	0.910546328	0.089453672	2.320323817	8.75E-08	1.19E-07	-0.37791705	-0.38798904	1.808899	0	0	0	0	0
Myo1e	0.910546328	0.089453672	2.320323817	5.15E-07	6.27E-07	-0.27839246	-0.29434204	1.7678696	0	0	0	0	0
Prg2	0.910546328	0.089453672	2.320323817	6.92E-08	9.09E-08	-0.3380585	-0.3451519	1.808449	0	0	0	0	0
Anxa11os	0.910546328	0.089453672	2.320323817	8.95E-08	1.25E-07	-0.3940876	-0.4113407	1.820865	0	0	0	0	0
Fibcd1	0.910546328	0.089453672	2.320323817	3.81E-07	4.72E-07	-0.2645192	-0.28404236	1.7016695	0	0	0	0	0
Plek2	0.910546328	0.089453672	2.320323817	8.85E-08	1.20E-07	-0.3823494	-0.40613556	1.7725842	0	0	0	0	0
Lmo1	0.910546328	0.089453672	2.320323817	8.39E-08	1.06E-07	-0.29320672	-0.30420876	1.7944525	0	0	0	0	0
Gm26797	0.910546328	0.089453672	2.320323817	1.39E-07	1.87E-07	-0.35019845	-0.3460827	1.7598803	0	0	0	0	0
Snta1	0.910546328	0.089453672	2.320323817	7.38E-08	9.47E-08	-0.33389422	-0.35801125	1.7017757	0	0	0	0	0
Lox	0.910546328	0.089453672	2.320323817	2.44E-07	3.10E-07	-0.24771626	-0.21347618	1.7698444	0	0	0	0	0
Cdx1	0.910546328	0.089453672	2.320323817	5.91E-08	8.03E-08	-0.3590354	-0.39264107	1.8001496	0	0	0	0	0
Klk1b27	0.910546328	0.089453672	2.320323817	6.52E-08	8.57E-08	-0.32674143	-0.33961868	1.7758955	0	0	0	0	0
Samd3	0.910546328	0.089453672	2.320323817	2.06E-07	2.65E-07	-0.31654733	-0.294384	1.7435583	0	0	0	0	0
1810020O05Rik	0.910546328	0.089453672	2.320323817	8.44E-08	1.16E-07	-0.37593856	-0.38858414	1.8179929	0	0	0	0	0
Ltbp3	0.910346208	0.089653792	2.317869375	8.99E-08	1.18E-07	-0.32695222	-0.3636341	1.7573732	0	0	0	0	0
Hc	0.910346208	0.089653792	2.317869375	1.04E-07	1.35E-07	-0.34621322	-0.36999512	1.6917061	0	0	0	0	0
Igll1	0.910346208	0.089653792	2.317869375	7.68E-08	1.05E-07	-0.37879702	-0.39761353	1.7519596	0	0	0	0	0
Gm5434	0.910346208	0.089653792	2.317869375	8.97E-08	1.15E-07	-0.32940948	-0.33303452	1.7314398	0	0	0	0	0
Gpr68	0.910346208	0.089653792	2.317869375	6.95E-07	7.88E-07	-0.19678515	-0.18024254	1.8819374	0	0	0	0	0
Ctrcos	0.910346208	0.089653792	2.317869375	8.21E-08	1.08E-07	-0.3498389	-0.3781433	1.7632459	0	0	0	0	0
Gm27194	0.910346208	0.089653792	2.317869375	7.81E-08	1.02E-07	-0.32872438	-0.34646225	1.7083601	0	0	0	0	0
Exph5	0.910346208	0.089653792	2.317869375	9.70E-07	1.24E-06	-0.3364003	-0.31927872	1.7972113	0.003780718	0	0.003780718	0	0
Calcb	0.910346208	0.089653792	2.317869375	9.18E-08	1.20E-07	-0.31969422	-0.33161545	1.6740589	0	0	0	0	0
Fosl1	0.910346208	0.089653792	2.317869375	9.31E-08	1.25E-07	-0.3947623	-0.39959717	1.731724	0	0	0	0	0
Prm2	0.910146088	0.089853912	2.315419867	7.79E-08	1.02E-07	-0.33213687	-0.35041618	1.8211775	0	0	0	0	0
Dapk2	0.910146088	0.089853912	2.315419867	9.15E-08	1.19E-07	-0.30648398	-0.31132126	1.8667818	0	0	0	0	0
Ifit1bl2	0.910146088	0.089853912	2.315419867	5.01E-07	6.68E-07	-0.3805583	-0.3999443	1.7935083	0	0	0	0	0
Nrep	0.910146088	0.089853912	2.315419867	1.18E-07	1.61E-07	-0.32876998	-0.3412075	1.7863017	0	0	0	0	0
Rps6ka6	0.910146088	0.089853912	2.315419867	6.61E-08	8.78E-08	-0.3409941	-0.34290695	1.7832568	0	0	0	0	0
Zeb2os	0.910146088	0.089853912	2.315419867	1.02E-07	1.34E-07	-0.334937	-0.36719704	1.723543	0	0	0	0	0
F3	0.910146088	0.089853912	2.315419867	9.31E-08	1.23E-07	-0.35461038	-0.37112236	1.7257057	0	0	0	0	0
Tgtp1	0.910146088	0.089853912	2.315419867	2.30E-06	2.86E-06	-0.32357296	-0.3315258	1.8516992	0.001890359	0	0.001890359	0	0
Gm28935	0.909945968	0.090054032	2.312975271	1.19E-06	1.47E-06	-0.2810412	-0.27858734	1.7409465	0	0	0	0	0
Crhbp	0.909945968	0.090054032	2.312975271	2.41E-07	2.69E-07	-0.2320471	-0.2172718	1.8721085	0	0	0	0	0
Cyp27a1	0.909945968	0.090054032	2.312975271	1.18E-07	1.62E-07	-0.3591378	-0.3736534	1.7706658	0	0	0	0	0
Ngb	0.909945968	0.090054032	2.312975271	7.70E-08	1.02E-07	-0.38287267	-0.38391113	1.7991416	0	0	0	0	0
Ttn	0.909945968	0.090054032	2.312975271	2.25E-07	3.00E-07	-0.2896602	-0.25172997	1.7703233	0	0	0	0	0
Prss23	0.909945968	0.090054032	2.312975271	7.86E-08	1.03E-07	-0.3514279	-0.36227226	1.7753314	0	0	0	0	0
Gpr45	0.909945968	0.090054032	2.312975271	2.86E-07	3.77E-07	-0.3436367	-0.33866882	1.8246322	0	0	0	0	0
Egr3	0.909945968	0.090054032	2.312975271	7.36E-07	1.01E-06	-0.36530086	-0.35001183	1.7423564	0.001890359	0	0.001890359	0	0
Adam15	0.909945968	0.090054032	2.312975271	1.28E-06	1.67E-06	-0.39357457	-0.3947239	1.7875648	0	0	0	0	0
RP23-4F16.12	0.909945968	0.090054032	2.312975271	8.95E-08	1.21E-07	-0.36817083	-0.36349297	1.8206779	0	0	0	0	0
Styk1	0.909945968	0.090054032	2.312975271	2.39E-07	3.05E-07	-0.3271494	-0.33522224	1.7083641	0	0	0	0	0
Gm3764	0.909745848	0.090254152	2.310535565	7.22E-08	9.95E-08	-0.39050642	-0.41575432	1.8060821	0	0	0	0	0
Gprc5c	0.909745848	0.090254152	2.310535565	7.99E-08	1.05E-07	-0.34581593	-0.3794613	1.7396568	0	0	0	0	0
Cd209d	0.909745848	0.090254152	2.310535565	6.43E-08	8.67E-08	-0.36816108	-0.4038887	1.7774652	0	0	0	0	0
Mtss1l	0.909745848	0.090254152	2.310535565	1.71E-07	2.18E-07	-0.32418698	-0.34887505	1.6750824	0	0	0	0	0
Klhl41	0.909745848	0.090254152	2.310535565	9.57E-08	1.29E-07	-0.3575336	-0.36617088	1.7053857	0	0	0	0	0
Gm8281	0.909745848	0.090254152	2.310535565	8.56E-08	1.14E-07	-0.3290774	-0.3271389	1.7987195	0	0	0	0	0
Serpina3f	0.909745848	0.090254152	2.310535565	7.01E-08	9.24E-08	-0.33586368	-0.33153152	1.7489288	0	0	0	0	0
Gm16120	0.909745848	0.090254152	2.310535565	3.45E-07	4.43E-07	-0.35455224	-0.37616348	1.8519266	0.001890359	0	0.001890359	0	0
Gm16122	0.909745848	0.090254152	2.310535565	1.18E-07	1.54E-07	-0.3489167	-0.3588791	1.6559688	0	0	0	0	0
Gm42590	0.909745848	0.090254152	2.310535565	8.89E-08	1.16E-07	-0.33208054	-0.3672371	1.6946603	0	0	0	0	0
Gm17224	0.909745848	0.090254152	2.310535565	1.87E-07	2.48E-07	-0.38783315	-0.39790154	1.6332769	0	0	0	0	0
RP23-26A14.4	0.909545727	0.090454273	2.308100727	1.19E-07	1.60E-07	-0.36314893	-0.38518906	1.7374538	0	0	0	0	0
Cited1	0.909545727	0.090454273	2.308100727	1.22E-07	1.60E-07	-0.33296385	-0.36130714	1.7752645	0	0	0	0	0
Lpin3	0.909545727	0.090454273	2.308100727	9.34E-08	1.24E-07	-0.33683458	-0.33740807	1.7378012	0	0	0	0	0
Ptger3	0.909545727	0.090454273	2.308100727	2.97E-07	3.82E-07	-0.33189458	-0.34181976	1.8303013	0	0	0	0	0
AU040972	0.909545727	0.090454273	2.308100727	6.47E-08	8.76E-08	-0.36410925	-0.399765	1.7900456	0	0	0	0	0
Zbtb32	0.909545727	0.090454273	2.308100727	7.40E-08	9.98E-08	-0.37940797	-0.3706398	1.8426739	0	0	0	0	0
Smim17	0.909345607	0.090654393	2.305670736	7.56E-08	9.99E-08	-0.35636428	-0.3845787	1.790937	0	0	0	0	0
RP23-156J8.1	0.909345607	0.090654393	2.305670736	8.77E-08	1.17E-07	-0.35525417	-0.37537003	1.7277954	0	0	0	0	0
Tnfsf8	0.909345607	0.090654393	2.305670736	1.69E-06	2.25E-06	-0.34525824	-0.31664276	1.7576067	0	0	0	0	0
Gm29094	0.909345607	0.090654393	2.305670736	1.09E-07	1.40E-07	-0.31744933	-0.3394928	1.685908	0	0	0	0	0
C78334	0.909345607	0.090654393	2.305670736	8.37E-08	1.13E-07	-0.35199556	-0.36894035	1.7126	0	0	0	0	0
Glt28d2	0.909345607	0.090654393	2.305670736	5.90E-08	7.92E-08	-0.35714278	-0.368515	1.7739148	0	0	0	0	0
Dscam	0.909345607	0.090654393	2.305670736	8.28E-08	1.10E-07	-0.33863437	-0.33468246	1.7843564	0	0	0	0	0
Disc1	0.909345607	0.090654393	2.305670736	1.40E-07	1.81E-07	-0.3263049	-0.30222702	1.8182632	0	0	0	0	0
Hnf4a	0.909145487	0.090854513	2.303245569	1.96E-07	2.41E-07	-0.34579813	-0.36215973	1.6135635	0	0	0	0	0
Col5a1	0.909145487	0.090854513	2.303245569	1.94E-07	2.48E-07	-0.2890391	-0.30857658	1.73317	0	0	0	0	0
BC051019	0.909145487	0.090854513	2.303245569	1.02E-07	1.32E-07	-0.31266546	-0.3348217	1.6726925	0	0	0	0	0
Gm15579	0.909145487	0.090854513	2.303245569	9.85E-08	1.31E-07	-0.33657062	-0.3448925	1.7287866	0	0	0	0	0
Pou4f1	0.909145487	0.090854513	2.303245569	4.31E-07	5.19E-07	-0.20193806	-0.18624687	1.6493179	0	0	0	0	0
Amdhd1	0.909145487	0.090854513	2.303245569	8.92E-08	1.17E-07	-0.31460527	-0.35912895	1.8039012	0	0	0	0	0
Gm5449	0.909145487	0.090854513	2.303245569	7.23E-08	9.54E-08	-0.35604402	-0.3870411	1.7725272	0	0	0	0	0
Mt2	0.909145487	0.090854513	2.303245569	8.98E-08	1.18E-07	-0.37055758	-0.3882637	1.8534452	0	0	0	0	0
Aebp1	0.909145487	0.090854513	2.303245569	1.06E-07	1.33E-07	-0.30137536	-0.28583145	1.8735812	0	0	0	0	0
Avpr1a	0.908945367	0.091054633	2.300825205	5.02E-08	6.78E-08	-0.37123892	-0.37667465	1.9101596	0	0	0	0	0
BC051142	0.908945367	0.091054633	2.300825205	9.00E-08	1.19E-07	-0.3670848	-0.3902092	1.8250272	0	0	0	0	0
Cby3	0.908945367	0.091054633	2.300825205	7.91E-08	1.06E-07	-0.362203	-0.37541008	1.8457569	0	0	0	0	0
Usp18	0.908945367	0.091054633	2.300825205	1.26E-05	1.40E-05	-0.19771966	-0.20598125	1.8711357	0.005671077	0.006896552	0.005671078	0.006896552	0
Homer2	0.908945367	0.091054633	2.300825205	9.89E-08	1.29E-07	-0.32687676	-0.34405136	1.7397981	0.001890359	0	0.001890359	0	0
Madcam1	0.908945367	0.091054633	2.300825205	1.11E-07	1.53E-07	-0.3784681	-0.36847305	1.7929747	0	0	0	0	0
Sox5	0.908945367	0.091054633	2.300825205	5.16E-07	6.22E-07	-0.29517964	-0.30877495	1.7998282	0	0	0	0	0
Fcgbp	0.908945367	0.091054633	2.300825205	7.13E-08	9.67E-08	-0.35866624	-0.374794	1.8042859	0	0	0	0	0
Thsd7a	0.908945367	0.091054633	2.300825205	1.15E-07	1.59E-07	-0.38635823	-0.3825531	1.7214353	0	0	0	0	0
Ifnab	0.908945367	0.091054633	2.300825205	9.58E-08	1.24E-07	-0.34523964	-0.3482895	1.7813741	0	0	0	0	0
Gm3830	0.908945367	0.091054633	2.300825205	1.45E-07	1.93E-07	-0.33722967	-0.35261536	1.6717182	0.001890359	0	0.001890359	0	0
Dthd1	0.908745247	0.091254753	2.298409623	9.46E-08	1.26E-07	-0.3473662	-0.3444519	1.7202085	0	0	0	0	0
2600014E21Rik	0.908745247	0.091254753	2.298409623	1.42E-07	1.91E-07	-0.39581352	-0.39353752	1.8369155	0	0	0	0	0
Batf2	0.908745247	0.091254753	2.298409623	7.77E-08	1.04E-07	-0.34620205	-0.36270523	1.7299048	0	0	0	0	0
Gm1647	0.908745247	0.091254753	2.298409623	1.15E-07	1.52E-07	-0.3316047	-0.35723114	1.7429032	0	0	0	0	0
Tulp1	0.908745247	0.091254753	2.298409623	9.83E-08	1.31E-07	-0.34006858	-0.3502426	1.7146057	0	0	0	0	0
Bpifc	0.908745247	0.091254753	2.298409623	1.97E-07	2.46E-07	-0.30609304	-0.33210945	1.6247369	0	0	0	0	0
Gm3468	0.908745247	0.091254753	2.298409623	3.36E-07	4.22E-07	-0.3051995	-0.32266808	1.7086332	0	0	0	0	0
Gm826	0.908745247	0.091254753	2.298409623	8.44E-08	1.12E-07	-0.33897695	-0.35990334	1.6723268	0	0	0	0	0
Galnt14	0.908745247	0.091254753	2.298409623	6.52E-08	8.86E-08	-0.3702953	-0.3499031	1.854214	0	0	0	0	0
Tgm2	0.908545127	0.091454873	2.295998802	3.06E-07	4.00E-07	-0.34346032	-0.3752041	1.7787284	0	0	0	0	0
S1pr5	0.908545127	0.091454873	2.295998802	8.10E-08	1.09E-07	-0.36585552	-0.37826347	1.7849405	0	0	0	0	0
Fbxo39	0.908545127	0.091454873	2.295998802	5.88E-08	8.05E-08	-0.38739106	-0.37104225	1.8471214	0	0	0	0	0
Barhl1	0.908545127	0.091454873	2.295998802	9.59E-08	1.26E-07	-0.3137968	-0.33100128	1.7445302	0	0	0	0	0
Socs3	0.908545127	0.091454873	2.295998802	1.67E-05	1.65E-05	0.03308012	-0.006562233	1.7301457	0.02457467	0.027586207	0.024574669	0.027586207	0
F830016B08Rik	0.908345007	0.091654993	2.29359272	1.33E-07	1.80E-07	-0.3740223	-0.38318443	1.6302081	0	0	0	0	0
4732419C18Rik	0.908345007	0.091654993	2.29359272	5.14E-07	6.42E-07	-0.28877708	-0.32483864	1.7442518	0	0	0	0	0
Ier5l	0.908345007	0.091654993	2.29359272	4.55E-07	5.83E-07	-0.28583005	-0.30571747	1.6973336	0	0	0	0	0
Lgr6	0.908345007	0.091654993	2.29359272	8.63E-08	1.17E-07	-0.37820777	-0.38021278	1.8212053	0	0	0	0	0
Scn11a	0.908345007	0.091654993	2.29359272	2.01E-07	2.68E-07	-0.36946177	-0.3759346	1.6317277	0.001890359	0	0.001890359	0	0
Slit3	0.908345007	0.091654993	2.29359272	8.47E-06	7.92E-06	-0.007196719	-0.008451462	1.8213264	0.011342155	0.003448276	0.011342155	0.003448276	0
Fgf11	0.908345007	0.091654993	2.29359272	4.00E-07	5.11E-07	-0.31465578	-0.31898117	1.6658592	0	0	0	0	0
Gm13391	0.908345007	0.091654993	2.29359272	1.30E-07	1.63E-07	-0.2804751	-0.2693596	1.7078222	0	0	0	0	0
Ms4a4c	0.908144887	0.091855113	2.291191357	1.60E-06	2.06E-06	-0.3321092	-0.3447399	1.7059845	0	0	0	0	0
Six4	0.908144887	0.091855113	2.291191357	9.80E-08	1.30E-07	-0.3767517	-0.39856148	1.7006311	0	0	0	0	0
Igfbp4	0.908144887	0.091855113	2.291191357	1.43E-05	1.68E-05	-0.27066547	-0.291358	1.6135685	0.017013233	0.003448276	0.017013233	0.003448276	0
Gm9754	0.908144887	0.091855113	2.291191357	1.79E-07	2.51E-07	-0.3718377	-0.3803234	1.8574601	0	0	0	0	0
Oscar	0.908144887	0.091855113	2.291191357	9.18E-08	1.20E-07	-0.32249942	-0.340662	1.7595799	0	0	0	0	0
Gm16537	0.908144887	0.091855113	2.291191357	9.68E-08	1.24E-07	-0.3187015	-0.32453918	1.7476838	0	0	0	0	0
Pilrb2	0.908144887	0.091855113	2.291191357	2.60E-07	3.33E-07	-0.35966754	-0.35445976	1.7108648	0	0	0	0	0
Pitx2	0.908144887	0.091855113	2.291191357	6.43E-08	8.54E-08	-0.34662557	-0.36294365	1.8423232	0	0	0	0	0
Gm17036	0.908144887	0.091855113	2.291191357	7.49E-08	1.01E-07	-0.36705717	-0.3881588	1.7521381	0	0	0	0	0
4930550L24Rik	0.908144887	0.091855113	2.291191357	1.78E-07	2.31E-07	-0.30226752	-0.32037354	1.6436292	0	0	0	0	0
Bcl3	0.908144887	0.091855113	2.291191357	3.28E-06	4.11E-06	-0.26833156	-0.30002403	1.7146325	0.001890359	0	0.001890359	0	0
Lif	0.907944767	0.092055233	2.288794693	1.22E-07	1.66E-07	-0.38519752	-0.36923218	1.6972264	0	0	0	0	0
Hmcn1	0.907944767	0.092055233	2.288794693	7.84E-08	1.05E-07	-0.34686944	-0.3718586	1.7131159	0	0	0	0	0
Prox1	0.907944767	0.092055233	2.288794693	8.03E-08	1.06E-07	-0.36241388	-0.35754776	1.7572277	0	0	0	0	0
Hoxa2	0.907944767	0.092055233	2.288794693	1.94E-07	2.43E-07	-0.27394414	-0.3103733	1.6359056	0	0	0	0	0
Apol9a	0.907944767	0.092055233	2.288794693	4.34E-07	5.52E-07	-0.37770703	-0.38461876	1.6406162	0	0	0	0	0
Diras2	0.907944767	0.092055233	2.288794693	9.75E-08	1.27E-07	-0.3265498	-0.31508827	1.7498997	0	0	0	0	0
Tmod2	0.907744647	0.092255353	2.286402705	1.16E-07	1.51E-07	-0.35774276	-0.34313202	1.7306412	0	0	0	0	0
Gm14275	0.907744647	0.092255353	2.286402705	7.34E-08	9.81E-08	-0.34692457	-0.3760605	1.798639	0	0	0	0	0
Cygb	0.907744647	0.092255353	2.286402705	1.07E-07	1.38E-07	-0.29570115	-0.2998371	1.74509	0	0	0	0	0
Gm16630	0.907744647	0.092255353	2.286402705	1.10E-07	1.44E-07	-0.34274027	-0.35690308	1.7803334	0	0	0	0	0
1700126G02Rik	0.907744647	0.092255353	2.286402705	8.80E-08	1.16E-07	-0.33349127	-0.34044456	1.8081199	0	0	0	0	0
Ctss	0.907744647	0.092255353	2.286402705	1.37E-05	1.82E-05	-0.3559577	-0.33705902	1.594059	0.007561437	0.010344828	0.007561437	0.010344828	0
Fitm1	0.907744647	0.092255353	2.286402705	8.58E-08	1.15E-07	-0.3406781	-0.3410778	1.6657714	0	0	0	0	0
Clu	0.907744647	0.092255353	2.286402705	9.66E-08	1.23E-07	-0.30660954	-0.34983253	1.6455609	0	0	0	0	0
Tigit	0.907744647	0.092255353	2.286402705	4.47E-07	5.49E-07	-0.35414746	-0.35538864	1.8105266	0	0	0	0	0
Ptrf	0.907744647	0.092255353	2.286402705	7.34E-08	9.88E-08	-0.35798237	-0.34301567	1.8177263	0	0	0	0	0
Elfn1	0.907744647	0.092255353	2.286402705	7.85E-08	1.07E-07	-0.38078007	-0.38703918	1.8105603	0	0	0	0	0
Map1b	0.907544527	0.092455473	2.284015374	3.87E-07	5.05E-07	-0.33792037	-0.3575878	1.6012633	0	0	0	0	0
Mxra8	0.907544527	0.092455473	2.284015374	1.21E-07	1.64E-07	-0.39665744	-0.39203453	1.7822018	0	0	0	0	0
Rab17	0.907544527	0.092455473	2.284015374	7.98E-08	1.04E-07	-0.3489983	-0.37098312	1.6824874	0	0	0	0	0
Penk	0.907544527	0.092455473	2.284015374	2.29E-07	2.88E-07	-0.32232383	-0.2828579	1.8316263	0.001890359	0	0.001890359	0	0
Skor1	0.907544527	0.092455473	2.284015374	1.28E-07	1.63E-07	-0.32847297	-0.32679558	1.675663	0	0	0	0	0
Clps	0.907544527	0.092455473	2.284015374	7.20E-08	9.96E-08	-0.39555433	-0.4159298	1.7693908	0	0	0	0	0
Alpl	0.907544527	0.092455473	2.284015374	8.93E-08	1.12E-07	-0.2917415	-0.30581665	1.8047085	0	0	0	0	0
Caly	0.907544527	0.092455473	2.284015374	1.74E-07	2.23E-07	-0.31575072	-0.3128662	1.729019	0	0	0	0	0
Spry1	0.907544527	0.092455473	2.284015374	9.17E-07	1.15E-06	-0.24714145	-0.21860123	1.722178	0	0	0	0	0
Gm28959	0.907544527	0.092455473	2.284015374	1.77E-07	2.32E-07	-0.3826629	-0.38817978	1.6760745	0	0	0	0	0
Bcl2a1b	0.907544527	0.092455473	2.284015374	8.69E-06	1.10E-05	-0.2673376	-0.25982857	1.6311581	0.009451796	0.013793103	0.007561437	0.013793103	0
Dnm1	0.907544527	0.092455473	2.284015374	1.03E-07	1.35E-07	-0.32756388	-0.3509159	1.702713	0	0	0	0	0
Cth	0.907544527	0.092455473	2.284015374	8.98E-08	1.20E-07	-0.33794066	-0.34297562	1.735781	0	0	0	0	0
Mpo	0.907544527	0.092455473	2.284015374	1.19E-07	1.57E-07	-0.3182709	-0.32062912	1.6785412	0	0	0	0	0
Gm12976	0.907344407	0.092655593	2.28163268	5.70E-07	7.03E-07	-0.3378402	-0.33167458	1.722963	0	0	0	0	0
Ccr10	0.907344407	0.092655593	2.28163268	5.31E-07	6.14E-07	-0.2203914	-0.22462273	1.7420716	0	0	0	0	0
4932443I19Rik	0.907344407	0.092655593	2.28163268	8.61E-08	1.13E-07	-0.33274373	-0.35787392	1.7529737	0	0	0	0	0
Pdzd7	0.907344407	0.092655593	2.28163268	8.81E-08	1.13E-07	-0.29859462	-0.32266045	1.6426528	0	0	0	0	0
Gpr18	0.907344407	0.092655593	2.28163268	1.67E-05	2.15E-05	-0.3430557	-0.35774422	1.5346141	0.007561437	0.020689655	0.007561437	0.020689655	0
Ahnak2	0.907344407	0.092655593	2.28163268	7.34E-08	9.95E-08	-0.37867615	-0.38274193	1.7561966	0	0	0	0	0
Gm15523	0.907344407	0.092655593	2.28163268	9.39E-08	1.23E-07	-0.3374053	-0.34364128	1.8194621	0	0	0	0	0
Tmprss9	0.907344407	0.092655593	2.28163268	8.57E-08	1.13E-07	-0.3261348	-0.3370781	1.647852	0	0	0	0	0
Spire1	0.907344407	0.092655593	2.28163268	8.83E-08	1.15E-07	-0.32633033	-0.33879662	1.797447	0	0	0	0	0
Gm13609	0.907144287	0.092855713	2.279254602	9.06E-08	1.20E-07	-0.3338083	-0.34404373	1.6730596	0	0	0	0	0
Kcnh8	0.907144287	0.092855713	2.279254602	5.92E-07	7.19E-07	-0.26876482	-0.29487228	1.636735	0	0	0	0	0
Mpp3	0.907144287	0.092855713	2.279254602	9.23E-08	1.19E-07	-0.30592874	-0.32863235	1.6798958	0	0	0	0	0
Scara3	0.907144287	0.092855713	2.279254602	9.55E-08	1.23E-07	-0.31112504	-0.32561874	1.6921278	0	0	0	0	0
Tdgf1	0.907144287	0.092855713	2.279254602	1.38E-06	1.55E-06	-0.13854787	-0.16174889	1.6715988	0	0	0	0	0
Rgs18	0.906944166	0.093055834	2.27688112	1.77E-07	2.27E-07	-0.34637058	-0.33387375	1.7454798	0	0	0	0	0
Tcte2	0.906944166	0.093055834	2.27688112	1.01E-07	1.35E-07	-0.34267884	-0.3499756	1.7617608	0	0	0	0	0
1700003F12Rik	0.906944166	0.093055834	2.27688112	8.61E-08	1.15E-07	-0.35840103	-0.37955475	1.7367308	0	0	0	0	0
Trim71	0.906944166	0.093055834	2.27688112	1.00E-07	1.33E-07	-0.36821288	-0.37203217	1.7130628	0	0	0	0	0
Ccdc96	0.906944166	0.093055834	2.27688112	8.33E-08	1.11E-07	-0.34990504	-0.3560257	1.7259445	0	0	0	0	0
Gm11592	0.906944166	0.093055834	2.27688112	1.08E-07	1.41E-07	-0.32731944	-0.3373394	1.654486	0	0	0	0	0
Pknox2	0.906944166	0.093055834	2.27688112	1.34E-07	1.73E-07	-0.29718208	-0.32319832	1.7531937	0	0	0	0	0
Zfp521	0.906944166	0.093055834	2.27688112	1.03E-07	1.38E-07	-0.3400293	-0.34191132	1.7446132	0	0	0	0	0
Trbv12-3	0.906744046	0.093255954	2.274512214	1.00E-07	1.30E-07	-0.30880034	-0.32841682	1.6389147	0	0	0	0	0
Angptl3	0.906744046	0.093255954	2.274512214	1.05E-07	1.37E-07	-0.32439777	-0.34196663	1.7292612	0	0	0	0	0
Cyp26c1	0.906744046	0.093255954	2.274512214	8.43E-08	1.13E-07	-0.34487787	-0.36416435	1.7799976	0	0	0	0	0
Lcn4	0.906744046	0.093255954	2.274512214	1.45E-06	1.61E-06	-0.1659231	-0.14915466	1.6624522	0	0	0	0	0
Mfap4	0.906744046	0.093255954	2.274512214	8.04E-08	1.09E-07	-0.37316996	-0.36652946	1.758816	0	0	0	0	0
Gm37336	0.906744046	0.093255954	2.274512214	7.03E-08	9.10E-08	-0.30354083	-0.3288803	1.768022	0	0	0	0	0
Pnmt	0.906744046	0.093255954	2.274512214	2.90E-07	3.34E-07	-0.14889733	-0.14842224	1.8187258	0	0	0	0	0
RP23-152B12.3	0.906744046	0.093255954	2.274512214	1.05E-07	1.38E-07	-0.35530004	-0.35404396	1.8644102	0	0	0	0	0
Gm26694	0.906744046	0.093255954	2.274512214	7.03E-08	9.22E-08	-0.33497617	-0.350811	1.7450489	0	0	0	0	0
Gm13274	0.906543926	0.093456074	2.272147865	8.70E-08	1.14E-07	-0.33138224	-0.35528946	1.734653	0	0	0	0	0
Trav7n-4	0.906543926	0.093456074	2.272147865	5.51E-07	6.87E-07	-0.29617715	-0.2727871	1.7762203	0	0.003448276	0	0.003448276	0
Muc1	0.906543926	0.093456074	2.272147865	9.15E-08	1.23E-07	-0.36811706	-0.3892002	1.7822586	0	0	0	0	0
Ankrd60	0.906543926	0.093456074	2.272147865	1.45E-07	1.89E-07	-0.3405585	-0.3435135	1.6666683	0	0	0	0	0
Prss8	0.906343806	0.093656194	2.269788052	1.23E-07	1.61E-07	-0.32337067	-0.34311104	1.6684974	0	0	0	0	0
Gm43666	0.906343806	0.093656194	2.269788052	1.64E-07	2.08E-07	-0.29881	-0.31290245	1.7095945	0	0	0	0	0
Oasl1	0.906343806	0.093656194	2.269788052	4.89E-06	5.52E-06	-0.16270232	-0.15461731	1.7482475	0.003780718	0	0.003780718	0	0
Unc5a	0.906343806	0.093656194	2.269788052	1.75E-07	2.23E-07	-0.29989547	-0.34534073	1.637406	0	0	0	0	0
Slamf7	0.906343806	0.093656194	2.269788052	3.50E-07	4.24E-07	-0.27768925	-0.3034134	1.6378423	0	0	0	0	0
Gm26602	0.906343806	0.093656194	2.269788052	1.06E-07	1.42E-07	-0.36825934	-0.3873787	1.7740836	0	0	0	0	0
Gm15624	0.906343806	0.093656194	2.269788052	9.02E-08	1.18E-07	-0.32899526	-0.33281136	1.72573	0	0	0	0	0
Mtus1	0.906343806	0.093656194	2.269788052	8.14E-08	1.09E-07	-0.3473433	-0.3619995	1.8169047	0	0	0	0	0
Aff2	0.906343806	0.093656194	2.269788052	7.78E-08	1.05E-07	-0.36323354	-0.3772068	1.7530711	0	0	0	0	0
Fndc4	0.906343806	0.093656194	2.269788052	7.64E-08	9.98E-08	-0.32070807	-0.32737923	1.7844762	0	0	0	0	0
4931440J10Rik	0.906343806	0.093656194	2.269788052	6.95E-08	9.07E-08	-0.31161204	-0.33553505	1.7658743	0	0	0	0	0
Nrxn2	0.906143686	0.093856314	2.267432756	7.82E-08	1.03E-07	-0.35483694	-0.38398552	1.7767717	0	0	0	0	0
Gm26781	0.906143686	0.093856314	2.267432756	1.07E-07	1.45E-07	-0.36135367	-0.39022636	1.6989851	0	0	0	0	0
Ccdc184	0.906143686	0.093856314	2.267432756	7.13E-08	9.65E-08	-0.3286401	-0.3143158	1.7758948	0	0	0	0	0
Cd55	0.906143686	0.093856314	2.267432756	7.42E-07	8.99E-07	-0.2643921	-0.27311897	1.6049834	0	0	0	0	0
Gip	0.906143686	0.093856314	2.267432756	2.27E-07	2.94E-07	-0.3415058	-0.3438244	1.5997508	0	0	0	0	0
Slco5a1	0.905943566	0.094056434	2.265081957	2.07E-07	2.54E-07	-0.28632095	-0.2795658	1.5933719	0	0	0	0	0
P2ry13	0.905943566	0.094056434	2.265081957	8.27E-08	1.07E-07	-0.3124993	-0.32754135	1.7573131	0	0	0	0	0
Mgl2	0.905743446	0.094256554	2.262735637	1.33E-07	1.70E-07	-0.3161787	-0.3272953	1.6763935	0	0	0	0	0
Gm11634	0.905743446	0.094256554	2.262735637	6.52E-08	8.75E-08	-0.35833916	-0.38515854	1.802479	0	0	0	0	0
Mylk	0.905743446	0.094256554	2.262735637	8.79E-08	1.16E-07	-0.32929704	-0.34674263	1.7307416	0	0	0	0	0
Tm4sf20	0.905743446	0.094256554	2.262735637	1.76E-07	2.18E-07	-0.27808395	-0.3039608	1.6192359	0	0.003448276	0	0.003448276	0
Adam19	0.905743446	0.094256554	2.262735637	5.02E-06	5.62E-06	-0.15705287	-0.17739105	1.751664	0.001890359	0.006896552	0.001890359	0.006896552	0
Zfp92	0.905743446	0.094256554	2.262735637	8.20E-08	1.09E-07	-0.36245003	-0.37871552	1.6826562	0	0	0	0	0
Nxpe2	0.905543326	0.094456674	2.260393776	7.52E-08	1.00E-07	-0.3488131	-0.36322594	1.7975994	0	0	0	0	0
E030018B13Rik	0.905543326	0.094456674	2.260393776	1.94E-07	2.51E-07	-0.31275126	-0.347044	1.7104615	0	0	0	0	0
Gm26628	0.905543326	0.094456674	2.260393776	6.48E-08	8.77E-08	-0.36055213	-0.37905884	1.7282815	0	0	0	0	0
Stac2	0.905543326	0.094456674	2.260393776	9.49E-08	1.22E-07	-0.29271328	-0.29657173	1.764907	0	0	0	0	0
Krt8	0.905543326	0.094456674	2.260393776	6.51E-07	7.57E-07	-0.22435084	-0.1847477	1.611107	0	0	0	0	0
RP23-361O12.3	0.905543326	0.094456674	2.260393776	1.71E-07	2.19E-07	-0.32942975	-0.35995293	1.6078272	0	0.003448276	0	0.003448276	0
Slc22a18	0.905543326	0.094456674	2.260393776	9.70E-08	1.29E-07	-0.3703762	-0.38874817	1.6395466	0	0	0	0	0
Pnpla3	0.905543326	0.094456674	2.260393776	7.73E-08	1.05E-07	-0.36261111	-0.3604889	1.7211348	0	0	0	0	0
Slc23a3	0.905343206	0.094656794	2.258056354	3.74E-07	4.70E-07	-0.31731322	-0.33568764	1.6807975	0.001890359	0	0.001890359	0	0
Nefh	0.905343206	0.094656794	2.258056354	2.48E-06	2.72E-06	-0.09604011	-0.13020325	1.728846	0.003780718	0	0.003780718	0	0
Fcnaos	0.905343206	0.094656794	2.258056354	9.00E-08	1.17E-07	-0.31638694	-0.32977867	1.6295674	0	0	0	0	0
Kcnh6	0.905343206	0.094656794	2.258056354	1.78E-07	2.26E-07	-0.29782867	-0.31570244	1.6845062	0	0	0	0	0
Klf2	0.905143086	0.094856914	2.255723353	6.02E-05	7.49E-05	-0.28261894	-0.2712593	1.6910166	0.018903593	0.0862069	0.017013233	0.079310345	0
Asphd2	0.905143086	0.094856914	2.255723353	8.55E-08	1.14E-07	-0.36295655	-0.39089775	1.740802	0	0	0	0	0
Ptgir	0.905143086	0.094856914	2.255723353	6.79E-06	9.03E-06	-0.41283363	-0.3771	1.7696434	0.007561437	0.010344828	0.007561437	0.010344828	0
Gm12227	0.905143086	0.094856914	2.255723353	1.61E-07	2.02E-07	-0.2985203	-0.3304386	1.5379307	0	0	0	0	0
Gm16206	0.905143086	0.094856914	2.255723353	8.84E-08	1.16E-07	-0.3361463	-0.3620205	1.6800922	0	0	0	0	0
A830019P07Rik	0.905143086	0.094856914	2.255723353	8.87E-08	1.13E-07	-0.30646107	-0.3360138	1.7092828	0	0	0	0	0
Icam5	0.905143086	0.094856914	2.255723353	1.01E-07	1.35E-07	-0.33931935	-0.3385868	1.778693	0	0	0	0	0
Ccdc180	0.904942966	0.095057034	2.253394755	1.83E-07	2.32E-07	-0.32507893	-0.31031036	1.7338904	0	0	0	0	0
Sprn	0.904942966	0.095057034	2.253394755	9.74E-08	1.25E-07	-0.31483498	-0.3141346	1.7358634	0	0	0	0	0
Krt5	0.904942966	0.095057034	2.253394755	1.21E-07	1.60E-07	-0.3573198	-0.37856865	1.6959826	0	0	0	0	0
Cryba4	0.904942966	0.095057034	2.253394755	7.91E-08	1.04E-07	-0.35121375	-0.36927414	1.7023602	0	0	0	0	0
Upp1	0.904942966	0.095057034	2.253394755	5.73E-08	7.72E-08	-0.33918366	-0.32179832	1.7439805	0	0	0	0	0
Depdc7	0.904942966	0.095057034	2.253394755	9.28E-08	1.24E-07	-0.353499	-0.34932327	1.7536433	0	0	0	0	0
4930479D17Rik	0.904942966	0.095057034	2.253394755	1.15E-07	1.49E-07	-0.32088795	-0.32985497	1.7366002	0	0	0	0	0
5830411N06Rik	0.904942966	0.095057034	2.253394755	6.11E-06	6.05E-06	-0.13839276	-0.114546776	1.658369	0.001890359	0	0.001890359	0	0
Bcan	0.904942966	0.095057034	2.253394755	1.16E-07	1.54E-07	-0.3534742	-0.38161087	1.7794966	0	0	0	0	0
Iglc3	0.904942966	0.095057034	2.253394755	1.88E-07	2.57E-07	-0.38514528	-0.39748	1.6371205	0	0	0	0	0
Trdv2-1	0.904742846	0.095257154	2.251070539	1.39E-07	1.83E-07	-0.35927397	-0.37534523	1.6145886	0	0	0	0	0
Gm15351	0.904742846	0.095257154	2.251070539	1.13E-07	1.49E-07	-0.35351098	-0.3493557	1.7206905	0	0	0	0	0
Gm42413	0.904742846	0.095257154	2.251070539	9.95E-08	1.29E-07	-0.29735115	-0.29802513	1.6726574	0	0	0	0	0
Il31ra	0.904742846	0.095257154	2.251070539	8.17E-08	1.10E-07	-0.36501628	-0.3802433	1.7604566	0	0	0	0	0
Wtip	0.904742846	0.095257154	2.251070539	1.19E-07	1.55E-07	-0.3086591	-0.3166237	1.7077321	0	0	0	0	0
Clca3a1	0.904742846	0.095257154	2.251070539	1.73E-07	2.40E-07	-0.38938928	-0.37197495	1.6952875	0	0	0	0	0
Fam178b	0.904742846	0.095257154	2.251070539	9.36E-08	1.21E-07	-0.3051606	-0.3139	1.7111397	0	0	0	0	0
1700093K21Rik	0.904542726	0.095457274	2.248750688	2.02E-07	2.66E-07	-0.3545588	-0.38097382	1.5958248	0	0	0	0	0
Cplx3	0.904542726	0.095457274	2.248750688	1.00E-07	1.27E-07	-0.31545117	-0.32289505	1.7249454	0	0	0	0	0
C5ar1	0.904542726	0.095457274	2.248750688	9.14E-08	1.20E-07	-0.32249078	-0.33597755	1.7187251	0	0	0	0	0
RP23-26A14.14	0.904542726	0.095457274	2.248750688	8.47E-08	1.15E-07	-0.3710359	-0.35017967	1.7027888	0	0	0	0	0
Ank2	0.904542726	0.095457274	2.248750688	6.31E-07	8.07E-07	-0.26926246	-0.26408958	1.6579669	0.001890359	0	0.001890359	0	0
Oprl1	0.904342606	0.095657394	2.246435183	3.11E-07	3.72E-07	-0.22356082	-0.22898102	1.636017	0	0	0	0	0
Gimap4	0.904342606	0.095657394	2.246435183	0.000143694	0.00018596	-0.3635158	-0.38987923	1.5400498	0.07561437	0.1275862	0.064272212	0.093103448	0
Gstt1	0.904342606	0.095657394	2.246435183	1.25E-07	1.55E-07	-0.2868872	-0.30963135	1.7413894	0	0	0	0	0
Arg2	0.904342606	0.095657394	2.246435183	8.05E-08	1.06E-07	-0.3228798	-0.34098244	1.7257828	0	0	0	0	0
P2ry12	0.904342606	0.095657394	2.246435183	2.30E-07	2.85E-07	-0.26631847	-0.26914787	1.6026778	0	0	0	0	0
Tal1	0.904342606	0.095657394	2.246435183	1.26E-07	1.59E-07	-0.28163043	-0.30625534	1.5687405	0	0	0	0	0
Bcar3	0.904342606	0.095657394	2.246435183	1.46E-07	1.91E-07	-0.34679705	-0.35334206	1.6077774	0	0	0	0	0
Isg15	0.904342606	0.095657394	2.246435183	7.36E-05	8.35E-05	-0.18774268	-0.17484379	1.7170137	0.058601134	0.048275862	0.049149338	0.04137931	0
Gm42809	0.904142485	0.095857515	2.244124006	2.89E-07	3.56E-07	-0.27237797	-0.28851128	1.5912868	0	0	0	0	0
Slit1	0.904142485	0.095857515	2.244124006	8.61E-08	1.12E-07	-0.31460875	-0.3336563	1.7405726	0	0	0	0	0
Gm12061	0.904142485	0.095857515	2.244124006	1.24E-07	1.56E-07	-0.29187885	-0.28917694	1.66334	0	0	0	0	0
Prr19	0.904142485	0.095857515	2.244124006	1.14E-07	1.47E-07	-0.32777566	-0.33109093	1.620577	0	0	0	0	0
Paqr4	0.904142485	0.095857515	2.244124006	2.50E-07	3.02E-07	-0.25603214	-0.23121071	1.7975049	0.001890359	0	0.001890359	0	0
Catip	0.904142485	0.095857515	2.244124006	1.39E-07	1.86E-07	-0.35647497	-0.35531998	1.6154754	0	0	0	0	0
Lrrc31	0.904142485	0.095857515	2.244124006	1.73E-07	2.18E-07	-0.29823875	-0.28686142	1.7177514	0	0	0	0	0
Frrs1l	0.904142485	0.095857515	2.244124006	1.59E-07	2.03E-07	-0.3384913	-0.3396492	1.6880516	0	0	0	0	0
Gm2044	0.904142485	0.095857515	2.244124006	8.11E-08	1.09E-07	-0.35181105	-0.3798313	1.6898212	0	0	0	0	0
Ddx43	0.904142485	0.095857515	2.244124006	8.23E-07	9.45E-07	-0.17161658	-0.1574173	1.7545671	0	0	0	0	0
Msrb3	0.904142485	0.095857515	2.244124006	1.09E-07	1.42E-07	-0.31560132	-0.3211975	1.6236643	0	0	0	0	0
Gm5422	0.904142485	0.095857515	2.244124006	1.22E-07	1.57E-07	-0.33159012	-0.36247635	1.6684457	0	0	0	0	0
Cc2d2a	0.903942365	0.096057635	2.241817139	7.14E-08	9.54E-08	-0.33985662	-0.32540703	1.6944625	0	0	0	0	0
Grhl2	0.903942365	0.096057635	2.241817139	8.66E-08	1.14E-07	-0.3345053	-0.3422413	1.7248123	0	0	0	0	0
Cd55b	0.903942365	0.096057635	2.241817139	8.74E-08	1.12E-07	-0.32036582	-0.36270142	1.645958	0	0	0	0	0
Gm4737	0.903942365	0.096057635	2.241817139	9.40E-08	1.19E-07	-0.30497092	-0.3234806	1.608895	0	0	0	0	0
Spag6	0.903942365	0.096057635	2.241817139	9.93E-08	1.29E-07	-0.33169773	-0.32479477	1.6690536	0	0	0	0	0
C330002G04Rik	0.903942365	0.096057635	2.241817139	1.01E-07	1.30E-07	-0.29589877	-0.3231392	1.5805061	0	0	0	0	0
Cnksr1	0.903942365	0.096057635	2.241817139	9.43E-08	1.22E-07	-0.32771727	-0.3305111	1.6302481	0	0	0	0	0
Sccpdh	0.903942365	0.096057635	2.241817139	5.49E-07	6.42E-07	-0.20005877	-0.19314766	1.6608965	0.001890359	0	0.001890359	0	0
Plcd3	0.903742245	0.096257755	2.239514562	1.60E-07	1.98E-07	-0.2814025	-0.283453	1.6018358	0	0	0	0	0
Ccdc60	0.903742245	0.096257755	2.239514562	1.13E-07	1.45E-07	-0.30459598	-0.33281708	1.6311253	0	0	0	0	0
Mkrn2os	0.903742245	0.096257755	2.239514562	8.21E-08	1.06E-07	-0.31904057	-0.33312416	1.7592797	0	0	0	0	0
Rab36	0.903742245	0.096257755	2.239514562	1.41E-07	1.77E-07	-0.32602337	-0.3425827	1.6456721	0	0	0	0	0
Xcr1	0.903742245	0.096257755	2.239514562	2.94E-07	3.86E-07	-0.35940126	-0.3587742	1.595588	0	0	0	0	0
Prokr1	0.903742245	0.096257755	2.239514562	8.26E-08	1.06E-07	-0.29736695	-0.28760147	1.7608138	0	0	0	0	0
Hist2h2aa2	0.903742245	0.096257755	2.239514562	1.13E-07	1.46E-07	-0.32685843	-0.34675026	1.6354891	0	0	0	0	0
Pcdhga7	0.903742245	0.096257755	2.239514562	1.50E-07	2.01E-07	-0.37413302	-0.36380768	1.7423589	0	0	0	0	0
Hdac9	0.903742245	0.096257755	2.239514562	4.30E-07	4.86E-07	-0.18754368	-0.1776905	1.6599948	0	0	0	0	0
RP23-89C10.5	0.903542125	0.096457875	2.237216259	9.23E-08	1.21E-07	-0.3433623	-0.33612442	1.6939477	0	0	0	0	0
Slc1a3	0.903542125	0.096457875	2.237216259	1.35E-07	1.72E-07	-0.308367	-0.33415413	1.6532168	0	0	0	0	0
Rdh1	0.903542125	0.096457875	2.237216259	1.19E-07	1.60E-07	-0.36680847	-0.39204597	1.6700615	0	0	0	0	0
4931406B18Rik	0.903542125	0.096457875	2.237216259	9.06E-08	1.18E-07	-0.31884858	-0.30611038	1.7300624	0	0	0	0	0
Pkdcc	0.903542125	0.096457875	2.237216259	1.63E-07	1.99E-07	-0.24364895	-0.28601456	1.5730412	0	0	0	0	0
2310001K24Rik	0.903342005	0.096657995	2.234922211	7.28E-08	9.48E-08	-0.30686742	-0.3163948	1.7514815	0	0	0	0	0
Bcl2a1d	0.903342005	0.096657995	2.234922211	1.27E-05	1.51E-05	-0.18771484	-0.162323	1.585452	0.013232514	0.010344828	0.013232514	0.010344828	0
Cd209c	0.903342005	0.096657995	2.234922211	1.22E-07	1.55E-07	-0.2850049	-0.3045311	1.6376777	0	0	0	0	0
Cxcr6	0.903342005	0.096657995	2.234922211	1.48E-06	1.71E-06	-0.17756134	-0.18529892	1.685595	0	0.003448276	0	0.003448276	0
Shmt1	0.903342005	0.096657995	2.234922211	2.88E-06	3.26E-06	-0.15374064	-0.15544891	1.5885868	0	0	0	0	0
Bhlhe40	0.903342005	0.096657995	2.234922211	3.69E-07	4.83E-07	-0.4153776	-0.36632156	1.7854489	0	0	0	0	0
1110017D15Rik	0.903342005	0.096657995	2.234922211	8.32E-08	1.07E-07	-0.2969397	-0.3135891	1.6640978	0	0	0	0	0
Gjb2	0.903141885	0.096858115	2.232632401	1.53E-07	1.96E-07	-0.33976644	-0.3371334	1.6970615	0	0	0	0	0
Vpreb3	0.903141885	0.096858115	2.232632401	1.67E-07	2.05E-07	-0.3184101	-0.3415985	1.633314	0	0	0	0	0
4930445N18Rik	0.903141885	0.096858115	2.232632401	9.48E-08	1.20E-07	-0.30814314	-0.31516075	1.6240622	0	0	0	0	0
Aire	0.903141885	0.096858115	2.232632401	1.01E-07	1.31E-07	-0.34907103	-0.3550129	1.711089	0	0	0	0	0
1110032F04Rik	0.903141885	0.096858115	2.232632401	2.07E-06	2.34E-06	-0.12358852	-0.12892342	1.617923	0.001890359	0	0.001890359	0	0
Gm11205	0.902941765	0.097058235	2.23034681	2.20E-07	2.68E-07	-0.29767272	-0.3146248	1.5043184	0	0	0	0	0
Ddc	0.902941765	0.097058235	2.23034681	1.40E-06	1.49E-06	-0.12649988	-0.14832497	1.6282631	0.003780718	0.003448276	0.003780718	0.003448276	0
Cngb1	0.902941765	0.097058235	2.23034681	1.38E-07	1.77E-07	-0.31344342	-0.32237244	1.6669955	0	0	0	0	0
Izumo1r	0.902941765	0.097058235	2.23034681	2.33E-05	2.91E-05	-0.26600966	-0.26291466	1.6291857	0.007561437	0.020689655	0.007561437	0.017241379	0
Dhx58	0.902941765	0.097058235	2.23034681	5.96E-06	6.99E-06	-0.22293742	-0.23131943	1.6245941	0.007561437	0	0.007561437	0	0
Dbh	0.902741645	0.097258355	2.228065422	1.84E-07	2.31E-07	-0.28169352	-0.31382942	1.6285566	0	0	0	0	0
Gm26895	0.902741645	0.097258355	2.228065422	9.33E-08	1.17E-07	-0.28827438	-0.31673622	1.5993288	0	0	0	0	0
1700007B14Rik	0.902541525	0.097458475	2.225788218	9.66E-08	1.26E-07	-0.2982173	-0.29842758	1.6075143	0	0	0	0	0
Loxl4	0.902541525	0.097458475	2.225788218	9.75E-08	1.28E-07	-0.33052897	-0.3552456	1.625401	0	0	0	0	0
Shisa2	0.902541525	0.097458475	2.225788218	8.89E-08	1.10E-07	-0.2643679	-0.25740433	1.65349	0	0	0	0	0
Gm33973	0.902541525	0.097458475	2.225788218	1.10E-07	1.36E-07	-0.2860069	-0.28509903	1.580943	0	0	0	0	0
6030468B19Rik	0.902541525	0.097458475	2.225788218	6.74E-08	8.86E-08	-0.34165302	-0.3272667	1.7400178	0	0	0	0	0
Gm26750	0.902541525	0.097458475	2.225788218	9.65E-08	1.28E-07	-0.36552396	-0.3633995	1.6271367	0	0	0	0	0
Hspa1b	0.902341405	0.097658595	2.223515181	2.12E-07	2.71E-07	-0.28860435	-0.28238106	1.72418	0	0	0	0	0
Lrrc32	0.902341405	0.097658595	2.223515181	2.23E-06	2.60E-06	-0.22540301	-0.24866104	1.6432105	0	0	0	0	0
Tgtp2	0.902341405	0.097658595	2.223515181	6.77E-06	8.13E-06	-0.24946496	-0.22633743	1.6838849	0.003780718	0.010344828	0.003780718	0.010344828	0
Gm17077	0.902341405	0.097658595	2.223515181	2.17E-07	2.76E-07	-0.28950626	-0.30223083	1.7289417	0	0	0	0	0
Nrgn	0.902341405	0.097658595	2.223515181	3.26E-06	3.75E-06	-0.21150507	-0.22814941	1.6161592	0.001890359	0.003448276	0.001890359	0.003448276	0
Lpo	0.902341405	0.097658595	2.223515181	1.11E-07	1.48E-07	-0.36034676	-0.36618614	1.6414547	0	0	0	0	0
Gm26770	0.902341405	0.097658595	2.223515181	1.99E-07	2.52E-07	-0.3030534	-0.31972504	1.5914264	0	0	0	0	0
Pls3	0.902141285	0.097858715	2.221246295	5.22E-07	6.82E-07	-0.33349746	-0.34766006	1.559082	0	0	0	0	0
Ifng	0.902141285	0.097858715	2.221246295	7.84E-08	1.05E-07	-0.35176128	-0.3438015	1.7493633	0	0	0	0	0
Slc11a1	0.902141285	0.097858715	2.221246295	1.27E-07	1.60E-07	-0.28512678	-0.29094887	1.6548737	0	0	0	0	0
Ccr3	0.901941165	0.098058835	2.218981541	8.32E-08	1.10E-07	-0.34085676	-0.34776688	1.6320366	0	0	0	0	0
Slmo1	0.901941165	0.098058835	2.218981541	1.11E-07	1.39E-07	-0.29844907	-0.30439758	1.6580199	0	0	0	0	0
Gad2	0.901941165	0.098058835	2.218981541	1.40E-07	1.79E-07	-0.30940726	-0.33109856	1.6150542	0	0	0	0	0
Gm4841	0.901741045	0.098258955	2.216720903	1.20E-07	1.59E-07	-0.33837384	-0.34350586	1.6301017	0	0	0	0	0
Gm10479	0.901741045	0.098258955	2.216720903	9.54E-08	1.20E-07	-0.28395498	-0.28495407	1.6490625	0	0	0	0	0
Pygl	0.901741045	0.098258955	2.216720903	5.29E-07	6.24E-07	-0.29099116	-0.3047676	1.5929382	0	0	0	0	0
Slc5a10	0.901741045	0.098258955	2.216720903	9.34E-08	1.20E-07	-0.32248983	-0.3302269	1.6544534	0	0	0	0	0
Srxn1	0.901741045	0.098258955	2.216720903	5.91E-08	7.79E-08	-0.33736005	-0.33947182	1.7364807	0	0	0	0	0
Trav10d	0.901741045	0.098258955	2.216720903	2.20E-07	2.90E-07	-0.35754168	-0.35983467	1.6680092	0	0	0	0	0
Kcnk6	0.901540925	0.098459075	2.214464363	4.68E-07	6.06E-07	-0.34485132	-0.34119415	1.4591459	0	0	0	0	0
C1qtnf1	0.901540925	0.098459075	2.214464363	1.26E-07	1.60E-07	-0.29844126	-0.31350517	1.5890875	0.001890359	0	0.001890359	0	0
Trim36	0.901540925	0.098459075	2.214464363	1.05E-06	1.39E-06	-0.36868194	-0.3645897	1.5560051	0	0	0	0	0
Fasl	0.901540925	0.098459075	2.214464363	6.37E-07	8.56E-07	-0.37954134	-0.3520527	1.7041284	0	0	0	0	0
Ikzf4	0.901340804	0.098659196	2.212211906	7.54E-06	9.59E-06	-0.26645902	-0.2387352	1.6182405	0.001890359	0.013793103	0.001890359	0.013793103	0
Kcnab3os	0.901340804	0.098659196	2.212211906	1.00E-07	1.33E-07	-0.34740904	-0.35144806	1.6359712	0	0	0	0	0
Kcnn1	0.901340804	0.098659196	2.212211906	9.60E-08	1.23E-07	-0.32900575	-0.2969818	1.7605541	0	0	0	0	0
Endod1	0.901340804	0.098659196	2.212211906	8.02E-07	8.62E-07	-0.17477484	-0.20478058	1.6180129	0	0	0	0	0
Pcdhga5	0.901340804	0.098659196	2.212211906	2.84E-07	3.70E-07	-0.3147272	-0.32870483	1.615913	0	0	0	0	0
Leap2	0.901340804	0.098659196	2.212211906	1.69E-07	2.15E-07	-0.30672258	-0.32585335	1.5334858	0	0	0	0	0
Abi3bp	0.901340804	0.098659196	2.212211906	1.05E-07	1.38E-07	-0.32822114	-0.34067345	1.6478283	0	0	0	0	0
Mt1	0.901340804	0.098659196	2.212211906	4.39E-07	5.69E-07	-0.313306	-0.31734085	1.632522	0	0	0	0	0
Ank1	0.901140684	0.098859316	2.209963513	9.54E-08	1.24E-07	-0.31581044	-0.3208332	1.6225209	0	0	0	0	0
Gpr160	0.901140684	0.098859316	2.209963513	1.77E-07	2.29E-07	-0.34017447	-0.3180313	1.661506	0	0	0	0	0
Gm13547	0.901140684	0.098859316	2.209963513	1.31E-07	1.69E-07	-0.3117748	-0.3265667	1.6055236	0	0	0	0	0
Rasgef1a	0.901140684	0.098859316	2.209963513	2.67E-06	2.61E-06	0.060220905	0.06674957	1.656854	0.001890359	0.006896552	0.001890359	0.006896552	0
Fcor	0.900940564	0.099059436	2.207719169	5.46E-07	6.93E-07	-0.3176598	-0.32118416	1.6120512	0.001890359	0	0.001890359	0	0
Itih5	0.900940564	0.099059436	2.207719169	3.68E-05	4.09E-05	-0.12928998	-0.10357475	1.7340989	0.02457467	0.024137931	0.02268431	0.024137931	0
Tceal3	0.900940564	0.099059436	2.207719169	4.75E-07	6.16E-07	-0.32295653	-0.33639717	1.6042385	0	0	0	0	0
Gadd45b	0.900940564	0.099059436	2.207719169	7.46E-06	8.79E-06	-0.16122629	-0.14451599	1.5751705	0	0.003448276	0	0.003448276	0
Trav9n-1	0.900940564	0.099059436	2.207719169	2.42E-07	3.02E-07	-0.2839369	-0.27217484	1.7349769	0	0	0	0	0
Samd14	0.900740444	0.099259556	2.205478857	1.02E-07	1.33E-07	-0.32891634	-0.3411808	1.5997118	0	0	0	0	0
Gm43082	0.900740444	0.099259556	2.205478857	8.21E-08	1.05E-07	-0.2975308	-0.29637337	1.6435164	0	0	0	0	0
Ly6a	0.900740444	0.099259556	2.205478857	5.68E-06	7.40E-06	-0.37697545	-0.37423515	1.5805329	0.003780718	0	0.003780718	0	0
Fgl2	0.900740444	0.099259556	2.205478857	2.53E-07	3.25E-07	-0.32512435	-0.3026638	1.7073599	0	0	0	0	0
Ifit1bl1	0.900740444	0.099259556	2.205478857	2.41E-06	2.96E-06	-0.28267774	-0.29556847	1.688956	0.003780718	0	0.003780718	0	0
Rassf8	0.900540324	0.099459676	2.20324256	2.61E-07	3.39E-07	-0.3309398	-0.33778954	1.5345663	0	0	0	0	0
Trav7-1	0.900540324	0.099459676	2.20324256	8.75E-07	1.05E-06	-0.25497794	-0.27709198	1.644505	0	0.003448276	0	0.003448276	0
4930556J24Rik	0.900540324	0.099459676	2.20324256	8.78E-08	1.14E-07	-0.31621128	-0.34480286	1.6659353	0	0	0	0	0
Bend4	0.900540324	0.099459676	2.20324256	1.26E-06	1.40E-06	-0.0928818	-0.06821823	1.6299119	0.003780718	0	0.003780718	0	0
Kdelr3	0.900540324	0.099459676	2.20324256	1.19E-07	1.48E-07	-0.27780238	-0.2911396	1.5401564	0	0	0	0	0
E230013L22Rik	0.900540324	0.099459676	2.20324256	9.53E-08	1.26E-07	-0.33789608	-0.3296528	1.6393248	0	0	0	0	0
Trdv4	0.900540324	0.099459676	2.20324256	1.31E-07	1.65E-07	-0.3175528	-0.3477173	1.6364074	0	0	0	0	0
Kcnj15	0.900540324	0.099459676	2.20324256	1.53E-07	2.00E-07	-0.37423512	-0.3693657	1.658873	0	0	0	0	0
Cadps2	0.900540324	0.099459676	2.20324256	1.28E-07	1.63E-07	-0.32957655	-0.338686	1.6222835	0	0	0	0	0
Gm3752	0.900540324	0.099459676	2.20324256	7.37E-08	9.76E-08	-0.34273958	-0.334095	1.7351264	0	0	0	0	0
Zfp941	0.900340204	0.099659796	2.201010263	2.68E-07	3.49E-07	-0.34081754	-0.358881	1.6062225	0	0	0	0	0
Gm43159	0.900340204	0.099659796	2.201010263	1.37E-07	1.74E-07	-0.33601433	-0.3354187	1.5888778	0	0	0	0	0
Ppp1r1b	0.900340204	0.099659796	2.201010263	2.49E-06	2.65E-06	-0.05918219	-0.009008408	1.6982397	0.001890359	0	0.001890359	0	0
Cd5	0.900140084	0.099859916	2.198781948	0.001103189	0.001217973	-0.10903779	-0.12978363	1.5354583	1.0226843	1.2965517	0.516068053	0.555172414	0
Asns	0.900140084	0.099859916	2.198781948	4.32E-07	4.75E-07	-0.20124747	-0.20880699	1.7588432	0	0	0	0	0
Dnah7a	0.900140084	0.099859916	2.198781948	1.52E-07	1.96E-07	-0.3341899	-0.3283882	1.7234136	0	0	0	0	0
Rem2	0.900140084	0.099859916	2.198781948	2.00E-06	2.20E-06	-0.08590835	-0.051200867	1.5900773	0.003780718	0	0.001890359	0	0
Olfr374	0.900140084	0.099859916	2.198781948	9.20E-08	1.21E-07	-0.35485983	-0.36179543	1.6101848	0	0	0	0	0
Spib	0.899939964	0.100060036	2.1965576	2.48E-07	3.17E-07	-0.2799678	-0.29371452	1.6194922	0	0	0	0	0
Gm11186	0.899939964	0.100060036	2.1965576	1.26E-07	1.58E-07	-0.2834406	-0.28917694	1.564713	0	0	0	0	0
Trav23	0.899939964	0.100060036	2.1965576	2.29E-07	2.97E-07	-0.34270433	-0.37257767	1.6346052	0	0	0	0	0
Gm21738	0.899739844	0.100260156	2.194337202	3.08E-07	3.79E-07	-0.31389502	-0.32081604	1.5646745	0	0	0	0	0
Gm44066	0.899739844	0.100260156	2.194337202	4.26E-07	4.60E-07	-0.16454406	-0.19135857	1.5595884	0	0	0	0	0
Ak7	0.899739844	0.100260156	2.194337202	3.28E-07	4.06E-07	-0.21860607	-0.22825813	1.5523127	0	0	0	0	0
Vil1	0.899739844	0.100260156	2.194337202	1.50E-07	1.91E-07	-0.3105514	-0.31730843	1.6340661	0	0	0	0	0
Fam166b	0.899739844	0.100260156	2.194337202	1.39E-07	1.72E-07	-0.25254574	-0.2626419	1.5583532	0.001890359	0	0.001890359	0	0
Slc45a3	0.899739844	0.100260156	2.194337202	4.49E-07	5.49E-07	-0.2993475	-0.29636955	1.6353196	0	0	0	0	0
Mst1r	0.899739844	0.100260156	2.194337202	1.43E-07	1.80E-07	-0.28196925	-0.3004837	1.528001	0	0	0	0	0
Gpat2	0.899739844	0.100260156	2.194337202	2.93E-07	3.92E-07	-0.3497125	-0.359478	1.5240955	0	0	0	0	0
B4galnt4	0.899739844	0.100260156	2.194337202	1.88E-07	2.41E-07	-0.2810868	-0.29115677	1.6078131	0	0	0	0	0
Gm12843	0.899739844	0.100260156	2.194337202	1.39E-07	1.73E-07	-0.2980364	-0.2912674	1.5382198	0	0	0	0	0
Trim7	0.899739844	0.100260156	2.194337202	1.43E-07	1.85E-07	-0.32607642	-0.3256626	1.6712606	0	0	0	0	0
Adcy4	0.899539724	0.100460276	2.192120739	1.74E-07	2.10E-07	-0.31271806	-0.2986431	1.6136826	0	0	0	0	0
Gm26599	0.899539724	0.100460276	2.192120739	1.05E-07	1.32E-07	-0.26472872	-0.28082275	1.6250359	0	0	0	0	0
Nek10	0.899539724	0.100460276	2.192120739	1.12E-07	1.42E-07	-0.29854465	-0.3120365	1.5701016	0	0	0	0	0
Layn	0.899339604	0.100660396	2.189908194	2.12E-07	2.77E-07	-0.3576501	-0.37163353	1.557668	0	0	0	0	0
Reep6	0.899339604	0.100660396	2.189908194	9.99E-08	1.33E-07	-0.34508073	-0.33377838	1.6703994	0	0	0	0	0
Fosb	0.899339604	0.100660396	2.189908194	3.05E-06	3.78E-06	-0.2664579	-0.2527256	1.5813721	0.003780718	0	0.003780718	0	0
Fcgr3	0.899339604	0.100660396	2.189908194	3.19E-07	3.59E-07	-0.24435772	-0.24009132	1.5803435	0	0	0	0	0
Mmp9	0.899139484	0.100860516	2.187699553	6.55E-07	8.82E-07	-0.41464597	-0.39726257	1.616746	0	0	0	0	0
Sntb1	0.899139484	0.100860516	2.187699553	3.56E-07	4.48E-07	-0.3075846	-0.3170452	1.5860478	0	0	0	0	0
Lalba	0.899139484	0.100860516	2.187699553	3.62E-07	4.51E-07	-0.28996745	-0.30179405	1.5059376	0	0	0	0	0
Gpnmb	0.899139484	0.100860516	2.187699553	1.50E-06	1.99E-06	-0.39385575	-0.39147758	1.5568111	0	0	0	0	0
Catsperd	0.899139484	0.100860516	2.187699553	8.01E-07	1.04E-06	-0.32777682	-0.33647156	1.6140459	0	0	0	0	0
Ndrg1	0.899139484	0.100860516	2.187699553	3.45E-05	3.87E-05	-0.15048718	-0.13571548	1.507493	0.035916824	0.044827588	0.034026465	0.044827586	0
Oas1a	0.899139484	0.100860516	2.187699553	1.13E-06	1.37E-06	-0.30154997	-0.2587967	1.7011578	0.001890359	0	0.001890359	0	0
Plk2	0.899139484	0.100860516	2.187699553	4.18E-07	5.33E-07	-0.3307731	-0.31142807	1.6176661	0.001890359	0	0.001890359	0	0
St3gal5	0.899139484	0.100860516	2.187699553	9.01E-07	1.21E-06	-0.41768748	-0.42471313	1.566508	0	0.003448276	0	0.003448276	0
Atp2c2	0.899139484	0.100860516	2.187699553	8.28E-08	1.09E-07	-0.359582	-0.37849045	1.7442163	0	0	0	0	0
Itgam-1	0.899139484	0.100860516	2.187699553	1.47E-07	1.93E-07	-0.34659156	-0.37613297	1.5871098	0	0	0	0	0
Cacnb2	0.898939364	0.101060636	2.185494799	1.09E-07	1.40E-07	-0.3030816	-0.31162453	1.5480634	0	0	0	0	0
Casp1	0.898939364	0.101060636	2.185494799	2.92E-07	3.85E-07	-0.34547934	-0.34175873	1.6397631	0	0	0	0	0
Gm14139	0.898939364	0.101060636	2.185494799	2.68E-07	3.18E-07	-0.22591528	-0.22352219	1.6122895	0.001890359	0	0.001890359	0	0
Actn2	0.898739244	0.101260756	2.183293916	2.26E-05	2.44E-05	-0.119670935	-0.085063934	1.6209631	0.030245747	0.013793103	0.026465028	0.013793103	0
Pou3f1	0.898739244	0.101260756	2.183293916	2.33E-07	2.77E-07	-0.21981493	-0.18687439	1.6092802	0	0	0	0	0
Tfap2c	0.898739244	0.101260756	2.183293916	1.88E-07	2.27E-07	-0.24940042	-0.28461647	1.4598427	0	0	0	0	0
Gm14002	0.898739244	0.101260756	2.183293916	1.09E-07	1.42E-07	-0.30986482	-0.329422	1.62346	0	0	0	0	0
Cish	0.898739244	0.101260756	2.183293916	1.86E-06	2.39E-06	-0.33722547	-0.35138512	1.5481695	0	0	0	0	0
Gm9918	0.898739244	0.101260756	2.183293916	8.53E-08	1.11E-07	-0.3066396	-0.32539368	1.6778187	0	0	0	0	0
Mgarp	0.898739244	0.101260756	2.183293916	6.66E-07	8.31E-07	-0.29636583	-0.30340004	1.593435	0	0	0	0	0
Adam6b	0.898739244	0.101260756	2.183293916	3.11E-07	3.82E-07	-0.28700688	-0.2692299	1.5676452	0	0	0	0	0
Lrrc2	0.898739244	0.101260756	2.183293916	5.75E-07	6.91E-07	-0.27067614	-0.29455566	1.5583696	0	0	0	0	0
Hhex	0.898539123	0.101460877	2.18109689	1.35E-07	1.80E-07	-0.35886878	-0.35434532	1.6113019	0	0.003448276	0	0.003448276	0
Gm26778	0.898539123	0.101460877	2.18109689	7.39E-07	9.50E-07	-0.3028646	-0.30381393	1.5546936	0	0	0	0	0
Gna14	0.898539123	0.101460877	2.18109689	1.89E-07	2.40E-07	-0.30064481	-0.28103447	1.5727289	0	0	0	0	0
Slc15a3	0.898539123	0.101460877	2.18109689	5.24E-07	6.34E-07	-0.27877685	-0.24326515	1.6511192	0	0	0	0	0
Apoa1	0.898539123	0.101460877	2.18109689	1.35E-07	1.71E-07	-0.3334754	-0.33413124	1.5942547	0	0	0	0	0
Fam46c	0.898339003	0.101660997	2.178903704	1.01E-05	1.08E-05	-0.1074583	-0.101867676	1.6124457	0.011342155	0.003448276	0.011342155	0.003448276	0
Ddx25	0.898339003	0.101660997	2.178903704	2.62E-07	3.33E-07	-0.32012787	-0.31329346	1.648319	0	0	0	0	0
Rasip1	0.898339003	0.101660997	2.178903704	3.69E-07	4.65E-07	-0.2947287	-0.30093575	1.5177475	0.001890359	0	0.001890359	0	0
Jph3	0.898339003	0.101660997	2.178903704	1.02E-07	1.31E-07	-0.3193304	-0.3366146	1.623972	0	0	0	0	0
Gm37073	0.898339003	0.101660997	2.178903704	9.71E-08	1.24E-07	-0.2902185	-0.30218506	1.6275594	0	0	0	0	0
Atp6v1e2	0.898339003	0.101660997	2.178903704	1.08E-07	1.38E-07	-0.31216875	-0.32034874	1.5587133	0	0	0	0	0
4833413E03Rik	0.898339003	0.101660997	2.178903704	1.29E-06	1.50E-06	-0.27544847	-0.29515266	1.487233	0	0	0	0	0
Egr4	0.898339003	0.101660997	2.178903704	1.70E-07	2.26E-07	-0.37293574	-0.35066795	1.7054774	0	0	0	0	0
Rgs1	0.898138883	0.101861117	2.176714344	1.83E-06	2.29E-06	-0.34195414	-0.34002113	1.5770751	0.001890359	0.003448276	0.001890359	0.003448276	0
Myo15b	0.898138883	0.101861117	2.176714344	2.77E-07	3.52E-07	-0.33788666	-0.35087776	1.5450295	0	0	0	0	0
Gm15462	0.898138883	0.101861117	2.176714344	2.10E-07	2.65E-07	-0.2961165	-0.300642	1.581224	0	0	0	0	0
Cd83	0.898138883	0.101861117	2.176714344	7.50E-07	9.15E-07	-0.25142354	-0.23897552	1.5739979	0	0	0	0	0
Gm13838	0.898138883	0.101861117	2.176714344	1.13E-07	1.44E-07	-0.3013862	-0.30867958	1.5929354	0	0	0	0	0
Myom3	0.898138883	0.101861117	2.176714344	1.33E-07	1.70E-07	-0.29269326	-0.27630615	1.5978857	0	0	0	0	0
Cst6	0.897938763	0.102061237	2.174528793	4.24E-07	5.02E-07	-0.23074257	-0.24141884	1.4451183	0	0	0	0	0
Trav5-1	0.897938763	0.102061237	2.174528793	7.12E-06	7.49E-06	-0.13239592	-0.16257095	1.571624	0	0	0	0	0
2900052N01Rik	0.897938763	0.102061237	2.174528793	1.62E-07	1.95E-07	-0.25963417	-0.2542534	1.5612751	0	0	0	0	0
Mpp4	0.897738643	0.102261357	2.172347038	1.25E-05	1.27E-05	-0.053377964	-0.078819275	1.5878099	0.001890359	0.01724138	0.001890359	0.017241379	0
Trav13d-3	0.897738643	0.102261357	2.172347038	3.32E-07	4.13E-07	-0.2675022	-0.27544022	1.4264911	0	0	0	0	0
Gm43522	0.897738643	0.102261357	2.172347038	1.01E-07	1.27E-07	-0.31154191	-0.30674934	1.6287254	0	0	0	0	0
Lmo2	0.897738643	0.102261357	2.172347038	1.14E-06	1.51E-06	-0.4092122	-0.40849686	1.5254257	0	0.003448276	0	0.003448276	0
Trav4-2	0.897738643	0.102261357	2.172347038	8.89E-07	1.05E-06	-0.2048817	-0.21198463	1.5006886	0	0	0	0	0
Fut4	0.897738643	0.102261357	2.172347038	1.57E-07	1.91E-07	-0.29205173	-0.29270935	1.5858268	0	0	0	0	0
Atp2b2	0.897738643	0.102261357	2.172347038	1.16E-07	1.48E-07	-0.28655514	-0.31196022	1.4924417	0	0	0	0	0
Cct8l1	0.897738643	0.102261357	2.172347038	1.04E-07	1.33E-07	-0.30385542	-0.2935505	1.6247419	0	0	0	0	0
Sh3pxd2b	0.897538523	0.102461477	2.170169063	1.08E-07	1.36E-07	-0.27095512	-0.2544918	1.6146237	0	0	0	0	0
Saa3	0.897538523	0.102461477	2.170169063	1.40E-07	1.75E-07	-0.28918225	-0.2917385	1.5079913	0	0	0	0	0
P2ry6	0.897538523	0.102461477	2.170169063	1.32E-07	1.64E-07	-0.30023834	-0.28382874	1.56499	0	0	0	0	0
Gm12195	0.897538523	0.102461477	2.170169063	1.07E-07	1.36E-07	-0.31910786	-0.31388855	1.5993152	0	0	0	0	0
Grifin	0.897538523	0.102461477	2.170169063	1.50E-06	1.82E-06	-0.24241716	-0.23034286	1.6408501	0.003780718	0.003448276	0.003780718	0.003448276	0
Gm16702	0.897538523	0.102461477	2.170169063	1.98E-07	2.61E-07	-0.33947083	-0.328434	1.6721615	0	0	0	0	0
Chil6	0.897538523	0.102461477	2.170169063	3.80E-07	4.77E-07	-0.3471931	-0.35544968	1.4909486	0	0	0	0	0
RP24-78M9.5	0.897338403	0.102661597	2.167994853	9.57E-08	1.22E-07	-0.30096242	-0.32103348	1.5374163	0	0	0	0	0
Pcsk1	0.897338403	0.102661597	2.167994853	2.96E-05	2.73E-05	0.12804846	0.13946915	1.6204655	0.04914934	0.01724138	0.028355388	0.013793103	0
C1ql3	0.897338403	0.102661597	2.167994853	7.46E-07	8.57E-07	-0.2563404	-0.28103638	1.5699189	0	0	0	0	0
Hoga1	0.897338403	0.102661597	2.167994853	1.88E-07	2.36E-07	-0.26022625	-0.26939583	1.6497096	0	0	0	0	0
Trav6d-5	0.897338403	0.102661597	2.167994853	1.07E-06	1.21E-06	-0.12565413	-0.1531601	1.5665208	0	0	0	0	0
Atoh8	0.897338403	0.102661597	2.167994853	7.90E-08	1.00E-07	-0.29517817	-0.3070774	1.6221131	0	0	0	0	0
Lrrc49	0.897338403	0.102661597	2.167994853	1.90E-07	2.40E-07	-0.30269367	-0.3085575	1.6107335	0	0	0	0	0
Ppp1r26	0.897138283	0.102861717	2.165824393	1.05E-07	1.33E-07	-0.29509237	-0.29630852	1.599088	0	0	0	0	0
Gm5415	0.897138283	0.102861717	2.165824393	1.16E-07	1.49E-07	-0.32718897	-0.33054352	1.5840994	0	0	0	0	0
Psd2	0.897138283	0.102861717	2.165824393	2.06E-07	2.58E-07	-0.2816307	-0.30367088	1.5753827	0	0	0	0	0
Lbp	0.897138283	0.102861717	2.165824393	1.31E-06	1.59E-06	-0.29391822	-0.3037262	1.5814189	0.001890359	0.003448276	0.001890359	0.003448276	0
Ltb4r1	0.897138283	0.102861717	2.165824393	1.03E-07	1.33E-07	-0.29344755	-0.26415443	1.6853603	0	0	0	0	0
Gsap	0.897138283	0.102861717	2.165824393	1.17E-06	1.48E-06	-0.3223518	-0.3179264	1.5885227	0.001890359	0	0.001890359	0	0
Sox13	0.897138283	0.102861717	2.165824393	9.86E-06	1.06E-05	-0.24375832	-0.26418686	1.4599621	0.003780718	0	0.003780718	0	0
Gm11261	0.897138283	0.102861717	2.165824393	1.09E-07	1.38E-07	-0.30923074	-0.30969048	1.6156133	0	0	0	0	0
Adm	0.897138283	0.102861717	2.165824393	1.05E-07	1.35E-07	-0.31929922	-0.3195305	1.4994553	0	0	0	0	0
B4galnt2	0.896938163	0.103061837	2.163657668	8.49E-08	1.08E-07	-0.30086604	-0.29994583	1.6160884	0	0	0	0	0
A330015K06Rik	0.896938163	0.103061837	2.163657668	1.37E-07	1.75E-07	-0.30738074	-0.31965446	1.5679778	0	0	0	0	0
Trim30b	0.896938163	0.103061837	2.163657668	1.70E-07	2.23E-07	-0.3507127	-0.3532753	1.6229588	0	0	0	0	0
Fndc8	0.896938163	0.103061837	2.163657668	1.31E-07	1.66E-07	-0.28407168	-0.29927063	1.5057609	0	0	0	0	0
Igha	0.896938163	0.103061837	2.163657668	2.93E-07	3.60E-07	-0.2980609	-0.2926674	1.4516404	0	0	0	0	0
Gcnt1	0.896938163	0.103061837	2.163657668	5.12E-07	6.61E-07	-0.37472516	-0.36792374	1.5712961	0	0	0	0	0
Gm1661	0.896938163	0.103061837	2.163657668	3.05E-07	3.79E-07	-0.30714676	-0.3336773	1.5070164	0	0	0	0	0
9330175E14Rik	0.896938163	0.103061837	2.163657668	7.25E-06	8.99E-06	-0.27705044	-0.28903008	1.5944659	0.007561437	0.006896552	0.007561437	0.006896552	0
Tmed6	0.896938163	0.103061837	2.163657668	1.32E-07	1.65E-07	-0.2809005	-0.28424644	1.5783035	0	0	0	0	0
Alx4	0.896738043	0.103261957	2.161494664	1.70E-07	2.16E-07	-0.31318256	-0.29595757	1.5373212	0	0	0	0	0
Hoxb3	0.896738043	0.103261957	2.161494664	1.00E-07	1.30E-07	-0.34944955	-0.3560524	1.6246554	0	0	0	0	0
Ifitm3	0.896738043	0.103261957	2.161494664	4.01E-06	4.85E-06	-0.22699726	-0.25535393	1.5035474	0.003780718	0	0.003780718	0	0
C130060C02Rik	0.896738043	0.103261957	2.161494664	1.78E-07	2.17E-07	-0.24283032	-0.2624836	1.5335941	0	0	0	0	0
Gm43042	0.896537923	0.103462077	2.159335365	2.90E-07	3.35E-07	-0.20452185	-0.20749855	1.5369756	0	0	0	0	0
Gm5878	0.896537923	0.103462077	2.159335365	1.43E-07	1.77E-07	-0.26409698	-0.25854683	1.5378075	0	0	0	0	0
Ahnak	0.896337803	0.103662197	2.157179759	6.12E-06	6.72E-06	-0.15495092	-0.16070938	1.497402	0	0.006896552	0	0.006896552	0
Hecw2	0.896337803	0.103662197	2.157179759	3.02E-06	3.19E-06	-0.030110586	-0.0454998	1.5040181	0.001890359	0	0.001890359	0	0
Cdkl2	0.896337803	0.103662197	2.157179759	3.64E-07	4.62E-07	-0.29860058	-0.3097496	1.5745925	0	0	0	0	0
Fgd4	0.896337803	0.103662197	2.157179759	4.50E-07	5.67E-07	-0.28767684	-0.30984116	1.4414585	0	0	0	0	0
2010107G23Rik	0.896137683	0.103862317	2.155027829	9.49E-07	1.07E-06	-0.16027938	-0.17717743	1.4508054	0	0	0	0	0
Ppp1r14a	0.896137683	0.103862317	2.155027829	2.55E-07	3.22E-07	-0.3126612	-0.33138847	1.5422482	0	0	0	0	0
Prss41	0.895937563	0.104062437	2.152879562	2.40E-07	2.86E-07	-0.2352533	-0.25581932	1.5717318	0	0	0	0	0
Gja8	0.895937563	0.104062437	2.152879562	1.27E-07	1.60E-07	-0.2875612	-0.2955761	1.502773	0	0	0	0	0
Dagla	0.895937563	0.104062437	2.152879562	1.07E-07	1.36E-07	-0.307682	-0.29977417	1.6142014	0	0	0	0	0
Paqr6	0.895937563	0.104062437	2.152879562	1.25E-07	1.58E-07	-0.29854038	-0.30168915	1.4980232	0	0.006896552	0	0.003448276	0
Cd69	0.895737442	0.104262558	2.150734943	0.000349306	0.00041411	-0.16477312	-0.15499783	1.5817668	0.34971645	0.41379312	0.219281664	0.248275862	0
Rasl11a	0.895737442	0.104262558	2.150734943	2.41E-07	3.09E-07	-0.27676117	-0.2764473	1.5776519	0	0	0	0	0
Rnf144b	0.895737442	0.104262558	2.150734943	2.51E-07	3.17E-07	-0.25227267	-0.24363327	1.6379002	0	0	0	0	0
Fmnl2	0.895737442	0.104262558	2.150734943	2.16E-05	1.99E-05	0.06670748	0.057494164	1.4290457	0.028355388	0.006896552	0.028355388	0.006896552	0
Prtg	0.895737442	0.104262558	2.150734943	1.97E-07	2.41E-07	-0.24861741	-0.2540779	1.5467131	0	0	0	0	0
Ccdc150	0.895537322	0.104462678	2.148593958	2.52E-07	3.24E-07	-0.3337715	-0.3475151	1.5469323	0	0	0	0	0
Gabre	0.895537322	0.104462678	2.148593958	3.20E-07	4.10E-07	-0.32661742	-0.33436012	1.4073403	0	0	0	0	0
Npdc1	0.895537322	0.104462678	2.148593958	8.11E-07	9.13E-07	-0.14697655	-0.15343666	1.5618606	0	0	0	0	0
Spic	0.895537322	0.104462678	2.148593958	3.88E-07	4.76E-07	-0.25422135	-0.27335358	1.4735081	0	0	0	0	0
Tex15	0.895537322	0.104462678	2.148593958	3.14E-07	3.95E-07	-0.29849496	-0.30426407	1.5226375	0	0	0	0	0
Il6ra	0.895337202	0.104662798	2.146456594	1.67E-05	1.98E-05	-0.26915213	-0.24761009	1.5577903	0.007561437	0.01724138	0.007561437	0.013793103	0
RP23-92E8.2	0.895337202	0.104662798	2.146456594	2.36E-07	3.03E-07	-0.3243849	-0.33475113	1.4975035	0	0	0	0	0
Stmn3	0.895337202	0.104662798	2.146456594	1.12E-07	1.39E-07	-0.25637603	-0.28918076	1.5221423	0.001890359	0	0.001890359	0	0
Wfdc17	0.895337202	0.104662798	2.146456594	2.91E-07	3.53E-07	-0.2793475	-0.30797386	1.5132068	0	0	0	0	0
Park2	0.895337202	0.104662798	2.146456594	2.47E-07	3.11E-07	-0.27547795	-0.26903343	1.5195274	0	0	0	0	0
Bex6	0.895337202	0.104662798	2.146456594	8.09E-07	8.59E-07	-0.09159435	-0.10415459	1.5670668	0	0	0	0	0
Ctla4	0.895337202	0.104662798	2.146456594	5.00E-06	6.09E-06	-0.19708908	-0.20474243	1.5754238	0.009451796	0.013793103	0.009451796	0.010344828	0
Hsbp1l1	0.895337202	0.104662798	2.146456594	1.03E-07	1.30E-07	-0.3039569	-0.31406975	1.6114672	0	0	0	0	0
AI838599	0.895137082	0.104862918	2.144322835	1.47E-07	1.81E-07	-0.26997814	-0.26994896	1.5750955	0	0	0	0	0
Foxj1	0.895137082	0.104862918	2.144322835	1.82E-07	2.39E-07	-0.36873898	-0.36470032	1.574054	0	0	0	0	0
Pdcd1	0.895137082	0.104862918	2.144322835	1.43E-05	1.68E-05	-0.22239454	-0.21327972	1.5764602	0.005671077	0.013793103	0.003780718	0.013793103	0
Hspb8	0.895137082	0.104862918	2.144322835	1.17E-07	1.46E-07	-0.27581027	-0.272398	1.5101293	0	0	0	0	0
Tdrd12	0.895137082	0.104862918	2.144322835	2.27E-07	2.88E-07	-0.2804002	-0.29683495	1.4854661	0	0	0	0	0
Cilp2	0.894936962	0.105063038	2.142192668	3.91E-07	5.08E-07	-0.34302658	-0.33493805	1.5089986	0	0	0	0	0
Coro2a	0.894936962	0.105063038	2.142192668	1.35E-06	1.47E-06	-0.21265432	-0.20812416	1.4937222	0.001890359	0	0.001890359	0	0
Adgrv1	0.894936962	0.105063038	2.142192668	8.49E-07	1.06E-06	-0.27798158	-0.29733658	1.410949	0	0	0	0	0
Gm13652	0.894936962	0.105063038	2.142192668	3.15E-07	3.67E-07	-0.29017156	-0.26437378	1.661262	0	0	0	0	0
Plin1	0.894936962	0.105063038	2.142192668	1.06E-07	1.35E-07	-0.286074	-0.28837013	1.5334582	0	0	0	0	0
Ctla2a	0.894936962	0.105063038	2.142192668	2.25E-05	2.79E-05	-0.30906075	-0.3082428	1.5280683	0.04536862	0.055172414	0.041587902	0.037931034	0
Ly86	0.894936962	0.105063038	2.142192668	3.88E-07	4.79E-07	-0.24391517	-0.21683311	1.5579517	0.001890359	0	0.001890359	0	0
Pyroxd2	0.894736842	0.105263158	2.14006608	1.19E-06	1.52E-06	-0.36413878	-0.35186386	1.4391056	0	0.003448276	0	0.003448276	0
Hey1	0.894736842	0.105263158	2.14006608	3.14E-07	3.77E-07	-0.22757868	-0.23118782	1.5983521	0	0	0	0	0
Art3	0.894736842	0.105263158	2.14006608	3.74E-07	4.71E-07	-0.2804179	-0.28668213	1.4876132	0	0	0	0	0
Clec10a	0.894736842	0.105263158	2.14006608	1.16E-07	1.45E-07	-0.28013232	-0.28384018	1.5647384	0	0	0	0	0
Peg10	0.894736842	0.105263158	2.14006608	3.98E-07	4.57E-07	-0.15054558	-0.17165565	1.5647761	0	0	0	0	0
Ebi3	0.894536722	0.105463278	2.137943055	3.00E-07	3.75E-07	-0.261786	-0.23714828	1.5445654	0	0.003448276	0	0.003448276	0
Gm15402	0.894536722	0.105463278	2.137943055	1.74E-07	2.12E-07	-0.26245937	-0.25463104	1.494756	0	0	0	0	0
Pydc4	0.894536722	0.105463278	2.137943055	9.39E-06	1.15E-05	-0.27602294	-0.2640705	1.6242346	0.009451796	0.013793103	0.009451796	0.013793103	0
Ncam1	0.894536722	0.105463278	2.137943055	9.08E-07	1.00E-06	-0.18182872	-0.15598488	1.4864659	0	0	0	0	0
Gm20538	0.894536722	0.105463278	2.137943055	1.42E-07	1.76E-07	-0.26608732	-0.2790203	1.5144377	0	0	0	0	0
Gm17090	0.894536722	0.105463278	2.137943055	1.30E-07	1.67E-07	-0.30222407	-0.3063202	1.5841806	0	0	0	0	0
Nxnl2	0.894536722	0.105463278	2.137943055	1.85E-07	2.43E-07	-0.34647766	-0.34296036	1.4969131	0	0	0	0	0
Gm8369	0.894536722	0.105463278	2.137943055	5.30E-06	6.48E-06	-0.29222825	-0.3033638	1.5339881	0.003780718	0.003448276	0.003780718	0.003448276	0
Alcam	0.894536722	0.105463278	2.137943055	2.43E-06	2.59E-06	-0.050575797	-0.020507812	1.5716186	0	0.010344828	0	0.010344828	0
Plvap	0.894536722	0.105463278	2.137943055	1.24E-07	1.52E-07	-0.25118554	-0.23490715	1.60249	0	0	0	0	0
Nkx6-2	0.894336602	0.105663398	2.135823582	1.14E-07	1.43E-07	-0.27337953	-0.29384422	1.5352849	0	0	0	0	0
Ppp1r3fos	0.894336602	0.105663398	2.135823582	5.46E-07	6.61E-07	-0.24378653	-0.25210762	1.4745964	0	0.006896552	0	0.006896552	0
2810459M11Rik	0.894336602	0.105663398	2.135823582	2.09E-07	2.58E-07	-0.2493096	-0.25816536	1.5666286	0.001890359	0	0.001890359	0	0
Trbv21	0.894136482	0.105863518	2.133707645	2.74E-07	3.51E-07	-0.33965737	-0.32938385	1.5861121	0	0	0	0	0
Dnm3os	0.894136482	0.105863518	2.133707645	1.43E-07	1.79E-07	-0.26616538	-0.27477074	1.5214471	0	0	0	0	0
Slc1a7	0.894136482	0.105863518	2.133707645	1.08E-07	1.38E-07	-0.27394265	-0.27292824	1.5396253	0	0	0	0	0
RP23-89C10.2	0.894136482	0.105863518	2.133707645	8.61E-08	1.12E-07	-0.33338916	-0.31982803	1.577705	0	0	0	0	0
Eomes	0.894136482	0.105863518	2.133707645	5.71E-07	6.60E-07	-0.22427572	-0.20682907	1.5116925	0	0	0	0	0
Acsm2	0.894136482	0.105863518	2.133707645	2.13E-07	2.67E-07	-0.30565065	-0.31954765	1.3543988	0	0	0	0	0
Hs3st3b1	0.894136482	0.105863518	2.133707645	6.43E-06	7.88E-06	-0.36057612	-0.33028412	1.5887796	0.005671077	0.006896552	0.003780718	0.006896552	0
Adamts7	0.894136482	0.105863518	2.133707645	1.07E-07	1.33E-07	-0.26302925	-0.2714138	1.5104629	0.001890359	0	0.001890359	0	0
Gm26527	0.894136482	0.105863518	2.133707645	1.13E-07	1.45E-07	-0.30247146	-0.29909706	1.5508926	0	0	0	0	0
Gria2	0.893936362	0.106063638	2.131595232	3.90E-06	3.91E-06	-0.014847147	-0.011264801	1.5610162	0.013232514	0.003448276	0.009451796	0.003448276	0
Utf1	0.893936362	0.106063638	2.131595232	1.04E-07	1.30E-07	-0.2616727	-0.2686863	1.5957202	0	0.003448276	0	0.003448276	0
Strc	0.893936362	0.106063638	2.131595232	1.07E-07	1.36E-07	-0.28635043	-0.289917	1.5292003	0	0	0	0	0
Shtn1	0.893936362	0.106063638	2.131595232	1.73E-07	2.13E-07	-0.27303627	-0.25618172	1.5334725	0	0	0	0	0
Nab2	0.893936362	0.106063638	2.131595232	0.000257964	0.000281943	-0.1176579	-0.13221931	1.4707248	0.19281663	0.48965517	0.139886578	0.310344828	0
Gm10801	0.893936362	0.106063638	2.131595232	3.06E-06	3.17E-06	-0.22422464	-0.21764565	1.4678401	0	0.01724138	0	0.017241379	0
Gm16133	0.893936362	0.106063638	2.131595232	1.48E-07	1.88E-07	-0.32894477	-0.337862	1.521678	0	0	0	0	0
Tnfrsf13c	0.893736242	0.106263758	2.129486328	1.95E-07	2.28E-07	-0.2008251	-0.2123394	1.6262912	0	0	0	0	0
Pld1	0.893736242	0.106263758	2.129486328	4.36E-07	5.52E-07	-0.29912296	-0.29640007	1.4270716	0	0	0	0	0
RP24-143K11.2	0.893736242	0.106263758	2.129486328	2.37E-07	2.91E-07	-0.25880384	-0.27088547	1.5451447	0	0	0	0	0
Il18r1	0.893736242	0.106263758	2.129486328	3.47E-05	3.27E-05	-0.08226964	-0.06773567	1.5394325	0.08128545	0.093103446	0.062381853	0.062068966	0
Rec114	0.893736242	0.106263758	2.129486328	1.88E-07	2.44E-07	-0.287244	-0.26037788	1.6263418	0	0	0	0	0
Glrp1	0.893736242	0.106263758	2.129486328	2.67E-07	2.94E-07	-0.22125621	-0.21292496	1.5065162	0	0	0	0	0
Wdfy3	0.893536122	0.106463878	2.127380921	1.75E-07	2.10E-07	-0.27226216	-0.25627327	1.5887029	0	0	0	0	0
Gm44170	0.893536122	0.106463878	2.127380921	1.88E-07	2.30E-07	-0.28307483	-0.27518082	1.5558819	0	0	0	0	0
Sash1	0.893536122	0.106463878	2.127380921	3.66E-07	4.87E-07	-0.3291002	-0.3238411	1.5289376	0	0	0	0	0
Rhob	0.893536122	0.106463878	2.127380921	3.92E-07	4.61E-07	-0.2706161	-0.25071144	1.6080812	0	0	0	0	0
Fmo1	0.893336002	0.106663998	2.125278997	1.38E-07	1.69E-07	-0.27292418	-0.2602558	1.5582494	0	0	0	0	0
Grb10	0.893336002	0.106663998	2.125278997	1.18E-07	1.52E-07	-0.33150688	-0.3083458	1.5623025	0	0	0	0	0
Il11	0.893336002	0.106663998	2.125278997	1.97E-07	2.39E-07	-0.27222946	-0.27248	1.4286505	0	0	0	0	0
Ccl8	0.893336002	0.106663998	2.125278997	2.17E-07	2.63E-07	-0.25713438	-0.26465797	1.5417941	0	0	0	0	0
Gm37707	0.893336002	0.106663998	2.125278997	1.14E-07	1.43E-07	-0.30453873	-0.30155945	1.4464716	0	0	0	0	0
Traj58	0.893336002	0.106663998	2.125278997	2.30E-07	2.87E-07	-0.2874272	-0.28422165	1.5528098	0	0	0	0	0
Capsl	0.893135882	0.106864118	2.123180543	9.26E-07	1.07E-06	-0.20058289	-0.2286129	1.4752008	0.001890359	0	0.001890359	0	0
AI182371	0.893135882	0.106864118	2.123180543	1.35E-07	1.70E-07	-0.29553568	-0.31429863	1.5305645	0	0	0	0	0
AI849053	0.893135882	0.106864118	2.123180543	2.72E-07	3.45E-07	-0.32721996	-0.33054352	1.4607607	0	0	0	0	0
Ccl6	0.892935761	0.107064239	2.121085546	1.40E-07	1.70E-07	-0.23192292	-0.22109795	1.5090067	0	0	0	0	0
Zc3h12c	0.892935761	0.107064239	2.121085546	7.21E-07	9.28E-07	-0.33589852	-0.34457397	1.5050792	0	0.003448276	0	0.003448276	0
Gm19331	0.892935761	0.107064239	2.121085546	1.22E-07	1.53E-07	-0.31202525	-0.29909515	1.524034	0	0	0	0	0
Jag1	0.892935761	0.107064239	2.121085546	1.51E-07	1.81E-07	-0.23944193	-0.23494911	1.469432	0	0	0	0	0
Gm26632	0.892735641	0.107264359	2.118993992	3.03E-07	3.47E-07	-0.25229082	-0.23467827	1.5807816	0	0	0	0	0
Gml	0.892735641	0.107264359	2.118993992	1.53E-07	1.88E-07	-0.24393982	-0.2575302	1.5108064	0	0	0	0	0
Gm16253	0.892535521	0.107464479	2.116905869	2.02E-07	2.47E-07	-0.28416547	-0.29856682	1.5077454	0	0	0	0	0
Trib1	0.892535521	0.107464479	2.116905869	1.57E-05	1.83E-05	-0.16123033	-0.13957596	1.5725302	0.013232514	0.020689655	0.013232514	0.020689655	0
Fbll1	0.892535521	0.107464479	2.116905869	4.23E-07	4.80E-07	-0.16812569	-0.171669	1.5061738	0	0	0	0	0
Gm26812	0.892535521	0.107464479	2.116905869	1.16E-06	1.14E-06	-0.110148646	-0.110305786	1.4505831	0.001890359	0	0.001890359	0	0
Gm16231	0.892335401	0.107664599	2.114821163	2.06E-07	2.65E-07	-0.31960902	-0.32401085	1.488807	0	0	0	0	0
Gm6583	0.892335401	0.107664599	2.114821163	1.26E-07	1.58E-07	-0.29446703	-0.2793827	1.5775948	0	0	0	0	0
Gm42574	0.892335401	0.107664599	2.114821163	9.22E-08	1.15E-07	-0.26799265	-0.27877045	1.5230589	0	0	0	0	0
Gm28062	0.892335401	0.107664599	2.114821163	1.89E-07	2.42E-07	-0.3069459	-0.29458427	1.548654	0	0	0	0	0
Ifi27l2a	0.892335401	0.107664599	2.114821163	0.000132434	0.000167203	-0.29321057	-0.27654743	1.4634335	0.08128545	0.037931036	0.066162571	0.027586207	0
Gpr62	0.892335401	0.107664599	2.114821163	1.42E-07	1.78E-07	-0.2769335	-0.27948952	1.5494682	0	0	0	0	0
Psme2b	0.892335401	0.107664599	2.114821163	4.46E-06	5.63E-06	-0.3132881	-0.34074974	1.4507881	0.005671077	0	0.005671078	0	0
Nphp4	0.892335401	0.107664599	2.114821163	5.62E-07	6.69E-07	-0.215521	-0.24151611	1.4427644	0	0	0	0	0
Cst7	0.892335401	0.107664599	2.114821163	3.03E-06	3.39E-06	-0.14676991	-0.16465569	1.5475725	0.005671077	0.006896552	0.005671078	0.006896552	0
Gm16838	0.892335401	0.107664599	2.114821163	3.66E-07	4.79E-07	-0.3601133	-0.37119675	1.5049897	0	0	0	0	0
A430034D21Rik	0.892335401	0.107664599	2.114821163	1.12E-07	1.41E-07	-0.31888458	-0.31827927	1.5151194	0	0	0	0	0
Itgb3	0.892135281	0.107864719	2.112739862	1.96E-05	2.55E-05	-0.34741697	-0.36332703	1.5039947	0.009451796	0.010344828	0.009451796	0.010344828	0
Bst1	0.892135281	0.107864719	2.112739862	2.54E-07	3.31E-07	-0.32128754	-0.33452606	1.4448881	0	0	0	0	0
Mettl1	0.892135281	0.107864719	2.112739862	1.29E-05	1.36E-05	-0.06633436	-0.06521511	1.5354054	0.007561437	0.003448276	0.005671078	0.003448276	0
Mab21l2	0.892135281	0.107864719	2.112739862	2.86E-07	3.52E-07	-0.30538028	-0.30688477	1.5200763	0	0	0	0	0
4930540M05Rik	0.892135281	0.107864719	2.112739862	1.76E-07	2.25E-07	-0.2771848	-0.28110886	1.5046763	0	0	0	0	0
Cmpk2	0.892135281	0.107864719	2.112739862	2.70E-06	2.99E-06	-0.16657723	-0.15452385	1.4971781	0	0	0	0	0
Trav15-3	0.892135281	0.107864719	2.112739862	1.44E-07	1.79E-07	-0.27909508	-0.26786804	1.490858	0	0	0	0	0
Dazl	0.892135281	0.107864719	2.112739862	5.48E-07	6.97E-07	-0.3502504	-0.35012436	1.4250294	0	0	0	0	0
RP23-216D14.4	0.891935161	0.108064839	2.110661952	2.83E-07	3.59E-07	-0.32297793	-0.32814598	1.4810135	0	0	0	0	0
Tlr7	0.891935161	0.108064839	2.110661952	1.83E-06	2.32E-06	-0.2704524	-0.28650475	1.5379834	0.001890359	0	0.001890359	0	0
Cyp26a1	0.891935161	0.108064839	2.110661952	2.62E-07	3.37E-07	-0.35142148	-0.3492031	1.477539	0	0	0	0	0
Gm12744	0.891935161	0.108064839	2.110661952	1.05E-07	1.32E-07	-0.2882951	-0.29649544	1.4973114	0	0	0	0	0
Tbx21	0.891735041	0.108264959	2.108587422	2.18E-07	2.74E-07	-0.30475023	-0.2838993	1.4963096	0	0	0	0	0
2610204G07Rik	0.891735041	0.108264959	2.108587422	1.20E-06	1.41E-06	-0.24862295	-0.24209213	1.4838288	0.005671077	0	0.005671078	0	0
Gm13977	0.891735041	0.108264959	2.108587422	3.08E-07	3.60E-07	-0.19943237	-0.21422577	1.4786141	0.001890359	0	0.001890359	0	0
Zfp768	0.891735041	0.108264959	2.108587422	1.20E-07	1.47E-07	-0.25094578	-0.25699997	1.5114067	0.001890359	0	0.001890359	0	0
Rag1	0.891735041	0.108264959	2.108587422	0.000566751	0.0005175	0.1660499	0.15465832	1.4883697	0.35349718	0.19655173	0.211720227	0.134482759	0
Slurp1	0.891534921	0.108465079	2.106516257	1.18E-07	1.51E-07	-0.30369356	-0.29711723	1.5813125	0	0	0	0	0
E030044B06Rik	0.891534921	0.108465079	2.106516257	1.43E-07	1.78E-07	-0.28170815	-0.290514	1.4975353	0	0	0	0	0
Tnfrsf19	0.891534921	0.108465079	2.106516257	1.57E-06	1.91E-06	-0.24369188	-0.249506	1.41201	0.003780718	0	0.003780718	0	0
Spire2	0.891334801	0.108665199	2.104448447	1.67E-07	2.11E-07	-0.2991638	-0.31274986	1.5155733	0	0	0	0	0
Slc16a7	0.891334801	0.108665199	2.104448447	6.11E-07	6.98E-07	-0.20851192	-0.197649	1.5581002	0	0	0	0	0
Gm10300	0.891334801	0.108665199	2.104448447	1.26E-07	1.59E-07	-0.28334627	-0.2993946	1.492486	0	0	0	0	0
Fcrla	0.891134681	0.108865319	2.102383978	1.01E-07	1.26E-07	-0.29065362	-0.29496193	1.4996711	0	0	0	0	0
Nqo1	0.891134681	0.108865319	2.102383978	2.58E-07	3.30E-07	-0.32289732	-0.32740784	1.4947624	0	0	0	0	0
8030442B05Rik	0.891134681	0.108865319	2.102383978	9.96E-08	1.30E-07	-0.33318767	-0.3365078	1.5817384	0	0	0	0	0
Tspan9	0.891134681	0.108865319	2.102383978	5.98E-06	6.81E-06	-0.13140893	-0.12862587	1.5277973	0.001890359	0.006896552	0.001890359	0.006896552	0
Gm28513	0.891134681	0.108865319	2.102383978	5.34E-07	6.74E-07	-0.31037882	-0.31388474	1.4513155	0	0	0	0	0
Clec4n	0.891134681	0.108865319	2.102383978	3.54E-07	4.49E-07	-0.27769357	-0.2690277	1.4271551	0	0	0	0	0
Siglech	0.891134681	0.108865319	2.102383978	1.69E-07	2.03E-07	-0.27479672	-0.27851295	1.5033333	0	0	0	0	0
Trgv2	0.891134681	0.108865319	2.102383978	4.29E-06	4.81E-06	-0.22152731	-0.24246788	1.4170337	0.005671077	0	0.005671078	0	0
Gm32592	0.890934561	0.109065439	2.100322837	1.17E-07	1.47E-07	-0.29201746	-0.28672218	1.4970227	0	0.003448276	0	0.003448276	0
RP24-172H24.1	0.890934561	0.109065439	2.100322837	1.33E-07	1.63E-07	-0.26286817	-0.26132965	1.4770724	0	0	0	0	0
Oas3	0.890934561	0.109065439	2.100322837	1.07E-05	1.26E-05	-0.23144405	-0.23558617	1.4766697	0.007561437	0.006896552	0.007561437	0.006896552	0
Cpd	0.890934561	0.109065439	2.100322837	6.69E-07	7.74E-07	-0.2179807	-0.22255325	1.4663248	0	0	0	0	0
Gm16685	0.890934561	0.109065439	2.100322837	1.56E-07	1.92E-07	-0.29922643	-0.29548645	1.5446268	0	0	0	0	0
Ninj2	0.890734441	0.109265559	2.098265013	2.79E-07	3.49E-07	-0.2646623	-0.25953865	1.5610693	0	0	0	0	0
Kynu	0.890734441	0.109265559	2.098265013	1.19E-07	1.52E-07	-0.32120153	-0.31269073	1.5391825	0	0	0	0	0
Kirrel3	0.890734441	0.109265559	2.098265013	1.33E-07	1.71E-07	-0.32851234	-0.33244324	1.4443856	0	0	0	0	0
5033430I15Rik	0.890534321	0.109465679	2.096210493	4.87E-07	5.85E-07	-0.23675856	-0.2499218	1.4636277	0	0	0	0	0
Fam167a	0.890534321	0.109465679	2.096210493	3.32E-06	3.16E-06	0.02924489	0.04257202	1.4791555	0	0	0	0	0
Hpca	0.890334201	0.109665799	2.094159264	1.43E-07	1.80E-07	-0.27613974	-0.28342056	1.4354286	0	0	0	0	0
Sptb	0.890334201	0.109665799	2.094159264	9.09E-07	1.09E-06	-0.1900148	-0.18543053	1.3749923	0.001890359	0	0.001890359	0	0
Eps8l2	0.89013408	0.10986592	2.092111315	1.36E-07	1.74E-07	-0.3037861	-0.29328156	1.4381037	0.001890359	0	0.001890359	0	0
Atp2b4	0.89013408	0.10986592	2.092111315	2.55E-06	2.66E-06	-0.052568536	-0.043972015	1.4549322	0	0.006896552	0	0.006896552	0
Trav13d-4	0.89013408	0.10986592	2.092111315	9.61E-07	1.17E-06	-0.26241496	-0.26447296	1.5432432	0	0.003448276	0	0.003448276	0
Tc2n	0.88993396	0.11006604	2.090066633	2.03E-07	2.58E-07	-0.33457458	-0.34358978	1.3950667	0	0	0	0	0
Gm16045	0.88993396	0.11006604	2.090066633	2.72E-07	3.41E-07	-0.26685122	-0.2738552	1.4673094	0	0	0	0	0
Ccdc102a	0.88993396	0.11006604	2.090066633	4.12E-06	4.43E-06	-0.067985915	-0.08660984	1.4046205	0.009451796	0.006896552	0.009451796	0.006896552	0
Gm6377	0.88993396	0.11006604	2.090066633	1.50E-07	1.87E-07	-0.284026	-0.29248047	1.4530022	0	0	0	0	0
Gm36992	0.88993396	0.11006604	2.090066633	1.97E-07	2.37E-07	-0.23624194	-0.23674965	1.4699728	0	0	0	0	0
Kcnj8	0.88973384	0.11026616	2.088025206	1.47E-07	1.74E-07	-0.23305658	-0.2237072	1.5667644	0	0	0	0	0
Il1r1	0.88973384	0.11026616	2.088025206	1.72E-07	2.07E-07	-0.2941539	-0.27603912	1.5097744	0	0	0	0	0
Naalad2	0.88973384	0.11026616	2.088025206	5.39E-07	6.55E-07	-0.27354595	-0.28671074	1.414698	0	0	0	0	0
Ap1m2	0.88973384	0.11026616	2.088025206	5.16E-07	6.31E-07	-0.2772361	-0.2735672	1.4544888	0	0	0	0	0
Gm28872	0.88973384	0.11026616	2.088025206	1.38E-07	1.70E-07	-0.26283732	-0.26737595	1.4304117	0	0	0	0	0
Card10	0.88973384	0.11026616	2.088025206	5.96E-07	6.27E-07	-0.08875115	-0.09014511	1.3415396	0.001890359	0	0.001890359	0	0
Fscn1	0.88953372	0.11046628	2.085987022	8.35E-07	9.84E-07	-0.23841143	-0.20882416	1.4392889	0.001890359	0	0.001890359	0	0
Drc1	0.88953372	0.11046628	2.085987022	4.28E-06	4.27E-06	0.021284759	0.04027176	1.413175	0.001890359	0.003448276	0.001890359	0.003448276	0
Fsd1	0.88953372	0.11046628	2.085987022	1.44E-07	1.80E-07	-0.2682277	-0.2804489	1.456553	0	0	0	0	0
Kcnip2	0.88953372	0.11046628	2.085987022	1.88E-06	2.31E-06	-0.23925918	-0.24682045	1.4063952	0	0.013793103	0	0.013793103	0
Foxf1	0.8893336	0.1106664	2.08395207	1.80E-07	2.23E-07	-0.24463807	-0.21928978	1.4914073	0	0	0	0	0
Ttc30a2	0.88913348	0.11086652	2.081920337	1.54E-07	1.91E-07	-0.26674873	-0.27698517	1.4093533	0	0	0	0	0
4930553P18Rik	0.88913348	0.11086652	2.081920337	2.10E-07	2.58E-07	-0.24506554	-0.26151276	1.4085516	0.001890359	0	0.001890359	0	0
Fam163b	0.88913348	0.11086652	2.081920337	2.62E-06	2.96E-06	-0.18119189	-0.21753693	1.4387528	0.001890359	0	0.001890359	0	0
2210011C24Rik	0.88893336	0.11106664	2.079891812	1.66E-07	2.11E-07	-0.24514687	-0.21671104	1.5913913	0	0	0	0	0
Hes1	0.88893336	0.11106664	2.079891812	4.11E-06	4.64E-06	-0.2797897	-0.26167774	1.4656937	0.003780718	0	0.003780718	0	0
Derl3	0.88893336	0.11106664	2.079891812	1.75E-06	1.65E-06	-0.104924075	-0.07051468	1.563758	0.009451796	0	0.009451796	0	0
Abra	0.88873324	0.11126676	2.077866482	1.89E-07	2.39E-07	-0.27973515	-0.27526665	1.4460763	0.001890359	0	0.001890359	0	0
1700094J05Rik	0.88873324	0.11126676	2.077866482	1.34E-07	1.66E-07	-0.26012444	-0.26988792	1.4930687	0	0	0	0	0
Tshb	0.88873324	0.11126676	2.077866482	1.27E-07	1.57E-07	-0.23859745	-0.24312401	1.5413182	0	0	0	0	0
Vipr1	0.88873324	0.11126676	2.077866482	4.10E-06	4.81E-06	-0.2022475	-0.2032795	1.4641727	0.003780718	0.003448276	0.003780718	0.003448276	0
Slc40a1	0.88873324	0.11126676	2.077866482	2.69E-07	3.30E-07	-0.27770507	-0.30949402	1.4223279	0.001890359	0	0.001890359	0	0
Magi1	0.88873324	0.11126676	2.077866482	4.00E-07	4.68E-07	-0.1899653	-0.156456	1.4274786	0	0.003448276	0	0.003448276	0
Rbm47	0.88853312	0.11146688	2.075844337	8.36E-07	1.02E-06	-0.25616953	-0.2527485	1.5353585	0.001890359	0	0.001890359	0	0
Smim5	0.88853312	0.11146688	2.075844337	1.06E-06	1.18E-06	-0.19084692	-0.1876831	1.4287914	0	0	0	0	0
Padi6	0.88853312	0.11146688	2.075844337	1.29E-07	1.59E-07	-0.2661661	-0.2273655	1.517204	0	0	0	0	0
Jchain	0.88853312	0.11146688	2.075844337	6.53E-07	7.77E-07	-0.2542004	-0.26228523	1.4510291	0	0	0	0	0
Tln2	0.88853312	0.11146688	2.075844337	2.52E-07	3.15E-07	-0.3013335	-0.29898834	1.4086443	0	0	0	0	0
Ncmap	0.888333	0.111667	2.073825364	7.39E-07	9.60E-07	-0.30497953	-0.2867241	1.4631299	0	0	0	0	0
Zfp467	0.888333	0.111667	2.073825364	2.20E-05	2.59E-05	-0.22433172	-0.22280121	1.36801	0.04347826	0.006896552	0.041587902	0.006896552	0
Gm38293	0.888333	0.111667	2.073825364	4.16E-07	5.24E-07	-0.2857309	-0.2837143	1.4503015	0	0	0	0	0
Gm11008	0.888333	0.111667	2.073825364	1.59E-07	2.03E-07	-0.28188863	-0.28920364	1.4436387	0.001890359	0	0.001890359	0	0
Tomm20l	0.88813288	0.11186712	2.071809552	1.98E-07	2.40E-07	-0.23907147	-0.23468018	1.4822991	0	0	0	0	0
Gm21972	0.88813288	0.11186712	2.071809552	1.73E-07	2.14E-07	-0.28777033	-0.2927513	1.4448154	0	0	0	0	0
Smpd3	0.88813288	0.11186712	2.071809552	1.86E-07	2.27E-07	-0.26262236	-0.26533508	1.4603857	0	0	0	0	0
BC049352	0.88813288	0.11186712	2.071809552	4.61E-07	5.86E-07	-0.31182837	-0.33116722	1.3510454	0.001890359	0	0.001890359	0	0
Gpr183	0.88813288	0.11186712	2.071809552	7.57E-05	8.94E-05	-0.25655317	-0.243536	1.3798946	0.039697543	0.044827588	0.037807183	0.044827586	0
Aldoc	0.88793276	0.11206724	2.06979689	5.59E-07	7.10E-07	-0.3175442	-0.30706978	1.4879447	0	0	0	0	0
Hsd3b2	0.88793276	0.11206724	2.06979689	2.95E-07	3.74E-07	-0.31327865	-0.31877708	1.5335995	0	0	0	0	0
Tesc	0.88793276	0.11206724	2.06979689	5.78E-05	7.49E-05	-0.300252	-0.26326656	1.5258254	0.032136105	0.044827588	0.032136106	0.037931034	0
Socs2	0.88793276	0.11206724	2.06979689	7.58E-07	9.27E-07	-0.2701007	-0.2506485	1.4414549	0	0	0	0	0
Car12	0.88793276	0.11206724	2.06979689	1.74E-06	1.94E-06	-0.19220614	-0.22651291	1.2928232	0.001890359	0	0.001890359	0	0
Il13ra1	0.88773264	0.11226736	2.067787365	1.47E-07	1.80E-07	-0.25842243	-0.2650051	1.4045078	0	0	0	0	0
Trav11n	0.88773264	0.11226736	2.067787365	7.37E-07	8.77E-07	-0.21083663	-0.23020744	1.447811	0	0.003448276	0	0.003448276	0
Gm20750	0.88773264	0.11226736	2.067787365	2.61E-07	3.25E-07	-0.27103004	-0.27425957	1.4254615	0	0	0	0	0
Ccdc122	0.88773264	0.11226736	2.067787365	5.37E-07	6.85E-07	-0.3336886	-0.36233902	1.4262583	0	0	0	0	0
Gm10941	0.88773264	0.11226736	2.067787365	3.54E-07	4.38E-07	-0.30433476	-0.3050785	1.4794297	0	0	0	0	0
St18	0.88753252	0.11246748	2.065780967	1.23E-07	1.53E-07	-0.24605429	-0.25481987	1.4341202	0	0	0	0	0
Ly6c1	0.88753252	0.11246748	2.065780967	5.11E-06	5.69E-06	-0.21506043	-0.20282745	1.4126606	0.005671077	0.013793103	0.005671078	0.010344828	0
Elavl3	0.88753252	0.11246748	2.065780967	6.41E-07	8.12E-07	-0.2749721	-0.2908306	1.3809335	0	0	0	0	0
Slc7a5	0.88753252	0.11246748	2.065780967	7.70E-06	7.67E-06	-0.031805057	-0.057157516	1.4160951	0.009451796	0.003448276	0.009451796	0.003448276	0
Rnf208	0.88753252	0.11246748	2.065780967	4.31E-07	5.34E-07	-0.2798291	-0.2967434	1.3773746	0	0	0	0	0
Acot5	0.88753252	0.11246748	2.065780967	1.42E-07	1.80E-07	-0.30435964	-0.30706024	1.4487214	0	0	0	0	0
Clec12a	0.88753252	0.11246748	2.065780967	1.77E-06	1.83E-06	-0.008671945	-0.012117386	1.4872732	0.001890359	0	0.001890359	0	0
Gm26837	0.88753252	0.11246748	2.065780967	1.34E-07	1.70E-07	-0.31030896	-0.30028152	1.4187177	0	0.003448276	0	0.003448276	0
Gm42450	0.887332399	0.112667601	2.063777685	1.39E-07	1.72E-07	-0.2804266	-0.2718258	1.5050012	0	0	0	0	0
Scd1	0.887332399	0.112667601	2.063777685	2.84E-07	3.29E-07	-0.24340376	-0.24054527	1.4642714	0	0	0	0	0
Gm33370	0.887132279	0.112867721	2.061777506	1.44E-07	1.86E-07	-0.33292916	-0.32438278	1.4456526	0	0.003448276	0	0.003448276	0
Rimkla	0.887132279	0.112867721	2.061777506	4.20E-07	5.13E-07	-0.27391523	-0.27450562	1.4505413	0	0	0	0	0
Dcbld1	0.887132279	0.112867721	2.061777506	2.48E-07	2.94E-07	-0.22359712	-0.21055222	1.4947189	0	0	0	0	0
Cdhr4	0.887132279	0.112867721	2.061777506	4.54E-07	5.53E-07	-0.26745263	-0.29068756	1.3460007	0.001890359	0	0.001890359	0	0
RP24-445D7.2	0.887132279	0.112867721	2.061777506	1.30E-06	1.55E-06	-0.216991	-0.22205734	1.3574108	0	0	0	0	0
Atp8b4	0.887132279	0.112867721	2.061777506	5.16E-06	5.35E-06	-0.065049104	-0.06962395	1.3842875	0.001890359	0.003448276	0.001890359	0.003448276	0
Clcf1	0.886932159	0.113067841	2.05978042	5.82E-06	6.23E-06	-0.0775317	-0.080350876	1.459784	0.003780718	0.006896552	0.003780718	0.006896552	0
Neb	0.886932159	0.113067841	2.05978042	1.89E-06	2.37E-06	-0.34167904	-0.32488823	1.4247991	0.001890359	0	0.001890359	0	0
Gucy1b3	0.886932159	0.113067841	2.05978042	4.98E-07	5.78E-07	-0.17559476	-0.182518	1.4767449	0	0	0	0	0
Ncf4	0.886732039	0.113267961	2.057786416	2.15E-06	2.69E-06	-0.26964518	-0.25901031	1.4459085	0	0.006896552	0	0.006896552	0
Gm3739	0.886732039	0.113267961	2.057786416	9.34E-07	1.13E-06	-0.25120384	-0.24523354	1.4582574	0.001890359	0.003448276	0.001890359	0.003448276	0
Lilrb4a	0.886732039	0.113267961	2.057786416	1.74E-07	2.20E-07	-0.3070454	-0.29001427	1.5204422	0	0	0	0	0
Cpxm1	0.886732039	0.113267961	2.057786416	1.28E-06	1.46E-06	-0.1751215	-0.17708015	1.5923679	0	0	0	0	0
Filip1	0.886732039	0.113267961	2.057786416	4.10E-07	5.26E-07	-0.35116872	-0.35762978	1.3849628	0.001890359	0	0.001890359	0	0
4930471C06Rik	0.886531919	0.113468081	2.055795482	1.50E-07	1.78E-07	-0.26889536	-0.26931953	1.4127293	0	0	0	0	0
Prg4	0.886531919	0.113468081	2.055795482	2.50E-07	3.11E-07	-0.2760089	-0.30507278	1.4178641	0.001890359	0	0.001890359	0	0
Lgmn	0.886531919	0.113468081	2.055795482	1.00E-05	1.22E-05	-0.28943643	-0.29758263	1.4249979	0.011342155	0.006896552	0.011342155	0.006896552	0
Apoc1	0.886331799	0.113668201	2.053807609	7.42E-07	8.60E-07	-0.2589928	-0.23909187	1.4695978	0.001890359	0.006896552	0.001890359	0.006896552	0
Slc16a2	0.886331799	0.113668201	2.053807609	8.67E-07	1.05E-06	-0.22331662	-0.21644974	1.4688736	0	0	0	0	0
Map3k8	0.886331799	0.113668201	2.053807609	7.95E-06	9.11E-06	-0.17894831	-0.18603706	1.4093089	0.005671077	0	0.003780718	0	0
Pbx3	0.886331799	0.113668201	2.053807609	1.49E-06	1.63E-06	-0.08086669	-0.07887077	1.4234535	0.003780718	0	0.003780718	0	0
Tnfrsf4	0.886131679	0.113868321	2.051822783	1.15E-05	1.48E-05	-0.28382364	-0.26874733	1.4092529	0.013232514	0.013793103	0.011342155	0.013793103	0
Spata25	0.886131679	0.113868321	2.051822783	1.20E-07	1.52E-07	-0.28629714	-0.28763962	1.461678	0	0	0	0	0
Fhl1	0.885931559	0.114068441	2.049840996	1.57E-07	1.96E-07	-0.3100519	-0.3104	1.4188812	0	0	0	0	0
Ms4a1	0.885931559	0.114068441	2.049840996	3.71E-07	4.55E-07	-0.26079145	-0.27342415	1.4502492	0	0	0	0	0
A830018L16Rik	0.885931559	0.114068441	2.049840996	1.75E-07	2.10E-07	-0.2050073	-0.22509003	1.3343663	0	0	0	0	0
Trav13n-3	0.885931559	0.114068441	2.049840996	3.92E-06	4.05E-06	-0.09377471	-0.07728195	1.3941845	0.001890359	0	0.001890359	0	0
Grik4	0.885931559	0.114068441	2.049840996	3.13E-07	3.81E-07	-0.23421922	-0.23109627	1.4332988	0	0.003448276	0	0.003448276	0
Ly6d	0.885931559	0.114068441	2.049840996	0.000271599	0.000244544	0.13105501	0.11358261	1.4469539	0.28922495	0.2413793	0.141776938	0.113793103	0
Slc17a7	0.885731439	0.114268561	2.047862235	3.00E-07	3.76E-07	-0.30454305	-0.29899025	1.5251254	0	0	0	0	0
Tmie	0.885731439	0.114268561	2.047862235	2.11E-05	2.19E-05	-0.08730028	-0.10698509	1.489352	0.017013233	0.037931036	0.015122873	0.031034483	0
Gm15340	0.885731439	0.114268561	2.047862235	0.000134069	0.000124997	0.10698114	0.09363079	1.4222906	0.0926276	0.1275862	0.081285444	0.110344828	0
Amica1	0.885731439	0.114268561	2.047862235	4.33E-06	4.73E-06	-0.14684455	-0.11101532	1.434069	0	0.003448276	0	0.003448276	0
Wnk2	0.885731439	0.114268561	2.047862235	1.18E-07	1.49E-07	-0.2795252	-0.26508713	1.4568992	0	0	0	0	0
Gm10644	0.885531319	0.114468681	2.04588649	5.02E-07	6.28E-07	-0.27401248	-0.27287674	1.4423714	0	0	0	0	0
Sardh	0.885531319	0.114468681	2.04588649	2.19E-06	2.61E-06	-0.21363221	-0.21541405	1.3861612	0.001890359	0.003448276	0.001890359	0.003448276	0
Gm15239	0.885531319	0.114468681	2.04588649	1.68E-07	2.05E-07	-0.26223305	-0.25806046	1.4484595	0	0	0	0	0
Elovl4	0.885531319	0.114468681	2.04588649	1.49E-07	1.79E-07	-0.20902354	-0.2066288	1.4465239	0	0	0	0	0
Angptl4	0.885531319	0.114468681	2.04588649	2.47E-06	2.48E-06	-0.014315199	-0.025371552	1.4602877	0.001890359	0.013793103	0.001890359	0.013793103	0
S100b	0.885331199	0.114668801	2.043913751	2.90E-07	3.51E-07	-0.26754296	-0.25740623	1.4067549	0	0	0	0	0
BC018473	0.885331199	0.114668801	2.043913751	1.93E-07	2.31E-07	-0.2579014	-0.2677555	1.4148917	0	0	0	0	0
Ikzf2	0.885131079	0.114868921	2.041944006	0.000895665	0.000879027	0.09068337	0.07404423	1.4121838	0.70699435	1.1310345	0.379962193	0.496551724	0
Grip1	0.885131079	0.114868921	2.041944006	3.43E-07	4.26E-07	-0.28080007	-0.2791233	1.429983	0	0	0	0	0
Scx	0.885131079	0.114868921	2.041944006	1.41E-07	1.74E-07	-0.2725563	-0.2724533	1.3948312	0	0	0	0	0
Sh3tc1	0.885131079	0.114868921	2.041944006	5.60E-07	6.91E-07	-0.32207543	-0.3086605	1.3742654	0	0.003448276	0	0.003448276	0
Ltf	0.885131079	0.114868921	2.041944006	1.52E-06	1.67E-06	-0.24337469	-0.23521614	1.4772623	0.001890359	0	0.001890359	0	0
Gm10550	0.885131079	0.114868921	2.041944006	1.43E-07	1.79E-07	-0.28223348	-0.2789402	1.4029438	0	0	0	0	0
Lcn2	0.885131079	0.114868921	2.041944006	1.35E-06	1.54E-06	-0.23714739	-0.23007584	1.3759736	0.001890359	0	0.001890359	0	0
Ccr7	0.884930959	0.115069041	2.039977245	9.48E-05	0.00011187	-0.2067102	-0.21711254	1.3675429	0.077504724	0.11724138	0.073724008	0.1	0
Trav6n-5	0.884930959	0.115069041	2.039977245	6.47E-07	7.49E-07	-0.20332678	-0.2075119	1.4362172	0	0	0	0	0
Tubb3	0.884930959	0.115069041	2.039977245	3.87E-06	4.05E-06	-0.04689721	-0.04891014	1.4368587	0	0.003448276	0	0.003448276	0
4932443L11Rik	0.884930959	0.115069041	2.039977245	2.06E-07	2.50E-07	-0.2369795	-0.24596786	1.4253399	0	0	0	0	0
Phldb2	0.884930959	0.115069041	2.039977245	4.92E-07	5.77E-07	-0.21665321	-0.20897102	1.3643944	0	0	0	0	0
Mybl1	0.884930959	0.115069041	2.039977245	4.82E-07	5.90E-07	-0.2890402	-0.27000046	1.4258935	0	0.003448276	0	0.003448276	0
Gm10425	0.884930959	0.115069041	2.039977245	2.98E-07	3.53E-07	-0.23183988	-0.22812843	1.4201534	0	0	0	0	0
Itgax	0.884530718	0.115469282	2.036052633	2.85E-07	3.39E-07	-0.21610662	-0.24069786	1.3471758	0	0	0	0	0
Chrm3	0.884530718	0.115469282	2.036052633	4.18E-07	5.27E-07	-0.29521376	-0.29520035	1.3415715	0.003780718	0	0.003780718	0	0
Gm14762	0.884330598	0.115669402	2.034094761	7.84E-07	8.96E-07	-0.1741562	-0.18912888	1.2815244	0	0	0	0	0
Npnt	0.884330598	0.115669402	2.034094761	2.45E-07	3.12E-07	-0.29214862	-0.25639534	1.5569799	0	0	0	0	0
Btnl9	0.884130478	0.115869522	2.032139831	1.27E-07	1.61E-07	-0.28285882	-0.28565407	1.4677415	0	0	0	0	0
1700001O22Rik	0.884130478	0.115869522	2.032139831	3.60E-07	4.23E-07	-0.21848659	-0.21000671	1.4675243	0.001890359	0	0.001890359	0	0
Cxcl9	0.884130478	0.115869522	2.032139831	4.89E-07	5.98E-07	-0.26940042	-0.27474976	1.4247972	0	0.003448276	0	0.003448276	0
5430421N21Rik	0.884130478	0.115869522	2.032139831	4.04E-07	4.86E-07	-0.22574936	-0.21487427	1.4148507	0.003780718	0	0.003780718	0	0
Rag2	0.884130478	0.115869522	2.032139831	7.33E-05	6.56E-05	0.15437284	0.1673832	1.4029711	0.096408315	0.024137931	0.079395085	0.020689655	0
Pde4a	0.884130478	0.115869522	2.032139831	9.06E-07	1.08E-06	-0.21591732	-0.2199955	1.3347793	0	0.003448276	0	0.003448276	0
Gm42420	0.883930358	0.116069642	2.030187833	1.48E-07	1.81E-07	-0.27384058	-0.26908875	1.4032038	0	0	0	0	0
Tnip2	0.883930358	0.116069642	2.030187833	2.47E-05	2.71E-05	-0.10886593	-0.10686302	1.2753805	0.030245747	0.01724138	0.028355388	0.017241379	0
Ldlrad1	0.883930358	0.116069642	2.030187833	1.56E-07	1.93E-07	-0.2646109	-0.25652885	1.4231765	0	0	0	0	0
Rasl2-9	0.883930358	0.116069642	2.030187833	2.27E-07	2.64E-07	-0.23623495	-0.23937035	1.4268101	0	0	0	0	0
B4galt2	0.883930358	0.116069642	2.030187833	1.96E-07	2.38E-07	-0.25439304	-0.2372551	1.3683441	0	0	0	0	0
Gbp6-1	0.883730238	0.116269762	2.028238756	8.49E-06	9.26E-06	-0.12686318	-0.11926842	1.4955164	0.009451796	0.003448276	0.009451796	0.003448276	0
Xaf1	0.883730238	0.116269762	2.028238756	4.23E-05	4.76E-05	-0.16521074	-0.17895126	1.3572295	0.06427221	0.03448276	0.058601134	0.034482759	0
Trav6d-4	0.883730238	0.116269762	2.028238756	1.36E-06	1.53E-06	-0.18354338	-0.16011429	1.384043	0.001890359	0	0.001890359	0	0
Pus7	0.883730238	0.116269762	2.028238756	7.60E-06	7.78E-06	-0.030527169	-0.034557343	1.3007529	0.009451796	0.006896552	0.007561437	0.006896552	0
Rbm24	0.883730238	0.116269762	2.028238756	2.53E-05	2.42E-05	0.060174406	0.027528763	1.3887441	0.030245747	0.027586207	0.026465028	0.020689655	0
Gm43400	0.883530118	0.116469882	2.026292591	1.97E-07	2.50E-07	-0.31707034	-0.3042183	1.439878	0	0	0	0	0
Cpeb3	0.883530118	0.116469882	2.026292591	2.43E-07	3.00E-07	-0.2532079	-0.26143074	1.4155469	0	0	0	0	0
Teddm1a	0.883530118	0.116469882	2.026292591	1.71E-07	2.10E-07	-0.278682	-0.27983665	1.387174	0.001890359	0	0.001890359	0	0
Gm42949	0.883530118	0.116469882	2.026292591	1.44E-07	1.79E-07	-0.25476876	-0.25787735	1.3214298	0	0	0	0	0
Fam129a	0.883530118	0.116469882	2.026292591	1.79E-06	2.14E-06	-0.23726563	-0.23576546	1.3757538	0.001890359	0	0.001890359	0	0
Gm15612	0.883530118	0.116469882	2.026292591	1.46E-07	1.84E-07	-0.2711498	-0.24741554	1.4688534	0	0	0	0	0
Adora3	0.883530118	0.116469882	2.026292591	3.17E-07	3.93E-07	-0.3064727	-0.3173828	1.4575282	0	0	0	0	0
Igkc	0.883329998	0.116670002	2.024349326	3.65E-06	4.18E-06	-0.21798578	-0.21419525	1.3836302	0.001890359	0	0.001890359	0	0
Slc9a5	0.883329998	0.116670002	2.024349326	7.98E-07	8.90E-07	-0.15058725	-0.15125656	1.3609234	0	0	0	0	0
A930003A15Rik	0.883329998	0.116670002	2.024349326	2.76E-05	2.65E-05	0.078435436	0.09505844	1.3639361	0.017013233	0.003448276	0.017013233	0.003448276	0
D8Ertd82e	0.883129878	0.116870122	2.022408952	9.28E-06	1.12E-05	-0.27542275	-0.2649784	1.4241899	0.007561437	0.003448276	0.007561437	0.003448276	0
Napsa	0.883129878	0.116870122	2.022408952	1.91E-07	2.48E-07	-0.35602215	-0.33259964	1.4876798	0	0	0	0	0
Yipf7	0.883129878	0.116870122	2.022408952	1.41E-07	1.71E-07	-0.23487408	-0.23579597	1.3827881	0	0	0	0	0
Spef2	0.883129878	0.116870122	2.022408952	2.80E-06	3.44E-06	-0.29129452	-0.30010605	1.334738	0.001890359	0	0.001890359	0	0
Cdh10	0.883129878	0.116870122	2.022408952	2.09E-07	2.36E-07	-0.24702102	-0.23484802	1.4047595	0	0	0	0	0
4833407H14Rik	0.883129878	0.116870122	2.022408952	3.07E-06	3.52E-06	-0.16790935	-0.14337158	1.459535	0.003780718	0.003448276	0.003780718	0.003448276	0
Gm38155	0.882929758	0.117070242	2.020471459	2.46E-07	3.07E-07	-0.2927918	-0.31178284	1.3966416	0.001890359	0	0.001890359	0	0
Tfcp2l1	0.882929758	0.117070242	2.020471459	1.41E-07	1.79E-07	-0.27341515	-0.24402809	1.4632171	0	0	0	0	0
Gm26826	0.882929758	0.117070242	2.020471459	1.90E-06	2.28E-06	-0.21116562	-0.1941433	1.3567562	0	0.003448276	0	0.003448276	0
Micall2	0.882929758	0.117070242	2.020471459	2.24E-07	2.67E-07	-0.2661427	-0.2580948	1.388504	0	0	0	0	0
Rbpms	0.882929758	0.117070242	2.020471459	2.05E-06	2.24E-06	-0.2033486	-0.20449829	1.2841393	0.001890359	0	0.001890359	0	0
Metrnl	0.882929758	0.117070242	2.020471459	3.63E-07	4.35E-07	-0.1929197	-0.17995834	1.4595369	0	0	0	0	0
Gm26691	0.882929758	0.117070242	2.020471459	1.46E-07	1.82E-07	-0.2662117	-0.26862526	1.4252933	0	0	0	0	0
Golm1	0.882929758	0.117070242	2.020471459	5.78E-07	6.42E-07	-0.17616777	-0.16275597	1.3948767	0	0	0	0	0
Gm43352	0.882929758	0.117070242	2.020471459	9.37E-05	9.60E-05	-0.024955707	-0.013912201	1.4008716	0.07183365	0.10344828	0.054820416	0.093103448	0
Gm17039	0.882729638	0.117270362	2.018536837	3.91E-07	4.73E-07	-0.2286246	-0.23426056	1.3763149	0	0.003448276	0	0.003448276	0
5033403F01Rik	0.882729638	0.117270362	2.018536837	5.42E-07	6.53E-07	-0.24810761	-0.2546215	1.3263104	0	0	0	0	0
Siglec1	0.882729638	0.117270362	2.018536837	3.62E-07	4.41E-07	-0.3116058	-0.3082161	1.3565453	0	0	0	0	0
C230029F24Rik	0.882729638	0.117270362	2.018536837	1.20E-07	1.49E-07	-0.26557714	-0.24329185	1.4652051	0	0	0	0	0
Lrrc75aos2	0.882729638	0.117270362	2.018536837	1.82E-06	2.07E-06	-0.16278325	-0.15418625	1.2994472	0	0	0	0	0
Gm4070	0.882729638	0.117270362	2.018536837	5.50E-06	6.21E-06	-0.20430727	-0.20721054	1.3034767	0.005671077	0	0.005671078	0	0
Gm26858	0.882529518	0.117470482	2.016605075	2.05E-07	2.49E-07	-0.25523743	-0.2627945	1.3620769	0	0.003448276	0	0.003448276	0
Endou	0.882529518	0.117470482	2.016605075	0.00030643	0.000269611	0.18977411	0.20787811	1.2672135	0.27032137	0.23448277	0.198487713	0.186206897	0
Gm30214	0.882529518	0.117470482	2.016605075	4.25E-06	4.60E-06	-0.110840745	-0.10016823	1.4156545	0.001890359	0.013793103	0.001890359	0.006896552	0
Med9os	0.882329398	0.117670602	2.014676164	2.30E-07	2.75E-07	-0.23711714	-0.19636726	1.4025772	0	0	0	0	0
Ubd	0.882329398	0.117670602	2.014676164	4.93E-07	6.10E-07	-0.31600645	-0.32336235	1.2863567	0	0	0	0	0
Gna15	0.882329398	0.117670602	2.014676164	6.31E-07	7.09E-07	-0.1332608	-0.13393211	1.4367089	0	0	0	0	0
Trdv1	0.882129278	0.117870722	2.012750094	7.82E-06	8.36E-06	-0.13453025	-0.12615776	1.3892335	0	0.013793103	0	0.010344828	0
Gm17080	0.882129278	0.117870722	2.012750094	3.98E-07	4.54E-07	-0.18889298	-0.14642525	1.441577	0	0	0	0	0
Tgfb3	0.882129278	0.117870722	2.012750094	1.52E-06	1.59E-06	-0.14380984	-0.12940407	1.3243365	0	0	0	0	0
Bhlhe41	0.882129278	0.117870722	2.012750094	2.88E-07	3.56E-07	-0.26592284	-0.27044106	1.3301306	0.001890359	0	0.001890359	0	0
Cgn	0.881929157	0.118070843	2.010826855	2.73E-07	3.26E-07	-0.23402555	-0.24022675	1.394078	0	0	0	0	0
Gm15690	0.881929157	0.118070843	2.010826855	1.74E-07	2.11E-07	-0.23040839	-0.24111557	1.4053689	0	0	0	0	0
Drc7	0.881729037	0.118270963	2.008906437	1.59E-07	1.96E-07	-0.26381013	-0.2663765	1.4138923	0	0	0	0	0
RP23-353F16.3	0.881729037	0.118270963	2.008906437	1.97E-07	2.30E-07	-0.21135555	-0.22141647	1.3304232	0	0	0	0	0
Tnp2	0.881729037	0.118270963	2.008906437	1.81E-06	1.95E-06	-0.16470088	-0.12831879	1.4408218	0	0	0	0	0
Rab25	0.881528917	0.118471083	2.00698883	5.63E-07	6.58E-07	-0.22041081	-0.23402596	1.2936187	0	0	0	0	0
Gm4221	0.881528917	0.118471083	2.00698883	1.68E-07	2.01E-07	-0.21541132	-0.22290802	1.3499576	0.001890359	0	0.001890359	0	0
Gm648	0.881528917	0.118471083	2.00698883	1.60E-07	1.99E-07	-0.26257247	-0.25419617	1.3585147	0	0	0	0	0
Atcay	0.881528917	0.118471083	2.00698883	4.82E-06	5.60E-06	-0.22958006	-0.23321724	1.2745146	0.001890359	0.006896552	0.001890359	0.006896552	0
Ltbr	0.881528917	0.118471083	2.00698883	1.65E-07	1.98E-07	-0.24026781	-0.23968697	1.3785816	0	0	0	0	0
Litaf	0.881328797	0.118671203	2.005074026	1.73E-06	1.99E-06	-0.22676623	-0.23848915	1.3566551	0	0	0	0	0
2900026A02Rik	0.881328797	0.118671203	2.005074026	1.06E-06	1.18E-06	-0.17396408	-0.18484116	1.2607095	0	0.003448276	0	0.003448276	0
Cebpa	0.881328797	0.118671203	2.005074026	2.10E-07	2.54E-07	-0.23983137	-0.22234344	1.4847498	0	0	0	0	0
Adig	0.881328797	0.118671203	2.005074026	1.67E-07	2.03E-07	-0.24626869	-0.24358368	1.3707795	0	0	0	0	0
BC048609	0.881128677	0.118871323	2.003162014	2.74E-07	3.45E-07	-0.31117225	-0.31295013	1.3914428	0.003780718	0	0.003780718	0	0
Nxf2	0.881128677	0.118871323	2.003162014	3.58E-07	4.34E-07	-0.27018008	-0.27837944	1.2719975	0	0	0	0	0
Eno3	0.881128677	0.118871323	2.003162014	1.02E-05	1.17E-05	-0.1357951	-0.10998726	1.4029279	0.005671077	0.01724138	0.005671078	0.017241379	0
C1qb	0.881128677	0.118871323	2.003162014	1.37E-06	1.63E-06	-0.26203158	-0.2563343	1.3610363	0	0	0	0	0
Klra9	0.881128677	0.118871323	2.003162014	4.00E-07	4.67E-07	-0.251802	-0.24655342	1.3691404	0	0	0	0	0
Gm12905	0.880928557	0.119071443	2.001252784	3.13E-07	3.72E-07	-0.23259473	-0.23451424	1.3025193	0	0	0	0	0
2600006K01Rik	0.880928557	0.119071443	2.001252784	3.79E-07	4.39E-07	-0.179767	-0.18305588	1.404609	0.001890359	0	0.001890359	0	0
8430432A02Rik	0.880928557	0.119071443	2.001252784	3.21E-07	3.84E-07	-0.21989581	-0.22955322	1.3321595	0	0	0	0	0
Gm10399	0.880728437	0.119271563	1.999346327	1.59E-07	1.92E-07	-0.22669782	-0.22132301	1.3559924	0	0	0	0	0
Ggt1	0.880728437	0.119271563	1.999346327	1.90E-06	2.09E-06	-0.119634174	-0.113069534	1.367985	0	0.003448276	0	0.003448276	0
Trav20	0.880728437	0.119271563	1.999346327	5.53E-07	6.53E-07	-0.26954806	-0.27821922	1.3087467	0	0	0	0	0
Pax7	0.880528317	0.119471683	1.997442634	7.69E-07	8.20E-07	-0.09065875	-0.075862885	1.2749472	0	0	0	0	0
Gm37229	0.880528317	0.119471683	1.997442634	2.70E-07	3.13E-07	-0.15837824	-0.1723404	1.3283349	0.003780718	0	0.001890359	0	0
Dtx1	0.880528317	0.119471683	1.997442634	1.60E-05	1.81E-05	-0.16709615	-0.14400864	1.4131591	0.011342155	0.003448276	0.011342155	0.003448276	0
Gm17455	0.880528317	0.119471683	1.997442634	1.84E-06	2.21E-06	-0.275492	-0.28936005	1.2715843	0	0	0	0	0
Stra8	0.880528317	0.119471683	1.997442634	4.33E-07	5.13E-07	-0.20416771	-0.18849182	1.4040667	0	0.006896552	0	0.006896552	0
Ppargc1a	0.880528317	0.119471683	1.997442634	3.26E-07	4.03E-07	-0.27859983	-0.24916458	1.4129943	0	0	0	0	0
Mcidas	0.880328197	0.119671803	1.995541695	2.03E-07	2.45E-07	-0.22896409	-0.2087326	1.3871369	0	0	0	0	0
Gm16894	0.880328197	0.119671803	1.995541695	4.97E-07	5.78E-07	-0.22265013	-0.23000526	1.3238279	0.001890359	0	0.001890359	0	0
Tnip3	0.880328197	0.119671803	1.995541695	7.45E-07	8.39E-07	-0.15447374	-0.14172935	1.3567054	0	0	0	0	0
Gm3086	0.880128077	0.119871923	1.993643501	1.98E-05	1.89E-05	0.09798649	0.09841061	1.3169972	0.02457467	0.01724138	0.024574669	0.017241379	0
G430095P16Rik	0.880128077	0.119871923	1.993643501	4.08E-06	4.86E-06	-0.2204051	-0.21722984	1.3831923	0.007561437	0.003448276	0.007561437	0.003448276	0
Gdap1l1	0.880128077	0.119871923	1.993643501	3.48E-07	4.05E-07	-0.18454374	-0.20674133	1.3532046	0	0	0	0	0
Gm15512	0.880128077	0.119871923	1.993643501	9.90E-08	1.28E-07	-0.30009753	-0.27270317	1.5131992	0	0	0	0	0
Tiam2	0.880128077	0.119871923	1.993643501	6.84E-07	7.99E-07	-0.24418055	-0.23911858	1.3669037	0	0	0	0	0
Trav1	0.880128077	0.119871923	1.993643501	1.58E-06	1.74E-06	-0.17134658	-0.15051651	1.346871	0	0.003448276	0	0.003448276	0
Chek1	0.879927957	0.120072043	1.991748042	5.10E-06	5.36E-06	-0.11739358	-0.12239456	1.2922605	0.003780718	0	0.003780718	0	0
Rap1gap2	0.879927957	0.120072043	1.991748042	4.53E-06	5.29E-06	-0.2786128	-0.28050995	1.2953632	0.003780718	0.010344828	0.003780718	0.010344828	0
Stil	0.879727837	0.120272163	1.989855309	3.79E-06	4.11E-06	-0.18454382	-0.15978241	1.3321981	0	0	0	0	0
Tnnc2	0.879727837	0.120272163	1.989855309	3.38E-07	4.07E-07	-0.22714454	-0.24349403	1.3850656	0	0.003448276	0	0.003448276	0
Lima1	0.879727837	0.120272163	1.989855309	7.28E-07	8.74E-07	-0.2526225	-0.2645111	1.3443513	0	0	0	0	0
A430105I19Rik	0.879527717	0.120472283	1.987965293	5.81E-07	5.96E-07	-0.15646051	-0.1563015	1.3477559	0.001890359	0	0.001890359	0	0
Gm26580	0.879527717	0.120472283	1.987965293	2.90E-07	3.45E-07	-0.24132109	-0.22086716	1.4014227	0	0	0	0	0
Gm10800	0.879527717	0.120472283	1.987965293	1.77E-05	1.91E-05	-0.24349439	-0.20272636	1.4368907	0	0.10689655	0	0.068965517	0
Dgkeos	0.879527717	0.120472283	1.987965293	6.02E-05	5.34E-05	0.15896498	0.16455364	1.3106294	0.018903593	0.024137931	0.013232514	0.020689655	0
Kcnk13	0.879527717	0.120472283	1.987965293	1.68E-07	2.05E-07	-0.29023612	-0.2864132	1.3330555	0	0	0	0	0
Cd19	0.879327597	0.120672403	1.986077985	3.93E-07	4.56E-07	-0.20053943	-0.14526176	1.3761667	0	0	0	0	0
Csf1r	0.879327597	0.120672403	1.986077985	2.51E-07	3.02E-07	-0.26904657	-0.2657013	1.3447558	0	0	0	0	0
Il34	0.879327597	0.120672403	1.986077985	3.03E-06	3.37E-06	-0.16437498	-0.16264343	1.3434011	0.003780718	0	0.003780718	0	0
E2f7	0.879327597	0.120672403	1.986077985	1.30E-06	1.38E-06	-0.1425571	-0.13783836	1.3306079	0.001890359	0.003448276	0.001890359	0.003448276	0
9830147E19Rik	0.879327597	0.120672403	1.986077985	4.44E-06	4.65E-06	-0.08546045	-0.09059334	1.298354	0.003780718	0.006896552	0.003780718	0.006896552	0
4930500M09Rik	0.879127476	0.120872524	1.984193375	1.73E-07	2.07E-07	-0.21886474	-0.21648979	1.3620327	0	0	0	0	0
Plek	0.879127476	0.120872524	1.984193375	6.31E-07	7.85E-07	-0.28925848	-0.3052597	1.323547	0	0	0	0	0
Trav21-dv12	0.878927356	0.121072644	1.982311454	1.38E-05	1.41E-05	-0.083083756	-0.08344841	1.2855072	0.009451796	0	0.007561437	0	0
Myc	0.878927356	0.121072644	1.982311454	2.00E-05	2.47E-05	-0.30972686	-0.31245422	1.250562	0.015122874	0.01724138	0.013232514	0.013793103	0
Slc12a5	0.878927356	0.121072644	1.982311454	3.85E-07	4.63E-07	-0.2378667	-0.24150276	1.3266599	0.001890359	0	0.001890359	0	0
Gm26870	0.878727236	0.121272764	1.980432213	2.08E-05	2.31E-05	-0.25057796	-0.25243378	1.3116529	0.001890359	0.17586207	0.001890359	0.055172414	0
Tlr1	0.878527116	0.121472884	1.978555644	1.66E-06	1.83E-06	-0.21302038	-0.19208717	1.3397583	0	0.003448276	0	0.003448276	0
Cyb561	0.878527116	0.121472884	1.978555644	4.07E-07	4.83E-07	-0.2269075	-0.20890999	1.3784734	0	0.003448276	0	0.003448276	0
Ifitm1	0.878326996	0.121673004	1.976681737	2.75E-07	3.53E-07	-0.2943145	-0.26581764	1.4006599	0	0	0	0	0
Gm11707	0.878126876	0.121873124	1.974810483	7.73E-06	9.54E-06	-0.32316774	-0.31386948	1.3475113	0.003780718	0.006896552	0.003780718	0.006896552	0
Sox12	0.878126876	0.121873124	1.974810483	1.65E-06	1.81E-06	-0.15466136	-0.17833328	1.2605269	0	0.003448276	0	0.003448276	0
1700112J16Rik	0.878126876	0.121873124	1.974810483	3.30E-07	4.08E-07	-0.23950173	-0.2298336	1.3943273	0.001890359	0	0.001890359	0	0
Gm13982	0.878126876	0.121873124	1.974810483	6.23E-07	7.15E-07	-0.19894749	-0.20872879	1.2446815	0	0	0	0	0
Sytl2	0.877926756	0.122073244	1.972941873	4.05E-05	4.77E-05	-0.23617804	-0.21590137	1.2787368	0.060491495	0.013793103	0.054820416	0.013793103	0
Nyx	0.877926756	0.122073244	1.972941873	2.51E-07	3.05E-07	-0.2853565	-0.27176094	1.343599	0	0	0	0	0
Atp6v0e2	0.877926756	0.122073244	1.972941873	2.01E-07	2.48E-07	-0.26340955	-0.2389183	1.4260311	0	0	0	0	0
Trav7-3	0.877926756	0.122073244	1.972941873	1.45E-05	1.37E-05	0.004685622	0.004692078	1.2874882	0.015122874	0.006896552	0.007561437	0.006896552	0
Pxdc1	0.877926756	0.122073244	1.972941873	3.63E-07	3.94E-07	-0.16566937	-0.14789009	1.3175548	0	0	0	0	0
Dpcr1	0.877926756	0.122073244	1.972941873	1.57E-07	1.87E-07	-0.21774295	-0.21824074	1.3514149	0.001890359	0	0.001890359	0	0
Gm5441	0.877926756	0.122073244	1.972941873	1.24E-06	1.34E-06	-0.09553338	-0.07846832	1.4586116	0.001890359	0	0.001890359	0	0
P2rx7	0.877726636	0.122273364	1.971075899	3.17E-05	3.33E-05	-0.15014927	-0.14664078	1.3939286	0.039697543	0.024137931	0.037807183	0.024137931	0
Gm15873	0.877726636	0.122273364	1.971075899	4.29E-07	5.25E-07	-0.28500965	-0.27111626	1.4157137	0	0	0	0	0
Fcgrt	0.877726636	0.122273364	1.971075899	1.11E-06	1.31E-06	-0.24890296	-0.23787689	1.369567	0	0	0	0	0
Tgm4	0.877726636	0.122273364	1.971075899	6.92E-07	8.17E-07	-0.19852974	-0.21637154	1.2357305	0	0.006896552	0	0.006896552	0
Cbfa2t3	0.877726636	0.122273364	1.971075899	5.07E-05	4.76E-05	0.064355575	0.06636715	1.31174	0.07183365	0.031034483	0.062381853	0.027586207	0
Arl9	0.877726636	0.122273364	1.971075899	2.77E-07	3.41E-07	-0.2696206	-0.2613907	1.3904713	0	0	0	0	0
Rlbp1	0.877526516	0.122473484	1.969212552	1.84E-07	2.23E-07	-0.23401724	-0.24747086	1.2954853	0	0	0	0	0
1700039M10Rik	0.877526516	0.122473484	1.969212552	5.25E-07	6.27E-07	-0.25589815	-0.2585907	1.3483001	0	0	0	0	0
Gm26531	0.877526516	0.122473484	1.969212552	4.93E-07	5.56E-07	-0.22282574	-0.21535873	1.3498133	0	0	0	0	0
Col7a1	0.877326396	0.122673604	1.967351823	9.42E-07	1.12E-06	-0.24095166	-0.23932648	1.2150679	0	0	0	0	0
Chil1	0.877326396	0.122673604	1.967351823	1.98E-07	2.37E-07	-0.2429069	-0.2353859	1.3371279	0	0	0	0	0
Tnfsf13b	0.877326396	0.122673604	1.967351823	7.80E-07	9.36E-07	-0.248019	-0.23721313	1.3612615	0	0	0	0	0
Angpt1	0.877326396	0.122673604	1.967351823	1.19E-05	1.10E-05	0.081192724	0.076416016	1.304169	0.011342155	0.020689655	0.009451796	0.017241379	0
Gm9920	0.877326396	0.122673604	1.967351823	3.12E-07	3.51E-07	-0.2396905	-0.23312569	1.3475891	0	0	0	0	0
Mtap7d3	0.877126276	0.122873724	1.965493702	2.77E-06	3.03E-06	-0.12182936	-0.13337135	1.2546068	0.003780718	0.006896552	0.003780718	0.006896552	0
A530040E14Rik	0.876926156	0.123073844	1.963638183	8.54E-07	1.03E-06	-0.26372153	-0.25623322	1.2888948	0	0.003448276	0	0.003448276	0
Arhgap15os	0.876926156	0.123073844	1.963638183	4.57E-07	5.38E-07	-0.24193574	-0.25406837	1.2771658	0	0	0	0	0
P3h4	0.876726036	0.123273964	1.961785255	3.00E-05	2.80E-05	0.14559503	0.15194511	1.2811534	0.017013233	0.04137931	0.015122873	0.034482759	0
Evi2a	0.876726036	0.123273964	1.961785255	2.55E-06	2.94E-06	-0.20758554	-0.20789337	1.2487409	0.001890359	0.003448276	0.001890359	0.003448276	0
Gm20387	0.876726036	0.123273964	1.961785255	2.63E-07	3.08E-07	-0.21461129	-0.20599174	1.2854136	0	0	0	0	0
Fcgr2b	0.876726036	0.123273964	1.961785255	3.02E-07	3.63E-07	-0.23209736	-0.22851944	1.3366891	0	0	0	0	0
BC035044	0.876726036	0.123273964	1.961785255	5.56E-05	5.51E-05	0.054381847	0.03427124	1.260474	0.039697543	0.08275862	0.037807183	0.079310345	0
Gm7008	0.876525916	0.123474084	1.95993491	8.50E-07	9.88E-07	-0.19711961	-0.20667648	1.326902	0.001890359	0	0.001890359	0	0
8030423F21Rik	0.876525916	0.123474084	1.95993491	2.14E-07	2.52E-07	-0.22136888	-0.2069931	1.384225	0	0	0	0	0
Stx11	0.876325795	0.123674205	1.95808714	3.41E-06	3.57E-06	-0.056857772	-0.06008339	1.4221903	0.001890359	0.003448276	0.001890359	0.003448276	0
Gm15558	0.876325795	0.123674205	1.95808714	8.85E-06	9.06E-06	-0.026067045	-0.02401352	1.323326	0.003780718	0	0.003780718	0	0
Adam21	0.876325795	0.123674205	1.95808714	1.85E-07	2.26E-07	-0.2589779	-0.24510002	1.411755	0	0	0	0	0
Klrb1a	0.876125675	0.123874325	1.956241936	3.23E-07	3.85E-07	-0.23466226	-0.22389412	1.2830616	0	0	0	0	0
P2rx1	0.876125675	0.123874325	1.956241936	1.13E-05	1.07E-05	0.03724302	0.052957535	1.2951211	0.007561437	0.010344828	0.005671078	0.010344828	0
Fbln1	0.876125675	0.123874325	1.956241936	1.94E-06	2.14E-06	-0.16417404	-0.1388073	1.284351	0.001890359	0.003448276	0.001890359	0.003448276	0
Pde1c	0.875925555	0.124074445	1.95439929	4.87E-07	5.36E-07	-0.115307234	-0.1147728	1.1885496	0	0.003448276	0	0.003448276	0
Gm20661	0.875925555	0.124074445	1.95439929	2.76E-07	3.41E-07	-0.26450858	-0.2826271	1.290951	0.001890359	0	0.001890359	0	0
Gm42787	0.875925555	0.124074445	1.95439929	2.47E-07	2.89E-07	-0.1859198	-0.19439125	1.2846379	0	0	0	0	0
Vcam1	0.875925555	0.124074445	1.95439929	7.07E-07	7.52E-07	-0.10980501	-0.11174011	1.2529953	0.001890359	0	0.001890359	0	0
Elovl7	0.875725435	0.124274565	1.952559193	2.33E-06	2.64E-06	-0.18206656	-0.17434502	1.3025223	0	0	0	0	0
Ctnnal1	0.875725435	0.124274565	1.952559193	5.64E-07	6.58E-07	-0.21021356	-0.2175045	1.2682089	0	0	0	0	0
Klf9	0.875725435	0.124274565	1.952559193	3.04E-06	3.39E-06	-0.13444059	-0.13370514	1.2859553	0.003780718	0.003448276	0.001890359	0.003448276	0
Gimap3	0.875725435	0.124274565	1.952559193	0.000102824	0.000121052	-0.23919065	-0.23773766	1.2826512	0.051039696	0.16551724	0.041587902	0.134482759	0
Kntc1	0.875725435	0.124274565	1.952559193	2.16E-06	2.48E-06	-0.22391608	-0.21505928	1.3128405	0	0	0	0	0
Rassf4	0.875725435	0.124274565	1.952559193	6.84E-07	7.80E-07	-0.27135772	-0.24552345	1.3934606	0.001890359	0	0.001890359	0	0
Adarb1	0.875725435	0.124274565	1.952559193	1.46E-06	1.64E-06	-0.19973233	-0.21017265	1.2231915	0	0	0	0	0
Rnf144a	0.875725435	0.124274565	1.952559193	1.15E-05	1.17E-05	-0.008479801	-0.006111145	1.269878	0.007561437	0.006896552	0.007561437	0.006896552	0
Gm13402	0.875725435	0.124274565	1.952559193	1.91E-07	2.31E-07	-0.22507489	-0.20941734	1.3117785	0	0.003448276	0	0.003448276	0
Ddx60	0.875525315	0.124474685	1.950721637	1.68E-05	1.98E-05	-0.22800563	-0.23055267	1.3488318	0.017013233	0.020689655	0.017013233	0.017241379	0
D430041D05Rik	0.875525315	0.124474685	1.950721637	1.93E-06	1.89E-06	-0.09952391	-0.1116333	1.2437708	0.001890359	0	0.001890359	0	0
Nuak2	0.875525315	0.124474685	1.950721637	5.27E-07	6.46E-07	-0.28253105	-0.26859474	1.3083172	0.001890359	0	0.001890359	0	0
A330102I10Rik	0.875325195	0.124674805	1.948886614	4.39E-07	4.99E-07	-0.18816856	-0.18736649	1.3167986	0	0	0	0	0
Gm19585	0.875325195	0.124674805	1.948886614	7.62E-06	8.51E-06	-0.19371718	-0.20081711	1.3172467	0.001890359	0.006896552	0.001890359	0.006896552	0
Slc24a1	0.875325195	0.124674805	1.948886614	4.26E-07	5.18E-07	-0.24717595	-0.26239586	1.3082796	0	0	0	0	0
Serpinb1a	0.875325195	0.124674805	1.948886614	1.02E-06	1.06E-06	-0.064357154	-0.03922844	1.2864459	0	0	0	0	0
Maf	0.875125075	0.124874925	1.947054114	9.15E-05	8.31E-05	0.03594868	0.009534836	1.2666998	0.1625709	0.03448276	0.105860113	0.020689655	0
Mfsd2b	0.875125075	0.124874925	1.947054114	1.04E-06	1.24E-06	-0.23533578	-0.23926544	1.2669313	0.001890359	0.003448276	0.001890359	0.003448276	0
Gm26891	0.875125075	0.124874925	1.947054114	4.92E-07	5.82E-07	-0.20004867	-0.20261574	1.253258	0	0	0	0	0
Relb	0.875125075	0.124874925	1.947054114	2.65E-05	3.10E-05	-0.21302329	-0.2339983	1.3167857	0.013232514	0.01724138	0.013232514	0.010344828	0
Gabrr2	0.874924955	0.125075045	1.945224131	2.21E-06	2.63E-06	-0.22879618	-0.21270943	1.3838804	0.001890359	0	0.001890359	0	0
Fam183b	0.874724835	0.125275165	1.943396655	5.87E-07	7.15E-07	-0.30132967	-0.27454567	1.3034327	0	0	0	0	0
Myo6	0.874724835	0.125275165	1.943396655	9.01E-06	9.41E-06	-0.18630391	-0.18684006	1.2558694	0.007561437	0.010344828	0.007561437	0.010344828	0
Gm42903	0.874524715	0.125475285	1.941571679	4.24E-07	5.14E-07	-0.30192626	-0.30741882	1.2948039	0	0	0	0	0
Trav14n-3	0.874524715	0.125475285	1.941571679	5.43E-06	5.90E-06	-0.13125792	-0.1432066	1.2918438	0.005671077	0	0.003780718	0	0
Hp	0.874524715	0.125475285	1.941571679	1.92E-07	2.27E-07	-0.21921575	-0.20446396	1.3295923	0	0	0	0	0
Nav1	0.874524715	0.125475285	1.941571679	8.45E-07	1.04E-06	-0.29709208	-0.2817669	1.2607051	0	0.006896552	0	0.006896552	0
Mrc1	0.874524715	0.125475285	1.941571679	3.23E-07	3.82E-07	-0.24262184	-0.23621559	1.2805449	0	0	0	0	0
Arsb	0.874524715	0.125475285	1.941571679	9.23E-07	1.07E-06	-0.2209258	-0.21442032	1.2443829	0.003780718	0.003448276	0.001890359	0.003448276	0
Cd207	0.874524715	0.125475285	1.941571679	1.95E-07	2.34E-07	-0.20868805	-0.2214737	1.3298105	0	0	0	0	0
Gm14827	0.874324595	0.125675405	1.939749194	5.32E-07	6.33E-07	-0.22467922	-0.19490433	1.356741	0	0.010344828	0	0.006896552	0
Qpct	0.874124475	0.125875525	1.937929193	9.12E-06	1.03E-05	-0.19127855	-0.18956757	1.342886	0.017013233	0.020689655	0.015122873	0.020689655	0
Ppic	0.874124475	0.125875525	1.937929193	1.01E-06	1.20E-06	-0.20114407	-0.20431137	1.2927699	0.001890359	0	0.001890359	0	0
Cd6	0.874124475	0.125875525	1.937929193	0.000677796	0.000715985	-0.048528437	-0.05438423	1.1892952	0.5879017	0.73448277	0.393194707	0.424137931	0
Als2	0.874124475	0.125875525	1.937929193	5.90E-05	5.76E-05	0.057168078	0.06550789	1.2044992	0.04347826	0.048275862	0.043478261	0.044827586	0
Zfp879	0.873924355	0.126075645	1.936111666	1.41E-06	1.53E-06	-0.10649891	-0.11934662	1.3009746	0	0.003448276	0	0.003448276	0
Appl2	0.873924355	0.126075645	1.936111666	1.62E-06	1.84E-06	-0.16571955	-0.18170166	1.271431	0.001890359	0	0.001890359	0	0
Fgfr3	0.873924355	0.126075645	1.936111666	2.89E-07	3.45E-07	-0.22257651	-0.2316246	1.27364	0.001890359	0	0.001890359	0	0
Gm28556	0.873924355	0.126075645	1.936111666	6.59E-07	7.42E-07	-0.154647	-0.16675186	1.2737175	0.001890359	0	0.001890359	0	0
Il17f	0.873924355	0.126075645	1.936111666	1.80E-07	2.12E-07	-0.21119498	-0.19387245	1.3701057	0	0	0	0	0
Gm27231	0.873724235	0.126275765	1.934296607	5.09E-07	6.24E-07	-0.25889975	-0.26078606	1.2449323	0	0	0	0	0
Ablim2	0.873724235	0.126275765	1.934296607	1.26E-06	1.42E-06	-0.17191121	-0.18846321	1.2954593	0.003780718	0	0.003780718	0	0
Il2ra	0.873524114	0.126475886	1.932484007	3.61E-05	3.75E-05	-0.08603264	-0.08045292	1.2405765	0.115311906	0.024137931	0.088846881	0.024137931	0
Mme	0.873323994	0.126676006	1.930673857	2.00E-05	1.94E-05	-0.23523946	-0.2504692	1.2453675	0	0.020689655	0	0.013793103	0
Tmem30c	0.873323994	0.126676006	1.930673857	4.56E-07	5.33E-07	-0.16695145	-0.14626884	1.3336422	0.001890359	0	0.001890359	0	0
Ccr5	0.873123874	0.126876126	1.928866151	1.84E-06	2.15E-06	-0.21854112	-0.21942902	1.3080623	0.001890359	0	0.001890359	0	0
Itm2a	0.873123874	0.126876126	1.928866151	0.000981109	0.001165258	-0.2535254	-0.23987198	1.2362937	0.979206	1.2275862	0.444234405	0.510344828	0
Epn2	0.873123874	0.126876126	1.928866151	1.41E-06	1.56E-06	-0.14915389	-0.14925766	1.2712547	0	0	0	0	0
Cdkl4	0.873123874	0.126876126	1.928866151	7.20E-07	8.39E-07	-0.21879517	-0.22575378	1.3224496	0	0	0	0	0
Fbxl22	0.873123874	0.126876126	1.928866151	1.32E-05	1.39E-05	-0.03928294	-0.018234253	1.2406248	0.007561437	0.013793103	0.007561437	0.013793103	0
Mkx	0.873123874	0.126876126	1.928866151	2.84E-07	3.45E-07	-0.26705137	-0.2674141	1.2774183	0.001890359	0	0.001890359	0	0
Nr2f6	0.872923754	0.127076246	1.927060881	1.01E-05	9.60E-06	0.0888333	0.10165596	1.3006871	0.011342155	0.010344828	0.011342155	0.010344828	0
Cenpi	0.872923754	0.127076246	1.927060881	8.47E-07	9.61E-07	-0.16389203	-0.15549278	1.2747008	0.001890359	0.003448276	0.001890359	0.003448276	0
Gzmm	0.872923754	0.127076246	1.927060881	8.45E-07	9.68E-07	-0.15979746	-0.16706657	1.3103977	0	0.003448276	0	0.003448276	0
Trav6-3	0.872923754	0.127076246	1.927060881	3.63E-06	3.80E-06	-0.114039265	-0.085969925	1.3030261	0	0.006896552	0	0.006896552	0
A230087F16Rik	0.872923754	0.127076246	1.927060881	4.06E-07	4.98E-07	-0.26527545	-0.27716827	1.225383	0	0	0	0	0
Ar	0.872923754	0.127076246	1.927060881	3.21E-06	3.21E-06	-0.003264488	0.028820038	1.2828473	0.003780718	0	0.001890359	0	0
H2-Q7	0.872723634	0.127276366	1.925258037	1.75E-05	2.01E-05	-0.16008936	-0.17004967	1.2769489	0.003780718	0.027586207	0.003780718	0.027586207	0
Maged1	0.872723634	0.127276366	1.925258037	1.53E-06	1.81E-06	-0.25293863	-0.26447678	1.2249968	0	0	0	0	0
Iqch	0.872723634	0.127276366	1.925258037	1.78E-05	1.81E-05	-0.08712699	-0.09381485	1.2205095	0.028355388	0.013793103	0.026465028	0.010344828	0
Plac8	0.872523514	0.127476486	1.923457614	9.69E-06	1.06E-05	-0.12938908	-0.11861992	1.3380442	0.007561437	0.020689655	0.007561437	0.020689655	0
Tgm1	0.872523514	0.127476486	1.923457614	2.99E-07	3.68E-07	-0.26856562	-0.27949905	1.3314542	0	0	0	0	0
Gm11280	0.872323394	0.127676606	1.921659602	1.90E-07	2.27E-07	-0.20267084	-0.17330933	1.3005803	0	0	0	0	0
Gm12996	0.872323394	0.127676606	1.921659602	3.80E-07	4.37E-07	-0.20450038	-0.21035194	1.2604707	0	0	0	0	0
Auts2	0.872323394	0.127676606	1.921659602	2.63E-06	2.91E-06	-0.10845915	-0.1220665	1.338343	0.003780718	0.003448276	0.001890359	0.003448276	0
Gbp5	0.872123274	0.127876726	1.919863994	4.20E-06	4.87E-06	-0.22879875	-0.2128048	1.2780199	0.001890359	0.006896552	0.001890359	0.006896552	0
Gm15655	0.872123274	0.127876726	1.919863994	7.34E-07	7.74E-07	-0.22035098	-0.21334076	1.2678498	0	0	0	0	0
Emc9	0.872123274	0.127876726	1.919863994	5.39E-06	6.29E-06	-0.19765168	-0.18022919	1.3288586	0.005671077	0.020689655	0.005671078	0.020689655	0
Trav3-4	0.872123274	0.127876726	1.919863994	3.93E-06	4.21E-06	-0.13305119	-0.12535286	1.2652355	0.015122874	0	0.003780718	0	0
Gm37387	0.871923154	0.128076846	1.918070783	1.01E-05	1.14E-05	-0.18974504	-0.20197105	1.1753812	0.011342155	0	0.011342155	0	0
Gm4955	0.871923154	0.128076846	1.918070783	4.59E-05	5.30E-05	-0.21415867	-0.2115078	1.325846	0.026465029	0.03448276	0.026465028	0.034482759	0
Vps37d	0.871923154	0.128076846	1.918070783	7.00E-07	7.90E-07	-0.15190041	-0.15528679	1.2200933	0	0	0	0	0
Henmt1	0.871923154	0.128076846	1.918070783	1.35E-06	1.60E-06	-0.27421224	-0.25120926	1.325397	0.001890359	0.003448276	0.001890359	0.003448276	0
Chgb	0.871723034	0.128276966	1.916279961	2.65E-07	3.40E-07	-0.29083455	-0.2743225	1.255063	0	0	0	0	0
Parm1	0.871723034	0.128276966	1.916279961	6.24E-07	6.87E-07	-0.13424198	-0.13681793	1.2655878	0.003780718	0	0.001890359	0	0
Per2	0.871723034	0.128276966	1.916279961	1.91E-06	2.13E-06	-0.16753715	-0.17525673	1.1710955	0	0	0	0	0
Gm16225	0.871522914	0.128477086	1.914491519	1.78E-06	2.06E-06	-0.25421643	-0.26474953	1.2414021	0	0	0	0	0
Cpsf4l	0.871522914	0.128477086	1.914491519	1.95E-07	2.36E-07	-0.25616908	-0.24241447	1.3019036	0	0	0	0	0
Tctex1d1	0.871522914	0.128477086	1.914491519	0.000132924	0.000122268	0.1693723	0.1744461	1.3114829	0.17391305	0.19655173	0.160680529	0.168965517	0
Adcy10	0.871522914	0.128477086	1.914491519	3.38E-07	4.02E-07	-0.24412362	-0.23439026	1.25605	0.001890359	0	0.001890359	0	0
Rarres1	0.871522914	0.128477086	1.914491519	4.55E-07	5.19E-07	-0.23373489	-0.21637535	1.2290457	0	0	0	0	0
Klrd1	0.871522914	0.128477086	1.914491519	3.00E-06	3.30E-06	-0.14331391	-0.13790512	1.2296344	0.001890359	0	0.001890359	0	0
Nacc2	0.871322794	0.128677206	1.912705451	1.12E-06	1.33E-06	-0.24868707	-0.23423195	1.3146249	0.001890359	0	0.001890359	0	0
Wnt16	0.871322794	0.128677206	1.912705451	1.84E-07	2.18E-07	-0.21416634	-0.19293785	1.3153762	0	0	0	0	0
Ggt5	0.871322794	0.128677206	1.912705451	4.08E-06	4.95E-06	-0.26810333	-0.25714684	1.3019297	0.003780718	0.003448276	0.001890359	0.003448276	0
Pakap	0.871322794	0.128677206	1.912705451	2.40E-07	2.78E-07	-0.25189206	-0.22926903	1.2607913	0	0	0	0	0
Plpp1	0.871322794	0.128677206	1.912705451	4.18E-07	4.83E-07	-0.19616589	-0.20833206	1.210074	0	0	0	0	0
Fam26f	0.871122674	0.128877326	1.910921749	3.87E-06	4.27E-06	-0.11311693	-0.114393234	1.2754709	0.001890359	0.003448276	0.001890359	0.003448276	0
RP23-36D15.6	0.870922554	0.129077446	1.909140406	6.41E-07	7.55E-07	-0.20900328	-0.19978714	1.2572162	0.001890359	0	0.001890359	0	0
Ptprj	0.870922554	0.129077446	1.909140406	2.07E-06	2.14E-06	-0.1276041	-0.15265846	1.1987734	0.007561437	0.003448276	0.007561437	0.003448276	0
Mest	0.870922554	0.129077446	1.909140406	2.27E-07	2.68E-07	-0.18182921	-0.18956947	1.2956094	0	0	0	0	0
Noxo1	0.870922554	0.129077446	1.909140406	8.54E-07	9.94E-07	-0.22173426	-0.23763084	1.2530663	0.003780718	0	0.003780718	0	0
Dynlrb2	0.870722433	0.129277567	1.907361413	3.05E-07	3.73E-07	-0.28862807	-0.29284668	1.2865876	0	0	0	0	0
B230312C02Rik	0.870722433	0.129277567	1.907361413	3.50E-06	3.78E-06	-0.14344405	-0.11772537	1.2547725	0.003780718	0	0.003780718	0	0
Gm16181	0.870722433	0.129277567	1.907361413	6.09E-07	6.92E-07	-0.19234297	-0.19587326	1.1954955	0.001890359	0	0.001890359	0	0
Otogl	0.870322193	0.129677807	1.903810451	2.00E-07	2.36E-07	-0.20463213	-0.2068367	1.2922058	0	0	0	0	0
Klrb1f	0.870322193	0.129677807	1.903810451	1.04E-06	1.16E-06	-0.11608054	-0.10377884	1.2789316	0	0	0	0	0
Gabbr2	0.870322193	0.129677807	1.903810451	6.49E-07	7.22E-07	-0.10492345	-0.11992836	1.148865	0.001890359	0	0.001890359	0	0
Rps6kl1	0.870322193	0.129677807	1.903810451	7.12E-07	8.40E-07	-0.23092613	-0.24273491	1.2477506	0	0.003448276	0	0.003448276	0
Amigo2	0.869921953	0.130078047	1.900268803	7.17E-06	8.04E-06	-0.14973417	-0.12716675	1.238805	0	0.013793103	0	0.013793103	0
4933430I17Rik	0.869921953	0.130078047	1.900268803	6.16E-07	7.42E-07	-0.2707548	-0.25249672	1.2402195	0	0	0	0	0
Col23a1	0.869921953	0.130078047	1.900268803	6.37E-06	7.43E-06	-0.2030771	-0.20224762	1.2342013	0.013232514	0.003448276	0.011342155	0.003448276	0
Shank1	0.869921953	0.130078047	1.900268803	4.35E-07	5.10E-07	-0.19129308	-0.19512177	1.2665725	0	0	0	0	0
Trav8-1	0.869721833	0.130278167	1.898501453	2.72E-06	2.92E-06	-0.15120982	-0.16275978	1.3027192	0	0	0	0	0
Stpg2	0.869521713	0.130478287	1.896736411	4.64E-07	5.41E-07	-0.22891147	-0.23478699	1.2190645	0.001890359	0	0.001890359	0	0
Cd163l1	0.869521713	0.130478287	1.896736411	9.38E-06	9.24E-06	-0.17417654	-0.15396309	1.2764571	0.003780718	0.003448276	0.003780718	0.003448276	0
Trdv5	0.869321593	0.130678407	1.894973667	1.17E-06	1.29E-06	-0.16172206	-0.16421509	1.2919005	0	0	0	0	0
Klhdc2	0.869321593	0.130678407	1.894973667	1.51E-05	1.54E-05	-0.056193475	-0.082336426	1.2180284	0.007561437	0.010344828	0.007561437	0.010344828	0
Peli2	0.869321593	0.130678407	1.894973667	5.40E-07	6.27E-07	-0.20243807	-0.21232033	1.2225606	0	0.003448276	0	0.003448276	0
Cmya5	0.869121473	0.130878527	1.893213216	2.22E-05	2.37E-05	-0.10252158	-0.09454155	1.1912751	0.02457467	0.010344828	0.02268431	0.010344828	0
Gfod1	0.868921353	0.131078647	1.89145505	2.52E-06	2.74E-06	-0.12679423	-0.12122536	1.2979769	0	0	0	0	0
Gm28187	0.868921353	0.131078647	1.89145505	1.36E-05	1.43E-05	-0.08032742	-0.081214905	1.1622043	0.009451796	0.01724138	0.007561437	0.013793103	0
Ankrd35	0.868921353	0.131078647	1.89145505	5.20E-07	6.11E-07	-0.23442537	-0.24669456	1.2150489	0	0.003448276	0	0.003448276	0
Nrk	0.868921353	0.131078647	1.89145505	6.04E-07	7.28E-07	-0.26574415	-0.2674675	1.2188251	0.001890359	0	0.001890359	0	0
Reln	0.868721233	0.131278767	1.889699162	5.55E-07	6.04E-07	-0.110702895	-0.12031746	1.244298	0	0.003448276	0	0.003448276	0
5930422O12Rik	0.868721233	0.131278767	1.889699162	2.35E-07	2.78E-07	-0.1871954	-0.18799591	1.2151641	0	0	0	0	0
Ly6c2	0.868721233	0.131278767	1.889699162	1.93E-06	2.06E-06	-0.14143541	-0.1259594	1.315517	0	0	0	0	0
C1qa	0.868521113	0.131478887	1.887945544	1.72E-06	1.97E-06	-0.20677407	-0.2223854	1.1757119	0	0.010344828	0	0.010344828	0
Trbv5	0.868320993	0.131679007	1.88619419	3.76E-06	3.86E-06	-0.12632146	-0.11581993	1.1915617	0	0	0	0	0
S100a4	0.868320993	0.131679007	1.88619419	2.19E-06	2.36E-06	-0.0988957	-0.10102272	1.2857201	0.001890359	0	0.001890359	0	0
Il18rap	0.868320993	0.131679007	1.88619419	3.07E-06	3.17E-06	-0.17101122	-0.14986038	1.248858	0.015122874	0.01724138	0.013232514	0.013793103	0
Zfp457	0.868320993	0.131679007	1.88619419	7.58E-07	8.51E-07	-0.1537107	-0.15280533	1.3424145	0.001890359	0	0.001890359	0	0
Gata3	0.867920752	0.132079248	1.882698245	0.000651583	0.000703067	-0.090208694	-0.08088112	1.1387715	0.6086956	0.6137931	0.378071834	0.368965517	0
Olfr56	0.867920752	0.132079248	1.882698245	5.18E-06	6.27E-06	-0.26831794	-0.27578354	1.1716166	0.009451796	0	0.007561437	0	0
Trav9-1	0.867520512	0.132479488	1.879211269	5.67E-06	6.23E-06	-0.11888885	-0.1023674	1.20259	0.009451796	0	0.005671078	0	0
1810008B01Rik	0.867520512	0.132479488	1.879211269	3.06E-07	3.73E-07	-0.24259405	-0.23398209	1.2242396	0	0	0	0	0
Samd1	0.867320392	0.132679608	1.877471128	5.64E-05	5.50E-05	0.029047862	0.042487144	1.2361242	0.06805293	0.07931034	0.058601134	0.072413793	0
Irf7	0.867320392	0.132679608	1.877471128	3.99E-05	4.53E-05	-0.17602862	-0.17123985	1.2928785	0.04536862	0.037931036	0.043478261	0.034482759	0
Slc5a9	0.867120272	0.132879728	1.875733209	4.29E-06	4.47E-06	-0.0925048	-0.08706665	1.2669274	0.005671077	0.003448276	0.005671078	0.003448276	0
Wnt8b	0.867120272	0.132879728	1.875733209	0.000103279	9.04E-05	0.20771778	0.21374416	1.2192639	0.1342155	0.10689655	0.105860113	0.093103448	0
Pcgf2	0.867120272	0.132879728	1.875733209	1.28E-06	1.46E-06	-0.15874983	-0.16002274	1.2133669	0	0	0	0	0
Adgrg3	0.866920152	0.133079848	1.873997504	4.70E-06	5.90E-06	-0.29410282	-0.25976372	1.2180566	0.011342155	0	0.011342155	0	0
Id3	0.866920152	0.133079848	1.873997504	0.00161211	0.001661134	-0.01325739	-0.027406693	1.2807528	1.4858223	2.7965517	0.45557656	0.65862069	0
Srm	0.866720032	0.133279968	1.872264007	3.46E-05	3.57E-05	-0.020949028	-0.019309044	1.1645542	0.032136105	0.024137931	0.032136106	0.020689655	0
Wnk4	0.866720032	0.133279968	1.872264007	5.51E-07	6.52E-07	-0.23024325	-0.22803116	1.2608283	0	0	0	0	0
Flrt1	0.866720032	0.133279968	1.872264007	7.82E-07	8.89E-07	-0.15970266	-0.14024734	1.1972767	0	0	0	0	0
BC065403	0.866519912	0.133480088	1.870532712	3.47E-05	2.95E-05	0.19492625	0.21821404	1.1551262	0.034026466	0.027586207	0.028355388	0.020689655	0
Plcd4	0.866519912	0.133480088	1.870532712	6.76E-07	8.10E-07	-0.21930969	-0.20725632	1.2197526	0	0	0	0	0
Gm14085	0.866319792	0.133680208	1.868803611	2.38E-05	2.46E-05	-0.039058734	-0.0454216	1.2313526	0.013232514	0.08275862	0.013232514	0.068965517	0
Podnl1	0.866319792	0.133680208	1.868803611	1.77E-06	1.98E-06	-0.13315272	-0.09939575	1.2537285	0.001890359	0	0.001890359	0	0
Rora	0.866319792	0.133680208	1.868803611	1.25E-05	1.41E-05	-0.14949939	-0.1416359	1.2161905	0.015122874	0.006896552	0.015122873	0.006896552	0
Dhrs3	0.866319792	0.133680208	1.868803611	6.86E-05	6.02E-05	0.20187892	0.1975708	1.1629647	0.037807185	0.037931036	0.035916824	0.037931034	0
Zfp85os	0.866119672	0.133880328	1.867076697	1.22E-06	1.43E-06	-0.21286926	-0.2312622	1.1861737	0	0.003448276	0	0.003448276	0
Gm15498	0.865919552	0.134080448	1.865351965	7.23E-06	6.81E-06	0.07092366	0.06651306	1.1673486	0.005671077	0.006896552	0.005671078	0.006896552	0
Klk8	0.865719432	0.134280568	1.863629407	9.72E-05	0.000108324	-0.12880635	-0.14012146	1.1802266	0.14177693	0.07586207	0.115311909	0.055172414	0
Ifih1	0.865719432	0.134280568	1.863629407	1.26E-05	1.42E-05	-0.18807611	-0.17224312	1.2298181	0.005671077	0.01724138	0.005671078	0.017241379	0
Gatm	0.865719432	0.134280568	1.863629407	5.24E-07	5.86E-07	-0.19607328	-0.17882729	1.2251707	0	0	0	0	0
1700025N23Rik	0.865719432	0.134280568	1.863629407	2.16E-07	2.55E-07	-0.21929352	-0.19642448	1.2733066	0.001890359	0	0.001890359	0	0
Gm29017	0.865519312	0.134480688	1.861909016	4.09E-06	4.00E-06	0.001623815	-0.044136047	1.2205201	0.001890359	0	0.001890359	0	0
Dtl	0.865519312	0.134480688	1.861909016	1.39E-05	1.40E-05	-0.022482568	-0.028396606	1.1033331	0.007561437	0.010344828	0.007561437	0.010344828	0
Ccdc153	0.865519312	0.134480688	1.861909016	9.75E-06	8.60E-06	0.1351621	0.14767265	1.1618452	0.007561437	0	0.007561437	0	0
Ephx1	0.865519312	0.134480688	1.861909016	5.32E-05	5.67E-05	-0.070039555	-0.05391121	1.1894225	0.04536862	0.089655176	0.043478261	0.075862069	0
Pbx1	0.865319192	0.134680808	1.860190786	1.02E-06	1.15E-06	-0.1653331	-0.16580963	1.1693974	0.005671077	0.003448276	0.005671078	0.003448276	0
Grasp	0.865319192	0.134680808	1.860190786	3.60E-06	3.92E-06	-0.09553644	-0.07930374	1.164391	0.001890359	0	0.001890359	0	0
Car14	0.865119071	0.134880929	1.858474711	3.64E-07	4.15E-07	-0.18301825	-0.16668701	1.1793765	0	0	0	0	0
Kif5c	0.865119071	0.134880929	1.858474711	7.42E-07	8.44E-07	-0.15704864	-0.14009476	1.2451216	0	0	0	0	0
Hba-a2	0.864918951	0.135081049	1.856760784	6.34E-06	6.74E-06	-0.1715503	-0.15841675	1.2079985	0.026465029	0	0.013232514	0	0
Actg2	0.864918951	0.135081049	1.856760784	1.04E-06	1.13E-06	-0.16111943	-0.17208481	1.1926862	0	0.003448276	0	0.003448276	0
Trav8d-1	0.864918951	0.135081049	1.856760784	1.93E-06	2.22E-06	-0.19628389	-0.19614029	1.2258908	0	0	0	0	0
Syt5	0.864718831	0.135281169	1.855048998	4.61E-07	5.41E-07	-0.2021022	-0.20867729	1.1952763	0	0	0	0	0
Gm26822	0.864518711	0.135481289	1.853339346	1.23E-05	1.18E-05	0.05503578	0.082035065	1.1318985	0.007561437	0.003448276	0.007561437	0.003448276	0
Gm16239	0.864518711	0.135481289	1.853339346	2.94E-07	3.54E-07	-0.24348882	-0.23472977	1.21804	0	0	0	0	0
Tomm6os	0.864518711	0.135481289	1.853339346	7.73E-07	8.77E-07	-0.18449327	-0.1747303	1.224733	0.001890359	0	0.001890359	0	0
Arhgap29	0.864518711	0.135481289	1.853339346	8.01E-06	9.73E-06	-0.25569543	-0.26096344	1.1489547	0.011342155	0	0.009451796	0	0
Gfra1	0.864518711	0.135481289	1.853339346	4.28E-05	4.07E-05	0.0796571	0.08305836	1.2491052	0.06427221	0.048275862	0.060491493	0.034482759	0
Trav3-1	0.864318591	0.135681409	1.851631823	1.75E-06	1.99E-06	-0.17935568	-0.17053413	1.2108288	0	0	0	0	0
Pask	0.864318591	0.135681409	1.851631823	1.54E-06	1.56E-06	-0.038484994	-0.009025574	1.2261014	0	0	0	0	0
Tfap4	0.864318591	0.135681409	1.851631823	1.11E-05	1.14E-05	-0.017868005	-0.034938812	1.1724404	0.011342155	0.006896552	0.011342155	0.006896552	0
Ispd	0.864118471	0.135881529	1.849926421	6.84E-07	7.98E-07	-0.19628227	-0.2154007	1.1396543	0	0	0	0	0
Trim2	0.863918351	0.136081649	1.848223135	4.10E-06	4.46E-06	-0.12676458	-0.13597679	1.1918341	0.009451796	0.003448276	0.007561437	0.003448276	0
Gm26896	0.863718231	0.136281769	1.846521958	2.21E-07	2.61E-07	-0.22283639	-0.2099514	1.2129629	0.001890359	0	0.001890359	0	0
Gm15726	0.863718231	0.136281769	1.846521958	2.45E-06	2.52E-06	-0.08725241	-0.06358528	1.2596227	0	0	0	0	0
Cd72	0.863518111	0.136481889	1.844822884	5.04E-06	5.50E-06	-0.11876585	-0.09642601	1.251752	0.003780718	0.006896552	0.003780718	0.006896552	0
4921507P07Rik	0.863518111	0.136481889	1.844822884	1.41E-06	1.50E-06	-0.11827444	-0.11963081	1.1553891	0.003780718	0	0.003780718	0	0
Gpm6b	0.863518111	0.136481889	1.844822884	8.27E-07	9.45E-07	-0.19327582	-0.19528389	1.1966933	0.003780718	0	0.003780718	0	0
Sall3	0.863317991	0.136682009	1.843125906	3.28E-07	3.70E-07	-0.16098821	-0.16466522	1.2328252	0	0	0	0	0
Gstm5	0.863317991	0.136682009	1.843125906	3.48E-07	4.07E-07	-0.19303782	-0.17114258	1.2127607	0	0	0	0	0
Efcab12	0.863317991	0.136682009	1.843125906	2.01E-06	2.23E-06	-0.17422287	-0.17992973	1.1397283	0	0.003448276	0	0.003448276	0
Nron	0.863117871	0.136882129	1.841431018	6.73E-06	6.48E-06	-0.03199575	-0.031141281	1.1738786	0	0	0	0	0
Snx9	0.863117871	0.136882129	1.841431018	1.51E-06	1.81E-06	-0.25952634	-0.2693882	1.1522411	0	0.006896552	0	0.006896552	0
Trav9-4	0.863117871	0.136882129	1.841431018	7.30E-06	7.88E-06	-0.17853281	-0.18668175	1.169595	0.009451796	0.006896552	0.007561437	0.006896552	0
Gm26574	0.862917751	0.137082249	1.839738213	4.28E-07	4.92E-07	-0.1939871	-0.18902206	1.2449158	0	0	0	0	0
Adamtsl2	0.862917751	0.137082249	1.839738213	3.50E-06	3.53E-06	-0.002598668	-0.011959076	1.1924174	0.001890359	0.003448276	0.001890359	0.003448276	0
Gm16251	0.862717631	0.137282369	1.838047486	6.30E-07	7.38E-07	-0.21324699	-0.21310806	1.1952261	0	0	0	0	0
Trav13n-1	0.862717631	0.137282369	1.838047486	1.67E-06	1.90E-06	-0.15742557	-0.1468811	1.2369512	0.001890359	0	0.001890359	0	0
Trav13d-1	0.862717631	0.137282369	1.838047486	1.64E-06	1.87E-06	-0.23400046	-0.23695755	1.1744685	0.001890359	0	0.001890359	0	0
Tshz2	0.862717631	0.137282369	1.838047486	1.28E-06	1.24E-06	-0.06811427	-0.055002213	1.2584467	0.001890359	0	0.001890359	0	0
Zfp442	0.862517511	0.137482489	1.83635883	2.08E-06	2.32E-06	-0.14818664	-0.15320587	1.1360813	0.001890359	0	0.001890359	0	0
Trbv23	0.862517511	0.137482489	1.83635883	1.30E-06	1.54E-06	-0.22989038	-0.24402046	1.0883416	0	0	0	0	0
Gm34086	0.862517511	0.137482489	1.83635883	1.80E-06	1.92E-06	-0.09031243	-0.09746742	1.1061885	0.001890359	0	0.001890359	0	0
Gm21319	0.86231739	0.13768261	1.834672239	2.05E-07	2.45E-07	-0.22822729	-0.2077198	1.2278746	0	0	0	0	0
Trav16	0.86231739	0.13768261	1.834672239	2.56E-05	2.48E-05	-0.027030712	-0.041511536	1.1426481	0.018903593	0.037931036	0.017013233	0.020689655	0
Ccdc141	0.86231739	0.13768261	1.834672239	8.05E-06	7.74E-06	-0.02600284	-0.045135498	1.2092892	0.009451796	0.010344828	0.009451796	0.006896552	0
Trav6-2	0.86211727	0.13788273	1.832987706	1.78E-06	1.93E-06	-0.15575972	-0.14413834	1.1448199	0.001890359	0	0.001890359	0	0
Usp27x	0.86211727	0.13788273	1.832987706	2.05E-06	2.13E-06	-0.06520137	-0.05265808	1.1384369	0	0.006896552	0	0.006896552	0
Gm19261	0.86191715	0.13808285	1.831305227	1.50E-06	1.73E-06	-0.21281493	-0.19220161	1.2763839	0	0	0	0	0
App	0.86191715	0.13808285	1.831305227	7.34E-07	8.30E-07	-0.15216057	-0.15170479	1.1482743	0.001890359	0	0.001890359	0	0
Gm44096	0.86191715	0.13808285	1.831305227	1.08E-06	1.20E-06	-0.17667992	-0.16594315	1.2031064	0	0	0	0	0
Ifitm2	0.86191715	0.13808285	1.831305227	1.18E-06	1.40E-06	-0.24464954	-0.25374794	1.2151864	0.001890359	0.006896552	0.001890359	0.003448276	0
Ccr2	0.86171703	0.13828297	1.829624793	1.74E-06	1.99E-06	-0.21471694	-0.19658661	1.1890179	0	0.003448276	0	0.003448276	0
Cyp4f18	0.86171703	0.13828297	1.829624793	5.93E-07	6.92E-07	-0.19256523	-0.190382	1.1775569	0	0.003448276	0	0.003448276	0
Slc35g1	0.86171703	0.13828297	1.829624793	3.19E-06	3.66E-06	-0.18482453	-0.18481445	1.127643	0.001890359	0.003448276	0.001890359	0.003448276	0
Ogfrl1	0.86151691	0.13848309	1.827946401	1.60E-06	1.87E-06	-0.17388217	-0.17615318	1.1345901	0	0.003448276	0	0.003448276	0
Mfsd7c	0.86151691	0.13848309	1.827946401	9.40E-07	1.07E-06	-0.15992549	-0.17121887	1.2144972	0.001890359	0	0.001890359	0	0
Zfp612	0.86131679	0.13868321	1.826270042	3.77E-07	4.37E-07	-0.2059798	-0.2034092	1.2128422	0	0	0	0	0
Megf11	0.86131679	0.13868321	1.826270042	1.44E-06	1.61E-06	-0.17517175	-0.18616867	1.1443315	0.001890359	0	0.001890359	0	0
Cxcr3	0.86131679	0.13868321	1.826270042	7.59E-07	8.60E-07	-0.1499883	-0.13635635	1.2171292	0	0	0	0	0
Tnfsf14	0.86131679	0.13868321	1.826270042	1.55E-05	1.58E-05	-0.052050382	-0.04686737	1.187243	0.037807185	0.024137931	0.037807183	0.020689655	0
Mical2	0.86111667	0.13888333	1.824595712	3.67E-07	4.19E-07	-0.17930867	-0.1698761	1.2061982	0	0	0	0	0
Syt13	0.86111667	0.13888333	1.824595712	7.88E-05	7.49E-05	0.065445565	0.078593254	1.1688315	0.06994329	0.07931034	0.064272212	0.072413793	0
Dbn1	0.86111667	0.13888333	1.824595712	3.59E-06	3.60E-06	-0.04726325	-0.06694031	1.1439534	0.001890359	0.003448276	0.001890359	0.003448276	0
H2-K1	0.86111667	0.13888333	1.824595712	0.000235352	0.000284041	-0.22366787	-0.19959927	1.2541732	0.20982987	0.32068965	0.160680529	0.217241379	0
Ctsw	0.86111667	0.13888333	1.824595712	5.00E-05	5.44E-05	-0.07527703	-0.05562401	1.1627327	0.039697543	0.07931034	0.039697543	0.079310345	0
Ncf1	0.86111667	0.13888333	1.824595712	2.68E-06	2.94E-06	-0.119773	-0.122558594	1.1122371	0	0	0	0	0
Rpl39l	0.86091655	0.13908345	1.822923404	8.88E-07	1.04E-06	-0.25833958	-0.24440956	1.1139047	0	0	0	0	0
Hr	0.86091655	0.13908345	1.822923404	1.38E-06	1.54E-06	-0.16780902	-0.16665077	1.1551178	0.001890359	0.003448276	0.001890359	0.003448276	0
AC133103.1	0.86091655	0.13908345	1.822923404	7.79E-07	8.89E-07	-0.2002175	-0.18418694	1.1834154	0	0.003448276	0	0.003448276	0
3-Mar	0.86071643	0.13928357	1.821253112	1.07E-06	1.18E-06	-0.18730523	-0.19729614	1.0814381	0.001890359	0	0.001890359	0	0
Trav17	0.86071643	0.13928357	1.821253112	4.45E-06	4.85E-06	-0.15707988	-0.1462555	1.1406368	0.003780718	0.006896552	0.003780718	0.006896552	0
Aqp11	0.86051631	0.13948369	1.819584831	0.000704671	0.000621934	0.20911461	0.21012783	1.116809	0.7920605	0.6103448	0.468809074	0.372413793	0
Gprc5b	0.86031619	0.13968381	1.817918554	1.87E-05	2.02E-05	-0.15239175	-0.16440964	1.2294579	0.013232514	0.01724138	0.013232514	0.017241379	0
Trav16d-dv11	0.86031619	0.13968381	1.817918554	6.15E-06	6.38E-06	-0.065144606	-0.0625782	1.192092	0.005671077	0.006896552	0.005671078	0.006896552	0
Gm20508	0.86031619	0.13968381	1.817918554	2.71E-07	3.17E-07	-0.17781277	-0.16061783	1.1620083	0	0	0	0	0
Mageh1	0.86031619	0.13968381	1.817918554	4.65E-07	5.37E-07	-0.18187311	-0.18189812	1.1724802	0	0	0	0	0
Rapgef4	0.86031619	0.13968381	1.817918554	2.09E-05	2.37E-05	-0.16879486	-0.17472458	1.2076901	0.02457467	0.010344828	0.02268431	0.010344828	0
Blk	0.86031619	0.13968381	1.817918554	8.20E-06	7.83E-06	-0.042917036	-0.056923866	1.1563998	0.007561437	0	0.007561437	0	0
Dact3	0.86011607	0.13988393	1.816254275	3.73E-07	4.31E-07	-0.19321436	-0.18245125	1.2063375	0	0	0	0	0
Bmpr1a	0.86011607	0.13988393	1.816254275	2.08E-06	2.34E-06	-0.12229711	-0.13666534	1.2447027	0.001890359	0	0.001890359	0	0
Gm26808	0.85991595	0.14008405	1.814591989	9.64E-07	1.07E-06	-0.14802422	-0.16805649	1.1615007	0	0	0	0	0
Sirpa	0.85991595	0.14008405	1.814591989	1.50E-06	1.56E-06	-0.15946376	-0.13043594	1.1696589	0	0	0	0	0
Syce1	0.85991595	0.14008405	1.814591989	7.09E-07	8.17E-07	-0.18963118	-0.17089462	1.2365088	0	0	0	0	0
Ddn	0.859715829	0.140284171	1.81293169	3.95E-07	4.55E-07	-0.19003052	-0.18231583	1.16884	0	0.003448276	0	0.003448276	0
Sema7a	0.859715829	0.140284171	1.81293169	1.43E-05	1.28E-05	0.12178678	0.12641335	1.1569532	0.007561437	0.003448276	0.007561437	0.003448276	0
Gm44214	0.859715829	0.140284171	1.81293169	4.62E-07	5.76E-07	-0.2803929	-0.25898743	1.2692152	0	0	0	0	0
Ccl5	0.859515709	0.140484291	1.811273371	3.37E-06	3.81E-06	-0.2000812	-0.18976974	1.1332604	0.003780718	0	0.003780718	0	0
Gm26772	0.859515709	0.140484291	1.811273371	6.29E-06	6.18E-06	-0.016249709	8.68E-05	1.1802418	0.007561437	0	0.003780718	0	0
Hebp1	0.859315589	0.140684411	1.809617027	1.95E-06	2.18E-06	-0.16630608	-0.1670227	1.1620343	0.005671077	0	0.005671078	0	0
Gbp3	0.859315589	0.140684411	1.809617027	4.75E-06	5.09E-06	-0.082580656	-0.09500694	1.1355344	0.001890359	0.003448276	0.001890359	0.003448276	0
Slc7a11	0.859315589	0.140684411	1.809617027	3.05E-05	2.77E-05	0.08004876	0.06510162	1.1158828	0.04347826	0.013793103	0.041587902	0.013793103	0
Kctd14	0.859115469	0.140884531	1.807962653	2.41E-06	2.62E-06	-0.11223888	-0.0925045	1.1473564	0.007561437	0	0.005671078	0	0
Plxnb2	0.859115469	0.140884531	1.807962653	7.22E-07	8.01E-07	-0.18807478	-0.18393898	1.1708744	0	0	0	0	0
Mmp12	0.858915349	0.141084651	1.806310242	7.44E-07	8.03E-07	-0.17151171	-0.15824509	1.140003	0	0	0	0	0
Mcm10	0.858915349	0.141084651	1.806310242	2.98E-06	3.12E-06	-0.16338085	-0.13772774	1.2174464	0.001890359	0	0.001890359	0	0
Crmp1	0.858715229	0.141284771	1.804659788	2.32E-06	2.39E-06	-0.09021245	-0.08584595	1.1235355	0	0	0	0	0
Cited4	0.858715229	0.141284771	1.804659788	2.17E-06	2.48E-06	-0.17452432	-0.15067482	1.1467929	0.001890359	0	0.001890359	0	0
Gm20655	0.858715229	0.141284771	1.804659788	2.46E-07	2.85E-07	-0.18127352	-0.1710968	1.1503233	0	0	0	0	0
Cacna1e	0.858715229	0.141284771	1.804659788	2.09E-05	1.88E-05	0.12741426	0.12565327	1.1716503	0.015122874	0.013793103	0.013232514	0.010344828	0
Misp	0.858515109	0.141484891	1.803011287	2.77E-07	3.11E-07	-0.15403137	-0.1351738	1.1345491	0	0	0	0	0
Spin4	0.858515109	0.141484891	1.803011287	3.27E-07	3.81E-07	-0.19348466	-0.18269348	1.1735857	0	0.003448276	0	0.003448276	0
4933406C10Rik	0.858314989	0.141685011	1.801364732	7.21E-06	7.81E-06	-0.12089169	-0.12148476	1.2169664	0.003780718	0	0.003780718	0	0
Trav13-3	0.858314989	0.141685011	1.801364732	1.51E-06	1.72E-06	-0.2222029	-0.22742462	1.0975484	0.001890359	0	0.001890359	0	0
I830134H01Rik	0.858314989	0.141685011	1.801364732	7.55E-07	8.37E-07	-0.17882456	-0.1738205	1.1793545	0	0	0	0	0
Hist1h3c	0.858114869	0.141885131	1.799720117	5.04E-06	4.82E-06	0.010053548	0.027591705	1.1016572	0.001890359	0	0.001890359	0	0
Nfkbid	0.858114869	0.141885131	1.799720117	8.09E-05	9.42E-05	-0.16616552	-0.1562252	1.1366339	0.096408315	0.07931034	0.086956522	0.068965517	0
Gzma	0.857914749	0.142085251	1.798077438	0.000100274	9.41E-05	0.09990654	0.10471916	1.1063612	0.06994329	0.12068965	0.062381853	0.086206897	0
Cndp1	0.857914749	0.142085251	1.798077438	1.47E-06	1.64E-06	-0.16831414	-0.17482948	1.1498977	0	0	0	0	0
Yes1	0.857914749	0.142085251	1.798077438	1.14E-06	1.29E-06	-0.18548009	-0.13723946	1.199541	0	0	0	0	0
Cd74	0.857914749	0.142085251	1.798077438	1.50E-05	1.83E-05	-0.24933715	-0.23763657	1.2134854	0.013232514	0.024137931	0.011342155	0.024137931	0
Trim30d	0.857714629	0.142285371	1.796436688	1.35E-05	1.55E-05	-0.20051883	-0.1718216	1.1548569	0.035916824	0.013793103	0.028355388	0.013793103	0
Scn4b	0.857714629	0.142285371	1.796436688	2.98E-06	2.86E-06	-0.032906283	-0.015403748	1.0830586	0	0	0	0	0
Gm26840	0.857514509	0.142485491	1.794797861	2.39E-07	2.71E-07	-0.17126228	-0.16117287	1.165553	0	0	0	0	0
Ttc39b	0.857314389	0.142685611	1.793160953	2.90E-06	3.18E-06	-0.13493626	-0.15143776	1.0412208	0	0.006896552	0	0.006896552	0
Espn	0.857314389	0.142685611	1.793160953	3.48E-06	4.12E-06	-0.24669443	-0.23909569	1.0908178	0.003780718	0	0.003780718	0	0
Adgre1	0.857114269	0.142885731	1.791525957	4.33E-07	5.00E-07	-0.23826353	-0.23018456	1.1468616	0	0	0	0	0
Gm16222	0.857114269	0.142885731	1.791525957	1.19E-06	1.29E-06	-0.18814734	-0.19034767	1.1078252	0	0	0	0	0
Cmtm8	0.856914148	0.143085852	1.789892868	1.02E-06	1.13E-06	-0.17006464	-0.15712547	1.1860319	0	0	0	0	0
Arpp21	0.856914148	0.143085852	1.789892868	0.000975384	0.00088431	0.15298204	0.14975643	1.125504	1.3610586	0.97931033	0.604914934	0.531034483	0
Rhobtb3	0.856914148	0.143085852	1.789892868	9.06E-07	1.04E-06	-0.21886174	-0.21242142	1.1430973	0.001890359	0	0.001890359	0	0
Cyth4	0.856914148	0.143085852	1.789892868	4.07E-05	4.29E-05	-0.06276801	-0.05687809	1.0920622	0.026465029	0.096551724	0.026465028	0.093103448	0
2210010C04Rik	0.856914148	0.143085852	1.789892868	5.25E-07	5.99E-07	-0.17750557	-0.17460251	1.1283993	0	0	0	0	0
Bst2	0.856714028	0.143285972	1.788261681	7.59E-05	8.31E-05	-0.11873833	-0.12897015	1.0942442	0.105860114	0.06896552	0.094517958	0.068965517	0
Pirt	0.856714028	0.143285972	1.788261681	3.27E-07	3.80E-07	-0.199166	-0.196455	1.0716294	0	0	0	0	0
C1qc	0.856513908	0.143486092	1.78663239	2.53E-06	2.54E-06	-0.101711184	-0.08575249	1.1972711	0	0.003448276	0	0.003448276	0
Kcnb1	0.856513908	0.143486092	1.78663239	1.88E-06	2.13E-06	-0.17422277	-0.16449356	1.1379335	0	0	0	0	0
Tuba4a	0.856513908	0.143486092	1.78663239	0.000237405	0.000253515	-0.10363447	-0.10690212	1.0592768	0.2589792	0.36551723	0.207939509	0.272413793	0
Rgl1	0.856513908	0.143486092	1.78663239	1.47E-05	1.48E-05	-0.027271397	-0.007928848	1.0902592	0.02268431	0.010344828	0.020793951	0.010344828	0
Vcan	0.856313788	0.143686212	1.785004989	7.83E-07	9.25E-07	-0.23659037	-0.26890182	1.0691389	0	0	0	0	0
Klf8	0.856313788	0.143686212	1.785004989	1.00E-06	1.16E-06	-0.19513282	-0.19868088	1.0992767	0.001890359	0	0.001890359	0	0
Anxa1	0.856113668	0.143886332	1.783379474	1.02E-06	1.23E-06	-0.25949126	-0.23695755	1.1931775	0	0	0	0	0
Mzb1	0.856113668	0.143886332	1.783379474	4.94E-06	4.63E-06	0.033389654	0.027276993	1.1485641	0.017013233	0	0.015122873	0	0
Map3k19	0.856113668	0.143886332	1.783379474	1.55E-06	1.68E-06	-0.17142841	-0.1876316	1.0642862	0	0.003448276	0	0.003448276	0
Inppl1	0.856113668	0.143886332	1.783379474	7.95E-07	9.23E-07	-0.21690978	-0.21828079	1.0996298	0	0	0	0	0
Lair1	0.856113668	0.143886332	1.783379474	2.90E-06	3.21E-06	-0.14823839	-0.13238335	1.1096356	0.003780718	0	0.001890359	0	0
Pde2a	0.856113668	0.143886332	1.783379474	5.75E-07	6.56E-07	-0.16269879	-0.15611267	1.1614381	0	0.003448276	0	0.003448276	0
Phf11c	0.856113668	0.143886332	1.783379474	3.24E-05	3.65E-05	-0.171486	-0.17767048	1.1256496	0.026465029	0.037931036	0.02268431	0.037931034	0
Lap3	0.855913548	0.144086452	1.781755838	8.72E-06	9.14E-06	-0.05440097	-0.051733017	1.1171807	0.009451796	0.006896552	0.007561437	0.006896552	0
Rad54l	0.855913548	0.144086452	1.781755838	2.79E-06	2.83E-06	-0.10807103	-0.08559418	1.1693856	0	0	0	0	0
Syce3	0.855913548	0.144086452	1.781755838	4.60E-07	5.50E-07	-0.23022197	-0.22548485	1.1356394	0	0	0	0	0
Prdm1	0.855913548	0.144086452	1.781755838	2.57E-06	2.74E-06	-0.10208861	-0.09844017	1.1242262	0.003780718	0.010344828	0.003780718	0.010344828	0
Insl5	0.855913548	0.144086452	1.781755838	9.94E-06	9.00E-06	0.07806743	0.0885334	1.1361372	0.009451796	0.010344828	0.009451796	0.006896552	0
Fkbp1b	0.855913548	0.144086452	1.781755838	2.37E-07	2.82E-07	-0.22092454	-0.21640396	1.1390611	0	0	0	0	0
Sytl3	0.855713428	0.144286572	1.780134077	4.31E-05	3.94E-05	0.1274818	0.10681629	1.1118034	0.035916824	0.01724138	0.035916824	0.017241379	0
B230118H07Rik	0.855713428	0.144286572	1.780134077	7.21E-05	6.62E-05	0.103253335	0.090797424	1.104892	0.060491495	0.055172414	0.058601134	0.04137931	0
Calr4	0.855713428	0.144286572	1.780134077	6.83E-07	7.71E-07	-0.15421672	-0.14716148	1.105208	0.001890359	0	0.001890359	0	0
Ptgfrn	0.855513308	0.144486692	1.778514185	9.15E-06	1.03E-05	-0.16935255	-0.16063881	1.1544503	0.005671077	0.013793103	0.005671078	0.013793103	0
Trav19	0.855513308	0.144486692	1.778514185	4.47E-06	4.79E-06	-0.13712087	-0.14744473	1.0288426	0.003780718	0	0.001890359	0	0
Slc35e4	0.855513308	0.144486692	1.778514185	6.54E-07	7.47E-07	-0.18041168	-0.19544029	1.0812519	0	0	0	0	0
Enc1	0.855313188	0.144686812	1.776896156	8.17E-06	9.35E-06	-0.19352332	-0.19823456	1.1565137	0.007561437	0.003448276	0.007561437	0.003448276	0
Chic1	0.855313188	0.144686812	1.776896156	1.12E-06	1.32E-06	-0.22832692	-0.22176743	1.1153601	0	0	0	0	0
Trav10n	0.855113068	0.144886932	1.775279986	6.86E-06	7.13E-06	-0.108803965	-0.10256767	1.1182951	0.009451796	0.003448276	0.005671078	0.003448276	0
Scn5a	0.855113068	0.144886932	1.775279986	1.71E-06	1.74E-06	-0.034481183	-0.023033142	1.1003436	0.005671077	0.006896552	0.005671078	0.006896552	0
Cacnb4	0.854912948	0.145087052	1.773665669	1.45E-06	1.67E-06	-0.21354832	-0.22718239	1.0991288	0	0.003448276	0	0.003448276	0
Zcchc18	0.854912948	0.145087052	1.773665669	2.76E-06	2.98E-06	-0.15363663	-0.15421486	1.0848175	0.005671077	0.01724138	0.005671078	0.010344828	0
Slc7a7	0.854912948	0.145087052	1.773665669	2.05E-06	2.18E-06	-0.12400764	-0.14023781	1.1604384	0	0.003448276	0	0.003448276	0
Rapsn	0.854712828	0.145287172	1.772053199	6.06E-05	5.97E-05	0.017161185	0.031131744	1.1574417	0.037807185	0.05862069	0.034026465	0.055172414	0
Itsn1	0.854712828	0.145287172	1.772053199	1.74E-06	1.95E-06	-0.15354238	-0.1534462	1.0929581	0.003780718	0	0.003780718	0	0
Ier2	0.854712828	0.145287172	1.772053199	0.000296493	0.00033785	-0.13259998	-0.13178158	1.0731893	0.29489604	0.52068967	0.217391304	0.331034483	0
Esrp2	0.854712828	0.145287172	1.772053199	1.65E-06	1.68E-06	-0.102989554	-0.10539627	1.0556736	0	0	0	0	0
Dusp5	0.854512708	0.145487292	1.770442572	9.37E-05	0.000105896	-0.13064577	-0.12186432	1.1074951	0.08884688	0.08275862	0.071833648	0.072413793	0
Fam132b	0.854512708	0.145487292	1.770442572	6.32E-07	7.09E-07	-0.21164657	-0.18546295	1.1962451	0	0	0	0	0
Asph	0.854512708	0.145487292	1.770442572	1.38E-06	1.56E-06	-0.1483976	-0.1534195	1.0945756	0.003780718	0	0.003780718	0	0
Plekha6	0.854512708	0.145487292	1.770442572	9.29E-07	1.02E-06	-0.1330453	-0.12983513	1.1471397	0	0.003448276	0	0.003448276	0
Gm10638	0.854112467	0.145887533	1.767226824	5.93E-06	6.02E-06	-0.054662436	-0.06698418	1.1293037	0.005671077	0.013793103	0.005671078	0.013793103	0
Trav9n-4	0.854112467	0.145887533	1.767226824	3.10E-06	3.34E-06	-0.106274076	-0.1024971	1.1083968	0	0.003448276	0	0.003448276	0
Ntn1	0.854112467	0.145887533	1.767226824	6.04E-06	5.88E-06	-0.014797639	-0.005498886	1.0846629	0.011342155	0.006896552	0.007561437	0.006896552	0
Fbln2	0.854112467	0.145887533	1.767226824	1.44E-05	1.24E-05	0.1911601	0.1901226	1.1073803	0.003780718	0.013793103	0.003780718	0.013793103	0
Khdrbs3	0.853912347	0.146087653	1.765621692	1.19E-06	1.33E-06	-0.17189725	-0.17718315	1.0830917	0.001890359	0	0.001890359	0	0
Zfp618	0.853912347	0.146087653	1.765621692	8.19E-07	9.19E-07	-0.18100071	-0.18431854	1.0921063	0	0.003448276	0	0.003448276	0
Runx3	0.853912347	0.146087653	1.765621692	0.00011463	0.000118135	-0.019137144	-0.023625374	1.1135046	0.10207939	0.15862069	0.092627599	0.127586207	0
Trav13-4-dv7	0.853712227	0.146287773	1.764018383	3.29E-06	3.61E-06	-0.15403892	-0.13928413	1.1326289	0.015122874	0	0.007561437	0	0
Arf4os	0.853512107	0.146487893	1.762416889	9.14E-07	9.95E-07	-0.12466791	-0.10320282	1.0801226	0	0.006896552	0	0.003448276	0
Cpne9	0.853512107	0.146487893	1.762416889	1.25E-06	1.46E-06	-0.2624058	-0.24497223	1.1634871	0	0.003448276	0	0.003448276	0
Lysmd2	0.853512107	0.146487893	1.762416889	7.09E-05	6.95E-05	0.033875525	0.028681755	1.0637175	0.07183365	0.113793105	0.060491493	0.106896552	0
Apold1	0.853512107	0.146487893	1.762416889	6.92E-07	8.00E-07	-0.19821827	-0.19050407	1.120618	0.001890359	0	0.001890359	0	0
Lypd1	0.853111867	0.146888133	1.759219332	8.88E-07	9.88E-07	-0.13942207	-0.14000702	1.0782284	0	0.003448276	0	0.003448276	0
Plscr1	0.852911747	0.147088253	1.757623257	2.25E-06	2.34E-06	-0.06722314	-0.055473328	1.131829	0	0	0	0	0
Rgsl1	0.852911747	0.147088253	1.757623257	5.49E-07	6.28E-07	-0.19188666	-0.20267868	1.067691	0	0	0	0	0
Cdk19os	0.852911747	0.147088253	1.757623257	8.22E-05	8.94E-05	-0.16239376	-0.15241432	1.1629664	0.007561437	0.5	0.003780718	0.231034483	0
Trav5-4	0.852911747	0.147088253	1.757623257	7.66E-06	8.30E-06	-0.15290497	-0.14701653	1.0935907	0.003780718	0	0.003780718	0	0
Gm609	0.852911747	0.147088253	1.757623257	1.92E-06	2.22E-06	-0.2408497	-0.24910545	1.0143849	0	0	0	0	0
Ldlr	0.852711627	0.147288373	1.756028979	2.67E-06	2.85E-06	-0.09007414	-0.103141785	1.1566213	0.001890359	0	0.001890359	0	0
Trav8-2	0.852711627	0.147288373	1.756028979	3.27E-06	3.66E-06	-0.185356	-0.19138718	1.0467288	0	0.003448276	0	0.003448276	0
Gadd45g	0.852711627	0.147288373	1.756028979	5.70E-06	6.47E-06	-0.1583077	-0.14942169	1.0688283	0.003780718	0.003448276	0.003780718	0.003448276	0
Arhgap24	0.852511507	0.147488493	1.754436491	1.18E-05	1.09E-05	0.09825674	0.08630562	1.0876578	0.011342155	0.006896552	0.011342155	0.006896552	0
Gm16982	0.852311387	0.147688613	1.752845789	2.24E-06	2.51E-06	-0.14700508	-0.15813065	1.0406173	0	0	0	0	0
RP23-272F2.2	0.852311387	0.147688613	1.752845789	1.51E-06	1.72E-06	-0.20779079	-0.21031952	1.0787543	0	0.006896552	0	0.006896552	0
Ikzf3	0.852311387	0.147688613	1.752845789	0.000182426	0.000178924	0.03676283	0.061694145	1.0502512	0.107750475	0.14137931	0.096408318	0.117241379	0
K230010J24Rik	0.852311387	0.147688613	1.752845789	2.71E-07	3.06E-07	-0.1432486	-0.13256645	1.1161852	0.003780718	0	0.003780718	0	0
Fam83h	0.851911147	0.148088853	1.749669724	3.40E-07	3.78E-07	-0.15769136	-0.115997314	1.1683289	0.001890359	0	0.001890359	0	0
Trav13n-4	0.851711027	0.148288973	1.74808435	3.03E-06	3.37E-06	-0.16106512	-0.15093231	1.0711333	0.003780718	0.003448276	0.003780718	0.003448276	0
S100a6	0.851711027	0.148288973	1.74808435	3.19E-06	3.51E-06	-0.13031687	-0.13212585	1.1228948	0.001890359	0.003448276	0.001890359	0.003448276	0
Lpl	0.851711027	0.148288973	1.74808435	1.66E-06	1.82E-06	-0.18613508	-0.16171837	1.1777712	0.001890359	0	0.001890359	0	0
Selm	0.851510907	0.148489093	1.746500742	1.27E-06	1.38E-06	-0.114571944	-0.117507935	1.148842	0.003780718	0	0.003780718	0	0
Inpp4b	0.851510907	0.148489093	1.746500742	7.80E-05	9.23E-05	-0.21232043	-0.21545887	1.0499845	0.054820415	0.11034483	0.051039698	0.1	0
Arhgef5	0.851510907	0.148489093	1.746500742	2.53E-06	2.93E-06	-0.1496873	-0.14637947	1.0479723	0.007561437	0.003448276	0.005671078	0.003448276	0
Cacnb3	0.851310786	0.148689214	1.744918896	1.99E-05	1.84E-05	0.052167844	0.05719185	1.0889195	0.015122874	0.013793103	0.015122873	0.013793103	0
Kctd12b	0.851310786	0.148689214	1.744918896	3.70E-06	4.24E-06	-0.20041916	-0.22107887	1.1253355	0.009451796	0	0.009451796	0	0
Fam71b	0.851310786	0.148689214	1.744918896	3.64E-06	3.89E-06	-0.1292043	-0.14969635	1.0299306	0.001890359	0.013793103	0.001890359	0.013793103	0
Dpy19l1	0.851310786	0.148689214	1.744918896	4.29E-06	4.76E-06	-0.13231745	-0.12483978	1.0661662	0	0.003448276	0	0.003448276	0
Sdc4	0.851110666	0.148889334	1.743338805	7.27E-05	6.49E-05	0.16153422	0.14578247	1.1185446	0.124763705	0.072413795	0.102079395	0.065517241	0
Ankrd22	0.851110666	0.148889334	1.743338805	2.86E-07	3.30E-07	-0.18568164	-0.18405724	1.0980836	0.001890359	0	0.001890359	0	0
Rrp12	0.851110666	0.148889334	1.743338805	8.22E-06	8.42E-06	-0.01125722	-0.007123947	1.0009034	0.005671077	0.006896552	0.005671078	0.006896552	0
Fcer2a	0.851110666	0.148889334	1.743338805	9.84E-07	1.09E-06	-0.15926082	-0.17167473	1.0289763	0	0	0	0	0
Gm20069	0.851110666	0.148889334	1.743338805	2.51E-05	2.81E-05	-0.15303904	-0.15376282	1.1018525	0.030245747	0.031034483	0.028355388	0.031034483	0
Rrad	0.850910546	0.149089454	1.741760466	7.70E-05	8.25E-05	-0.115721166	-0.10412979	1.027221	0.0415879	0.14137931	0.041587902	0.131034483	0
Sdc3	0.850710426	0.149289574	1.740183873	2.94E-06	3.33E-06	-0.19333944	-0.18618393	1.1155996	0	0.006896552	0	0.006896552	0
Lgals3bp	0.850710426	0.149289574	1.740183873	5.26E-05	5.67E-05	-0.11081637	-0.12231636	1.0633842	0.030245747	0.027586207	0.030245747	0.024137931	0
Atl1	0.850710426	0.149289574	1.740183873	1.54E-05	1.46E-05	0.05920797	0.06868744	1.0402706	0.007561437	0.006896552	0.007561437	0.006896552	0
Gm525	0.850710426	0.149289574	1.740183873	2.32E-05	2.13E-05	0.093703784	0.0984478	1.1459136	0.001890359	0.020689655	0.001890359	0.010344828	0
Syt3	0.850710426	0.149289574	1.740183873	4.32E-07	5.00E-07	-0.17726919	-0.1655674	1.10365	0	0	0	0	0
Irf5	0.850710426	0.149289574	1.740183873	1.19E-06	1.35E-06	-0.17932837	-0.16868782	1.0882252	0.003780718	0	0.003780718	0	0
Cnrip1	0.850510306	0.149489694	1.738609022	2.00E-06	2.27E-06	-0.16683106	-0.1875267	1.0465882	0.007561437	0	0.003780718	0	0
Ppp1r3f	0.850310186	0.149689814	1.737035907	4.07E-06	4.43E-06	-0.10151796	-0.11167145	1.1113161	0.003780718	0.003448276	0.003780718	0.003448276	0
Nme4	0.850310186	0.149689814	1.737035907	8.82E-06	9.62E-06	-0.13189508	-0.11293602	1.1415784	0.005671077	0	0.005671078	0	0
Prr29	0.850310186	0.149689814	1.737035907	2.59E-05	2.41E-05	0.11317032	0.120601654	1.0400481	0.018903593	0.027586207	0.018903592	0.024137931	0
Chd7	0.850110066	0.149889934	1.735464524	4.85E-05	5.49E-05	-0.18871112	-0.1765356	1.0952903	0.06994329	0.04137931	0.052930057	0.04137931	0
Trav6n-6	0.849909946	0.150090054	1.733894869	6.30E-06	6.55E-06	-0.079303905	-0.07602787	1.1155151	0.007561437	0.003448276	0.005671078	0.003448276	0
Gm1604a	0.849909946	0.150090054	1.733894869	2.73E-06	2.66E-06	-0.028138373	-0.051641464	1.1215769	0.001890359	0.003448276	0.001890359	0.003448276	0
Aqp3	0.849909946	0.150090054	1.733894869	1.98E-06	2.08E-06	-0.118492864	-0.09336281	1.0506076	0	0	0	0	0
Sema4a	0.849909946	0.150090054	1.733894869	2.70E-05	3.00E-05	-0.14392553	-0.1506548	1.0578293	0.02268431	0.031034483	0.020793951	0.027586207	0
Gm16892	0.849909946	0.150090054	1.733894869	7.78E-07	8.62E-07	-0.20145755	-0.18621826	1.1161689	0.001890359	0	0.001890359	0	0
Hk2	0.849709826	0.150290174	1.732326936	7.49E-06	7.58E-06	-0.06652073	-0.061696053	1.0489721	0.001890359	0	0.001890359	0	0
Synb	0.849709826	0.150290174	1.732326936	7.78E-07	8.52E-07	-0.1483418	-0.14373398	1.0302726	0	0	0	0	0
Zfp608	0.849709826	0.150290174	1.732326936	7.22E-06	7.98E-06	-0.119002715	-0.11501217	1.0375075	0.028355388	0	0.026465028	0	0
Trav8d-2	0.849709826	0.150290174	1.732326936	3.12E-06	3.52E-06	-0.21070158	-0.19903564	1.130101	0	0.003448276	0	0.003448276	0
Fam229b	0.849509706	0.150490294	1.73076072	5.29E-06	5.26E-06	-0.011803877	-0.013132095	1.0586486	0.007561437	0.01724138	0.007561437	0.013793103	0
Srgap3	0.849509706	0.150490294	1.73076072	1.68E-06	1.71E-06	-0.07892407	-0.07364464	1.1174408	0.001890359	0	0.001890359	0	0
Pip5k1b	0.849509706	0.150490294	1.73076072	2.98E-05	2.74E-05	0.12862833	0.11854935	1.1069498	0.018903593	0.024137931	0.018903592	0.020689655	0
Gm44067	0.849509706	0.150490294	1.73076072	1.77E-05	1.68E-05	0.06739572	0.07561493	1.0512002	0.007561437	0.027586207	0.005671078	0.024137931	0
Rgs3	0.849309586	0.150690414	1.729196217	2.04E-05	2.34E-05	-0.19631653	-0.20032787	1.0436177	0.009451796	0.031034483	0.009451796	0.031034483	0
3110045C21Rik	0.849109466	0.150890534	1.727633423	1.42E-06	1.55E-06	-0.114865914	-0.10659027	1.0048496	0.003780718	0.006896552	0.003780718	0.006896552	0
Dennd4c	0.848909346	0.151090654	1.726072331	0.000110403	0.000101947	0.12794347	0.13444519	0.98808694	0.13043478	0.113793105	0.119092628	0.110344828	0
Card6	0.848909346	0.151090654	1.726072331	2.66E-05	3.02E-05	-0.19419636	-0.18071747	1.1783425	0.032136105	0.01724138	0.030245747	0.017241379	0
Gm15856	0.848709226	0.151290774	1.724512939	8.16E-06	7.68E-06	0.054575957	0.06759071	1.0349559	0.013232514	0.006896552	0.011342155	0.003448276	0
Pitpnm2os2	0.848709226	0.151290774	1.724512939	6.84E-06	7.05E-06	-0.107537664	-0.11175537	1.0456423	0.005671077	0	0.005671078	0	0
Rapgef3	0.848709226	0.151290774	1.724512939	9.41E-05	8.36E-05	0.17007951	0.16740513	1.0414605	0.10964083	0.055172414	0.100189036	0.048275862	0
Dpep2	0.848509105	0.151490895	1.722955241	2.45E-06	2.69E-06	-0.14912139	-0.1652546	1.1099389	0.001890359	0.003448276	0.001890359	0.003448276	0
Gm43916	0.848509105	0.151490895	1.722955241	9.15E-07	1.00E-06	-0.12415914	-0.1147213	1.0549194	0	0	0	0	0
Etv5	0.848308985	0.151691015	1.721399232	1.97E-05	2.14E-05	-0.15952002	-0.15109634	1.0390372	0.034026466	0.013793103	0.034026465	0.013793103	0
Slc6a19	0.848308985	0.151691015	1.721399232	2.98E-05	2.62E-05	0.17110795	0.16670132	1.0436323	0.02457467	0.04137931	0.02268431	0.037931034	0
Sult2b1	0.848108865	0.151891135	1.719844907	2.69E-06	2.90E-06	-0.06601249	-0.05495262	1.0490713	0.003780718	0.006896552	0.003780718	0.006896552	0
Soat2	0.848108865	0.151891135	1.719844907	1.21E-06	1.29E-06	-0.12771653	-0.11604118	1.0673077	0	0	0	0	0
Gm3636	0.848108865	0.151891135	1.719844907	1.46E-06	1.72E-06	-0.25534332	-0.24838448	1.1008979	0	0	0	0	0
Matn2	0.848108865	0.151891135	1.719844907	1.36E-06	1.48E-06	-0.122759335	-0.12338829	1.0554503	0	0.003448276	0	0.003448276	0
Gm16151	0.848108865	0.151891135	1.719844907	3.48E-07	3.91E-07	-0.1434367	-0.12589073	1.1079766	0.001890359	0	0.001890359	0	0
RP23-428N8.3	0.847908745	0.152091255	1.718292263	3.16E-05	3.03E-05	0.038041025	0.027716637	1.0774192	0.026465029	0.03448276	0.02268431	0.031034483	0
Sidt1	0.847908745	0.152091255	1.718292263	1.41E-05	1.40E-05	-0.029576993	-0.024047852	1.0853708	0.005671077	0.006896552	0.005671078	0.006896552	0
Fam83d	0.847908745	0.152091255	1.718292263	1.95E-06	2.22E-06	-0.17470223	-0.18803215	1.0447094	0	0	0	0	0
Tmem144	0.847908745	0.152091255	1.718292263	1.39E-06	1.54E-06	-0.13275854	-0.12976074	1.0597373	0	0.003448276	0	0.003448276	0
Bicc1	0.847908745	0.152091255	1.718292263	6.51E-07	7.17E-07	-0.12988019	-0.12680626	1.0930861	0	0	0	0	0
Uchl1	0.847908745	0.152091255	1.718292263	2.80E-06	2.84E-06	-0.002035315	-0.008543015	1.0818105	0	0	0	0	0
B230208H11Rik	0.847708625	0.152291375	1.716741295	1.35E-06	1.55E-06	-0.21599737	-0.22134781	1.0931549	0.001890359	0	0.001890359	0	0
Tmem220	0.847708625	0.152291375	1.716741295	9.27E-07	1.10E-06	-0.24337742	-0.24941635	1.0536593	0	0	0	0	0
Gm16196	0.847508505	0.152491495	1.715191998	9.63E-07	1.11E-06	-0.1913796	-0.20751	1.1044976	0	0.003448276	0	0.003448276	0
Stox1	0.847508505	0.152491495	1.715191998	1.91E-06	2.08E-06	-0.09714772	-0.095285416	1.0627209	0.003780718	0	0.003780718	0	0
Sowahc	0.847508505	0.152491495	1.715191998	9.09E-07	1.03E-06	-0.15422842	-0.1381855	1.0799985	0	0	0	0	0
Slc22a3	0.847508505	0.152491495	1.715191998	1.22E-06	1.28E-06	-0.14811568	-0.1272335	1.0722194	0	0	0	0	0
Zc2hc1a	0.847508505	0.152491495	1.715191998	1.50E-06	1.66E-06	-0.15303479	-0.14940643	1.0801141	0.005671077	0	0.003780718	0	0
Pdzd2	0.847508505	0.152491495	1.715191998	9.94E-07	1.14E-06	-0.19988692	-0.18960762	1.0010942	0.001890359	0	0.001890359	0	0
Cd160	0.847508505	0.152491495	1.715191998	1.43E-05	1.50E-05	-0.056538623	-0.0501976	1.0553235	0.018903593	0.037931036	0.017013233	0.034482759	0
Tcf7l1	0.847308385	0.152691615	1.713644367	3.97E-06	4.25E-06	-0.13708286	-0.15601921	1.0496913	0	0.003448276	0	0.003448276	0
Pou2f2	0.847108265	0.152891735	1.712098398	1.50E-05	1.60E-05	-0.05345052	-0.051054	1.1278436	0.009451796	0.010344828	0.005671078	0.006896552	0
Ticrr	0.846908145	0.153091855	1.710554086	4.89E-06	4.97E-06	-0.05928058	-0.049598694	1.0409325	0.005671077	0.006896552	0.005671078	0.006896552	0
Basp1	0.846708025	0.153291975	1.709011428	0.000179518	0.000178028	0.035092346	0.06099415	0.960297	0.16446126	0.23103449	0.134215501	0.155172414	0
Aunip	0.846708025	0.153291975	1.709011428	2.24E-06	2.38E-06	-0.13071743	-0.12138367	1.0471462	0	0	0	0	0
Pacsin3	0.846708025	0.153291975	1.709011428	4.44E-07	5.10E-07	-0.19966525	-0.19075012	1.0889271	0	0	0	0	0
Hspa4l	0.846507905	0.153492095	1.707470417	0.000226762	0.000216171	0.08939152	0.10086155	1.0103832	0.19281663	0.33448276	0.15879017	0.231034483	0
Hip1r	0.846507905	0.153492095	1.707470417	4.05E-06	4.38E-06	-0.074149	-0.03674507	1.035418	0.003780718	0.006896552	0.003780718	0.006896552	0
Chtf18	0.846507905	0.153492095	1.707470417	2.98E-06	3.25E-06	-0.17590383	-0.17363167	1.0637413	0.001890359	0.003448276	0.001890359	0.003448276	0
Flt3	0.846507905	0.153492095	1.707470417	1.64E-06	1.86E-06	-0.2045863	-0.21304703	1.0596579	0	0.006896552	0	0.006896552	0
11-Sep	0.846507905	0.153492095	1.707470417	0.000172668	0.000170895	0.034991827	0.040637016	0.98731405	0.11909263	0.20344828	0.115311909	0.162068966	0
Il5ra	0.846307785	0.153692215	1.705931051	2.67E-07	3.10E-07	-0.19369137	-0.17691803	1.0736647	0	0.003448276	0	0.003448276	0
Rhbdl2	0.846307785	0.153692215	1.705931051	3.42E-06	3.72E-06	-0.13256386	-0.14217377	1.0442718	0.001890359	0	0.001890359	0	0
Nebl	0.846307785	0.153692215	1.705931051	0.000385936	0.000346548	0.18230574	0.17899036	1.0696722	0.40075615	0.39655173	0.308128544	0.275862069	0
Tdrp	0.845707424	0.154292576	1.701322772	0.000261601	0.000242727	0.08488601	0.06776905	1.0522946	0.24196598	0.38965517	0.183364839	0.293103448	0
Dntt	0.845707424	0.154292576	1.701322772	0.001243488	0.001134445	0.14393653	0.14945698	1.0411146	1.3780718	1.5896552	0.597353497	0.603448276	0
Crispld2	0.845507304	0.154492696	1.699789937	6.76E-06	6.72E-06	0.034132343	0.046693802	1.092412	0.013232514	0.003448276	0.011342155	0.003448276	0
Islr	0.845507304	0.154492696	1.699789937	3.53E-06	3.76E-06	-0.082795866	-0.09262371	1.0238531	0.001890359	0.010344828	0.001890359	0.010344828	0
Polr1b	0.845307184	0.154692816	1.698258724	8.45E-06	8.66E-06	-0.026930343	-0.044813156	1.02864	0.003780718	0.020689655	0.003780718	0.017241379	0
Adssl1	0.845307184	0.154692816	1.698258724	5.94E-06	5.98E-06	-0.015860485	-0.02725792	1.0573667	0.009451796	0.010344828	0.009451796	0.010344828	0
Gm27255	0.845307184	0.154692816	1.698258724	4.47E-07	4.91E-07	-0.1287048	-0.10883522	1.0433114	0	0.003448276	0	0.003448276	0
Hectd2	0.844906944	0.155093056	1.695201146	1.83E-05	1.86E-05	-0.008743026	0.004943848	1.0116668	0.013232514	0.024137931	0.013232514	0.024137931	0
Capn11	0.844906944	0.155093056	1.695201146	1.22E-06	1.39E-06	-0.19261321	-0.17599869	1.0729014	0.003780718	0	0.003780718	0	0
H1fx	0.844906944	0.155093056	1.695201146	1.50E-05	1.40E-05	0.06539773	0.07769585	1.0154504	0.009451796	0.006896552	0.001890359	0.003448276	0
Bcl6	0.844906944	0.155093056	1.695201146	0.000187824	0.000180443	0.08798097	0.098875046	1.0167572	0.1625709	0.14827587	0.145557656	0.120689655	0
6330403K07Rik	0.844906944	0.155093056	1.695201146	2.65E-06	2.89E-06	-0.1309684	-0.13922691	1.0881193	0	0.006896552	0	0.006896552	0
Acot7	0.844906944	0.155093056	1.695201146	2.15E-05	2.28E-05	-0.094070025	-0.09545517	1.0207238	0.009451796	0.03448276	0.009451796	0.031034483	0
Tmem2	0.844706824	0.155293176	1.693674773	2.22E-06	2.44E-06	-0.13998665	-0.13165474	1.043344	0.003780718	0.003448276	0.003780718	0.003448276	0
4833412C05Rik	0.844506704	0.155493296	1.692150004	5.88E-06	5.54E-06	0.08467803	0.07548332	0.9720405	0.003780718	0.006896552	0.003780718	0.006896552	0
Raph1	0.844506704	0.155493296	1.692150004	7.55E-05	7.73E-05	-0.02691986	-0.029636383	0.9848485	0.07372401	0.05172414	0.069943289	0.048275862	0
Dmrta2	0.844506704	0.155493296	1.692150004	1.90E-06	2.13E-06	-0.13281912	-0.1201992	1.0611405	0	0.003448276	0	0.003448276	0
Aif1	0.844506704	0.155493296	1.692150004	1.61E-06	1.85E-06	-0.20241863	-0.19832802	1.0056926	0.005671077	0	0.005671078	0	0
Bcl2	0.844506704	0.155493296	1.692150004	0.000296431	0.000333846	-0.14290337	-0.15357971	0.9567763	0.32136106	0.36551723	0.243856333	0.255172414	0
Zfp619	0.844306584	0.155693416	1.690626836	2.12E-06	2.51E-06	-0.2334973	-0.23953629	0.9761897	0.001890359	0.006896552	0.001890359	0.006896552	0
Rad51	0.844106464	0.155893536	1.689105263	7.81E-06	7.81E-06	-0.04004095	-0.019407272	1.0782436	0.005671077	0.010344828	0.005671078	0.010344828	0
S100a1	0.844106464	0.155893536	1.689105263	1.13E-06	1.25E-06	-0.17747119	-0.17089653	1.0844829	0.001890359	0	0.001890359	0	0
Bbs1	0.844106464	0.155893536	1.689105263	1.70E-06	1.85E-06	-0.10383265	-0.09798813	1.0676647	0.001890359	0	0.001890359	0	0
Serp2	0.843906344	0.156093656	1.687585282	2.38E-06	2.44E-06	-0.06145921	-0.059030533	1.0595093	0	0.006896552	0	0.006896552	0
Nfkb2	0.843706224	0.156293776	1.686066888	3.20E-05	3.48E-05	-0.103470296	-0.1094017	0.98813134	0.026465029	0.03448276	0.026465028	0.034482759	0
Chaf1a	0.843506104	0.156493896	1.684550078	5.14E-06	5.48E-06	-0.09730264	-0.09183693	0.98482174	0.003780718	0	0.003780718	0	0
Gm29340	0.843506104	0.156493896	1.684550078	3.73E-07	4.15E-07	-0.14472926	-0.1395092	1.036501	0	0	0	0	0
Epas1	0.843506104	0.156493896	1.684550078	5.87E-06	5.86E-06	-0.027628796	-0.018659592	1.0230963	0.009451796	0.006896552	0.009451796	0.006896552	0
Trav6-1	0.843506104	0.156493896	1.684550078	8.15E-06	8.45E-06	-0.19022544	-0.16461372	1.1514443	0	0.044827588	0	0.044827586	0
Dusp4	0.843105864	0.156894136	1.68152119	1.40E-05	1.45E-05	-0.06994367	-0.08026886	1.0205117	0.005671077	0.010344828	0.005671078	0.010344828	0
Mthfd1	0.843105864	0.156894136	1.68152119	1.27E-05	1.39E-05	-0.12058757	-0.1323185	1.0191592	0.005671077	0.006896552	0.005671078	0.006896552	0
Gm8909	0.842905743	0.157094257	1.680009104	2.57E-06	2.66E-06	-0.099882014	-0.095695496	1.0418793	0	0.006896552	0	0.003448276	0
Slc25a41	0.842905743	0.157094257	1.680009104	6.48E-07	7.17E-07	-0.14915425	-0.13647652	1.0296279	0	0	0	0	0
Zfp239	0.842705623	0.157294377	1.678498584	4.27E-06	4.41E-06	-0.03288204	-0.018735886	1.0330861	0.001890359	0.003448276	0.001890359	0.003448276	0
Zeb2	0.842505503	0.157494497	1.676989627	2.34E-06	2.52E-06	-0.065533295	-0.050405502	1.0477732	0.005671077	0.003448276	0.005671078	0.003448276	0
Dmwd	0.842305383	0.157694617	1.675482227	2.82E-05	2.78E-05	0.015442684	-0.000896454	1.0087436	0.015122874	0.024137931	0.013232514	0.024137931	0
Pkp4	0.842305383	0.157694617	1.675482227	3.27E-05	3.36E-05	-0.036815584	-0.03867054	0.98808473	0.04725898	0.013793103	0.039697543	0.013793103	0
Akr1c12	0.842305383	0.157694617	1.675482227	2.48E-06	2.79E-06	-0.16945733	-0.16806984	0.99141884	0.001890359	0.003448276	0.001890359	0.003448276	0
Ahr	0.842305383	0.157694617	1.675482227	3.10E-06	3.45E-06	-0.15034692	-0.15026855	1.013482	0.009451796	0.003448276	0.009451796	0.003448276	0
Slc7a1	0.842305383	0.157694617	1.675482227	1.64E-05	1.76E-05	-0.09387008	-0.10848904	1.0108562	0.015122874	0.006896552	0.015122873	0.006896552	0
Tbx19	0.842305383	0.157694617	1.675482227	4.46E-06	4.57E-06	-0.052086927	-0.034114838	1.081887	0.001890359	0.003448276	0.001890359	0.003448276	0
Ms4a4b	0.842305383	0.157694617	1.675482227	0.000272835	0.000304147	-0.14174096	-0.14668274	1.0732962	0.32703215	0.35172415	0.257088847	0.286206897	0
Stag3	0.842305383	0.157694617	1.675482227	7.13E-07	8.05E-07	-0.17419049	-0.16188812	1.0645372	0.001890359	0	0.001890359	0	0
4933404O12Rik	0.842305383	0.157694617	1.675482227	9.09E-07	1.02E-06	-0.16816863	-0.17103577	1.0066271	0	0	0	0	0
Il4i1	0.841905143	0.158094857	1.672472087	8.41E-07	9.47E-07	-0.16020167	-0.15577126	1.0678325	0	0.003448276	0	0.003448276	0
Ttll9	0.841905143	0.158094857	1.672472087	2.73E-06	2.84E-06	-0.08877494	-0.09352684	1.0828989	0.003780718	0	0.003780718	0	0
Pmaip1	0.841905143	0.158094857	1.672472087	3.99E-06	4.13E-06	-0.073244914	-0.05281639	1.030426	0.003780718	0.003448276	0.003780718	0.003448276	0
Gria3	0.841905143	0.158094857	1.672472087	4.98E-06	5.24E-06	-0.048138693	-0.06178665	1.0615551	0.009451796	0.003448276	0.009451796	0.003448276	0
Ccr4	0.841705023	0.158294977	1.670969337	0.000142241	0.000156613	-0.15269293	-0.1539526	1.0182347	0.15311909	0.113793105	0.141776938	0.096551724	0
Mdfic	0.841705023	0.158294977	1.670969337	7.06E-06	7.54E-06	-0.052363608	-0.04590416	0.9750896	0.007561437	0.010344828	0.007561437	0.010344828	0
Tdrd5	0.841304783	0.158695217	1.667968459	8.71E-05	7.70E-05	0.1739362	0.17782116	1.0352154	0.06616257	0.05862069	0.058601134	0.051724138	0
Fam184a	0.841304783	0.158695217	1.667968459	1.12E-06	1.24E-06	-0.15500754	-0.15393066	0.98804504	0	0	0	0	0
Dock5	0.841104663	0.158895337	1.666470323	3.93E-06	4.09E-06	-0.07925383	-0.07780075	1.0713582	0.005671077	0	0.003780718	0	0
Zwilch	0.841104663	0.158895337	1.666470323	3.81E-06	4.10E-06	-0.11968795	-0.0954113	1.0501043	0.003780718	0.003448276	0.003780718	0.003448276	0
Rcn1	0.841104663	0.158895337	1.666470323	8.99E-06	9.30E-06	-0.02620412	-0.022573471	1.0567163	0.007561437	0.024137931	0.007561437	0.024137931	0
Gm13546	0.841104663	0.158895337	1.666470323	6.34E-06	7.84E-06	-0.29749557	-0.27693176	0.98505735	0.005671077	0.01724138	0.005671078	0.017241379	0
Themis2	0.840904543	0.159095457	1.664973716	7.46E-07	7.94E-07	-0.1155877	-0.1091423	1.0494204	0	0	0	0	0
Phactr2	0.840904543	0.159095457	1.664973716	1.22E-05	1.22E-05	0.01749031	0.022090912	0.98517364	0.007561437	0.010344828	0.007561437	0.006896552	0
Wdr60	0.840904543	0.159095457	1.664973716	9.42E-06	1.08E-05	-0.22530282	-0.22756386	0.9858889	0.011342155	0	0.011342155	0	0
Bicd1	0.840904543	0.159095457	1.664973716	2.59E-06	2.94E-06	-0.17952271	-0.17460251	0.99710095	0	0	0	0	0
Rec8	0.840704423	0.159295577	1.663478634	3.90E-06	4.27E-06	-0.16117653	-0.14498138	1.1035283	0.003780718	0.006896552	0.003780718	0.006896552	0
Slc16a3	0.840704423	0.159295577	1.663478634	2.45E-06	2.77E-06	-0.19584098	-0.20457458	0.9557388	0.001890359	0	0.001890359	0	0
Pcsk9	0.840504303	0.159495697	1.661985075	1.31E-06	1.38E-06	-0.087409765	-0.09229469	1.0352901	0	0	0	0	0
Abi2	0.840304183	0.159695817	1.660493033	5.96E-05	6.19E-05	-0.037058134	-0.042220116	1.0137198	0.051039696	0.06551724	0.047258979	0.062068966	0
Zcchc12	0.840304183	0.159695817	1.660493033	4.11E-05	4.19E-05	-0.046638872	-0.036762238	1.0579499	0.034026466	0.05172414	0.032136106	0.051724138	0
Chchd10	0.840304183	0.159695817	1.660493033	2.64E-05	2.96E-05	-0.10959144	-0.096775055	1.0145594	0.02079395	0.020689655	0.018903592	0.020689655	0
Lrrc3b	0.840304183	0.159695817	1.660493033	7.96E-07	8.60E-07	-0.08234936	-0.0815506	1.0565908	0.005671077	0	0.005671078	0	0
Irgm1	0.840104062	0.159895938	1.659002504	4.88E-05	5.35E-05	-0.12497457	-0.12667751	1.0589598	0.037807185	0.06896552	0.032136106	0.068965517	0
Lhfp	0.840104062	0.159895938	1.659002504	3.58E-06	3.96E-06	-0.17315307	-0.1669445	1.0282053	0.005671077	0.003448276	0.003780718	0.003448276	0
Spsb1	0.839903942	0.160096058	1.657513485	7.07E-05	7.54E-05	-0.0911981	-0.07852745	1.0191822	0.06994329	0.062068965	0.060491493	0.055172414	0
Tmem97	0.839903942	0.160096058	1.657513485	3.80E-06	4.04E-06	-0.07952824	-0.08389664	1.04423	0.001890359	0.003448276	0.001890359	0.003448276	0
Serpine2	0.839903942	0.160096058	1.657513485	2.98E-06	3.30E-06	-0.115493	-0.110630035	1.0153426	0	0	0	0	0
Armcx4	0.839903942	0.160096058	1.657513485	5.30E-06	5.48E-06	-0.07415588	-0.062107086	1.0224162	0.001890359	0	0.001890359	0	0
Junb	0.839703822	0.160296178	1.656025972	0.000271976	0.000306155	-0.11404567	-0.10426712	1.0500069	0.24385633	0.3862069	0.192816635	0.286206897	0
Gm26532	0.839503702	0.160496298	1.654539961	2.04E-05	2.04E-05	0.046961647	0.07450104	1.0315263	0.02457467	0.044827588	0.020793951	0.034482759	0
Apol7e	0.839503702	0.160496298	1.654539961	1.21E-05	1.31E-05	-0.099190414	-0.0831337	1.0425856	0.011342155	0.031034483	0.011342155	0.027586207	0
Gpr174	0.839503702	0.160496298	1.654539961	0.000130119	0.000146562	-0.17368516	-0.16687393	0.8938237	0.14744802	0.19310345	0.119092628	0.144827586	0
Mb21d1	0.839503702	0.160496298	1.654539961	2.09E-06	2.30E-06	-0.14310627	-0.1461258	0.9578891	0.003780718	0.010344828	0.003780718	0.006896552	0
Gm26801	0.839303582	0.160696418	1.653055447	7.16E-07	8.24E-07	-0.2043383	-0.1947155	0.98651195	0	0.003448276	0	0.003448276	0
Irf8	0.839303582	0.160696418	1.653055447	9.52E-06	1.02E-05	-0.12844998	-0.11286926	1.0080222	0.009451796	0.006896552	0.009451796	0.006896552	0
Chsy1	0.839303582	0.160696418	1.653055447	2.65E-05	2.82E-05	-0.08713847	-0.101465225	0.9742404	0.030245747	0.013793103	0.030245747	0.013793103	0
Irf9	0.839103462	0.160896538	1.651572428	9.23E-05	0.000101143	-0.13377261	-0.14578915	1.0312626	0.13610587	0.05172414	0.105860113	0.044827586	0
Thop1	0.838903342	0.161096658	1.650090898	6.72E-06	7.20E-06	-0.112530895	-0.111680984	1.0125653	0.009451796	0	0.009451796	0	0
Tmem238	0.838703222	0.161296778	1.648610855	2.84E-06	3.03E-06	-0.09662561	-0.079315186	0.9895386	0.005671077	0	0.005671078	0	0
Mgam	0.838703222	0.161296778	1.648610855	4.91E-06	4.98E-06	-0.08785223	-0.07177925	1.0361679	0	0	0	0	0
Rad54b	0.838703222	0.161296778	1.648610855	1.29E-06	1.41E-06	-0.1312897	-0.10390282	1.0318434	0	0	0	0	0
Plpp7	0.838503102	0.161496898	1.647132295	1.13E-06	1.30E-06	-0.18905601	-0.18803787	1.0456619	0.003780718	0	0.003780718	0	0
Crip2	0.838503102	0.161496898	1.647132295	1.68E-06	1.90E-06	-0.13526416	-0.12140274	1.049726	0	0	0	0	0
Sdc1	0.838503102	0.161496898	1.647132295	2.08E-06	2.12E-06	0.004921923	-0.007188797	0.9400643	0.001890359	0	0.001890359	0	0
Ddr1	0.838503102	0.161496898	1.647132295	6.59E-06	7.17E-06	-0.12800667	-0.13259506	1.0471574	0.011342155	0	0.011342155	0	0
Lyn	0.838302982	0.161697018	1.645655213	2.35E-06	2.41E-06	-0.065385714	-0.062366486	1.0139683	0.003780718	0.003448276	0.003780718	0.003448276	0
Spats2l	0.838302982	0.161697018	1.645655213	2.58E-05	2.31E-05	0.14336708	0.1428194	0.9606508	0.028355388	0.03448276	0.028355388	0.031034483	0
Btbd11	0.838302982	0.161697018	1.645655213	1.40E-05	1.33E-05	0.07010788	0.061424255	0.97909075	0.013232514	0.013793103	0.011342155	0.013793103	0
Ccdc189	0.838302982	0.161697018	1.645655213	1.12E-06	1.29E-06	-0.18772323	-0.17700386	0.9829576	0.003780718	0.003448276	0.003780718	0.003448276	0
Nudt17	0.838302982	0.161697018	1.645655213	1.30E-06	1.44E-06	-0.15799424	-0.15365219	1.0040445	0.003780718	0	0.003780718	0	0
Btla	0.838302982	0.161697018	1.645655213	3.61E-05	4.16E-05	-0.2334417	-0.21111393	0.99246436	0.052930057	0.006896552	0.051039698	0.006896552	0
A430106G13Rik	0.838102862	0.161897138	1.644179605	0.000434337	0.000406595	0.10693304	0.106082916	0.9867175	0.43289226	0.44827586	0.262759924	0.306896552	0
Pcyt1b	0.838102862	0.161897138	1.644179605	1.48E-06	1.63E-06	-0.16820304	-0.16386986	1.0137469	0.001890359	0	0.001890359	0	0
Sh2d5	0.837702622	0.162297378	1.641232799	3.24E-06	3.61E-06	-0.17083016	-0.17977333	0.99071	0.005671077	0.010344828	0.003780718	0.010344828	0
Crim1	0.837702622	0.162297378	1.641232799	5.26E-06	5.59E-06	-0.07884667	-0.08050728	1.0010157	0.005671077	0.010344828	0.005671078	0.010344828	0
Sgms1	0.837702622	0.162297378	1.641232799	1.51E-05	1.77E-05	-0.21843147	-0.2069912	1.0794249	0.015122874	0.024137931	0.013232514	0.020689655	0
Rin2	0.837502502	0.162497498	1.639761593	1.48E-06	1.71E-06	-0.18862058	-0.19151306	0.9855775	0.003780718	0.003448276	0.003780718	0.003448276	0
Fjx1	0.837302381	0.162697619	1.638291847	1.46E-06	1.44E-06	-0.005797837	0.002346039	0.99811983	0.003780718	0.006896552	0.003780718	0.006896552	0
Cdk15	0.837302381	0.162697619	1.638291847	2.42E-06	2.47E-06	-0.059226412	-0.074222565	0.9992729	0	0.003448276	0	0.003448276	0
Cx3cr1	0.837302381	0.162697619	1.638291847	1.83E-06	2.01E-06	-0.19473287	-0.16858101	1.0495739	0.001890359	0	0.001890359	0	0
Hoxb4	0.836902141	0.163097859	1.635356717	4.59E-06	5.12E-06	-0.15108255	-0.15940094	1.0042125	0.001890359	0.010344828	0.001890359	0.010344828	0
Cd9	0.836902141	0.163097859	1.635356717	1.64E-05	1.88E-05	-0.18058802	-0.19109344	0.96393466	0.011342155	0.031034483	0.011342155	0.031034483	0
Armc3	0.836902141	0.163097859	1.635356717	9.49E-06	1.08E-05	-0.18675403	-0.18663025	0.9618082	0.013232514	0.006896552	0.013232514	0.006896552	0
Cap2	0.836501901	0.163498099	1.632427381	5.11E-06	5.49E-06	-0.094125494	-0.08761978	0.98448646	0.007561437	0	0.007561437	0	0
Trav7d-2	0.836501901	0.163498099	1.632427381	1.69E-06	1.76E-06	-0.10331659	-0.10561752	1.0009524	0.001890359	0	0.001890359	0	0
C2cd5	0.836301781	0.163698219	1.630964877	0.000161667	0.000168858	-0.041032463	-0.042800903	0.8942163	0.23251417	0.15172414	0.192816635	0.127586207	0
Trav16n	0.836101661	0.163898339	1.629503809	3.86E-05	3.88E-05	-0.07286837	-0.07684326	0.9617723	0.015122874	0.037931036	0.011342155	0.024137931	0
Erich3	0.836101661	0.163898339	1.629503809	6.64E-07	7.07E-07	-0.11938187	-0.101810455	0.9782154	0.001890359	0	0.001890359	0	0
Ttc26	0.836101661	0.163898339	1.629503809	1.37E-06	1.45E-06	-0.14871329	-0.12852097	1.0141112	0.001890359	0	0.001890359	0	0
Ncapg2	0.835901541	0.164098459	1.628044175	6.67E-06	7.15E-06	-0.11511882	-0.106206894	0.95966315	0.005671077	0.003448276	0.005671078	0.003448276	0
Trav7-4	0.835901541	0.164098459	1.628044175	3.26E-06	3.59E-06	-0.16877496	-0.17455673	0.98689705	0.003780718	0.010344828	0.003780718	0.010344828	0
Stk39	0.835901541	0.164098459	1.628044175	3.58E-05	3.99E-05	-0.15193361	-0.16829109	0.9531608	0.04725898	0.020689655	0.043478261	0.020689655	0
Cecr2	0.835901541	0.164098459	1.628044175	8.03E-07	8.94E-07	-0.15149403	-0.14776611	1.0454447	0.001890359	0	0.001890359	0	0
Ctsl	0.835901541	0.164098459	1.628044175	0.000698461	0.000657219	0.12155848	0.13607407	0.9877641	0.8431002	0.8965517	0.438563327	0.482758621	0
4930452B06Rik	0.835701421	0.164298579	1.626585971	2.82E-06	3.20E-06	-0.19939686	-0.2013874	0.9407177	0.001890359	0	0.001890359	0	0
1600002D24Rik	0.835701421	0.164298579	1.626585971	9.50E-07	1.02E-06	-0.08889116	-0.06970024	1.0211695	0	0	0	0	0
Arhgap5	0.835701421	0.164298579	1.626585971	1.42E-05	1.55E-05	-0.1212355	-0.1275034	1.0039567	0.015122874	0.01724138	0.015122873	0.013793103	0
Cd63	0.835501301	0.164498699	1.625129193	4.17E-06	4.37E-06	-0.09290471	-0.084329605	0.99161345	0.007561437	0.010344828	0.007561437	0.010344828	0
Pglyrp1	0.835301181	0.164698819	1.623673838	3.41E-06	3.74E-06	-0.113831714	-0.11214638	0.94218487	0.005671077	0.003448276	0.005671078	0.003448276	0
Sh3gl3	0.835301181	0.164698819	1.623673838	5.13E-06	5.27E-06	-0.025077943	-0.027622223	0.9745327	0.015122874	0.010344828	0.011342155	0.010344828	0
Hlf	0.835301181	0.164698819	1.623673838	6.06E-06	5.53E-06	0.05991894	0.028404236	1.0273666	0.007561437	0.003448276	0.007561437	0.003448276	0
Padi1	0.835301181	0.164698819	1.623673838	1.91E-06	2.20E-06	-0.19150911	-0.18021393	1.0223511	0	0	0	0	0
Cd226	0.835301181	0.164698819	1.623673838	0.000155721	0.000156705	-0.010313034	-0.028917313	1.0250491	0.16824196	0.2137931	0.143667297	0.168965517	0
Trav2	0.835101061	0.164898939	1.622219902	3.16E-06	3.14E-06	0.010668833	0.02438736	0.94407433	0.003780718	0.003448276	0.001890359	0.003448276	0
Lrr1	0.835101061	0.164898939	1.622219902	1.11E-06	1.21E-06	-0.14874196	-0.13815117	0.96731937	0	0.003448276	0	0.003448276	0
Gm32200	0.835101061	0.164898939	1.622219902	2.26E-06	2.22E-06	-0.011104852	0.014802933	0.9955094	0.005671077	0.006896552	0.005671078	0.006896552	0
Morc1	0.834900941	0.165099059	1.620767381	2.50E-05	2.31E-05	0.124071956	0.117012024	0.9969358	0.030245747	0.05172414	0.028355388	0.044827586	0
Gm36888	0.834900941	0.165099059	1.620767381	1.40E-06	1.52E-06	-0.1533109	-0.16001701	0.9879343	0	0	0	0	0
Ism1	0.83470082	0.16529918	1.619316272	5.21E-07	5.59E-07	-0.10550323	-0.111278534	0.9895515	0	0	0	0	0
Cenpm	0.83470082	0.16529918	1.619316272	3.44E-06	3.47E-06	-0.04440615	-0.042419434	0.9459737	0	0.003448276	0	0.003448276	0
Hvcn1	0.83470082	0.16529918	1.619316272	1.88E-05	2.20E-05	-0.2214752	-0.22337723	0.99662465	0.018903593	0.031034483	0.018903592	0.027586207	0
Dio2	0.8345007	0.1654993	1.617866571	1.21E-06	1.28E-06	-0.11118185	-0.083143234	0.9889364	0	0	0	0	0
Tgfbr3	0.8345007	0.1654993	1.617866571	1.71E-05	1.86E-05	-0.111827314	-0.09093952	0.9534808	0.011342155	0.01724138	0.011342155	0.017241379	0
Car2	0.83430058	0.16569942	1.616418275	3.76E-05	3.76E-05	-0.024400111	-0.017837524	0.99100405	0.06427221	0.024137931	0.052930057	0.024137931	0
Grb14	0.83430058	0.16569942	1.616418275	5.11E-07	5.73E-07	-0.14290707	-0.14809227	0.9876623	0	0	0	0	0
Abcb1b	0.83430058	0.16569942	1.616418275	1.61E-05	1.71E-05	-0.13410912	-0.13235474	0.9580166	0.013232514	0.010344828	0.013232514	0.006896552	0
Kcna2	0.83410046	0.16589954	1.61497138	2.90E-05	2.77E-05	0.06353823	0.04817295	0.9754419	0.018903593	0.05172414	0.017013233	0.048275862	0
Kcnmb4os2	0.83410046	0.16589954	1.61497138	2.02E-05	1.99E-05	0.01716803	0.021915436	1.014183	0.011342155	0.03448276	0.011342155	0.034482759	0
Pole	0.83390034	0.16609966	1.613525882	5.03E-06	5.38E-06	-0.14122246	-0.12874222	0.9925805	0	0.003448276	0	0.003448276	0
Xk	0.83390034	0.16609966	1.613525882	2.39E-06	2.46E-06	-0.048454598	-0.0200634	1.0091523	0.001890359	0.003448276	0.001890359	0.003448276	0
Gpr162	0.83390034	0.16609966	1.613525882	8.77E-05	7.95E-05	0.16311774	0.17477608	0.9492172	0.13232514	0.089655176	0.122873346	0.079310345	0
H2-Ob	0.83390034	0.16609966	1.613525882	1.99E-05	2.10E-05	-0.084594704	-0.09920502	0.984302	0.013232514	0.044827588	0.013232514	0.04137931	0
Trdv3	0.83370022	0.16629978	1.612081779	7.52E-07	8.13E-07	-0.1395224	-0.13146019	1.0073607	0.003780718	0	0.001890359	0	0
Gm44175	0.83370022	0.16629978	1.612081779	0.000169985	0.000147065	0.21225823	0.19003391	1.0332294	0.13610587	0.13448276	0.117202268	0.117241379	0
Ppargc1b	0.83370022	0.16629978	1.612081779	2.06E-05	2.03E-05	0.016417623	0.015233994	0.964659	0.02268431	0.031034483	0.02268431	0.031034483	0
Pycr1	0.8335001	0.1664999	1.610639066	1.22E-06	1.31E-06	-0.13978322	-0.14225006	0.9601168	0	0	0	0	0
Trbv1	0.8335001	0.1664999	1.610639066	5.28E-06	5.53E-06	-0.11628166	-0.12564659	0.97293174	0.001890359	0.006896552	0.001890359	0.006896552	0
Fanca	0.8335001	0.1664999	1.610639066	5.21E-06	5.28E-06	-0.017257374	-0.016038895	0.9812413	0.005671077	0	0.005671078	0	0
Sorl1	0.8335001	0.1664999	1.610639066	1.55E-05	1.67E-05	-0.0873998	-0.08298111	0.99174756	0.015122874	0.010344828	0.015122873	0.010344828	0
Trav15-1-dv6-1	0.83329998	0.16670002	1.60919774	2.91E-06	3.07E-06	-0.084524065	-0.094148636	1.0114356	0	0	0	0	0
Kif14	0.83329998	0.16670002	1.60919774	3.46E-06	3.56E-06	-0.14250414	-0.1435852	0.97914886	0	0	0	0	0
Slc17a9	0.83329998	0.16670002	1.60919774	1.11E-05	1.19E-05	-0.09520928	-0.08957291	1.0039761	0.007561437	0.010344828	0.007561437	0.006896552	0
Tubb2b	0.83309986	0.16690014	1.607757797	0.000245416	0.000226327	0.1175212	0.1252966	0.919417	0.24952741	0.3275862	0.162570888	0.220689655	0
Syt11	0.83309986	0.16690014	1.607757797	7.56E-06	8.14E-06	-0.09017719	-0.065588	0.9581211	0.007561437	0.010344828	0.007561437	0.010344828	0
Fhl2	0.83309986	0.16690014	1.607757797	5.44E-06	5.72E-06	-0.076332405	-0.08088493	0.98307616	0.003780718	0.003448276	0.003780718	0.003448276	0
Dusp2	0.83289974	0.16710026	1.606319234	0.000568121	0.000625693	-0.07735527	-0.064045906	1.0189949	0.5463138	1.0275862	0.364839319	0.506896552	0
Gm33280	0.83289974	0.16710026	1.606319234	2.02E-06	2.20E-06	-0.13872974	-0.11803818	0.9390542	0	0	0	0	0
Ociad2	0.83289974	0.16710026	1.606319234	2.05E-06	2.30E-06	-0.17149365	-0.16373634	0.918095	0.003780718	0.003448276	0.001890359	0.003448276	0
Filip1l	0.83229938	0.16770062	1.602011792	6.92E-05	7.67E-05	-0.13953209	-0.14673519	0.8945935	0.10964083	0.048275862	0.092627599	0.04137931	0
Ankrd6	0.83229938	0.16770062	1.602011792	4.45E-05	4.19E-05	0.06685109	0.054291725	0.96790695	0.077504724	0.013793103	0.06805293	0.013793103	0
Gm43306	0.83209926	0.16790074	1.600578714	2.80E-05	2.65E-05	0.06799483	0.050013542	1.0065496	0.030245747	0.024137931	0.026465028	0.024137931	0
3110082I17Rik	0.831899139	0.168100861	1.599147	3.76E-06	4.09E-06	-0.106945	-0.12325859	0.9454092	0	0.003448276	0	0.003448276	0
Slc3a2	0.831699019	0.168300981	1.597716645	0.0002055	0.00021174	-0.020377714	-0.019012451	0.8855624	0.20415878	0.3137931	0.168241966	0.255172414	0
Ramp3	0.831699019	0.168300981	1.597716645	3.61E-05	3.27E-05	0.11087182	0.11419201	0.9744421	0.04725898	0.048275862	0.047258979	0.044827586	0
Amhr2	0.831498899	0.168501101	1.596287646	3.48E-06	3.40E-06	0.003480871	0.012639999	1.0110503	0.007561437	0	0.007561437	0	0
Serpinb5	0.831298779	0.168701221	1.594859999	1.30E-06	1.40E-06	-0.117818005	-0.10732269	0.95649904	0	0.003448276	0	0.003448276	0
Gm12840	0.831298779	0.168701221	1.594859999	0.000337274	0.000358012	-0.13473591	-0.124360085	1.0037472	0.2741021	0.22068965	0.043478261	0.034482759	0
Slc16a5	0.831298779	0.168701221	1.594859999	0.000263667	0.000240481	0.14822023	0.1652813	0.96877974	0.29489604	0.25172412	0.241965974	0.2	0
Camk2n1	0.831098659	0.168901341	1.593433702	1.80E-05	1.83E-05	-0.019916305	-0.022706985	0.91732216	0.02268431	0.044827588	0.020793951	0.037931034	0
Gsto1	0.830698419	0.169301581	1.590585141	1.18E-05	1.28E-05	-0.12785223	-0.13574219	0.9385502	0.009451796	0.020689655	0.009451796	0.020689655	0
Fzd5	0.830698419	0.169301581	1.590585141	1.94E-06	1.91E-06	0.015407652	0.012561798	0.9208517	0.001890359	0	0.001890359	0	0
Lpar4	0.830298179	0.169701821	1.587741938	2.49E-06	2.55E-06	-0.059641425	-0.043409348	0.9698735	0.001890359	0.003448276	0.001890359	0.003448276	0
Klhdc8b	0.830298179	0.169701821	1.587741938	4.71E-06	5.47E-06	-0.19581342	-0.191082	0.95592713	0.003780718	0	0.003780718	0	0
Slc5a3	0.830298179	0.169701821	1.587741938	3.48E-05	3.72E-05	-0.08047424	-0.104842186	0.8975488	0.028355388	0.01724138	0.024574669	0.017241379	0
Slfn8	0.830098059	0.169901941	1.586322336	8.63E-05	9.08E-05	-0.08820641	-0.084199905	0.994094	0.08884688	0.093103446	0.085066163	0.089655172	0
Rnf213	0.830098059	0.169901941	1.586322336	5.23E-05	5.58E-05	-0.08905883	-0.08469963	0.97638583	0.077504724	0.04137931	0.073724008	0.037931034	0
Adgrb2	0.830098059	0.169901941	1.586322336	3.94E-06	4.31E-06	-0.13610153	-0.13060379	0.9436805	0.001890359	0.006896552	0.001890359	0.006896552	0
Gm15440	0.830098059	0.169901941	1.586322336	4.20E-06	4.61E-06	-0.16072078	-0.14364243	0.976182	0.007561437	0	0.007561437	0	0
Gm15208	0.829897939	0.170102061	1.584904064	8.54E-07	9.18E-07	-0.09758151	-0.089468	0.9307746	0	0	0	0	0
Ppef2	0.829897939	0.170102061	1.584904064	2.03E-06	2.18E-06	-0.11297242	-0.12355423	0.9463289	0.001890359	0	0.001890359	0	0
Bach2	0.829697819	0.170302181	1.583487118	9.64E-05	0.000106621	-0.13177413	-0.1267767	1.0193005	0.062381852	0.10344828	0.058601134	0.086206897	0
Gm43689	0.829697819	0.170302181	1.583487118	2.55E-06	2.78E-06	-0.14266318	-0.1329956	0.948283	0.007561437	0	0.005671078	0	0
Bcl2l11	0.829497699	0.170502301	1.582071494	0.000239559	0.000255603	-0.09914382	-0.092455864	0.9632052	0.14177693	0.3413793	0.117202268	0.217241379	0
Scn2b	0.829497699	0.170502301	1.582071494	4.27E-06	4.28E-06	-0.04240776	-0.029527664	1.0097855	0.003780718	0.003448276	0.003780718	0.003448276	0
Cenpk	0.829297579	0.170702421	1.58065719	6.38E-06	6.84E-06	-0.12775722	-0.15282059	0.9476525	0.001890359	0.003448276	0.001890359	0.003448276	0
Lgals1	0.829297579	0.170702421	1.58065719	0.000356817	0.000342144	0.054067418	0.045186043	0.9358342	0.25519848	0.39655173	0.200378072	0.265517241	0
Tbc1d32	0.829097458	0.170902542	1.579244202	2.45E-06	2.75E-06	-0.17900407	-0.18359566	0.94873625	0.001890359	0	0.001890359	0	0
Trav15-2-dv6-2	0.829097458	0.170902542	1.579244202	2.12E-06	2.40E-06	-0.2137086	-0.2189827	0.94067705	0.007561437	0.003448276	0.007561437	0.003448276	0
Trav12-2	0.828897338	0.171102662	1.577832527	7.23E-06	7.76E-06	-0.16226281	-0.16239357	0.935764	0.013232514	0	0.007561437	0	0
Trbv15	0.828897338	0.171102662	1.577832527	8.04E-06	7.63E-06	0.030407863	0.05253029	0.90044457	0.011342155	0	0.009451796	0	0
Parp12	0.828697218	0.171302782	1.576422161	6.82E-06	7.48E-06	-0.1212704	-0.1083622	0.916685	0.007561437	0.010344828	0.007561437	0.010344828	0
Smyd2	0.828697218	0.171302782	1.576422161	1.03E-05	1.11E-05	-0.11591358	-0.107048035	0.9520069	0.005671077	0.013793103	0.005671078	0.013793103	0
AW112010	0.828497098	0.171502902	1.575013102	4.73E-05	5.06E-05	-0.09322439	-0.07677555	0.9625211	0.08128545	0.12413793	0.06805293	0.1	0
Zscan18	0.828296978	0.171703022	1.573605346	8.26E-06	8.25E-06	-0.003663416	0.002929688	0.89433426	0.005671077	0.013793103	0.005671078	0.013793103	0
Trav4-4-dv10	0.828296978	0.171703022	1.573605346	2.06E-05	2.00E-05	0.003742685	0.014525414	0.9225025	0.037807185	0.072413795	0.02268431	0.013793103	0
Ccne1	0.828296978	0.171703022	1.573605346	1.91E-05	1.93E-05	-0.009709202	-0.01656723	0.9110396	0.013232514	0.031034483	0.013232514	0.031034483	0
Smco4	0.827896738	0.172103262	1.570793731	3.61E-05	4.09E-05	-0.16346905	-0.15511513	0.950544	0.034026466	0.04137931	0.034026465	0.04137931	0
Fignl1	0.827696618	0.172303382	1.569389866	5.02E-06	4.95E-06	-0.010383596	-0.009031296	0.99852985	0.001890359	0.006896552	0.001890359	0.006896552	0
Fcer1g	0.827696618	0.172303382	1.569389866	2.85E-06	3.14E-06	-0.14006934	-0.16916275	0.8966697	0	0	0	0	0
Anxa2	0.827696618	0.172303382	1.569389866	0.00058416	0.000553716	0.10224207	0.12165928	0.938886	0.78449905	0.7965517	0.45557656	0.486206897	0
Xdh	0.827496498	0.172503502	1.567987291	4.86E-06	4.89E-06	-0.022703249	-0.027067184	0.97374034	0.005671077	0	0.005671078	0	0
Agrn	0.827496498	0.172503502	1.567987291	2.71E-06	3.04E-06	-0.1422932	-0.12205505	0.9350507	0	0.003448276	0	0.003448276	0
Alms1	0.827496498	0.172503502	1.567987291	1.99E-05	1.86E-05	0.073782034	0.076971054	0.8795142	0.009451796	0.024137931	0.009451796	0.024137931	0
Ifngr1	0.827496498	0.172503502	1.567987291	0.001242793	0.001124938	0.16255091	0.15390778	0.89795065	1.5708885	1.3862069	0.612476371	0.651724138	0
Ass1	0.827296378	0.172703622	1.566586003	3.45E-05	3.88E-05	-0.1475622	-0.13667107	0.9304297	0.026465029	0.06896552	0.024574669	0.065517241	0
Pola1	0.827296378	0.172703622	1.566586003	1.68E-05	1.69E-05	-0.01710444	-0.011299133	0.93813604	0.009451796	0.010344828	0.009451796	0.010344828	0
Gm10384	0.827296378	0.172703622	1.566586003	7.58E-07	8.36E-07	-0.113458246	-0.110523224	0.9628507	0	0	0	0	0
5830468F06Rik	0.826896138	0.173103862	1.563787278	1.12E-05	1.23E-05	-0.1451018	-0.14285469	0.957994	0.013232514	0.027586207	0.013232514	0.027586207	0
Arl5c	0.826495898	0.173504102	1.560993664	0.000888032	0.000834804	0.08260934	0.09313393	0.9217438	1.0964084	1.2724138	0.586011342	0.662068966	0
Cdca7l	0.826295777	0.173704223	1.559598766	1.40E-05	1.44E-05	-0.0391366	-0.026769638	0.90525484	0.02079395	0.006896552	0.020793951	0.006896552	0
Hemgn	0.826095657	0.173904343	1.558205136	5.22E-06	4.75E-06	0.05887449	0.0668602	0.95822895	0	0.006896552	0	0.006896552	0
Agmo	0.826095657	0.173904343	1.558205136	1.34E-06	1.40E-06	-0.112879455	-0.10968208	0.9081886	0.003780718	0	0.001890359	0	0
Platr17	0.826095657	0.173904343	1.558205136	2.49E-06	2.87E-06	-0.22213866	-0.22861099	0.8909005	0.003780718	0	0.003780718	0	0
Cad	0.825895537	0.174104463	1.556812773	1.12E-05	1.17E-05	-0.05252061	-0.049388885	0.924857	0.005671077	0.013793103	0.005671078	0.013793103	0
Phxr4	0.825695417	0.174304583	1.555421672	0.000120922	0.000132657	-0.119572684	-0.112015724	0.9106079	0.14933838	0.19310345	0.124763705	0.15862069	0
Trmt61a	0.825495297	0.174504703	1.55403183	1.87E-05	1.89E-05	-0.000718163	-0.02330017	0.8731194	0.030245747	0.01724138	0.026465028	0.017241379	0
Myo10	0.825495297	0.174504703	1.55403183	2.82E-05	2.89E-05	-0.05010483	-0.057980537	0.89896536	0.039697543	0.031034483	0.035916824	0.027586207	0
Eng	0.825095057	0.174904943	1.551255912	3.19E-05	3.32E-05	-0.05942471	-0.065589905	0.9658827	0.056710776	0.044827588	0.056710775	0.04137931	0
Slc16a10	0.825095057	0.174904943	1.551255912	6.99E-05	7.84E-05	-0.16121727	-0.15183353	0.8476432	0.10396975	0.11724138	0.092627599	0.1	0
Rmi2	0.824894937	0.175105063	1.54986983	6.30E-05	6.05E-05	0.06661205	0.07639027	0.9088946	0.052930057	0.06551724	0.051039698	0.05862069	0
Pcyt1a	0.824694817	0.175305183	1.548484995	4.66E-05	4.68E-05	0.007484099	0.018611908	0.86507905	0.07183365	0.05862069	0.060491493	0.055172414	0
Tsr1	0.824694817	0.175305183	1.548484995	3.34E-05	3.45E-05	-0.035729256	-0.033041954	0.90734315	0.032136105	0.027586207	0.032136106	0.024137931	0
St6galnac6	0.824494697	0.175505303	1.547101405	2.38E-06	2.45E-06	-0.06554258	-0.06416702	0.9304878	0.003780718	0	0.003780718	0	0
1190005I06Rik	0.824294577	0.175705423	1.545719056	2.82E-06	3.09E-06	-0.13808614	-0.13680077	0.9342629	0.003780718	0.003448276	0.003780718	0.003448276	0
Wnk3	0.824294577	0.175705423	1.545719056	1.38E-06	1.53E-06	-0.11610369	-0.103544235	0.97238547	0	0	0	0	0
Cyp11a1	0.824294577	0.175705423	1.545719056	3.63E-06	3.51E-06	-0.035872463	-0.04442787	0.9090132	0.007561437	0	0.007561437	0	0
Gm10827	0.824094457	0.175905543	1.544337945	6.64E-06	7.25E-06	-0.15489453	-0.1511097	0.9325928	0.009451796	0.006896552	0.007561437	0.006896552	0
Malt1	0.823494096	0.176505904	1.540202013	4.27E-05	4.59E-05	-0.101174854	-0.11852455	0.7907921	0.051039696	0.05172414	0.051039698	0.048275862	0
Nab1	0.823494096	0.176505904	1.540202013	0.000176436	0.000187286	-0.07857828	-0.09435177	0.87177515	0.18903592	0.22758621	0.160680529	0.196551724	0
Greb1	0.823494096	0.176505904	1.540202013	1.65E-06	1.65E-06	-0.018842272	-0.017686844	0.919877	0.007561437	0	0.007561437	0	0
Gm10322	0.823293976	0.176706024	1.538825825	1.25E-06	1.29E-06	-0.1027343	-0.09520912	0.92544097	0	0.003448276	0	0.003448276	0
Lag3	0.823293976	0.176706024	1.538825825	1.30E-05	1.17E-05	0.14924233	0.13777542	0.9191444	0.011342155	0.024137931	0.011342155	0.024137931	0
Slc15a1	0.823293976	0.176706024	1.538825825	1.04E-05	1.14E-05	-0.14096822	-0.1320076	0.9182276	0.005671077	0.013793103	0.005671078	0.013793103	0
Lmna	0.822893736	0.177106264	1.536077118	1.21E-05	1.36E-05	-0.17304657	-0.16047859	0.99169433	0.011342155	0.01724138	0.011342155	0.013793103	0
Arid5b	0.822893736	0.177106264	1.536077118	4.71E-05	5.17E-05	-0.12426323	-0.114974976	0.89607733	0.052930057	0.072413795	0.049149338	0.068965517	0
Mr1	0.822693616	0.177306384	1.534704592	0.000229543	0.000211942	0.14370301	0.14630413	0.8977553	0.3289225	0.26206896	0.264650284	0.206896552	0
Kif23	0.822493496	0.177506504	1.533333281	0.000113429	0.000116422	-0.027909795	-0.04498005	0.94456756	0.12098299	0.13103448	0.111531191	0.113793103	0
Abcc1	0.822493496	0.177506504	1.533333281	7.54E-06	7.96E-06	-0.050481107	-0.04421711	0.90953225	0.005671077	0.003448276	0.005671078	0.003448276	0
Tacc2	0.822293376	0.177706624	1.531963182	5.63E-05	6.21E-05	-0.12616625	-0.11924076	0.8988378	0.056710776	0.037931036	0.052930057	0.037931034	0
Atxn7l1os1	0.822093256	0.177906744	1.530594291	9.65E-07	1.08E-06	-0.13901019	-0.12906647	0.90766746	0	0	0	0	0
Gm37065	0.822093256	0.177906744	1.530594291	0.000155849	0.000142618	0.14186257	0.14768314	0.9209169	0.13988657	0.17931035	0.119092628	0.162068966	0
Grwd1	0.822093256	0.177906744	1.530594291	2.37E-05	2.36E-05	0.006445651	0.004335403	0.84763783	0.02079395	0.031034483	0.020793951	0.031034483	0
Etnk1	0.822093256	0.177906744	1.530594291	0.000947069	0.000993771	-0.053278018	-0.04474449	0.86796695	1.079395	0.9758621	0.533081285	0.531034483	0
Trav7-6	0.821893136	0.178106864	1.529226607	8.05E-06	8.31E-06	-0.090085976	-0.07254982	0.9068809	0.026465029	0.003448276	0.003780718	0.003448276	0
Clec2d	0.821893136	0.178106864	1.529226607	0.001294505	0.001368244	-0.066849895	-0.06717682	0.7955963	1.247637	1.2931035	0.642722117	0.620689655	0
Mir155hg	0.821693016	0.178306984	1.527860126	1.44E-05	1.43E-05	0.035156544	0.043540955	0.9061219	0.018903593	0.010344828	0.018903592	0.010344828	0
Heatr1	0.821693016	0.178306984	1.527860126	2.25E-05	2.34E-05	-0.047219012	-0.055090904	0.8468457	0.030245747	0.020689655	0.026465028	0.020689655	0
Reep1	0.821492896	0.178507104	1.526494845	2.38E-06	2.53E-06	-0.107637495	-0.10866737	0.8621437	0.001890359	0.003448276	0.001890359	0.003448276	0
Plp1	0.821492896	0.178507104	1.526494845	5.22E-06	5.25E-06	0.007220489	0.02885437	0.92485684	0.001890359	0.003448276	0.001890359	0.003448276	0
[truncated: 76,287 more rows]
