# Supplementary material for: Single-cell multiomic analysis of thymocyte development reveals drivers of CD4+ T cell and CD8+ T cell lineage commitment
Source: Nat Immunol. 2023 Aug 14;24(9):1579–90. doi: 10.1038/s41590-023-01584-0 (PMC10457207; doi:10.1038/s41590-023-01584-0)
Supplement: Supplementary file 10 — Cluster assignments for genes upregulated in the CD4+ T cell lineage from the totalVI DE test within pseudotime and between CD4+ and CD8+ T cell lineages. [file 41590_2023_1584_MOESM10_ESM.csv]

Gene	Cluster
4933406C10Rik	2
9930111J21Rik2	1
A530021J07Rik	3
A630023P12Rik	3
Abcg2	2
Abi2	4
Acot7	2
Acvrl1	5
Adam15	2
Aim1	5
Aldh2	2
Als2cl	3
Amigo2	3
Arhgap20	6
Arhgap31	0
Arid5b	4
Armc3	1
Art4	0
Asb2	2
Ass1	3
Atp8a1	2
BC021614	3
BC094916	1
Batf	7
Bcl11b	0
Bcl2	2
Bcl2a1b	7
Bcl2a1d	7
Bcl2l11	7
Bcl3	6
Brdt	0
C920006O11Rik	3
Capn3	0
Ccnd2	5
Ccr8	5
Cd200	6
Cd200r1	5
Cd28	4
Cd4	2
Cd40lg	5
Cd44	2
Cd5	4
Cd6	4
Cd69	7
Cd74	6
Cd81	0
Cd8a	0
Cd8b1	0
Cdyl2	2
Chaf1a	8
Chd3	5
Chdh	0
Chl1	2
Chn2	4
Ckb	2
Cox6a2	0
Cpt1a	0
Ctdspl	2
Ctla2a	2
Ctla4	6
Cytip	4
D8Ertd82e	8
Dbp	3
Ddx60	1
Dhx58	1
Dmwd	4
Drosha	5
Dtl	8
Dusp10	0
Dusp2	7
Dusp5	7
Dynll2	2
E2f1	8
Egr1	7
Egr2	7
Eif2ak2	1
Endou	0
Eno3	6
Ephb6	0
Ephx1	4
Espn	3
Etv5	4
F13a1	0
Fam102a	5
Fam111a	1
Fam46c	3
Fst	4
G430095P16Rik	3
Gadd45g	2
Gata3	4
Gbp2	1
Gbp6-1	1
Ggt5	3
Gimap3	3
Gimap4	5
Gimap7	3
Gltscr1l	0
Gm12840	3
Gm13546	5
Gm14718	2
Gm15417	2
Gm19585	3
Gm26735	0
Gm36520	2
Gm43352	4
Gnb4	0
Gpr146	2
Gpr183	2
Gpr83	5
Gprc5b	3
Gsta4	6
H1f0	0
H2-K1	3
H2-Q2	0
H2-T24	1
Herc6	1
Hist3h2a	0
Hist3h2ba	0
Hivep3	4
Hs3st3b1	4
Id2	2
Id3	4
Ifi27l2a	1
Ifi30	3
Ifih1	1
Ifit1	1
Ifit1bl1	1
Ifit2	1
Ifit3	1
Ifit3b	1
Ift80	6
Igfbp4	3
Igsf23	3
Igtp	1
Iigp1	1
Ikzf2	4
Ikzf4	6
Il18r1	3
Il6ra	3
Il7r	5
Inpp5f	6
Irf4	5
Irf7	1
Irgm1	1
Irgm2	1
Isg15	1
Isg20	1
Itgb3	5
Itih5	4
Itm2a	2
Izumo1r	5
Kcnip2	6
Kcnmb4	0
Kif23	2
Klc3	0
Klf2	3
Klhdc2	3
L1cam	3
Lap3	8
Ldhb	0
Lef1	4
Lgals7	5
Lgmn	5
Litaf	5
Lmna	6
Ly6a	1
Ly6c1	1
Lysmd2	4
Mapk11	4
Mcu	0
Mettl1	8
Mfsd6	0
Minpp1	2
Mlec	2
Mllt3	6
Mmp11	6
Mpzl3	5
Mxd1	6
Myo10	3
Myo6	2
Nab2	4
Nav2	0
Ncoa7	1
Ndrg1	4
Nfix	5
Nfkb2	7
Nfkbid	7
Nr4a1	7
Nrgn	5
Nsg2	3
Nxpe3	3
Oas2	1
Oas3	1
Oasl1	1
Oasl2	1
P2rx7	4
Parp11	6
Parp14	1
Pdcd1	4
Pdlim4	3
Phf11b	1
Phlda1	7
Plk3	7
Prdx4	2
Prlr	5
Ptgir	5
Ptms	0
Pus7	8
Pvr	0
Qpct	2
Rab6b	0
Raph1	4
Rapsn	4
Rasgrp4	0
Rcan3	5
Relb	7
Rev1	0
Rgs10	4
Rgs2	4
Rora	2
Rrad	7
Rsad2	1
Rsu1	2
Rtp4	1
Runx1	2
S1pr1	3
Sall2	2
Samd1	2
Samhd1	5
Satb1	0
Sepp1	3
Sept11	4
Sfmbt2	2
Sgms1	5
Sh3bp2	4
Slc15a1	5
Slc16a5	0
Slc25a23	0
Slc3a2	4
Slc7a1	8
Slc7a5	8
Slfn1	1
Slfn2	1
Slfn5	1
Smc4	6
Smo	0
Smyd5	8
Snn	4
Socs3	3
Sox4	0
Spef2	5
Spsb1	2
Srm	8
Ssbp2	0
St3gal2	4
St6galnac3	6
St8sia1	0
St8sia6	3
Stat1	1
Stat2	1
Stk39	2
Stmn1	0
Swap70	7
Sypl	0
Sytl2	2
Tacc2	4
Tbc1d16	3
Tbc1d4	6
Tcf7	0
Tdrp	3
Tecpr1	3
Tesc	5
Tgfbr3	5
Tmem154	2
Tmem64	5
Tmie	3
Tnfrsf18	6
Tnfrsf25	3
Tnfrsf4	6
Tnfsf11	5
Tnip2	4
Trav14d-3-dv8	2
Trbv26	0
Trib2	3
Trim30d	1
Trim34a	1
Tsc22d1	0
Tspan32	3
Tsr1	8
Tuba4a	2
Tubb2a	0
Tubb2b	0
Ung	8
Usp18	1
Vipr1	3
Xaf1	1
Zbp1	1
Zbtb7b	5
Zcchc12	4
Zfp467	5
Zfp608	2
Zfyve28	2
