# Supplementary material for: Single-cell multiomic analysis of thymocyte development reveals drivers of CD4+ T cell and CD8+ T cell lineage commitment
Source: Nat Immunol. 2023 Aug 14;24(9):1579–90. doi: 10.1038/s41590-023-01584-0 (PMC10457207; doi:10.1038/s41590-023-01584-0)
Supplement: Supplementary file 11 — Cluster assignments for genes upregulated in the CD8+ T cell lineage from the totalVI DE test within pseudotime and between CD4+ and CD8+ T cell lineages. [file 41590_2023_1584_MOESM11_ESM.csv]

Gene	Cluster
2700081O15Rik	0
5730508B09Rik	1
9330175E14Rik	6
A230050P20Rik	6
A930002I21Rik	0
AB124611	2
AI504432	0
AW112010	1
Abcb1b	5
Abcc5	0
Acaca	5
Acot7	3
Acoxl	0
Acss1	0
Actn1	0
Actn2	4
Adam19	1
Adgrb2	2
Adgrg5	1
Ahnak	2
Airn	4
Als2cl	4
Amica1	2
Amigo2	1
Ankrd55	4
Anxa2	0
Apex1	5
Appl2	1
Aqp11	0
Aqp3	2
Ar	1
Arl5c	0
Armc7	4
Arpp21	0
Atad3a	5
Atp8b4	2
B4galt1	4
BC094916	6
BC147527	6
Basp1	3
Bcl2a1b	3
Bcl2a1d	3
Bcl2l11	3
Bend4	2
Bmf	4
Bst2	6
Btbd11	1
Cad	5
Capn3	0
Car2	4
Casc4	0
Ccdc102a	1
Ccl4	3
Ccr7	4
Cd160	1
Cd226	4
Cd40lg	3
Cd69	3
Cd7	1
Cd72	2
Cd79b	2
Cd8a	0
Cd8b1	0
Cdc25b	2
Cdca7	0
Cdk19os	0
Cdkn1c	0
Cenpf	2
Cep250	2
Chn2	3
Chrna9	0
Chsy1	3
Cks2	3
Clcf1	1
Cldn10	3
Cmpk2	6
Crip1	2
Crtam	1
Cst7	1
Ctps	5
Ctsl	0
Ctss	1
Ctsw	1
Cxcr4	0
Cxcr6	2
Cxxc5	1
Cyth4	1
D8Ertd82e	5
D930028M14Rik	1
Dapl1	2
Ddc	1
Dhx58	6
Dnajc15	2
Dntt	0
Dpcd	2
Dpy19l1	1
Drc1	1
Dtx1	1
Dusp5	3
Edaradd	0
Edem1	0
Egr1	3
Egr2	3
Ehd1	2
Elovl7	1
Emc9	1
Emp3	1
Eng	4
Eomes	2
Epsti1	6
Evi2a	2
F2r	2
F2rl1	2
Fam101b	1
Fam111a	2
Fam169b	4
Fam189b	4
Fam26f	1
Fam46a	2
Fam71b	2
Fbln1	2
Fhl2	3
Frmd4b	0
Fuca2	2
Gadd45g	3
Gar1	5
Gbp2	6
Gbp3	6
Gbp6-1	6
Gch1	3
Ggt1	2
Gimap3	1
Gimap4	4
Gimap5	3
Gimap7	4
Glipr2	2
Gm10800	4
Gm12840	4
Gm14085	3
Gm19585	2
Gm26532	1
Gm26771	4
Gm37065	0
Gm37387	1
Gm43698	1
Gm44175	0
Gm4955	6
Gm5547	4
Gm5914	0
Gm8369	1
Gna15	2
Gnl3	5
Gnptg	2
Golm1	2
Gpatch4	5
Gpr183	3
Gpr68	2
Gpr83	3
Gprin3	4
Gramd3	1
Gria3	4
Grifin	1
Grwd1	5
Gzma	0
H2-K1	1
H2-Oa	4
H2-Q7	1
Hdgfrp3	4
Hip1r	1
Hist3h2ba	0
Hivep3	3
Hk2	5
Hopx	2
Hpcal1	4
Hsd17b11	4
Icam1	3
Id2	4
Id3	3
Ifi27	4
Ifi27l2a	1
Ifit1	6
Ifit3	6
Ifit3b	6
Ifrd2	5
Ift80	0
Igfbp4	2
Ighd	2
Ighm	2
Igtp	6
Ikzf2	3
Il2rb	1
Il6ra	1
Irf7	6
Irgm1	6
Isg15	6
Itgae	1
Izumo1r	3
Jund	4
Kcna2	4
Kcnh3	0
Klf2	1
Klf3	2
Klhdc2	2
Klrd1	2
Lamb3	3
Lap3	5
Lcn4	2
Lfng	1
Lgals1	2
Lipa	0
Lpar6	0
Lsp1	0
Ly6c2	2
Ly6d	0
Lyst	0
Matk	1
Mcm5	5
Mettl1	5
Mical1	3
Ms4a4b	1
Ms4a4c	1
Ms4a6b	1
Msh6	0
Mta3	2
Mthfd1	5
Mthfd1l	1
Myb	3
Myo1f	2
N4bp2l1	4
Nab2	3
Nat10	5
Nav2	0
Ncf1	1
Ncf4	2
Nefh	5
Neurl3	1
Nfkb2	3
Nkg7	1
Nr4a1	3
Oas2	6
Oas3	6
Oasl1	6
Orai3	1
P2rx7	3
P3h4	3
Pafah1b3	0
Parp14	6
Pdcd1	3
Pde3b	4
Pde7a	2
Pdk1	0
Pdlim4	4
Phf11c	6
Pim1	0
Pkp4	3
Plac8	2
Plaur	2
Pld3	3
Plekho1	4
Plk3	3
Pmm1	0
Pole2	1
Polr1b	5
Pou2f2	1
Ppargc1b	5
Ppic	2
Ppm1h	0
Ppp1r1b	5
Pprc1	5
Prr13	2
Prrt1	0
Ptpn14	0
Pus7	5
Pydc3	6
Qpct	2
Rab11fip4	4
Rab19	3
Rabgap1l	0
Racgap1	2
Rap1gap2	4
Rarg	1
Rasa3	1
Rcl1	5
Rcn1	1
Relb	3
Rgcc	4
Rilpl2	3
Rmi2	0
Rnf144a	2
Rnf213	6
Rora	4
Rorc	0
Rrad	3
Rrp12	5
Rrp15	5
Rtp4	6
Runx3	1
S100a11	3
S100a6	2
S1pr1	1
S1pr4	1
Samhd1	4
Sdf2l1	5
Sec11c	3
Sell	2
Selplg	4
Sepp1	0
Serp2	2
Serpinb6b	2
Serpini1	2
Sgk1	2
Sh3bp2	3
Shmt1	5
Shmt2	5
Sidt1	2
Sla2	0
Slc14a1	3
Slc16a5	0
Slc17a9	1
Slc19a1	5
Slc25a37	0
Slc28a2	3
Slc39a6	0
Slc7a1	5
Slc7a5	5
Slfn1	6
Slfn5	6
Slfn8	6
Smad7	1
Smyd2	5
Smyd5	5
Snai3	1
Snx9	2
Socs3	4
Sox5	2
Spo11	0
Spsb1	4
Sqle	3
Srgn	3
Srm	5
Stat1	6
Stx2	4
Sytl1	2
Sytl3	2
Tagap	3
Tagln2	1
Tanc1	2
Tapbpl	0
Tapt1	0
Tbc1d31	1
Tbxa2r	4
Tdrd5	0
Tdrp	4
Tesc	4
Tfap4	5
Tgif1	0
Tgtp1	6
Tgtp2	6
Them6	0
Themis	0
Thra	4
Thy1	0
Timm9	5
Tiparp	0
Tlr12	0
Tm6sf1	0
Tmem108	4
Tmem120b	0
Tmem97	5
Tmie	4
Tnfrsf1b	1
Tnfrsf9	3
Tpst2	1
Traf1	4
Trav6-1	3
Trdc	0
Trim30d	6
Trmt61a	5
Trp53i11	0
Trpm1	1
Tsc22d3	4
Tspan3	0
Tspan9	1
Tsr1	5
Tubb3	1
Uhrf1	0
Ung	5
Usp11	0
Usp18	6
Wdr12	0
Wdr78	0
Xaf1	6
Ydjc	5
Zfp318	2
Zfp467	4
Zfp827	4
Zyx	2
