# Supplementary material for: Single-cell multiomic analysis of thymocyte development reveals drivers of CD4+ T cell and CD8+ T cell lineage commitment
Source: Nat Immunol. 2023 Aug 14;24(9):1579–90. doi: 10.1038/s41590-023-01584-0 (PMC10457207; doi:10.1038/s41590-023-01584-0)
Supplement: Supplementary file 12 — ChEA3 results for the CD4+ T cell lineage by pseudotime. [file 41590_2023_1584_MOESM12_ESM.xlsx]

## Sheet: CD4_bin2
Query Name

## Sheet: CD4_bin3
Query Name

## Sheet: CD4_bin4
Query Name

## Sheet: CD4_bin5
Query Name

## Sheet: CD4_bin6
Query Name

## Sheet: CD4_bin7
Query Name

## Sheet: CD4_bin8
Query Name

## Sheet: CD4_bin9
Query Name

## Sheet: CD4_bin10
Query Name

## Sheet: CD4_bin11
Query Name

[truncated: 3 more sheets: CD4_bin12, CD4_bin13, CD4_bin14]
