# Supplementary material for: Single-cell multiomic analysis of thymocyte development reveals drivers of CD4+ T cell and CD8+ T cell lineage commitment
Source: Nat Immunol. 2023 Aug 14;24(9):1579–90. doi: 10.1038/s41590-023-01584-0 (PMC10457207; doi:10.1038/s41590-023-01584-0)
Supplement: Supplementary file 13 — ChEA3 test results for the CD8+ T cell lineage by pseudotime. [file 41590_2023_1584_MOESM13_ESM.xlsx]

## Sheet: CD8_bin0
Query Name	Rank	TF	Score	Library	Overlapping_Genes
CD8_bin0	1	Tcf7	39.8	Literature ChIP-seq,111;ARCHS4 Coexpression,11;Enrichr Queries,11;ReMap ChIP-seq,14;GTEx Coexpression,52	EGR1,NR4A1,CCR7,GIMAP4,KLF2
CD8_bin0	3	Ikzf3	44.33	ARCHS4 Coexpression,47;Enrichr Queries,52;GTEx Coexpression,34	EGR1,CCR7,GIMAP4
CD8_bin0	4	Csrnp1	52.5	ARCHS4 Coexpression,22;GTEx Coexpression,83	NR4A1,KLF2
CD8_bin0	5	Jund	59.67	Literature ChIP-seq,73;ARCHS4 Coexpression,12;ENCODE ChIP-seq,4;Enrichr Queries,82;ReMap ChIP-seq,182;GTEx Coexpression,5	NR4A1,EGR1,KLF2
CD8_bin0	6	Fli1	60.5	Literature ChIP-seq,49;ARCHS4 Coexpression,23;ENCODE ChIP-seq,76;Enrichr Queries,58;ReMap ChIP-seq,132;GTEx Coexpression,25	NR4A1,EGR1,GIMAP4,CCR7,KLF2
CD8_bin0	7	Fosb	61.67	ARCHS4 Coexpression,2;Enrichr Queries,179;GTEx Coexpression,4	NR4A1,EGR1,KLF2
CD8_bin0	8	Junb	62.0	ARCHS4 Coexpression,10;Enrichr Queries,162;ReMap ChIP-seq,70;GTEx Coexpression,6	NR4A1,EGR1,CCR7,KLF2
CD8_bin0	9	Jun	63.67	Literature ChIP-seq,63;ARCHS4 Coexpression,1;ENCODE ChIP-seq,54;Enrichr Queries,98;ReMap ChIP-seq,165;GTEx Coexpression,1	NR4A1,EGR1,CCR7,KLF2
CD8_bin0	10	Arid5a	67.0	ARCHS4 Coexpression,90;GTEx Coexpression,44	KLF2
CD8_bin0	11	Egr4	67.0	ARCHS4 Coexpression,32;Enrichr Queries,121;GTEx Coexpression,48	EGR1,NR4A1,KLF2
CD8_bin0	12	Pou2f2	68.4	ARCHS4 Coexpression,99;ENCODE ChIP-seq,91;Enrichr Queries,15;ReMap ChIP-seq,99;GTEx Coexpression,38	NR4A1,EGR1,CCR7,KLF2
CD8_bin0	14	Runx3	72.4	ARCHS4 Coexpression,115;ENCODE ChIP-seq,92;Enrichr Queries,18;ReMap ChIP-seq,66;GTEx Coexpression,71	NR4A1,EGR1,CCR7,KLF2
CD8_bin0	15	Egr2	74.0	ARCHS4 Coexpression,33;Enrichr Queries,178;GTEx Coexpression,11	NR4A1,EGR1,KLF2
CD8_bin0	17	Fos	86.2	ARCHS4 Coexpression,39;ENCODE ChIP-seq,26;Enrichr Queries,193;ReMap ChIP-seq,170;GTEx Coexpression,3	NR4A1,EGR1,KLF2
CD8_bin0	19	Irf1	89.83	Literature ChIP-seq,147;ARCHS4 Coexpression,31;ENCODE ChIP-seq,53;Enrichr Queries,30;ReMap ChIP-seq,214;GTEx Coexpression,64	NR4A1,EGR1,GIMAP4,KLF2
CD8_bin0	20	Egr1	90.5	Literature ChIP-seq,7;ARCHS4 Coexpression,70;ENCODE ChIP-seq,12;Enrichr Queries,438;ReMap ChIP-seq,9;GTEx Coexpression,7	NR4A1,EGR1,KLF2
CD8_bin0	22	Irf9	92.5	ARCHS4 Coexpression,26;Enrichr Queries,268;ReMap ChIP-seq,50;GTEx Coexpression,26	EGR1,GIMAP4,CCR7,KLF2
CD8_bin0	23	Nr4a3	102.0	ARCHS4 Coexpression,94;Enrichr Queries,140;GTEx Coexpression,72	NR4A1,EGR1,KLF2
CD8_bin0	26	Klf6	103.5	ARCHS4 Coexpression,34;Enrichr Queries,109;ReMap ChIP-seq,212;GTEx Coexpression,59	NR4A1,EGR1,KLF2
CD8_bin0	28	Ets1	109.2	Literature ChIP-seq,108;ARCHS4 Coexpression,20;ENCODE ChIP-seq,8;Enrichr Queries,477;ReMap ChIP-seq,24;GTEx Coexpression,18	NR4A1,EGR1,GIMAP4,CCR7,KLF2
CD8_bin0	29	Nfatc1	110.4	ARCHS4 Coexpression,123;ENCODE ChIP-seq,97;Enrichr Queries,105;ReMap ChIP-seq,29;GTEx Coexpression,198	NR4A1,EGR1,CCR7,KLF2
CD8_bin0	30	Foxo1	114.0	Literature ChIP-seq,2;ARCHS4 Coexpression,58;Enrichr Queries,108;ReMap ChIP-seq,73;GTEx Coexpression,329	NR4A1,EGR1,CCR7,KLF2
CD8_bin0	32	Snai3	122.7	ARCHS4 Coexpression,77;Enrichr Queries,7;GTEx Coexpression,284	NR4A1,EGR1,CCR7,KLF2
CD8_bin0	34	Bcl6	133.6	Literature ChIP-seq,35;ARCHS4 Coexpression,112;Enrichr Queries,141;ReMap ChIP-seq,28;GTEx Coexpression,352	NR4A1,EGR1,KLF2
CD8_bin0	36	Scml4	144.3	ARCHS4 Coexpression,13;Enrichr Queries,20;GTEx Coexpression,400	EGR1,GIMAP4,CCR7,KLF2
CD8_bin0	37	Ikzf1	144.7	Literature ChIP-seq,17;ARCHS4 Coexpression,7;ENCODE ChIP-seq,42;Enrichr Queries,236;ReMap ChIP-seq,121;GTEx Coexpression,445	EGR1,GIMAP4,CCR7,KLF2
CD8_bin0	38	Batf	147.2	ARCHS4 Coexpression,30;ENCODE ChIP-seq,13;Enrichr Queries,614;ReMap ChIP-seq,16;GTEx Coexpression,63	EGR1,CCR7,GIMAP4,KLF2
CD8_bin0	39	Tbx21	154.0	ARCHS4 Coexpression,16;Enrichr Queries,2;ReMap ChIP-seq,25;GTEx Coexpression,573	NR4A1,EGR1,CCR7,GIMAP4,KLF2
CD8_bin0	41	Hes1	157.3	ARCHS4 Coexpression,134;Enrichr Queries,64;ReMap ChIP-seq,288;GTEx Coexpression,143	NR4A1,EGR1,KLF2
CD8_bin0	42	Prdm1	158.0	ARCHS4 Coexpression,127;ENCODE ChIP-seq,95;Enrichr Queries,77;ReMap ChIP-seq,59;GTEx Coexpression,432	NR4A1,EGR1,GIMAP4,KLF2
CD8_bin0	43	Nfatc2	160.0	ARCHS4 Coexpression,19;Enrichr Queries,421;GTEx Coexpression,40	NR4A1,EGR1,GIMAP4,KLF2
CD8_bin0	45	Batf3	163.0	ARCHS4 Coexpression,250;Enrichr Queries,186;GTEx Coexpression,53	NR4A1,EGR1,CCR7
CD8_bin0	47	Irf4	166.8	ARCHS4 Coexpression,624;ENCODE ChIP-seq,31;Enrichr Queries,14;ReMap ChIP-seq,128;GTEx Coexpression,37	NR4A1,EGR1,CCR7,KLF2
CD8_bin0	50	Zbtb32	174.3	ARCHS4 Coexpression,242;Enrichr Queries,12;GTEx Coexpression,269	NR4A1,EGR1,CCR7,KLF2
CD8_bin0	52	Nr4a1	182.0	ARCHS4 Coexpression,61;Enrichr Queries,476;ReMap ChIP-seq,183;GTEx Coexpression,8	EGR1,KLF2
CD8_bin0	53	Fosl2	182.2	ARCHS4 Coexpression,281;ENCODE ChIP-seq,103;Enrichr Queries,195;ReMap ChIP-seq,175;GTEx Coexpression,157	NR4A1,EGR1,KLF2
CD8_bin0	56	Rara	185.4	Literature ChIP-seq,66;ARCHS4 Coexpression,98;Enrichr Queries,124;ReMap ChIP-seq,195;GTEx Coexpression,444	NR4A1,EGR1,KLF2
CD8_bin0	57	Irf8	187.3	Literature ChIP-seq,140;ARCHS4 Coexpression,550;Enrichr Queries,4;GTEx Coexpression,55	EGR1,CCR7,GIMAP4,KLF2
CD8_bin0	58	Stat1	188.0	Literature ChIP-seq,136;ARCHS4 Coexpression,38;ENCODE ChIP-seq,17;Enrichr Queries,874;ReMap ChIP-seq,3;GTEx Coexpression,60	NR4A1,EGR1,CCR7,GIMAP4,KLF2
CD8_bin0	60	Stat4	189.0	Literature ChIP-seq,21;ARCHS4 Coexpression,119;Enrichr Queries,8;GTEx Coexpression,608	EGR1,GIMAP4,CCR7,KLF2
CD8_bin0	63	Foxp3	193.0	Literature ChIP-seq,1;ARCHS4 Coexpression,9;Enrichr Queries,17;GTEx Coexpression,745	NR4A1,EGR1,CCR7,GIMAP4,KLF2
CD8_bin0	66	Stat5a	197.5	Literature ChIP-seq,122;ARCHS4 Coexpression,574;ENCODE ChIP-seq,104;Enrichr Queries,188;ReMap ChIP-seq,127;GTEx Coexpression,70	NR4A1,EGR1,GIMAP4,CCR7,KLF2
CD8_bin0	67	Klf13	203.8	ARCHS4 Coexpression,51;Enrichr Queries,219;ReMap ChIP-seq,56;GTEx Coexpression,489	NR4A1,EGR1,KLF2
CD8_bin0	68	Tfe3	206.0	ARCHS4 Coexpression,303;Enrichr Queries,242;GTEx Coexpression,73	NR4A1,EGR1,GIMAP4,KLF2
CD8_bin0	69	Gata3	206.2	Literature ChIP-seq,42;ARCHS4 Coexpression,434;ENCODE ChIP-seq,64;Enrichr Queries,70;ReMap ChIP-seq,100;GTEx Coexpression,527	NR4A1,EGR1,CCR7
CD8_bin0	71	Kdm5b	215.0	Literature ChIP-seq,86;ARCHS4 Coexpression,728;ENCODE ChIP-seq,11;ReMap ChIP-seq,166;GTEx Coexpression,84	EGR1,GIMAP4
CD8_bin0	72	Batf2	216.3	ARCHS4 Coexpression,276;Enrichr Queries,343;GTEx Coexpression,30	EGR1,GIMAP4,CCR7
CD8_bin0	73	Myc	219.3	Literature ChIP-seq,37;ARCHS4 Coexpression,776;ENCODE ChIP-seq,48;Enrichr Queries,69;ReMap ChIP-seq,152;GTEx Coexpression,234	NR4A1,EGR1,CCR7,KLF2
CD8_bin0	74	Bcl11b	220.5	Literature ChIP-seq,161;ARCHS4 Coexpression,15;Enrichr Queries,452;GTEx Coexpression,254	EGR1,CCR7,GIMAP4,KLF2
CD8_bin0	81	Bach2	226.0	ARCHS4 Coexpression,339;Enrichr Queries,75;ReMap ChIP-seq,69;GTEx Coexpression,421	NR4A1,EGR1,KLF2
CD8_bin0	82	Nfe2l2	229.6	Literature ChIP-seq,124;ARCHS4 Coexpression,342;Enrichr Queries,395;ReMap ChIP-seq,137;GTEx Coexpression,150	EGR1,NR4A1
CD8_bin0	83	Sp140	233.0	ARCHS4 Coexpression,18;Enrichr Queries,625;GTEx Coexpression,56	EGR1,CCR7,GIMAP4,KLF2
CD8_bin0	87	Myb	241.2	Literature ChIP-seq,126;ARCHS4 Coexpression,198;ENCODE ChIP-seq,110;Enrichr Queries,465;ReMap ChIP-seq,34;GTEx Coexpression,514	NR4A1,EGR1,CCR7,KLF2
CD8_bin0	90	Mxd1	242.7	ARCHS4 Coexpression,62;Enrichr Queries,192;GTEx Coexpression,474	NR4A1,EGR1,KLF2
CD8_bin0	91	Bhlhe40	245.3	ARCHS4 Coexpression,107;ENCODE ChIP-seq,29;ReMap ChIP-seq,36;GTEx Coexpression,809	EGR1,NR4A1,CCR7
CD8_bin0	104	Egr3	260.0	ARCHS4 Coexpression,24;Enrichr Queries,161;GTEx Coexpression,595	NR4A1,EGR1,KLF2
CD8_bin0	106	Rarg	263.8	Literature ChIP-seq,146;ARCHS4 Coexpression,609;Enrichr Queries,153;GTEx Coexpression,147	NR4A1,EGR1,KLF2
CD8_bin0	113	Spib	271.0	ARCHS4 Coexpression,980;Enrichr Queries,19;ReMap ChIP-seq,7;GTEx Coexpression,78	NR4A1,EGR1,CCR7,KLF2
CD8_bin0	114	Tfap2c	271.5	Literature ChIP-seq,118;ARCHS4 Coexpression,183;ENCODE ChIP-seq,80;Enrichr Queries,897;ReMap ChIP-seq,94;GTEx Coexpression,257	NR4A1,EGR1
CD8_bin0	115	Rora	271.7	ARCHS4 Coexpression,45;Enrichr Queries,430;GTEx Coexpression,340	NR4A1,EGR1,GIMAP4
CD8_bin0	120	Hnf4a	274.0	Literature ChIP-seq,85;ARCHS4 Coexpression,530;ENCODE ChIP-seq,58;Enrichr Queries,433;ReMap ChIP-seq,161;GTEx Coexpression,377	NR4A1,EGR1
CD8_bin0	125	Cebpb	279.0	Literature ChIP-seq,29;ARCHS4 Coexpression,762;ENCODE ChIP-seq,55;Enrichr Queries,50;ReMap ChIP-seq,86;GTEx Coexpression,692	NR4A1,EGR1,CCR7,KLF2
CD8_bin0	128	Tal1	287.7	Literature ChIP-seq,33;ARCHS4 Coexpression,1309;ENCODE ChIP-seq,62;Enrichr Queries,200;ReMap ChIP-seq,41;GTEx Coexpression,81	NR4A1,EGR1,GIMAP4,CCR7,KLF2
CD8_bin0	132	Mtf1	291.0	ARCHS4 Coexpression,445;GTEx Coexpression,137
CD8_bin0	133	Pcgf2	291.5	ARCHS4 Coexpression,379;ReMap ChIP-seq,204
CD8_bin0	138	Nr3c1	301.0	Literature ChIP-seq,119;ARCHS4 Coexpression,284;ENCODE ChIP-seq,89;Enrichr Queries,374;ReMap ChIP-seq,30;GTEx Coexpression,910	NR4A1,EGR1,CCR7
CD8_bin0	139	Nfkb2	302.5	ARCHS4 Coexpression,666;Enrichr Queries,470;ReMap ChIP-seq,20;GTEx Coexpression,54	NR4A1,EGR1,CCR7,KLF2
CD8_bin0	141	Mafb	303.3	ARCHS4 Coexpression,676;Enrichr Queries,159;ReMap ChIP-seq,123;GTEx Coexpression,255	EGR1,NR4A1,KLF2
CD8_bin0	146	Klf10	307.7	ARCHS4 Coexpression,4;Enrichr Queries,211;GTEx Coexpression,708	NR4A1,EGR1,KLF2
CD8_bin0	152	Ahr	318.2	Literature ChIP-seq,41;ARCHS4 Coexpression,517;Enrichr Queries,148;ReMap ChIP-seq,203;GTEx Coexpression,682	NR4A1,EGR1,CCR7,KLF2
CD8_bin0	153	Lef1	319.8	ARCHS4 Coexpression,3;Enrichr Queries,39;ReMap ChIP-seq,286;GTEx Coexpression,951	EGR1,CCR7,GIMAP4,KLF2
CD8_bin0	155	Pbx4	320.3	ARCHS4 Coexpression,121;Enrichr Queries,248;GTEx Coexpression,592	NR4A1,EGR1,KLF2
CD8_bin0	156	Eomes	321.0	Literature ChIP-seq,62;ARCHS4 Coexpression,692;Enrichr Queries,1;ReMap ChIP-seq,256;GTEx Coexpression,594	NR4A1,EGR1,GIMAP4,CCR7,KLF2
CD8_bin0	158	Etv5	323.3	ARCHS4 Coexpression,29;Enrichr Queries,145;GTEx Coexpression,796	NR4A1,EGR1,GIMAP4,KLF2
CD8_bin0	159	Sp110	323.7	ARCHS4 Coexpression,14;Enrichr Queries,679;GTEx Coexpression,278	EGR1,GIMAP4,KLF2
CD8_bin0	162	Crem	326.6	Literature ChIP-seq,45;ARCHS4 Coexpression,125;Enrichr Queries,62;ReMap ChIP-seq,82;GTEx Coexpression,1319	NR4A1,EGR1,CCR7,KLF2
CD8_bin0	165	Hhex	336.8	ARCHS4 Coexpression,990;Enrichr Queries,171;ReMap ChIP-seq,80;GTEx Coexpression,106	NR4A1,EGR1,CCR7,KLF2
CD8_bin0	167	Plscr1	340.5	ARCHS4 Coexpression,631;GTEx Coexpression,50	GIMAP4
CD8_bin0	170	Hoxb4	345.3	Literature ChIP-seq,110;ARCHS4 Coexpression,251;Enrichr Queries,517;GTEx Coexpression,503	EGR1,KLF2
CD8_bin0	172	Cenpa	346.0	ARCHS4 Coexpression,442;GTEx Coexpression,250
CD8_bin0	173	Hbp1	346.0	ARCHS4 Coexpression,28;Enrichr Queries,427;ReMap ChIP-seq,176;GTEx Coexpression,753	EGR1,GIMAP4,CCR7,KLF2
CD8_bin0	175	Elk1	346.6	Literature ChIP-seq,46;ARCHS4 Coexpression,1294;ENCODE ChIP-seq,74;ReMap ChIP-seq,37;GTEx Coexpression,282	NR4A1,EGR1
CD8_bin0	176	Gfi1	347.7	ARCHS4 Coexpression,257;Enrichr Queries,21;GTEx Coexpression,765	NR4A1,EGR1,CCR7,KLF2
CD8_bin0	177	Klf3	348.8	ARCHS4 Coexpression,65;Enrichr Queries,582;ReMap ChIP-seq,246;GTEx Coexpression,502	EGR1,KLF2
CD8_bin0	178	Klf7	349.7	ARCHS4 Coexpression,518;Enrichr Queries,516;GTEx Coexpression,15	EGR1,KLF2
CD8_bin0	180	Xbp1	352.8	ARCHS4 Coexpression,415;Enrichr Queries,536;ReMap ChIP-seq,237;GTEx Coexpression,223	NR4A1,EGR1
CD8_bin0	183	Nfkb1	354.8	ARCHS4 Coexpression,765;Enrichr Queries,552;ReMap ChIP-seq,33;GTEx Coexpression,69	EGR1,NR4A1,CCR7
CD8_bin0	186	Arid3a	358.2	ARCHS4 Coexpression,470;ENCODE ChIP-seq,69;Enrichr Queries,526;ReMap ChIP-seq,107;GTEx Coexpression,619	NR4A1,EGR1,CCR7
CD8_bin0	188	Zfp30	359.3	ARCHS4 Coexpression,160;Enrichr Queries,494;GTEx Coexpression,424	EGR1,KLF2
CD8_bin0	191	Runx1	361.4	Literature ChIP-seq,16;ARCHS4 Coexpression,336;Enrichr Queries,872;ReMap ChIP-seq,39;GTEx Coexpression,544	NR4A1,EGR1,CCR7,KLF2
CD8_bin0	192	Tfcp2l1	361.7	ARCHS4 Coexpression,508;Enrichr Queries,407;GTEx Coexpression,170	NR4A1,EGR1
CD8_bin0	196	Tcf3	363.8	Literature ChIP-seq,9;ARCHS4 Coexpression,546;ENCODE ChIP-seq,30;Enrichr Queries,981;ReMap ChIP-seq,8;GTEx Coexpression,609	EGR1,NR4A1,CCR7,GIMAP4,KLF2
CD8_bin0	198	Grhl2	365.6	Literature ChIP-seq,14;ARCHS4 Coexpression,371;Enrichr Queries,1054;ReMap ChIP-seq,200;GTEx Coexpression,189	EGR1,NR4A1,KLF2
CD8_bin0	202	Rag1	370.7	ARCHS4 Coexpression,139;Enrichr Queries,223;GTEx Coexpression,750	EGR1,CCR7,KLF2
CD8_bin0	204	Relb	373.5	ARCHS4 Coexpression,417;Enrichr Queries,173;ReMap ChIP-seq,83;GTEx Coexpression,821	NR4A1,EGR1,CCR7,KLF2
CD8_bin0	206	Mybl1	375.0	Literature ChIP-seq,154;ARCHS4 Coexpression,43;Enrichr Queries,917;GTEx Coexpression,386	EGR1,KLF2
CD8_bin0	209	Atf6	378.3	ARCHS4 Coexpression,277;Enrichr Queries,629;GTEx Coexpression,229	NR4A1,EGR1
CD8_bin0	211	Mef2c	380.0	ARCHS4 Coexpression,1026;ENCODE ChIP-seq,2;Enrichr Queries,35;ReMap ChIP-seq,1;GTEx Coexpression,836	NR4A1,EGR1,CCR7,KLF2
CD8_bin0	214	Cdx1	382.3	ARCHS4 Coexpression,605;Enrichr Queries,137;GTEx Coexpression,405	NR4A1,EGR1,KLF2
CD8_bin0	219	Prox1	385.8	ARCHS4 Coexpression,167;Enrichr Queries,884;ReMap ChIP-seq,62;GTEx Coexpression,430	EGR1,CCR7
CD8_bin0	220	Cebpa	386.6	Literature ChIP-seq,74;ARCHS4 Coexpression,1114;Enrichr Queries,187;ReMap ChIP-seq,22;GTEx Coexpression,536	NR4A1,EGR1,CCR7,GIMAP4,KLF2
CD8_bin0	222	Stat3	388.0	Literature ChIP-seq,3;ARCHS4 Coexpression,687;ENCODE ChIP-seq,33;Enrichr Queries,864;ReMap ChIP-seq,138;GTEx Coexpression,603	EGR1,CCR7,GIMAP4
CD8_bin0	226	Nr4a2	390.5	Literature ChIP-seq,153;ARCHS4 Coexpression,102;Enrichr Queries,199;GTEx Coexpression,1108	NR4A1,EGR1,KLF2
CD8_bin0	228	Pou3f1	392.5	Literature ChIP-seq,70;ARCHS4 Coexpression,653;Enrichr Queries,280;GTEx Coexpression,567	NR4A1,EGR1
CD8_bin0	230	Kdm2b	394.5	ARCHS4 Coexpression,422;GTEx Coexpression,367
CD8_bin0	233	Tet3	399.7	ARCHS4 Coexpression,206;ReMap ChIP-seq,296;GTEx Coexpression,697
CD8_bin0	234	Srf	399.8	Literature ChIP-seq,117;ARCHS4 Coexpression,586;ENCODE ChIP-seq,6;Enrichr Queries,163;ReMap ChIP-seq,101;GTEx Coexpression,1426	EGR1,NR4A1,KLF2
CD8_bin0	235	Cux1	401.2	Literature ChIP-seq,44;ARCHS4 Coexpression,406;ENCODE ChIP-seq,75;Enrichr Queries,1158;ReMap ChIP-seq,88;GTEx Coexpression,636	EGR1,GIMAP4
CD8_bin0	240	Sp100	405.7	ARCHS4 Coexpression,60;Enrichr Queries,1114;GTEx Coexpression,43	EGR1,GIMAP4
CD8_bin0	242	Zbtb7b	407.0	ARCHS4 Coexpression,116;Enrichr Queries,615;GTEx Coexpression,490	NR4A1,EGR1,KLF2
CD8_bin0	245	Nr2f6	409.8	ARCHS4 Coexpression,570;Enrichr Queries,440;ReMap ChIP-seq,76;GTEx Coexpression,553	EGR1,NR4A1
CD8_bin0	251	Atf5	413.0	ARCHS4 Coexpression,781;Enrichr Queries,147;GTEx Coexpression,311	NR4A1,EGR1,KLF2
CD8_bin0	253	Sall2	415.0	ARCHS4 Coexpression,169;Enrichr Queries,913;GTEx Coexpression,163	EGR1
CD8_bin0	255	Satb1	417.8	ARCHS4 Coexpression,351;Enrichr Queries,229;ReMap ChIP-seq,285;GTEx Coexpression,806	EGR1,CCR7,KLF2
CD8_bin0	262	Irf7	422.7	ARCHS4 Coexpression,285;Enrichr Queries,215;GTEx Coexpression,768	NR4A1,EGR1,KLF2
CD8_bin0	263	Sox13	422.8	ARCHS4 Coexpression,377;Enrichr Queries,152;ReMap ChIP-seq,191;GTEx Coexpression,971	NR4A1,EGR1,KLF2
CD8_bin0	264	Smad1	423.0	Literature ChIP-seq,6;ARCHS4 Coexpression,925;Enrichr Queries,404;ReMap ChIP-seq,111;GTEx Coexpression,669	NR4A1,EGR1,KLF2
CD8_bin0	265	Thap1	423.0	ARCHS4 Coexpression,732;ENCODE ChIP-seq,90;Enrichr Queries,415;ReMap ChIP-seq,266;GTEx Coexpression,612	NR4A1,EGR1
CD8_bin0	266	Akna	423.7	ARCHS4 Coexpression,118;Enrichr Queries,622;GTEx Coexpression,531	EGR1,KLF2
CD8_bin0	271	Smad3	428.2	Literature ChIP-seq,71;ARCHS4 Coexpression,865;Enrichr Queries,945;ReMap ChIP-seq,158;GTEx Coexpression,102	EGR1,GIMAP4
CD8_bin0	272	Ets2	428.3	Literature ChIP-seq,151;ARCHS4 Coexpression,811;Enrichr Queries,119;GTEx Coexpression,632	NR4A1,EGR1,KLF2
CD8_bin0	273	Gtf2ird1	428.5	ARCHS4 Coexpression,27;GTEx Coexpression,830	GIMAP4,KLF2
CD8_bin0	284	Ctcf	435.3	Literature ChIP-seq,112;ARCHS4 Coexpression,625;ENCODE ChIP-seq,9;Enrichr Queries,1048;ReMap ChIP-seq,130;GTEx Coexpression,688	NR4A1,EGR1,KLF2
CD8_bin0	285	Mybl2	436.3	Literature ChIP-seq,101;ARCHS4 Coexpression,743;ENCODE ChIP-seq,94;Enrichr Queries,1202;ReMap ChIP-seq,187;GTEx Coexpression,291	EGR1
CD8_bin0	286	Foxj1	436.7	ARCHS4 Coexpression,501;Enrichr Queries,434;GTEx Coexpression,375	NR4A1,EGR1
CD8_bin0	291	Gli1	440.3	Literature ChIP-seq,159;ARCHS4 Coexpression,376;Enrichr Queries,365;GTEx Coexpression,861	NR4A1,EGR1
CD8_bin0	293	Elf4	441.3	ARCHS4 Coexpression,111;Enrichr Queries,512;GTEx Coexpression,701	EGR1,KLF2
CD8_bin0	294	Dbp	441.7	ARCHS4 Coexpression,763;Enrichr Queries,76;GTEx Coexpression,486	NR4A1,EGR1,KLF2
CD8_bin0	298	Rfx5	444.6	ARCHS4 Coexpression,630;ENCODE ChIP-seq,45;Enrichr Queries,1324;ReMap ChIP-seq,150;GTEx Coexpression,74	EGR1,CCR7
CD8_bin0	299	Klf2	445.0	Literature ChIP-seq,13;ARCHS4 Coexpression,1232;Enrichr Queries,525;GTEx Coexpression,10	NR4A1,EGR1,GIMAP4,KLF2
CD8_bin0	300	E2f1	445.2	Literature ChIP-seq,57;ARCHS4 Coexpression,565;ENCODE ChIP-seq,71;Enrichr Queries,1312;ReMap ChIP-seq,148;GTEx Coexpression,518	EGR1,KLF2
CD8_bin0	306	Arid5b	450.7	ARCHS4 Coexpression,970;Enrichr Queries,87;GTEx Coexpression,295	NR4A1,EGR1,KLF2
CD8_bin0	310	Maf	453.3	ARCHS4 Coexpression,1430;Enrichr Queries,46;ReMap ChIP-seq,38;GTEx Coexpression,299	NR4A1,EGR1,CCR7,KLF2
CD8_bin0	312	Ascl2	457.0	ARCHS4 Coexpression,87;Enrichr Queries,230;GTEx Coexpression,1054	EGR1,CCR7,KLF2
CD8_bin0	324	Epas1	463.5	ARCHS4 Coexpression,1170;Enrichr Queries,81;ReMap ChIP-seq,234;GTEx Coexpression,369	NR4A1,EGR1,KLF2
CD8_bin0	329	Pbx3	466.6	ARCHS4 Coexpression,310;ENCODE ChIP-seq,3;Enrichr Queries,856;ReMap ChIP-seq,92;GTEx Coexpression,1072	EGR1,CCR7
CD8_bin0	331	Zkscan1	468.0	ARCHS4 Coexpression,412;ENCODE ChIP-seq,47;Enrichr Queries,1186;ReMap ChIP-seq,110;GTEx Coexpression,585	EGR1,KLF2
CD8_bin0	332	Plagl1	468.7	ARCHS4 Coexpression,100;Enrichr Queries,400;GTEx Coexpression,906	NR4A1,EGR1
CD8_bin0	333	Rest	469.2	Literature ChIP-seq,10;ARCHS4 Coexpression,1618;ENCODE ChIP-seq,51;Enrichr Queries,417;ReMap ChIP-seq,120;GTEx Coexpression,599	NR4A1,EGR1,CCR7,KLF2
CD8_bin0	336	Sp4	470.6	ARCHS4 Coexpression,1297;ENCODE ChIP-seq,99;Enrichr Queries,190;ReMap ChIP-seq,119;GTEx Coexpression,648	NR4A1,EGR1,KLF2
CD8_bin0	344	E2f7	474.6	Literature ChIP-seq,160;ARCHS4 Coexpression,1030;Enrichr Queries,969;ReMap ChIP-seq,58;GTEx Coexpression,156	EGR1
CD8_bin0	345	Etv3	474.7	ARCHS4 Coexpression,512;Enrichr Queries,247;GTEx Coexpression,665	NR4A1,EGR1,KLF2
CD8_bin0	355	Ovol2	483.0	ARCHS4 Coexpression,290;Enrichr Queries,842;ReMap ChIP-seq,295;GTEx Coexpression,505	EGR1
CD8_bin0	357	Hnf1a	485.3	ARCHS4 Coexpression,703;Enrichr Queries,435;GTEx Coexpression,318	NR4A1,EGR1
CD8_bin0	366	Smad4	491.4	Literature ChIP-seq,78;ARCHS4 Coexpression,162;Enrichr Queries,1263;ReMap ChIP-seq,276;GTEx Coexpression,678	EGR1,KLF2
CD8_bin0	372	Thyn1	494.5	ARCHS4 Coexpression,699;GTEx Coexpression,290
CD8_bin0	376	Zfhx2	498.7	ARCHS4 Coexpression,388;Enrichr Queries,213;GTEx Coexpression,895	NR4A1,EGR1,KLF2
CD8_bin0	384	Zbtb7a	503.0	ARCHS4 Coexpression,1360;ENCODE ChIP-seq,84;Enrichr Queries,191;ReMap ChIP-seq,193;GTEx Coexpression,687	NR4A1,EGR1,KLF2
CD8_bin0	387	Spic	504.3	ARCHS4 Coexpression,818;Enrichr Queries,10;GTEx Coexpression,685	NR4A1,EGR1,CCR7,KLF2
CD8_bin0	389	Zbtb2	505.7	ARCHS4 Coexpression,901;Enrichr Queries,529;GTEx Coexpression,87	NR4A1,EGR1
CD8_bin0	390	Rel	506.7	ARCHS4 Coexpression,1239;Enrichr Queries,239;GTEx Coexpression,42	NR4A1,EGR1,CCR7,KLF2
CD8_bin0	401	Ybx3	513.5	ARCHS4 Coexpression,188;GTEx Coexpression,839
CD8_bin0	402	Tfap4	514.5	ARCHS4 Coexpression,999;Enrichr Queries,598;ReMap ChIP-seq,117;GTEx Coexpression,344	NR4A1,EGR1
CD8_bin0	403	Hivep3	515.0	ARCHS4 Coexpression,82;Enrichr Queries,543;GTEx Coexpression,920	NR4A1,EGR1
CD8_bin0	404	Foxp1	515.8	Literature ChIP-seq,58;ARCHS4 Coexpression,1021;Enrichr Queries,1108;ReMap ChIP-seq,105;GTEx Coexpression,287	NR4A1,EGR1
CD8_bin0	417	Pou4f1	523.0	ARCHS4 Coexpression,215;Enrichr Queries,321;GTEx Coexpression,1033	NR4A1,EGR1
CD8_bin0	418	Ddit3	523.0	ARCHS4 Coexpression,1206;Enrichr Queries,198;GTEx Coexpression,165	NR4A1,EGR1,KLF2
CD8_bin0	422	Stat5b	524.0	ARCHS4 Coexpression,73;Enrichr Queries,1303;ReMap ChIP-seq,131;GTEx Coexpression,589	EGR1,CCR7,KLF2
CD8_bin0	428	Ikzf2	527.7	ARCHS4 Coexpression,210;Enrichr Queries,1327;GTEx Coexpression,46	EGR1,CCR7
CD8_bin0	439	Klf8	533.7	ARCHS4 Coexpression,1052;Enrichr Queries,93;GTEx Coexpression,456	NR4A1,EGR1,KLF2
CD8_bin0	441	Rreb1	534.0	ARCHS4 Coexpression,399;Enrichr Queries,550;GTEx Coexpression,653	NR4A1,EGR1
CD8_bin0	443	Phf21a	534.7	ARCHS4 Coexpression,113;Enrichr Queries,1254;GTEx Coexpression,237	EGR1,KLF2
CD8_bin0	450	Etv1	537.0	ARCHS4 Coexpression,1419;Enrichr Queries,493;ReMap ChIP-seq,126;GTEx Coexpression,110	NR4A1,EGR1
CD8_bin0	459	Hivep1	543.3	ARCHS4 Coexpression,1062;Enrichr Queries,471;GTEx Coexpression,97	NR4A1,EGR1
CD8_bin0	460	Bach1	543.5	Literature ChIP-seq,59;ARCHS4 Coexpression,1188;ENCODE ChIP-seq,81;Enrichr Queries,414;ReMap ChIP-seq,115;GTEx Coexpression,1404	NR4A1,EGR1,KLF2
CD8_bin0	464	Skil	545.7	ARCHS4 Coexpression,1428;Enrichr Queries,197;GTEx Coexpression,12	NR4A1,EGR1,KLF2
CD8_bin0	466	Tgif1	546.3	ARCHS4 Coexpression,903;Enrichr Queries,210;GTEx Coexpression,526	NR4A1,EGR1,KLF2
CD8_bin0	469	Hmgn3	549.0	ARCHS4 Coexpression,760;ENCODE ChIP-seq,79;ReMap ChIP-seq,65;GTEx Coexpression,1292	EGR1
CD8_bin0	475	Setdb1	551.5	Literature ChIP-seq,68;ARCHS4 Coexpression,821;ENCODE ChIP-seq,56;Enrichr Queries,1078;ReMap ChIP-seq,236;GTEx Coexpression,1050	EGR1
CD8_bin0	482	Trafd1	559.3	ARCHS4 Coexpression,21;Enrichr Queries,1266;GTEx Coexpression,391	EGR1,GIMAP4,CCR7
CD8_bin0	505	Fosl1	570.6	ARCHS4 Coexpression,1041;ENCODE ChIP-seq,108;Enrichr Queries,482;ReMap ChIP-seq,163;GTEx Coexpression,1059	NR4A1,EGR1
CD8_bin0	512	Foxk1	574.3	ARCHS4 Coexpression,839;Enrichr Queries,611;ReMap ChIP-seq,243;GTEx Coexpression,604	NR4A1,EGR1
CD8_bin0	513	Pbx1	574.3	Literature ChIP-seq,89;ARCHS4 Coexpression,429;Enrichr Queries,851;GTEx Coexpression,928	EGR1
CD8_bin0	514	Ikzf4	574.3	ARCHS4 Coexpression,769;Enrichr Queries,495;GTEx Coexpression,459	NR4A1,EGR1
CD8_bin0	537	Six4	584.3	ARCHS4 Coexpression,481;Enrichr Queries,102;GTEx Coexpression,1170	NR4A1,EGR1,KLF2
CD8_bin0	542	Elk4	588.6	ARCHS4 Coexpression,1050;ENCODE ChIP-seq,36;Enrichr Queries,1146;ReMap ChIP-seq,11;GTEx Coexpression,700	NR4A1,EGR1
CD8_bin0	543	Tshz1	589.0	ARCHS4 Coexpression,1559;Enrichr Queries,115;GTEx Coexpression,93	NR4A1,EGR1,KLF2
CD8_bin0	546	Pknox1	590.3	ARCHS4 Coexpression,822;Enrichr Queries,542;ReMap ChIP-seq,257;GTEx Coexpression,740	NR4A1,EGR1
CD8_bin0	547	Zbtb1	590.7	ARCHS4 Coexpression,67;Enrichr Queries,580;GTEx Coexpression,1125	NR4A1,EGR1,GIMAP4
CD8_bin0	549	Dot1l	591.3	ARCHS4 Coexpression,443;Enrichr Queries,624;GTEx Coexpression,707	NR4A1,EGR1
CD8_bin0	551	Pa2g4	592.0	ARCHS4 Coexpression,820;GTEx Coexpression,364
CD8_bin0	558	Dnmt1	598.5	ARCHS4 Coexpression,478;GTEx Coexpression,719
CD8_bin0	560	Klf9	599.3	ARCHS4 Coexpression,1622;Enrichr Queries,157;ReMap ChIP-seq,17;GTEx Coexpression,601	NR4A1,EGR1,KLF2
CD8_bin0	561	Prdm15	599.3	ARCHS4 Coexpression,1059;Enrichr Queries,618;GTEx Coexpression,121	NR4A1,EGR1
CD8_bin0	565	Nfic	603.8	ARCHS4 Coexpression,1344;ENCODE ChIP-seq,98;Enrichr Queries,364;ReMap ChIP-seq,238;GTEx Coexpression,975	NR4A1,EGR1
CD8_bin0	580	Zhx1	614.8	ARCHS4 Coexpression,84;Enrichr Queries,1180;ReMap ChIP-seq,129;GTEx Coexpression,1066	NR4A1,EGR1,KLF2
CD8_bin0	582	Hoxb3	620.0	ARCHS4 Coexpression,613;Enrichr Queries,801;GTEx Coexpression,446	EGR1
CD8_bin0	584	Zfpm1	620.0	ARCHS4 Coexpression,1090;Enrichr Queries,235;GTEx Coexpression,535	NR4A1,EGR1,KLF2
CD8_bin0	614	Elk3	633.8	Literature ChIP-seq,75;ARCHS4 Coexpression,467;Enrichr Queries,456;GTEx Coexpression,1537	EGR1,KLF2
CD8_bin0	615	Aire	634.0	ARCHS4 Coexpression,194;Enrichr Queries,332;GTEx Coexpression,1376	EGR1,KLF2
CD8_bin0	616	Kmt2a	634.0	ARCHS4 Coexpression,700;ReMap ChIP-seq,228;GTEx Coexpression,974
CD8_bin0	618	Stat2	634.2	ARCHS4 Coexpression,819;ENCODE ChIP-seq,116;Enrichr Queries,721;ReMap ChIP-seq,249;GTEx Coexpression,1266	EGR1
CD8_bin0	621	Pou2f1	635.0	ARCHS4 Coexpression,766;Enrichr Queries,1289;ReMap ChIP-seq,197;GTEx Coexpression,288	EGR1
CD8_bin0	623	Nfix	635.7	ARCHS4 Coexpression,1316;Enrichr Queries,57;GTEx Coexpression,534	NR4A1,EGR1,KLF2
CD8_bin0	624	Rfx3	636.0	ARCHS4 Coexpression,548;Enrichr Queries,1227;GTEx Coexpression,133	EGR1
CD8_bin0	638	Zmat1	640.3	ARCHS4 Coexpression,218;Enrichr Queries,553;GTEx Coexpression,1150	EGR1,KLF2
CD8_bin0	640	Zkscan3	641.0	ARCHS4 Coexpression,1442;Enrichr Queries,249;GTEx Coexpression,232	NR4A1,EGR1,KLF2
CD8_bin0	646	St18	648.3	ARCHS4 Coexpression,695;Enrichr Queries,1111;GTEx Coexpression,139	EGR1
CD8_bin0	652	Zeb1	653.6	ARCHS4 Coexpression,589;ENCODE ChIP-seq,14;Enrichr Queries,954;ReMap ChIP-seq,106;GTEx Coexpression,1605	EGR1,CCR7
CD8_bin0	664	Dzip1	660.3	ARCHS4 Coexpression,275;Enrichr Queries,1035;GTEx Coexpression,671	EGR1
CD8_bin0	665	Dmrta2	661.7	ARCHS4 Coexpression,432;Enrichr Queries,762;GTEx Coexpression,791	EGR1
CD8_bin0	668	Mxd4	662.7	ARCHS4 Coexpression,1407;Enrichr Queries,492;GTEx Coexpression,89	EGR1,KLF2
CD8_bin0	672	Gtf3a	664.3	ARCHS4 Coexpression,79;Enrichr Queries,1235;GTEx Coexpression,679	EGR1,GIMAP4
CD8_bin0	676	Ar	666.6	Literature ChIP-seq,55;ARCHS4 Coexpression,1432;Enrichr Queries,314;ReMap ChIP-seq,209;GTEx Coexpression,1323	NR4A1,EGR1,CCR7
CD8_bin0	680	Skor1	668.0	ARCHS4 Coexpression,770;GTEx Coexpression,566
CD8_bin0	687	Irf5	671.7	ARCHS4 Coexpression,597;Enrichr Queries,1343;GTEx Coexpression,75	EGR1,CCR7
CD8_bin0	698	Creb1	676.3	Literature ChIP-seq,15;ARCHS4 Coexpression,1409;ENCODE ChIP-seq,86;Enrichr Queries,1072;ReMap ChIP-seq,144;GTEx Coexpression,1332	EGR1,NR4A1,KLF2
CD8_bin0	700	Tcf7l2	678.0	Literature ChIP-seq,138;ARCHS4 Coexpression,1455;ENCODE ChIP-seq,40;Enrichr Queries,911;ReMap ChIP-seq,188;GTEx Coexpression,1336	EGR1,KLF2
CD8_bin0	701	Mafg	678.0	ARCHS4 Coexpression,799;Enrichr Queries,436;ReMap ChIP-seq,241;GTEx Coexpression,1236	NR4A1,EGR1
CD8_bin0	706	Nfatc3	682.7	ARCHS4 Coexpression,6;Enrichr Queries,1168;GTEx Coexpression,874	EGR1,GIMAP4,KLF2
CD8_bin0	709	Mbd4	684.4	ARCHS4 Coexpression,1044;ENCODE ChIP-seq,88;Enrichr Queries,1088;ReMap ChIP-seq,254;GTEx Coexpression,948	EGR1
CD8_bin0	711	E2f8	686.7	ARCHS4 Coexpression,540;Enrichr Queries,1138;GTEx Coexpression,382	EGR1
CD8_bin0	715	Tcf4	689.2	Literature ChIP-seq,31;ARCHS4 Coexpression,992;Enrichr Queries,986;ReMap ChIP-seq,277;GTEx Coexpression,1160	EGR1,GIMAP4,CCR7,KLF2
CD8_bin0	727	Nfat5	694.7	ARCHS4 Coexpression,163;Enrichr Queries,1030;GTEx Coexpression,891	EGR1
CD8_bin0	728	Ncoa2	694.8	ARCHS4 Coexpression,928;Enrichr Queries,1228;ReMap ChIP-seq,84;GTEx Coexpression,539	EGR1,CCR7
CD8_bin0	730	Tcf20	695.7	ARCHS4 Coexpression,591;Enrichr Queries,1222;GTEx Coexpression,274	EGR1
CD8_bin0	733	Nr1d1	698.0	ARCHS4 Coexpression,1453;Enrichr Queries,72;GTEx Coexpression,569	NR4A1,EGR1,KLF2
CD8_bin0	736	Rorc	699.0	ARCHS4 Coexpression,841;Enrichr Queries,534;GTEx Coexpression,722	NR4A1,EGR1
CD8_bin0	743	Nr6a1	701.0	ARCHS4 Coexpression,832;Enrichr Queries,372;GTEx Coexpression,899	NR4A1,EGR1
CD8_bin0	757	Tet2	705.5	ARCHS4 Coexpression,1055;GTEx Coexpression,356
CD8_bin0	764	Gtf2ird2	710.3	ARCHS4 Coexpression,938;Enrichr Queries,238;GTEx Coexpression,955	NR4A1,EGR1,KLF2
CD8_bin0	765	Nme2	711.3	ARCHS4 Coexpression,697;ReMap ChIP-seq,75;GTEx Coexpression,1362	CCR7
CD8_bin0	771	Tsc22d1	713.7	ARCHS4 Coexpression,1119;Enrichr Queries,101;GTEx Coexpression,921	NR4A1,EGR1,KLF2
CD8_bin0	772	Foxf1	714.7	ARCHS4 Coexpression,1330;Enrichr Queries,413;GTEx Coexpression,401	EGR1,KLF2
CD8_bin0	779	Atf1	719.0	ARCHS4 Coexpression,1267;ENCODE ChIP-seq,78;Enrichr Queries,1355;ReMap ChIP-seq,233;GTEx Coexpression,662	EGR1
CD8_bin0	781	Hivep2	720.0	ARCHS4 Coexpression,1010;Enrichr Queries,411;GTEx Coexpression,739	NR4A1,EGR1
CD8_bin0	790	Ltf	723.0	ARCHS4 Coexpression,582;GTEx Coexpression,864
CD8_bin0	798	Zc3h8	725.8	ARCHS4 Coexpression,1228;Enrichr Queries,914;ReMap ChIP-seq,261;GTEx Coexpression,500	EGR1
CD8_bin0	803	Zbtb4	727.7	ARCHS4 Coexpression,1470;Enrichr Queries,450;GTEx Coexpression,263	EGR1,KLF2
CD8_bin0	814	Mbd1	734.0	ARCHS4 Coexpression,1002;Enrichr Queries,1099;GTEx Coexpression,101	EGR1
CD8_bin0	828	Pknox2	742.7	ARCHS4 Coexpression,643;Enrichr Queries,312;GTEx Coexpression,1273	NR4A1,EGR1
CD8_bin0	833	Zeb2	746.5	ARCHS4 Coexpression,413;Enrichr Queries,843;ReMap ChIP-seq,239;GTEx Coexpression,1491	EGR1
CD8_bin0	834	Sox12	746.7	ARCHS4 Coexpression,148;Enrichr Queries,568;GTEx Coexpression,1524	NR4A1,EGR1
CD8_bin0	838	E2f2	748.0	ARCHS4 Coexpression,587;Enrichr Queries,1242;GTEx Coexpression,415	EGR1
CD8_bin0	853	Hlf	753.7	ARCHS4 Coexpression,1051;Enrichr Queries,356;GTEx Coexpression,854	NR4A1,EGR1
CD8_bin0	866	Bhlhe41	760.0	ARCHS4 Coexpression,634;GTEx Coexpression,886
CD8_bin0	871	Drap1	763.7	ARCHS4 Coexpression,391;Enrichr Queries,938;GTEx Coexpression,962	EGR1
CD8_bin0	877	Atoh8	768.0	ARCHS4 Coexpression,1497;Enrichr Queries,84;GTEx Coexpression,723	NR4A1,EGR1,KLF2
CD8_bin0	884	Prdm16	771.8	Literature ChIP-seq,155;ARCHS4 Coexpression,748;Enrichr Queries,805;GTEx Coexpression,1379	EGR1
CD8_bin0	892	Zbtb11	776.0	ARCHS4 Coexpression,1184;Enrichr Queries,1288;ReMap ChIP-seq,251;GTEx Coexpression,381	EGR1
CD8_bin0	905	Clock	783.2	Literature ChIP-seq,5;ARCHS4 Coexpression,891;Enrichr Queries,1360;ReMap ChIP-seq,219;GTEx Coexpression,1441	EGR1,NR4A1
CD8_bin0	909	Tbx19	786.3	ARCHS4 Coexpression,1123;Enrichr Queries,135;GTEx Coexpression,1101	NR4A1,EGR1,KLF2
CD8_bin0	916	Zbtb38	790.3	ARCHS4 Coexpression,145;Enrichr Queries,958;GTEx Coexpression,1268	EGR1
CD8_bin0	933	Creb3l4	798.0	ARCHS4 Coexpression,403;Enrichr Queries,483;GTEx Coexpression,1508	NR4A1,EGR1
CD8_bin0	941	Foxn3	803.0	ARCHS4 Coexpression,449;Enrichr Queries,1170;GTEx Coexpression,790	EGR1
CD8_bin0	955	Tead3	810.3	ARCHS4 Coexpression,876;Enrichr Queries,382;GTEx Coexpression,1173	NR4A1,EGR1
CD8_bin0	965	Tcf12	816.0	ARCHS4 Coexpression,1127;ENCODE ChIP-seq,23;Enrichr Queries,1241;ReMap ChIP-seq,90;GTEx Coexpression,1599	NR4A1,EGR1
CD8_bin0	977	Thra	824.3	Literature ChIP-seq,19;ARCHS4 Coexpression,1580;Enrichr Queries,388;GTEx Coexpression,1310	NR4A1,EGR1
CD8_bin0	1000	Tet1	834.7	Literature ChIP-seq,64;ARCHS4 Coexpression,1190;GTEx Coexpression,1250	CCR7
CD8_bin0	1010	Gatad2a	839.0	ARCHS4 Coexpression,130;Enrichr Queries,1184;GTEx Coexpression,1203	EGR1
CD8_bin0	1017	Hoxa7	847.7	ARCHS4 Coexpression,957;Enrichr Queries,877;GTEx Coexpression,709	EGR1
CD8_bin0	1031	Arid3b	854.0	ARCHS4 Coexpression,510;GTEx Coexpression,1198
CD8_bin0	1033	Foxn2	854.0	ARCHS4 Coexpression,1549;Enrichr Queries,635;GTEx Coexpression,378	EGR1,KLF2
CD8_bin0	1034	Hoxa2	856.0	Literature ChIP-seq,162;ARCHS4 Coexpression,1156;Enrichr Queries,816;GTEx Coexpression,1290	EGR1
CD8_bin0	1036	Zfhx3	856.7	ARCHS4 Coexpression,641;Enrichr Queries,1053;GTEx Coexpression,876	EGR1
CD8_bin0	1053	Pitx2	868.0	ARCHS4 Coexpression,740;Enrichr Queries,1086;GTEx Coexpression,778	EGR1
CD8_bin0	1065	Eea1	876.0	ARCHS4 Coexpression,921;Enrichr Queries,1253;GTEx Coexpression,454	EGR1
CD8_bin0	1072	Alx4	881.0	ARCHS4 Coexpression,919;Enrichr Queries,717;GTEx Coexpression,1007	EGR1
CD8_bin0	1080	Scmh1	885.0	ARCHS4 Coexpression,421;GTEx Coexpression,1349
CD8_bin0	1103	Rbsn	899.0	ARCHS4 Coexpression,515;GTEx Coexpression,1283
CD8_bin0	1115	Mysm1	903.0	ARCHS4 Coexpression,1191;Enrichr Queries,1083;GTEx Coexpression,435	EGR1
CD8_bin0	1124	Zscan18	908.7	ARCHS4 Coexpression,1509;Enrichr Queries,606;GTEx Coexpression,611	EGR1,KLF2
CD8_bin0	1145	Rfx7	919.0	ARCHS4 Coexpression,795;Enrichr Queries,1178;GTEx Coexpression,784	EGR1
CD8_bin0	1153	Baz2b	922.0	ARCHS4 Coexpression,759;Enrichr Queries,1161;GTEx Coexpression,846	EGR1
CD8_bin0	1166	Pax7	927.7	ARCHS4 Coexpression,829;Enrichr Queries,745;GTEx Coexpression,1209	EGR1
CD8_bin0	1170	Ttf1	930.5	ARCHS4 Coexpression,1187;GTEx Coexpression,674
CD8_bin0	1186	Mzf1	941.3	ARCHS4 Coexpression,1122;Enrichr Queries,113;GTEx Coexpression,1589	NR4A1,EGR1,KLF2
CD8_bin0	1198	Dach2	947.0	ARCHS4 Coexpression,346;Enrichr Queries,1320;GTEx Coexpression,1175	EGR1
CD8_bin0	1199	Champ1	948.5	ARCHS4 Coexpression,749;GTEx Coexpression,1148
CD8_bin0	1207	Barhl1	952.7	ARCHS4 Coexpression,1525;Enrichr Queries,706;GTEx Coexpression,627	EGR1
CD8_bin0	1212	Scx	956.0	ARCHS4 Coexpression,956
CD8_bin0	1228	Lcorl	962.3	ARCHS4 Coexpression,1317;Enrichr Queries,1344;GTEx Coexpression,226	EGR1
CD8_bin0	1231	Cxxc5	964.5	ARCHS4 Coexpression,1336;GTEx Coexpression,593
CD8_bin0	1239	Zfp62	970.3	ARCHS4 Coexpression,1481;Enrichr Queries,1104;GTEx Coexpression,326	EGR1
CD8_bin0	1274	Patz1	995.3	ARCHS4 Coexpression,468;Enrichr Queries,970;GTEx Coexpression,1548	EGR1
CD8_bin0	1299	Aebp2	1005.0	ARCHS4 Coexpression,1322;Enrichr Queries,836;GTEx Coexpression,857	EGR1
CD8_bin0	1309	Hey1	1008.0	ARCHS4 Coexpression,1411;Enrichr Queries,66;GTEx Coexpression,1547	NR4A1,EGR1,KLF2
CD8_bin0	1310	Ahdc1	1009.0	ARCHS4 Coexpression,1501;Enrichr Queries,1058;GTEx Coexpression,467	EGR1
CD8_bin0	1326	Zscan26	1021.0	ARCHS4 Coexpression,1291;GTEx Coexpression,751
CD8_bin0	1337	Tfdp2	1026.0	ARCHS4 Coexpression,1098;Enrichr Queries,454;GTEx Coexpression,1526	EGR1,KLF2
CD8_bin0	1342	Zbtb20	1029.0	ARCHS4 Coexpression,1171;Enrichr Queries,381;GTEx Coexpression,1535	NR4A1,EGR1
CD8_bin0	1346	Sgsm2	1033.0	ARCHS4 Coexpression,1410;GTEx Coexpression,655
CD8_bin0	1347	Foxp4	1033.0	ARCHS4 Coexpression,1246;Enrichr Queries,497;GTEx Coexpression,1355	NR4A1,EGR1
CD8_bin0	1357	Setbp1	1043.0	ARCHS4 Coexpression,513;Enrichr Queries,1150;GTEx Coexpression,1466	EGR1
CD8_bin0	1358	Carf	1043.0	ARCHS4 Coexpression,1017;GTEx Coexpression,1069
CD8_bin0	1370	Tcf7l1	1051.0	ARCHS4 Coexpression,654;Enrichr Queries,960;GTEx Coexpression,1539	EGR1
CD8_bin0	1377	Sall3	1054.0	ARCHS4 Coexpression,884;Enrichr Queries,822;GTEx Coexpression,1456	EGR1
CD8_bin0	1378	Pcgf6	1055.0	ARCHS4 Coexpression,1221;Enrichr Queries,1285;GTEx Coexpression,659	EGR1
CD8_bin0	1395	Spen	1068.0	ARCHS4 Coexpression,931;GTEx Coexpression,1205
CD8_bin0	1409	Prmt3	1080.0	ARCHS4 Coexpression,966;Enrichr Queries,1284;GTEx Coexpression,989	EGR1
CD8_bin0	1413	Zfp92	1082.0	ARCHS4 Coexpression,963;Enrichr Queries,1226;GTEx Coexpression,1057	EGR1
CD8_bin0	1433	Nfia	1096.0	ARCHS4 Coexpression,1214;Enrichr Queries,918;GTEx Coexpression,1155	EGR1
CD8_bin0	1445	Zbtb41	1106.0	ARCHS4 Coexpression,1506;Enrichr Queries,1265;GTEx Coexpression,547	EGR1
CD8_bin0	1449	Trps1	1110.0	ARCHS4 Coexpression,1494;Enrichr Queries,1005;GTEx Coexpression,832	EGR1
CD8_bin0	1452	Ahctf1	1111.0	ARCHS4 Coexpression,1250;Enrichr Queries,1260;GTEx Coexpression,823	EGR1
CD8_bin0	1456	Creb3l2	1113.0	ARCHS4 Coexpression,848;Enrichr Queries,942;GTEx Coexpression,1549	EGR1
CD8_bin0	1467	Sox4	1125.0	ARCHS4 Coexpression,929;Enrichr Queries,1011;GTEx Coexpression,1436	EGR1
CD8_bin0	1468	Zbtb37	1127.0	ARCHS4 Coexpression,997;Enrichr Queries,1198;GTEx Coexpression,1185	EGR1
CD8_bin0	1472	Meis3	1129.0	ARCHS4 Coexpression,1577;Enrichr Queries,527;GTEx Coexpression,1282	NR4A1,EGR1
CD8_bin0	1480	Ybx1	1138.0	ARCHS4 Coexpression,752;Enrichr Queries,1382;GTEx Coexpression,1281
CD8_bin0	1514	Rlf	1176.0	ARCHS4 Coexpression,1593;Enrichr Queries,1354;GTEx Coexpression,580	EGR1
CD8_bin0	1525	Tbr1	1191.0	ARCHS4 Coexpression,1111;Enrichr Queries,1065;GTEx Coexpression,1397	EGR1
CD8_bin0	1544	Tshz2	1233.0	ARCHS4 Coexpression,1248;Enrichr Queries,946;GTEx Coexpression,1506	EGR1
CD8_bin0	1545	Zbtb26	1235.0	ARCHS4 Coexpression,1132;Enrichr Queries,1229;GTEx Coexpression,1345	EGR1
CD8_bin0	1550	Bbx	1239.0	ARCHS4 Coexpression,1584;Enrichr Queries,855;GTEx Coexpression,1279	EGR1
CD8_bin0	1554	Cenpb	1243.0	ARCHS4 Coexpression,1460;Enrichr Queries,759;GTEx Coexpression,1511	EGR1
CD8_bin0	1565	Zbtb44	1257.0	ARCHS4 Coexpression,1263;Enrichr Queries,1278;GTEx Coexpression,1231	EGR1
CD8_bin0	1582	Sox5	1300.0	ARCHS4 Coexpression,1282;Enrichr Queries,1014;GTEx Coexpression,1603	EGR1
CD8_bin0	1585	Mga	1312.0	ARCHS4 Coexpression,1489;Enrichr Queries,1032;GTEx Coexpression,1416	EGR1
CD8_bin0	1588	Phf20	1317.0	ARCHS4 Coexpression,1390;Enrichr Queries,1366;GTEx Coexpression,1194	EGR1
CD8_bin0	1594	Mkx	1326.0	ARCHS4 Coexpression,1517;Enrichr Queries,863;GTEx Coexpression,1597	EGR1
CD8_bin0	1599	Crebl2	1339.0	ARCHS4 Coexpression,1353;Enrichr Queries,1163;GTEx Coexpression,1501	EGR1
CD8_bin0	1601	Ski	1349.0	ARCHS4 Coexpression,1454;GTEx Coexpression,1243
CD8_bin0	1603	Topors	1352.0	ARCHS4 Coexpression,1396;GTEx Coexpression,1308
CD8_bin0	1612	Aebp1	1376.0	ARCHS4 Coexpression,1289;GTEx Coexpression,1462
CD8_bin0	1628	Nacc2	1511.0	ARCHS4 Coexpression,1505;GTEx Coexpression,1516
CD8_bin0	1631	L3mbtl3	1525.0	ARCHS4 Coexpression,1600;GTEx Coexpression,1450

## Sheet: CD8_bin1
Query Name	Rank	TF	Score	Library	Overlapping_Genes
CD8_bin1	2	Fosb	14.33	ARCHS4 Coexpression,24;Enrichr Queries,11;GTEx Coexpression,8	NR4A1,RRAD,ISG15,KLF2
CD8_bin1	3	Egr2	18.0	ARCHS4 Coexpression,2;Enrichr Queries,10;GTEx Coexpression,42	NR4A1,GPR183,NAB2,ISG15,HIVEP3,KLF2
CD8_bin1	4	Junb	20.5	ARCHS4 Coexpression,3;Enrichr Queries,56;ReMap ChIP-seq,13;GTEx Coexpression,10	NR4A1,GPR183,NAB2,ISG15,KLF2
CD8_bin1	5	Csrnp1	37.5	ARCHS4 Coexpression,5;GTEx Coexpression,70	NR4A1,GPR183,KLF2
CD8_bin1	6	Nr4a3	40.33	ARCHS4 Coexpression,6;Enrichr Queries,50;GTEx Coexpression,65	NR4A1,RRAD,GPR183,HIVEP3,KLF2
CD8_bin1	7	Arid5a	40.5	ARCHS4 Coexpression,33;GTEx Coexpression,48	GPR183,KLF2
CD8_bin1	8	Jun	47.33	Literature ChIP-seq,18;ARCHS4 Coexpression,8;ENCODE ChIP-seq,11;Enrichr Queries,42;ReMap ChIP-seq,203;GTEx Coexpression,2	NR4A1,GPR183,ISG15,HIVEP3,KLF2
CD8_bin1	9	Jund	48.0	Literature ChIP-seq,19;ARCHS4 Coexpression,18;ENCODE ChIP-seq,7;Enrichr Queries,158;ReMap ChIP-seq,77;GTEx Coexpression,9	NR4A1,GPR183,NAB2,ISG15,HIVEP3,KLF2
CD8_bin1	10	Rel	48.67	ARCHS4 Coexpression,84;Enrichr Queries,16;GTEx Coexpression,46	NR4A1,GPR183,ISG15,HIVEP3,KLF2
CD8_bin1	11	Irf1	48.83	Literature ChIP-seq,34;ARCHS4 Coexpression,40;ENCODE ChIP-seq,73;Enrichr Queries,25;ReMap ChIP-seq,60;GTEx Coexpression,61	NR4A1,NAB2,GIMAP4,ISG15,KLF2
CD8_bin1	12	Egr1	59.33	Literature ChIP-seq,39;ARCHS4 Coexpression,78;ENCODE ChIP-seq,30;Enrichr Queries,197;ReMap ChIP-seq,11;GTEx Coexpression,1	NR4A1,RRAD,NAB2,ISG15,HIVEP3,KLF2
CD8_bin1	13	Fos	67.2	ARCHS4 Coexpression,47;ENCODE ChIP-seq,26;Enrichr Queries,67;ReMap ChIP-seq,189;GTEx Coexpression,7	NR4A1,GPR183,ISG15,HIVEP3,KLF2
CD8_bin1	14	Fli1	70.33	Literature ChIP-seq,43;ARCHS4 Coexpression,30;ENCODE ChIP-seq,83;Enrichr Queries,136;ReMap ChIP-seq,99;GTEx Coexpression,31	NR4A1,GPR183,GIMAP4,ISG15,KLF2
CD8_bin1	16	Irf9	71.25	ARCHS4 Coexpression,32;Enrichr Queries,101;ReMap ChIP-seq,120;GTEx Coexpression,32	GIMAP4,ISG15,KLF2
CD8_bin1	20	Pou2f2	74.6	ARCHS4 Coexpression,121;ENCODE ChIP-seq,6;Enrichr Queries,89;ReMap ChIP-seq,67;GTEx Coexpression,90	NR4A1,GPR183,NAB2,HIVEP3,ISG15,KLF2
CD8_bin1	21	Irf8	82.75	Literature ChIP-seq,141;ARCHS4 Coexpression,133;Enrichr Queries,3;GTEx Coexpression,54	GPR183,ISG15,GIMAP4,KLF2
CD8_bin1	22	Nfatc2	84.0	ARCHS4 Coexpression,27;Enrichr Queries,181;GTEx Coexpression,44	NR4A1,GIMAP4,HIVEP3,KLF2
CD8_bin1	23	Nfatc1	91.0	ARCHS4 Coexpression,151;ENCODE ChIP-seq,40;Enrichr Queries,43;ReMap ChIP-seq,32;GTEx Coexpression,189	NR4A1,GPR183,NAB2,HIVEP3,KLF2
CD8_bin1	24	Runx3	93.0	ARCHS4 Coexpression,144;ENCODE ChIP-seq,95;Enrichr Queries,17;ReMap ChIP-seq,145;GTEx Coexpression,64	NR4A1,GPR183,ISG15,KLF2
CD8_bin1	26	Plscr1	94.0	ARCHS4 Coexpression,137;GTEx Coexpression,51	GIMAP4,ISG15
CD8_bin1	28	Klf6	102.8	ARCHS4 Coexpression,7;Enrichr Queries,182;ReMap ChIP-seq,163;GTEx Coexpression,59	NR4A1,GPR183,ISG15,KLF2
CD8_bin1	35	Ets1	129.0	Literature ChIP-seq,115;ARCHS4 Coexpression,28;ENCODE ChIP-seq,42;Enrichr Queries,542;ReMap ChIP-seq,25;GTEx Coexpression,22	NR4A1,NAB2,GIMAP4,ISG15,KLF2
CD8_bin1	36	Sp140	130.7	ARCHS4 Coexpression,26;Enrichr Queries,311;GTEx Coexpression,55	GPR183,ISG15,GIMAP4,KLF2
CD8_bin1	38	Tcf7	133.6	Literature ChIP-seq,78;ARCHS4 Coexpression,16;Enrichr Queries,80;ReMap ChIP-seq,148;GTEx Coexpression,346	NR4A1,GPR183,NAB2,ISG15,GIMAP4,KLF2
CD8_bin1	39	Batf3	134.0	ARCHS4 Coexpression,102;Enrichr Queries,248;GTEx Coexpression,52	NR4A1,GPR183,ISG15
CD8_bin1	41	Foxo1	135.4	Literature ChIP-seq,5;ARCHS4 Coexpression,17;Enrichr Queries,180;ReMap ChIP-seq,152;GTEx Coexpression,323	NR4A1,GPR183,NAB2,HIVEP3,KLF2
CD8_bin1	42	Prdm1	136.6	ARCHS4 Coexpression,46;ENCODE ChIP-seq,41;Enrichr Queries,37;ReMap ChIP-seq,131;GTEx Coexpression,428	NR4A1,GPR183,ISG15,GIMAP4,KLF2
CD8_bin1	43	Egr4	141.3	ARCHS4 Coexpression,129;Enrichr Queries,6;GTEx Coexpression,289	NR4A1,RRAD,NAB2,KLF2
CD8_bin1	45	Bcl6	149.4	Literature ChIP-seq,20;ARCHS4 Coexpression,139;Enrichr Queries,211;ReMap ChIP-seq,29;GTEx Coexpression,348	NR4A1,NAB2,HIVEP3,KLF2
CD8_bin1	46	Rara	150.8	Literature ChIP-seq,84;ARCHS4 Coexpression,120;Enrichr Queries,45;ReMap ChIP-seq,65;GTEx Coexpression,440	NR4A1,RRAD,NAB2,ISG15,KLF2
CD8_bin1	48	Bach2	155.0	ARCHS4 Coexpression,114;Enrichr Queries,36;ReMap ChIP-seq,53;GTEx Coexpression,417	NR4A1,NAB2,HIVEP3,KLF2
CD8_bin1	49	Tfe3	158.7	ARCHS4 Coexpression,324;Enrichr Queries,86;GTEx Coexpression,66	NR4A1,NAB2,GIMAP4,KLF2
CD8_bin1	54	Tbx21	166.8	ARCHS4 Coexpression,22;Enrichr Queries,1;ReMap ChIP-seq,70;GTEx Coexpression,574	NR4A1,GPR183,ISG15,GIMAP4,KLF2
CD8_bin1	56	Scml4	168.7	ARCHS4 Coexpression,19;Enrichr Queries,91;GTEx Coexpression,396	HIVEP3,GIMAP4,KLF2
CD8_bin1	58	Hes1	181.5	ARCHS4 Coexpression,162;Enrichr Queries,142;ReMap ChIP-seq,288;GTEx Coexpression,134	NR4A1,KLF2
CD8_bin1	59	Batf2	184.0	ARCHS4 Coexpression,107;Enrichr Queries,409;GTEx Coexpression,36	GIMAP4,ISG15
CD8_bin1	60	Stat1	184.8	Literature ChIP-seq,136;ARCHS4 Coexpression,43;ENCODE ChIP-seq,8;Enrichr Queries,442;ReMap ChIP-seq,1;GTEx Coexpression,479	NR4A1,GPR183,NAB2,ISG15,GIMAP4,KLF2
CD8_bin1	61	Ikzf1	186.3	Literature ChIP-seq,153;ARCHS4 Coexpression,12;ENCODE ChIP-seq,19;Enrichr Queries,294;ReMap ChIP-seq,199;GTEx Coexpression,441	GPR183,NAB2,GIMAP4,KLF2
CD8_bin1	62	Batf	189.6	ARCHS4 Coexpression,38;ENCODE ChIP-seq,24;Enrichr Queries,303;ReMap ChIP-seq,54;GTEx Coexpression,529	GPR183,ISG15,GIMAP4,KLF2
CD8_bin1	63	Stat5a	190.5	Literature ChIP-seq,122;ARCHS4 Coexpression,587;ENCODE ChIP-seq,104;Enrichr Queries,65;ReMap ChIP-seq,202;GTEx Coexpression,63	NR4A1,GPR183,GIMAP4,ISG15,KLF2
CD8_bin1	66	Rora	193.0	ARCHS4 Coexpression,56;Enrichr Queries,189;GTEx Coexpression,334	NR4A1,HIVEP3,GIMAP4
CD8_bin1	67	Nr4a1	195.3	ARCHS4 Coexpression,4;Enrichr Queries,541;ReMap ChIP-seq,223;GTEx Coexpression,13	RRAD,GPR183,HIVEP3,KLF2
CD8_bin1	68	Irf4	198.8	ARCHS4 Coexpression,637;ENCODE ChIP-seq,92;Enrichr Queries,87;ReMap ChIP-seq,90;GTEx Coexpression,88	NR4A1,GPR183,NAB2,KLF2
CD8_bin1	69	Stat4	199.5	Literature ChIP-seq,29;ARCHS4 Coexpression,147;Enrichr Queries,12;GTEx Coexpression,610	GPR183,NAB2,ISG15,GIMAP4,KLF2
CD8_bin1	70	Fosl2	200.0	ARCHS4 Coexpression,302;ENCODE ChIP-seq,103;Enrichr Queries,255;ReMap ChIP-seq,192;GTEx Coexpression,148	NR4A1,NAB2,KLF2
CD8_bin1	71	Snai3	201.7	ARCHS4 Coexpression,91;Enrichr Queries,237;GTEx Coexpression,277	NR4A1,KLF2
CD8_bin1	72	Mxd1	201.7	ARCHS4 Coexpression,70;Enrichr Queries,66;GTEx Coexpression,469	NR4A1,ISG15,KLF2
CD8_bin1	73	Zbtb32	204.3	ARCHS4 Coexpression,267;Enrichr Queries,84;GTEx Coexpression,262	NR4A1,ISG15,KLF2
CD8_bin1	74	Klf13	208.8	ARCHS4 Coexpression,61;Enrichr Queries,279;ReMap ChIP-seq,9;GTEx Coexpression,486	NR4A1,NAB2,ISG15,KLF2
CD8_bin1	75	Sp110	209.3	ARCHS4 Coexpression,20;Enrichr Queries,337;GTEx Coexpression,271	ISG15,GIMAP4,KLF2
CD8_bin1	76	Kdm5b	211.2	Literature ChIP-seq,99;ARCHS4 Coexpression,739;ENCODE ChIP-seq,53;ReMap ChIP-seq,93;GTEx Coexpression,72	NAB2,ISG15,KLF2
CD8_bin1	78	Egr3	217.3	ARCHS4 Coexpression,1;Enrichr Queries,55;GTEx Coexpression,596	NR4A1,GPR183,NAB2,HIVEP3,KLF2
CD8_bin1	79	Pbx4	218.7	ARCHS4 Coexpression,44;Enrichr Queries,19;GTEx Coexpression,593	NR4A1,GPR183,HIVEP3,ISG15,KLF2
CD8_bin1	80	Myc	218.7	Literature ChIP-seq,32;ARCHS4 Coexpression,786;ENCODE ChIP-seq,21;Enrichr Queries,147;ReMap ChIP-seq,101;GTEx Coexpression,225	NR4A1,GPR183,NAB2,ISG15,KLF2
CD8_bin1	81	Foxj1	229.7	ARCHS4 Coexpression,127;Enrichr Queries,191;GTEx Coexpression,371	NR4A1,RRAD
CD8_bin1	85	Sp100	237.0	ARCHS4 Coexpression,69;Enrichr Queries,595;GTEx Coexpression,47	GIMAP4,ISG15
CD8_bin1	87	Rarg	239.8	Literature ChIP-seq,146;ARCHS4 Coexpression,622;Enrichr Queries,53;GTEx Coexpression,138	NR4A1,NAB2,KLF2
CD8_bin1	90	Klf7	243.7	ARCHS4 Coexpression,130;Enrichr Queries,581;GTEx Coexpression,20	NAB2,KLF2
CD8_bin1	97	Myb	251.0	Literature ChIP-seq,128;ARCHS4 Coexpression,223;ENCODE ChIP-seq,112;Enrichr Queries,527;ReMap ChIP-seq,5;GTEx Coexpression,511	NR4A1,GPR183,NAB2,ISG15,KLF2
CD8_bin1	104	Nfe2l2	258.2	Literature ChIP-seq,124;ARCHS4 Coexpression,361;Enrichr Queries,458;ReMap ChIP-seq,207;GTEx Coexpression,141	NR4A1,NAB2
CD8_bin1	115	Bhlhe40	273.5	ARCHS4 Coexpression,131;ENCODE ChIP-seq,49;ReMap ChIP-seq,98;GTEx Coexpression,816	NR4A1,NAB2,ISG15,GIMAP4
CD8_bin1	117	Sox12	274.3	ARCHS4 Coexpression,176;Enrichr Queries,635;GTEx Coexpression,12	NR4A1,NAB2
CD8_bin1	118	Foxp3	274.8	Literature ChIP-seq,23;ARCHS4 Coexpression,14;Enrichr Queries,310;GTEx Coexpression,752	NR4A1,GIMAP4,KLF2
CD8_bin1	121	Nfkb2	279.0	ARCHS4 Coexpression,676;Enrichr Queries,217;ReMap ChIP-seq,170;GTEx Coexpression,53	NR4A1,GPR183,ISG15,KLF2
CD8_bin1	124	Gata3	283.2	Literature ChIP-seq,53;ARCHS4 Coexpression,450;ENCODE ChIP-seq,2;Enrichr Queries,439;ReMap ChIP-seq,231;GTEx Coexpression,524	NR4A1,RRAD,GPR183,HIVEP3
CD8_bin1	127	Tfap2c	291.7	Literature ChIP-seq,70;ARCHS4 Coexpression,211;ENCODE ChIP-seq,56;Enrichr Queries,1144;ReMap ChIP-seq,20;GTEx Coexpression,249	NR4A1,NAB2,ISG15,HIVEP3
CD8_bin1	129	Eomes	293.2	Literature ChIP-seq,37;ARCHS4 Coexpression,702;Enrichr Queries,7;ReMap ChIP-seq,125;GTEx Coexpression,595	NR4A1,GPR183,NAB2,ISG15,GIMAP4,KLF2
CD8_bin1	132	Mtf1	294.5	ARCHS4 Coexpression,461;GTEx Coexpression,128
CD8_bin1	136	Cebpb	296.3	Literature ChIP-seq,86;ARCHS4 Coexpression,773;ENCODE ChIP-seq,35;Enrichr Queries,30;ReMap ChIP-seq,159;GTEx Coexpression,695	NR4A1,NAB2,ISG15,KLF2
CD8_bin1	137	Hnf4a	296.7	Literature ChIP-seq,98;ARCHS4 Coexpression,544;ENCODE ChIP-seq,68;Enrichr Queries,496;ReMap ChIP-seq,201;GTEx Coexpression,373	NR4A1,NAB2
CD8_bin1	138	Crem	297.6	Literature ChIP-seq,71;ARCHS4 Coexpression,45;Enrichr Queries,32;ReMap ChIP-seq,17;GTEx Coexpression,1323	NR4A1,GPR183,NAB2,ISG15,KLF2
CD8_bin1	140	Mafb	300.5	ARCHS4 Coexpression,686;Enrichr Queries,54;ReMap ChIP-seq,215;GTEx Coexpression,247	NR4A1,ISG15,KLF2
CD8_bin1	150	Zbtb7b	312.0	ARCHS4 Coexpression,145;Enrichr Queries,304;GTEx Coexpression,487	NR4A1,NAB2,KLF2
CD8_bin1	152	Pcgf2	314.0	ARCHS4 Coexpression,396;ReMap ChIP-seq,232
CD8_bin1	156	Irf7	319.7	ARCHS4 Coexpression,109;Enrichr Queries,75;GTEx Coexpression,775	NR4A1,ISG15,KLF2
CD8_bin1	161	Cux1	323.5	Literature ChIP-seq,38;ARCHS4 Coexpression,421;ENCODE ChIP-seq,60;Enrichr Queries,623;ReMap ChIP-seq,161;GTEx Coexpression,638	GPR183,ISG15,HIVEP3,GIMAP4
CD8_bin1	164	Tal1	327.2	Literature ChIP-seq,91;ARCHS4 Coexpression,1312;ENCODE ChIP-seq,22;Enrichr Queries,260;ReMap ChIP-seq,209;GTEx Coexpression,69	NR4A1,GPR183,NAB2,GIMAP4,ISG15,KLF2
CD8_bin1	165	Klf10	330.7	ARCHS4 Coexpression,9;Enrichr Queries,271;GTEx Coexpression,712	NR4A1,HIVEP3,KLF2
CD8_bin1	167	Arid3a	332.6	ARCHS4 Coexpression,486;ENCODE ChIP-seq,81;Enrichr Queries,254;ReMap ChIP-seq,221;GTEx Coexpression,621	NR4A1,ISG15
CD8_bin1	168	Rfx5	333.6	ARCHS4 Coexpression,643;ENCODE ChIP-seq,61;Enrichr Queries,685;ReMap ChIP-seq,212;GTEx Coexpression,67	GPR183,ISG15
CD8_bin1	171	Nr3c1	337.2	Literature ChIP-seq,120;ARCHS4 Coexpression,305;ENCODE ChIP-seq,44;Enrichr Queries,437;ReMap ChIP-seq,200;GTEx Coexpression,917	NR4A1,NAB2
CD8_bin1	172	Stat3	337.3	Literature ChIP-seq,40;ARCHS4 Coexpression,697;ENCODE ChIP-seq,39;Enrichr Queries,434;ReMap ChIP-seq,210;GTEx Coexpression,604	GPR183,NAB2,ISG15,KLF2
CD8_bin1	174	Klf3	340.3	ARCHS4 Coexpression,73;Enrichr Queries,650;ReMap ChIP-seq,139;GTEx Coexpression,499	ISG15,KLF2
CD8_bin1	178	Bcl11b	343.3	Literature ChIP-seq,161;ARCHS4 Coexpression,21;Enrichr Queries,945;GTEx Coexpression,246	GIMAP4,KLF2
CD8_bin1	179	Relb	345.3	ARCHS4 Coexpression,433;Enrichr Queries,61;ReMap ChIP-seq,58;GTEx Coexpression,829	NR4A1,NAB2,ISG15,KLF2
CD8_bin1	185	Ahr	350.2	Literature ChIP-seq,133;ARCHS4 Coexpression,532;Enrichr Queries,219;ReMap ChIP-seq,183;GTEx Coexpression,684	NR4A1,NAB2,KLF2
CD8_bin1	186	Cenpa	350.5	ARCHS4 Coexpression,459;GTEx Coexpression,242
CD8_bin1	187	Hhex	350.8	ARCHS4 Coexpression,999;Enrichr Queries,59;ReMap ChIP-seq,247;GTEx Coexpression,98	NR4A1,GPR183,KLF2
CD8_bin1	188	Etv5	351.7	ARCHS4 Coexpression,37;Enrichr Queries,215;GTEx Coexpression,803	NR4A1,GIMAP4,KLF2
CD8_bin1	191	Gfi1	357.3	ARCHS4 Coexpression,280;Enrichr Queries,20;GTEx Coexpression,772	NR4A1,HIVEP3,ISG15,KLF2
CD8_bin1	193	Tcf3	361.0	Literature ChIP-seq,1;ARCHS4 Coexpression,560;ENCODE ChIP-seq,48;Enrichr Queries,936;ReMap ChIP-seq,10;GTEx Coexpression,611	NR4A1,NAB2,ISG15,HIVEP3,GIMAP4,KLF2
CD8_bin1	194	Grhl2	361.0	Literature ChIP-seq,3;ARCHS4 Coexpression,388;Enrichr Queries,1004;ReMap ChIP-seq,230;GTEx Coexpression,180	NR4A1,GPR183,KLF2
CD8_bin1	195	Elf4	361.3	ARCHS4 Coexpression,136;Enrichr Queries,243;GTEx Coexpression,705	ISG15,KLF2
CD8_bin1	196	Elk1	363.8	Literature ChIP-seq,22;ARCHS4 Coexpression,1297;ENCODE ChIP-seq,20;ReMap ChIP-seq,205;GTEx Coexpression,275	NR4A1,GPR183,ISG15
CD8_bin1	198	E2f1	364.7	Literature ChIP-seq,14;ARCHS4 Coexpression,578;ENCODE ChIP-seq,63;Enrichr Queries,922;ReMap ChIP-seq,96;GTEx Coexpression,515	GPR183,NAB2,ISG15,KLF2
CD8_bin1	202	Hoxb4	368.3	Literature ChIP-seq,116;ARCHS4 Coexpression,275;Enrichr Queries,582;GTEx Coexpression,500	KLF2
CD8_bin1	209	Runx1	372.6	Literature ChIP-seq,81;ARCHS4 Coexpression,113;Enrichr Queries,1120;ReMap ChIP-seq,7;GTEx Coexpression,542	NR4A1,NAB2,ISG15,HIVEP3,KLF2
CD8_bin1	210	Xbp1	374.8	ARCHS4 Coexpression,431;Enrichr Queries,600;ReMap ChIP-seq,254;GTEx Coexpression,214	NR4A1
CD8_bin1	212	Klf2	376.8	Literature ChIP-seq,11;ARCHS4 Coexpression,1237;Enrichr Queries,253;GTEx Coexpression,6	NR4A1,GIMAP4,ISG15,KLF2
CD8_bin1	213	Mybl2	378.2	Literature ChIP-seq,88;ARCHS4 Coexpression,754;ENCODE ChIP-seq,97;Enrichr Queries,820;ReMap ChIP-seq,226;GTEx Coexpression,284	NAB2
CD8_bin1	216	Trafd1	380.0	ARCHS4 Coexpression,89;Enrichr Queries,664;GTEx Coexpression,387	ISG15,GIMAP4
CD8_bin1	217	Dot1l	381.0	ARCHS4 Coexpression,123;Enrichr Queries,309;GTEx Coexpression,711	NR4A1,HIVEP3
CD8_bin1	220	Atf5	382.3	ARCHS4 Coexpression,791;Enrichr Queries,51;GTEx Coexpression,305	NR4A1,ISG15,KLF2
CD8_bin1	223	Stat2	383.4	ARCHS4 Coexpression,154;ENCODE ChIP-seq,5;Enrichr Queries,357;ReMap ChIP-seq,130;GTEx Coexpression,1271	ISG15
CD8_bin1	226	Tfcp2l1	385.3	ARCHS4 Coexpression,523;Enrichr Queries,472;GTEx Coexpression,161	NR4A1
CD8_bin1	227	Zkscan1	385.4	ARCHS4 Coexpression,428;ENCODE ChIP-seq,33;Enrichr Queries,806;ReMap ChIP-seq,74;GTEx Coexpression,586	NAB2,ISG15
CD8_bin1	230	Zfp30	389.3	ARCHS4 Coexpression,188;Enrichr Queries,560;GTEx Coexpression,420	KLF2
CD8_bin1	231	Hbp1	390.5	ARCHS4 Coexpression,117;Enrichr Queries,492;ReMap ChIP-seq,193;GTEx Coexpression,760	ISG15,GIMAP4,KLF2
CD8_bin1	232	Nr4a2	390.8	Literature ChIP-seq,152;ARCHS4 Coexpression,39;Enrichr Queries,259;GTEx Coexpression,1113	NR4A1,GPR183,KLF2
CD8_bin1	236	Mef2c	399.2	ARCHS4 Coexpression,1034;ENCODE ChIP-seq,4;Enrichr Queries,112;ReMap ChIP-seq,2;GTEx Coexpression,844	NR4A1,GPR183,NAB2,KLF2
CD8_bin1	237	Thap1	400.2	ARCHS4 Coexpression,743;ENCODE ChIP-seq,43;Enrichr Queries,479;ReMap ChIP-seq,122;GTEx Coexpression,614	NR4A1,ISG15
CD8_bin1	238	Kdm2b	400.5	ARCHS4 Coexpression,438;GTEx Coexpression,363
CD8_bin1	245	Foxp1	404.0	Literature ChIP-seq,97;ARCHS4 Coexpression,1029;Enrichr Queries,590;ReMap ChIP-seq,24;GTEx Coexpression,280	NR4A1,GPR183,NAB2,HIVEP3
CD8_bin1	246	Ikzf2	404.0	ARCHS4 Coexpression,235;Enrichr Queries,716;GTEx Coexpression,261
CD8_bin1	247	Atf6	404.7	ARCHS4 Coexpression,298;Enrichr Queries,696;GTEx Coexpression,220	NR4A1
CD8_bin1	252	Tet3	409.3	ARCHS4 Coexpression,231;ReMap ChIP-seq,296;GTEx Coexpression,701
CD8_bin1	253	Cdx1	409.7	ARCHS4 Coexpression,618;Enrichr Queries,210;GTEx Coexpression,401	NR4A1,KLF2
CD8_bin1	254	Lef1	409.8	ARCHS4 Coexpression,25;Enrichr Queries,371;ReMap ChIP-seq,286;GTEx Coexpression,957	GIMAP4,KLF2
CD8_bin1	256	Ctcf	410.5	Literature ChIP-seq,117;ARCHS4 Coexpression,638;ENCODE ChIP-seq,13;Enrichr Queries,998;ReMap ChIP-seq,6;GTEx Coexpression,691	NR4A1,RRAD,NAB2,ISG15,KLF2
CD8_bin1	261	Cebpa	413.0	Literature ChIP-seq,94;ARCHS4 Coexpression,1122;Enrichr Queries,249;ReMap ChIP-seq,66;GTEx Coexpression,534	NR4A1,NAB2,GIMAP4,KLF2
CD8_bin1	263	Zbtb2	413.7	ARCHS4 Coexpression,910;Enrichr Queries,256;GTEx Coexpression,75	NR4A1,NAB2
CD8_bin1	264	Phf21a	413.7	ARCHS4 Coexpression,141;Enrichr Queries,872;GTEx Coexpression,228	KLF2
CD8_bin1	267	Pou3f1	416.0	Literature ChIP-seq,89;ARCHS4 Coexpression,663;Enrichr Queries,344;GTEx Coexpression,568	NR4A1,NAB2
CD8_bin1	268	Smad4	417.4	Literature ChIP-seq,59;ARCHS4 Coexpression,190;Enrichr Queries,881;ReMap ChIP-seq,277;GTEx Coexpression,680	HIVEP3,GIMAP4
CD8_bin1	273	Stat5b	421.3	ARCHS4 Coexpression,85;Enrichr Queries,915;ReMap ChIP-seq,95;GTEx Coexpression,590	GPR183,NAB2,KLF2
CD8_bin1	280	Srf	428.3	Literature ChIP-seq,119;ARCHS4 Coexpression,599;ENCODE ChIP-seq,9;Enrichr Queries,231;ReMap ChIP-seq,184;GTEx Coexpression,1428	NR4A1,ISG15,KLF2
CD8_bin1	284	Smad1	430.0	Literature ChIP-seq,50;ARCHS4 Coexpression,934;Enrichr Queries,468;ReMap ChIP-seq,27;GTEx Coexpression,671	NR4A1,NAB2,ISG15,KLF2
CD8_bin1	290	Gtf2ird1	436.5	ARCHS4 Coexpression,35;GTEx Coexpression,838	GIMAP4,KLF2
CD8_bin1	291	Nfkb1	437.3	ARCHS4 Coexpression,776;Enrichr Queries,273;ReMap ChIP-seq,92;GTEx Coexpression,608	NR4A1,NAB2,ISG15
CD8_bin1	292	Mybl1	438.3	Literature ChIP-seq,154;ARCHS4 Coexpression,53;Enrichr Queries,1164;GTEx Coexpression,382	KLF2
CD8_bin1	297	Sox13	442.0	ARCHS4 Coexpression,394;Enrichr Queries,223;ReMap ChIP-seq,174;GTEx Coexpression,977	NR4A1,NAB2,KLF2
CD8_bin1	301	Spib	445.3	ARCHS4 Coexpression,989;Enrichr Queries,18;ReMap ChIP-seq,45;GTEx Coexpression,729	NR4A1,GPR183,ISG15,KLF2
CD8_bin1	303	Ets2	449.8	Literature ChIP-seq,150;ARCHS4 Coexpression,821;Enrichr Queries,194;GTEx Coexpression,634	NR4A1,KLF2
CD8_bin1	304	Prox1	450.3	ARCHS4 Coexpression,195;Enrichr Queries,1131;ReMap ChIP-seq,49;GTEx Coexpression,426	GPR183,HIVEP3
CD8_bin1	310	Akna	455.0	ARCHS4 Coexpression,146;Enrichr Queries,691;GTEx Coexpression,528	KLF2
CD8_bin1	313	Smad3	457.0	Literature ChIP-seq,46;ARCHS4 Coexpression,873;Enrichr Queries,1189;ReMap ChIP-seq,84;GTEx Coexpression,93	GPR183,NAB2,ISG15,GIMAP4
CD8_bin1	314	Hivep1	458.0	ARCHS4 Coexpression,1070;Enrichr Queries,218;GTEx Coexpression,86	NR4A1,HIVEP3
CD8_bin1	317	Zfhx2	460.0	ARCHS4 Coexpression,405;Enrichr Queries,73;GTEx Coexpression,902	NR4A1,HIVEP3,KLF2
CD8_bin1	319	Gli1	462.0	Literature ChIP-seq,159;ARCHS4 Coexpression,393;Enrichr Queries,428;GTEx Coexpression,868	NR4A1
CD8_bin1	331	Dbp	469.7	ARCHS4 Coexpression,774;Enrichr Queries,152;GTEx Coexpression,483	NR4A1,KLF2
CD8_bin1	332	Nr2f6	470.3	ARCHS4 Coexpression,583;Enrichr Queries,504;ReMap ChIP-seq,243;GTEx Coexpression,551	NR4A1
CD8_bin1	335	Ybx3	471.0	ARCHS4 Coexpression,95;GTEx Coexpression,847	RRAD
CD8_bin1	338	Foxk1	472.3	ARCHS4 Coexpression,847;Enrichr Queries,301;ReMap ChIP-seq,136;GTEx Coexpression,605	NR4A1,NAB2,HIVEP3
CD8_bin1	346	Sp4	476.6	ARCHS4 Coexpression,1300;ENCODE ChIP-seq,99;Enrichr Queries,251;ReMap ChIP-seq,83;GTEx Coexpression,650	NR4A1,NAB2,KLF2
CD8_bin1	347	Arid5b	476.7	ARCHS4 Coexpression,979;Enrichr Queries,163;GTEx Coexpression,288	NR4A1,KLF2
CD8_bin1	348	Rest	477.7	Literature ChIP-seq,51;ARCHS4 Coexpression,1618;ENCODE ChIP-seq,31;Enrichr Queries,481;ReMap ChIP-seq,85;GTEx Coexpression,600	NR4A1,NAB2,HIVEP3,KLF2
CD8_bin1	350	Ddit3	479.0	ARCHS4 Coexpression,1211;Enrichr Queries,70;GTEx Coexpression,156	NR4A1,ISG15,KLF2
CD8_bin1	352	E2f7	479.8	Literature ChIP-seq,160;ARCHS4 Coexpression,1038;Enrichr Queries,925;ReMap ChIP-seq,129;GTEx Coexpression,147	NAB2
CD8_bin1	356	Ikzf3	484.3	ARCHS4 Coexpression,58;Enrichr Queries,129;GTEx Coexpression,1266	GPR183,GIMAP4
CD8_bin1	357	Ascl2	485.0	ARCHS4 Coexpression,106;Enrichr Queries,289;GTEx Coexpression,1060	ISG15,KLF2
CD8_bin1	362	Epas1	488.0	ARCHS4 Coexpression,1178;Enrichr Queries,157;ReMap ChIP-seq,252;GTEx Coexpression,365	NR4A1,KLF2
CD8_bin1	363	Maf	488.3	ARCHS4 Coexpression,1432;Enrichr Queries,126;ReMap ChIP-seq,102;GTEx Coexpression,293	NR4A1,NAB2,KLF2
CD8_bin1	365	Ikzf4	490.3	ARCHS4 Coexpression,780;Enrichr Queries,236;GTEx Coexpression,455	NR4A1,HIVEP3
CD8_bin1	366	Zbtb7a	491.2	ARCHS4 Coexpression,1363;ENCODE ChIP-seq,89;Enrichr Queries,252;ReMap ChIP-seq,62;GTEx Coexpression,690	NR4A1,NAB2,ISG15,KLF2
CD8_bin1	374	Prdm15	495.0	ARCHS4 Coexpression,1067;Enrichr Queries,306;GTEx Coexpression,112	NR4A1,HIVEP3
CD8_bin1	376	Thyn1	496.0	ARCHS4 Coexpression,709;GTEx Coexpression,283
CD8_bin1	378	Fosl1	497.0	ARCHS4 Coexpression,1048;ENCODE ChIP-seq,111;Enrichr Queries,227;ReMap ChIP-seq,34;GTEx Coexpression,1065	NR4A1,GPR183,NAB2,ISG15
CD8_bin1	390	Etv3	502.7	ARCHS4 Coexpression,527;Enrichr Queries,314;GTEx Coexpression,667	NR4A1,KLF2
CD8_bin1	391	Sall2	503.7	ARCHS4 Coexpression,197;Enrichr Queries,1160;GTEx Coexpression,154
CD8_bin1	399	Hnf1a	508.0	ARCHS4 Coexpression,713;Enrichr Queries,499;GTEx Coexpression,312	NR4A1
CD8_bin1	401	Rfx3	510.0	ARCHS4 Coexpression,562;Enrichr Queries,844;GTEx Coexpression,124
CD8_bin1	406	Bhlhe41	515.5	ARCHS4 Coexpression,138;GTEx Coexpression,893	HIVEP3
CD8_bin1	408	Zhx1	516.0	ARCHS4 Coexpression,100;Enrichr Queries,801;ReMap ChIP-seq,91;GTEx Coexpression,1072	NR4A1,ISG15,KLF2
CD8_bin1	413	Hivep3	520.7	ARCHS4 Coexpression,29;Enrichr Queries,606;GTEx Coexpression,927	NR4A1,NAB2
CD8_bin1	415	Rag1	522.3	ARCHS4 Coexpression,167;Enrichr Queries,643;GTEx Coexpression,757	KLF2
CD8_bin1	417	Tfap4	523.5	ARCHS4 Coexpression,1007;Enrichr Queries,667;ReMap ChIP-seq,81;GTEx Coexpression,339	NR4A1,ISG15
CD8_bin1	427	Etv1	529.0	ARCHS4 Coexpression,1422;Enrichr Queries,559;ReMap ChIP-seq,33;GTEx Coexpression,102	NR4A1,NAB2,ISG15
CD8_bin1	430	Satb1	530.3	ARCHS4 Coexpression,370;Enrichr Queries,653;ReMap ChIP-seq,285;GTEx Coexpression,813	KLF2
CD8_bin1	433	Elk4	533.0	ARCHS4 Coexpression,1058;ENCODE ChIP-seq,86;Enrichr Queries,770;ReMap ChIP-seq,47;GTEx Coexpression,704	NR4A1,NAB2
CD8_bin1	434	Hmgn3	534.0	ARCHS4 Coexpression,771;ENCODE ChIP-seq,17;ReMap ChIP-seq,51;GTEx Coexpression,1297	NAB2,ISG15
CD8_bin1	435	Irf5	535.7	ARCHS4 Coexpression,610;Enrichr Queries,308;GTEx Coexpression,689	GPR183,ISG15
CD8_bin1	438	Setdb1	536.8	Literature ChIP-seq,87;ARCHS4 Coexpression,830;ENCODE ChIP-seq,72;Enrichr Queries,1026;ReMap ChIP-seq,150;GTEx Coexpression,1056	RRAD,ISG15
CD8_bin1	448	Gtf3a	542.3	ARCHS4 Coexpression,93;Enrichr Queries,853;GTEx Coexpression,681	GIMAP4
CD8_bin1	455	Bach1	545.2	Literature ChIP-seq,76;ARCHS4 Coexpression,1194;ENCODE ChIP-seq,87;Enrichr Queries,478;ReMap ChIP-seq,30;GTEx Coexpression,1406	NR4A1,RRAD,NAB2,ISG15,KLF2
CD8_bin1	461	Pou2f1	547.5	ARCHS4 Coexpression,777;Enrichr Queries,903;ReMap ChIP-seq,229;GTEx Coexpression,281
CD8_bin1	464	Ovol2	549.5	ARCHS4 Coexpression,311;Enrichr Queries,1090;ReMap ChIP-seq,295;GTEx Coexpression,502
CD8_bin1	471	Pbx3	551.8	ARCHS4 Coexpression,331;ENCODE ChIP-seq,78;Enrichr Queries,1105;ReMap ChIP-seq,167;GTEx Coexpression,1078	NAB2
CD8_bin1	479	Pou4f1	555.3	ARCHS4 Coexpression,240;Enrichr Queries,387;GTEx Coexpression,1039	NR4A1
CD8_bin1	490	Klf8	560.0	ARCHS4 Coexpression,1060;Enrichr Queries,168;GTEx Coexpression,452	NR4A1,KLF2
CD8_bin1	491	Nfatc3	560.3	ARCHS4 Coexpression,11;Enrichr Queries,789;GTEx Coexpression,881	GIMAP4,KLF2
CD8_bin1	494	Rreb1	561.3	ARCHS4 Coexpression,414;Enrichr Queries,615;GTEx Coexpression,655	NR4A1
CD8_bin1	504	Skil	567.7	ARCHS4 Coexpression,1430;Enrichr Queries,257;GTEx Coexpression,16	NR4A1,KLF2
CD8_bin1	506	Tgif1	568.3	ARCHS4 Coexpression,912;Enrichr Queries,270;GTEx Coexpression,523	NR4A1,KLF2
CD8_bin1	508	Tcf20	570.0	ARCHS4 Coexpression,604;Enrichr Queries,839;GTEx Coexpression,267
CD8_bin1	521	Pknox1	577.0	ARCHS4 Coexpression,831;Enrichr Queries,605;ReMap ChIP-seq,126;GTEx Coexpression,746	NR4A1,NAB2
CD8_bin1	534	Atf1	584.4	ARCHS4 Coexpression,1271;ENCODE ChIP-seq,85;Enrichr Queries,744;ReMap ChIP-seq,158;GTEx Coexpression,664	ISG15
CD8_bin1	538	Nfic	586.6	ARCHS4 Coexpression,1347;ENCODE ChIP-seq,34;Enrichr Queries,427;ReMap ChIP-seq,143;GTEx Coexpression,982	NR4A1,GPR183,ISG15
CD8_bin1	549	Pa2g4	594.5	ARCHS4 Coexpression,829;GTEx Coexpression,360
CD8_bin1	558	Spic	600.0	ARCHS4 Coexpression,828;Enrichr Queries,285;GTEx Coexpression,687	NR4A1,KLF2
CD8_bin1	575	Dnmt1	608.5	ARCHS4 Coexpression,494;GTEx Coexpression,723
CD8_bin1	579	Tshz1	610.0	ARCHS4 Coexpression,1560;Enrichr Queries,188;GTEx Coexpression,82	NR4A1,KLF2
CD8_bin1	580	Plagl1	610.3	ARCHS4 Coexpression,456;Enrichr Queries,462;GTEx Coexpression,913	NR4A1
CD8_bin1	588	Six4	615.7	ARCHS4 Coexpression,497;Enrichr Queries,174;GTEx Coexpression,1176	NR4A1,KLF2
CD8_bin1	591	Drap1	616.7	ARCHS4 Coexpression,407;Enrichr Queries,475;GTEx Coexpression,968	ISG15
CD8_bin1	592	Klf9	616.8	ARCHS4 Coexpression,1622;Enrichr Queries,229;ReMap ChIP-seq,14;GTEx Coexpression,602	NR4A1,NAB2,ISG15,KLF2
CD8_bin1	597	Zbtb1	618.0	ARCHS4 Coexpression,75;Enrichr Queries,648;GTEx Coexpression,1131	NR4A1,GIMAP4
CD8_bin1	606	E2f2	623.7	ARCHS4 Coexpression,600;Enrichr Queries,860;GTEx Coexpression,411
CD8_bin1	615	St18	629.7	ARCHS4 Coexpression,705;Enrichr Queries,1054;GTEx Coexpression,130
CD8_bin1	617	Nr6a1	630.3	ARCHS4 Coexpression,841;Enrichr Queries,144;GTEx Coexpression,906	NR4A1,HIVEP3
CD8_bin1	633	Ncoa2	638.3	ARCHS4 Coexpression,937;Enrichr Queries,845;ReMap ChIP-seq,234;GTEx Coexpression,537
CD8_bin1	638	Elk3	640.3	Literature ChIP-seq,24;ARCHS4 Coexpression,483;Enrichr Queries,517;GTEx Coexpression,1537	NAB2,ISG15,KLF2
CD8_bin1	641	Zfpm1	641.0	ARCHS4 Coexpression,1098;Enrichr Queries,292;GTEx Coexpression,533	NR4A1,KLF2
CD8_bin1	649	Pbx1	645.0	Literature ChIP-seq,102;ARCHS4 Coexpression,445;Enrichr Queries,1099;GTEx Coexpression,934
CD8_bin1	651	Kmt2a	646.3	ARCHS4 Coexpression,710;ReMap ChIP-seq,249;GTEx Coexpression,980
CD8_bin1	652	Hivep2	646.7	ARCHS4 Coexpression,1018;Enrichr Queries,177;GTEx Coexpression,745	NR4A1,HIVEP3
CD8_bin1	655	Zbtb11	651.0	ARCHS4 Coexpression,1191;Enrichr Queries,902;ReMap ChIP-seq,134;GTEx Coexpression,377	ISG15
CD8_bin1	658	Dzip1	652.0	ARCHS4 Coexpression,297;Enrichr Queries,986;GTEx Coexpression,673
CD8_bin1	660	Clock	653.0	Literature ChIP-seq,6;ARCHS4 Coexpression,899;Enrichr Queries,748;ReMap ChIP-seq,169;GTEx Coexpression,1443	NR4A1,RRAD,NAB2
CD8_bin1	672	Zkscan3	660.7	ARCHS4 Coexpression,1443;Enrichr Queries,316;GTEx Coexpression,223	NR4A1,KLF2
CD8_bin1	679	Nfix	662.0	ARCHS4 Coexpression,1319;Enrichr Queries,135;GTEx Coexpression,532	NR4A1,KLF2
CD8_bin1	682	Aire	665.3	ARCHS4 Coexpression,219;Enrichr Queries,399;GTEx Coexpression,1378	KLF2
CD8_bin1	689	Creb1	667.3	Literature ChIP-seq,35;ARCHS4 Coexpression,1412;ENCODE ChIP-seq,91;Enrichr Queries,1020;ReMap ChIP-seq,110;GTEx Coexpression,1336	NR4A1,NAB2,ISG15,KLF2
CD8_bin1	693	E2f8	669.3	ARCHS4 Coexpression,554;Enrichr Queries,1076;GTEx Coexpression,378
CD8_bin1	697	Zmat1	672.3	ARCHS4 Coexpression,243;Enrichr Queries,618;GTEx Coexpression,1156	KLF2
CD8_bin1	701	Skor1	674.0	ARCHS4 Coexpression,781;GTEx Coexpression,567
CD8_bin1	702	Prdm16	674.0	Literature ChIP-seq,155;ARCHS4 Coexpression,759;Enrichr Queries,401;GTEx Coexpression,1381	HIVEP3
CD8_bin1	706	Mbd4	678.4	ARCHS4 Coexpression,1051;ENCODE ChIP-seq,94;Enrichr Queries,1034;ReMap ChIP-seq,259;GTEx Coexpression,954
CD8_bin1	716	Mxd4	681.7	ARCHS4 Coexpression,1410;Enrichr Queries,558;GTEx Coexpression,77	KLF2
CD8_bin1	717	Ar	681.8	Literature ChIP-seq,30;ARCHS4 Coexpression,1434;Enrichr Queries,380;ReMap ChIP-seq,238;GTEx Coexpression,1327	NR4A1,ISG15
CD8_bin1	722	Foxn3	684.3	ARCHS4 Coexpression,465;Enrichr Queries,791;GTEx Coexpression,797
CD8_bin1	730	Nfat5	690.3	ARCHS4 Coexpression,191;Enrichr Queries,982;GTEx Coexpression,898
CD8_bin1	734	Tcf4	692.8	Literature ChIP-seq,79;ARCHS4 Coexpression,1000;Enrichr Queries,941;ReMap ChIP-seq,278;GTEx Coexpression,1166	GIMAP4,KLF2
CD8_bin1	740	Zfhx3	694.7	ARCHS4 Coexpression,651;Enrichr Queries,550;GTEx Coexpression,883	HIVEP3
CD8_bin1	748	Tcf7l2	698.3	Literature ChIP-seq,139;ARCHS4 Coexpression,1456;ENCODE ChIP-seq,18;Enrichr Queries,1158;ReMap ChIP-seq,79;GTEx Coexpression,1340	NAB2,ISG15,KLF2
CD8_bin1	753	Mafg	701.5	ARCHS4 Coexpression,809;Enrichr Queries,500;ReMap ChIP-seq,256;GTEx Coexpression,1241	NR4A1
CD8_bin1	756	Ahdc1	704.0	ARCHS4 Coexpression,1502;Enrichr Queries,552;GTEx Coexpression,58	NAB2,HIVEP3
CD8_bin1	761	Tet2	707.5	ARCHS4 Coexpression,1063;GTEx Coexpression,352
CD8_bin1	771	Mbd1	715.3	ARCHS4 Coexpression,1010;Enrichr Queries,1044;GTEx Coexpression,92
CD8_bin1	776	Creb3l4	718.7	ARCHS4 Coexpression,418;Enrichr Queries,228;GTEx Coexpression,1510	NR4A1,ISG15
CD8_bin1	786	Gatad2a	723.7	ARCHS4 Coexpression,158;Enrichr Queries,804;GTEx Coexpression,1209
CD8_bin1	787	Zeb1	724.2	ARCHS4 Coexpression,602;ENCODE ChIP-seq,27;Enrichr Queries,1197;ReMap ChIP-seq,190;GTEx Coexpression,1605	ISG15
CD8_bin1	788	Rorc	724.3	ARCHS4 Coexpression,849;Enrichr Queries,598;GTEx Coexpression,726	NR4A1
CD8_bin1	790	Nr1d1	724.7	ARCHS4 Coexpression,1454;Enrichr Queries,150;GTEx Coexpression,570	NR4A1,KLF2
CD8_bin1	794	Tcf12	727.2	ARCHS4 Coexpression,1135;ENCODE ChIP-seq,25;Enrichr Queries,859;ReMap ChIP-seq,18;GTEx Coexpression,1599	NR4A1,RRAD,NAB2,ISG15
CD8_bin1	804	Ltf	733.0	ARCHS4 Coexpression,595;GTEx Coexpression,871
CD8_bin1	806	Gtf2ird2	735.0	ARCHS4 Coexpression,947;Enrichr Queries,297;GTEx Coexpression,961	NR4A1,KLF2
CD8_bin1	808	Foxf1	735.7	ARCHS4 Coexpression,1333;Enrichr Queries,477;GTEx Coexpression,397	KLF2
CD8_bin1	826	Tsc22d1	742.7	ARCHS4 Coexpression,1127;Enrichr Queries,173;GTEx Coexpression,928	NR4A1,KLF2
CD8_bin1	838	Zbtb4	746.3	ARCHS4 Coexpression,1471;Enrichr Queries,513;GTEx Coexpression,255	KLF2
CD8_bin1	840	Ski	747.5	ARCHS4 Coexpression,1455;GTEx Coexpression,40	NAB2
CD8_bin1	846	Eea1	750.3	ARCHS4 Coexpression,930;Enrichr Queries,871;GTEx Coexpression,450
CD8_bin1	850	Dach2	752.3	ARCHS4 Coexpression,365;Enrichr Queries,711;GTEx Coexpression,1181
CD8_bin1	854	Zc3h8	755.0	ARCHS4 Coexpression,1233;Enrichr Queries,1161;ReMap ChIP-seq,128;GTEx Coexpression,498	NAB2
CD8_bin1	858	Lcorl	756.0	ARCHS4 Coexpression,1320;Enrichr Queries,731;GTEx Coexpression,217
CD8_bin1	883	Pknox2	769.7	ARCHS4 Coexpression,653;Enrichr Queries,378;GTEx Coexpression,1278	NR4A1
CD8_bin1	891	Nme2	771.3	ARCHS4 Coexpression,707;ReMap ChIP-seq,242;GTEx Coexpression,1365
CD8_bin1	906	Hoxb3	779.3	ARCHS4 Coexpression,626;Enrichr Queries,1270;GTEx Coexpression,442
CD8_bin1	907	Hlf	780.3	ARCHS4 Coexpression,1059;Enrichr Queries,420;GTEx Coexpression,862	NR4A1
CD8_bin1	930	Zeb2	790.0	ARCHS4 Coexpression,429;Enrichr Queries,1091;ReMap ChIP-seq,147;GTEx Coexpression,1493	GPR183
CD8_bin1	942	Atoh8	794.7	ARCHS4 Coexpression,1498;Enrichr Queries,159;GTEx Coexpression,727	NR4A1,KLF2
CD8_bin1	949	Rfx7	798.3	ARCHS4 Coexpression,805;Enrichr Queries,799;GTEx Coexpression,791
CD8_bin1	957	Baz2b	802.0	ARCHS4 Coexpression,770;Enrichr Queries,782;GTEx Coexpression,854
CD8_bin1	966	Zscan18	806.3	ARCHS4 Coexpression,1510;Enrichr Queries,296;GTEx Coexpression,613	ISG15,KLF2
CD8_bin1	971	Pax7	809.0	ARCHS4 Coexpression,838;Enrichr Queries,374;GTEx Coexpression,1215	HIVEP3
CD8_bin1	975	Tbx19	815.3	ARCHS4 Coexpression,1131;Enrichr Queries,208;GTEx Coexpression,1107	NR4A1,KLF2
CD8_bin1	995	Dmrta2	826.3	ARCHS4 Coexpression,448;Enrichr Queries,1233;GTEx Coexpression,798
CD8_bin1	1012	Tead3	836.0	ARCHS4 Coexpression,884;Enrichr Queries,445;GTEx Coexpression,1179	NR4A1
CD8_bin1	1023	Thra	842.8	Literature ChIP-seq,25;ARCHS4 Coexpression,1580;Enrichr Queries,451;GTEx Coexpression,1315	NR4A1
CD8_bin1	1032	Tet1	846.7	Literature ChIP-seq,90;ARCHS4 Coexpression,1196;GTEx Coexpression,1254	NAB2
CD8_bin1	1049	Pitx2	856.3	ARCHS4 Coexpression,751;Enrichr Queries,1033;GTEx Coexpression,785
CD8_bin1	1062	Arid3b	864.5	ARCHS4 Coexpression,525;GTEx Coexpression,1204
CD8_bin1	1075	Setbp1	871.0	ARCHS4 Coexpression,528;Enrichr Queries,617;GTEx Coexpression,1468	HIVEP3
CD8_bin1	1083	Foxn2	875.7	ARCHS4 Coexpression,1550;Enrichr Queries,703;GTEx Coexpression,374	KLF2
CD8_bin1	1091	Zbtb38	882.3	ARCHS4 Coexpression,173;Enrichr Queries,1201;GTEx Coexpression,1273
CD8_bin1	1099	Mysm1	886.0	ARCHS4 Coexpression,1197;Enrichr Queries,1030;GTEx Coexpression,431
CD8_bin1	1112	Scmh1	895.0	ARCHS4 Coexpression,437;GTEx Coexpression,1353
CD8_bin1	1137	Rbsn	909.0	ARCHS4 Coexpression,530;GTEx Coexpression,1288
CD8_bin1	1161	Pcgf6	928.7	ARCHS4 Coexpression,1226;Enrichr Queries,899;GTEx Coexpression,661
CD8_bin1	1168	Hoxa7	934.3	ARCHS4 Coexpression,966;Enrichr Queries,1124;GTEx Coexpression,713
CD8_bin1	1169	Ttf1	934.5	ARCHS4 Coexpression,1193;GTEx Coexpression,676
CD8_bin1	1194	Foxp4	949.0	ARCHS4 Coexpression,1250;Enrichr Queries,238;GTEx Coexpression,1359	NR4A1,HIVEP3
CD8_bin1	1198	Zfp62	950.3	ARCHS4 Coexpression,1482;Enrichr Queries,1049;GTEx Coexpression,320
CD8_bin1	1206	Prmt3	956.3	ARCHS4 Coexpression,975;Enrichr Queries,898;GTEx Coexpression,996
CD8_bin1	1207	Champ1	957.0	ARCHS4 Coexpression,760;GTEx Coexpression,1154
CD8_bin1	1211	Ybx1	958.0	ARCHS4 Coexpression,763;Enrichr Queries,825;GTEx Coexpression,1286
CD8_bin1	1214	Zfp92	959.3	ARCHS4 Coexpression,972;Enrichr Queries,843;GTEx Coexpression,1063
CD8_bin1	1226	Scx	965.0	ARCHS4 Coexpression,965
CD8_bin1	1229	Cxxc5	966.5	ARCHS4 Coexpression,1339;GTEx Coexpression,594
CD8_bin1	1232	Mzf1	968.3	ARCHS4 Coexpression,1130;Enrichr Queries,186;GTEx Coexpression,1589	NR4A1,KLF2
CD8_bin1	1239	Rlf	972.3	ARCHS4 Coexpression,1593;Enrichr Queries,743;GTEx Coexpression,581
CD8_bin1	1245	Hoxa2	976.5	Literature ChIP-seq,162;ARCHS4 Coexpression,1164;Enrichr Queries,1285;GTEx Coexpression,1295
CD8_bin1	1249	Zbtb41	978.3	ARCHS4 Coexpression,1507;Enrichr Queries,883;GTEx Coexpression,545
CD8_bin1	1260	Patz1	986.0	ARCHS4 Coexpression,484;Enrichr Queries,926;GTEx Coexpression,1548
CD8_bin1	1263	Ahctf1	987.7	ARCHS4 Coexpression,1254;Enrichr Queries,878;GTEx Coexpression,831
CD8_bin1	1279	Zbtb37	1004.0	ARCHS4 Coexpression,1005;Enrichr Queries,816;GTEx Coexpression,1191
CD8_bin1	1316	Zscan26	1026.0	ARCHS4 Coexpression,1294;GTEx Coexpression,758
CD8_bin1	1325	Sgsm2	1035.0	ARCHS4 Coexpression,1413;GTEx Coexpression,657
CD8_bin1	1326	Hey1	1035.0	ARCHS4 Coexpression,1414;Enrichr Queries,145;GTEx Coexpression,1547	NR4A1,KLF2
CD8_bin1	1344	Tfdp2	1049.0	ARCHS4 Coexpression,1106;Enrichr Queries,515;GTEx Coexpression,1526	KLF2
CD8_bin1	1347	Carf	1050.0	ARCHS4 Coexpression,1025;GTEx Coexpression,1075
CD8_bin1	1354	Zbtb20	1053.0	ARCHS4 Coexpression,1179;Enrichr Queries,444;GTEx Coexpression,1535	NR4A1
CD8_bin1	1388	Spen	1076.0	ARCHS4 Coexpression,940;GTEx Coexpression,1211
CD8_bin1	1399	Alx4	1087.0	ARCHS4 Coexpression,928;Enrichr Queries,1319;GTEx Coexpression,1013
CD8_bin1	1404	Aebp2	1091.0	ARCHS4 Coexpression,1325;Enrichr Queries,1084;GTEx Coexpression,865
CD8_bin1	1412	Trps1	1099.0	ARCHS4 Coexpression,1495;Enrichr Queries,961;GTEx Coexpression,840
CD8_bin1	1423	Zbtb26	1112.0	ARCHS4 Coexpression,1140;Enrichr Queries,846;GTEx Coexpression,1349
CD8_bin1	1426	Sox4	1114.0	ARCHS4 Coexpression,938;Enrichr Queries,966;GTEx Coexpression,1438
CD8_bin1	1428	Phf20	1115.0	ARCHS4 Coexpression,1393;Enrichr Queries,753;GTEx Coexpression,1200
CD8_bin1	1447	Zbtb44	1132.0	ARCHS4 Coexpression,1267;Enrichr Queries,893;GTEx Coexpression,1236
CD8_bin1	1453	Tcf7l1	1135.0	ARCHS4 Coexpression,664;Enrichr Queries,1203;GTEx Coexpression,1539
CD8_bin1	1462	Meis3	1152.0	ARCHS4 Coexpression,1577;Enrichr Queries,591;GTEx Coexpression,1287	NR4A1
CD8_bin1	1469	Barhl1	1154.0	ARCHS4 Coexpression,1526;Enrichr Queries,1307;GTEx Coexpression,629
CD8_bin1	1504	Tbr1	1177.0	ARCHS4 Coexpression,1119;Enrichr Queries,1013;GTEx Coexpression,1399
CD8_bin1	1508	Nfia	1182.0	ARCHS4 Coexpression,1219;Enrichr Queries,1165;GTEx Coexpression,1161
CD8_bin1	1522	Creb3l2	1197.0	ARCHS4 Coexpression,856;Enrichr Queries,1187;GTEx Coexpression,1549
CD8_bin1	1533	Sall3	1214.0	ARCHS4 Coexpression,892;Enrichr Queries,1291;GTEx Coexpression,1458
CD8_bin1	1535	Crebl2	1214.0	ARCHS4 Coexpression,1356;Enrichr Queries,784;GTEx Coexpression,1503
CD8_bin1	1572	Sox5	1286.0	ARCHS4 Coexpression,1285;Enrichr Queries,969;GTEx Coexpression,1603
CD8_bin1	1580	Mga	1297.0	ARCHS4 Coexpression,1490;Enrichr Queries,983;GTEx Coexpression,1418
CD8_bin1	1587	Tshz2	1317.0	ARCHS4 Coexpression,1252;Enrichr Queries,1190;GTEx Coexpression,1508
CD8_bin1	1592	Bbx	1324.0	ARCHS4 Coexpression,1584;Enrichr Queries,1104;GTEx Coexpression,1284
CD8_bin1	1606	Topors	1356.0	ARCHS4 Coexpression,1399;GTEx Coexpression,1313
CD8_bin1	1610	Aebp1	1378.0	ARCHS4 Coexpression,1292;GTEx Coexpression,1464
CD8_bin1	1613	Cenpb	1401.0	ARCHS4 Coexpression,1461;Enrichr Queries,1230;GTEx Coexpression,1513
CD8_bin1	1614	Mkx	1409.0	ARCHS4 Coexpression,1518;Enrichr Queries,1112;GTEx Coexpression,1597
CD8_bin1	1628	Nacc2	1512.0	ARCHS4 Coexpression,1506;GTEx Coexpression,1518
CD8_bin1	1631	L3mbtl3	1526.0	ARCHS4 Coexpression,1600;GTEx Coexpression,1452

## Sheet: CD8_bin2
Query Name	Rank	TF	Score	Library	Overlapping_Genes
CD8_bin2	1	Tbx21	25.75	ARCHS4 Coexpression,7;Enrichr Queries,1;ReMap ChIP-seq,10;GTEx Coexpression,85	RASA3,CCR7,GIMAP4,ISG15,PDCD1,KLF2
CD8_bin2	2	Tcf7	25.8	Literature ChIP-seq,67;ARCHS4 Coexpression,5;Enrichr Queries,22;ReMap ChIP-seq,27;GTEx Coexpression,8	BCL2L11,RASA3,CCR7,ISG15,GIMAP4,PDCD1,KLF2
CD8_bin2	3	Ikzf3	28.0	ARCHS4 Coexpression,21;Enrichr Queries,59;GTEx Coexpression,4	CCR7,GIMAP4,PDCD1
CD8_bin2	4	Irf9	37.0	ARCHS4 Coexpression,44;Enrichr Queries,41;ReMap ChIP-seq,20;GTEx Coexpression,43	GIMAP4,ISG15,CCR7,KLF2
CD8_bin2	6	Fli1	47.67	Literature ChIP-seq,31;ARCHS4 Coexpression,11;ENCODE ChIP-seq,85;Enrichr Queries,61;ReMap ChIP-seq,56;GTEx Coexpression,42	RASA3,GIMAP4,ISG15,CCR7,IZUMO1R,PDCD1,KLF2
CD8_bin2	7	Batf	52.4	ARCHS4 Coexpression,12;ENCODE ChIP-seq,3;Enrichr Queries,161;ReMap ChIP-seq,6;GTEx Coexpression,80	RASA3,CCR7,ISG15,GIMAP4,KLF2
CD8_bin2	8	Arid5a	53.5	ARCHS4 Coexpression,45;GTEx Coexpression,62	RASA3,KLF2
CD8_bin2	9	Runx3	56.2	ARCHS4 Coexpression,54;ENCODE ChIP-seq,98;Enrichr Queries,27;ReMap ChIP-seq,89;GTEx Coexpression,13	RASA3,CCR7,ISG15,PDCD1,KLF2
CD8_bin2	10	Fosb	58.0	ARCHS4 Coexpression,110;Enrichr Queries,16;GTEx Coexpression,48	RRAD,ISG15,KLF2
CD8_bin2	11	Junb	63.0	ARCHS4 Coexpression,27;Enrichr Queries,104;ReMap ChIP-seq,30;GTEx Coexpression,91	RASA3,ISG15,CCR7,KLF2
CD8_bin2	12	Irf1	65.67	Literature ChIP-seq,29;ARCHS4 Coexpression,50;ENCODE ChIP-seq,72;Enrichr Queries,45;ReMap ChIP-seq,117;GTEx Coexpression,81	RASA3,GIMAP4,ISG15,KLF2
CD8_bin2	14	Sp140	71.0	ARCHS4 Coexpression,36;Enrichr Queries,166;GTEx Coexpression,11	CCR7,ISG15,GIMAP4,PDCD1,KLF2
CD8_bin2	15	Stat4	71.25	Literature ChIP-seq,6;ARCHS4 Coexpression,184;Enrichr Queries,5;GTEx Coexpression,90	BCL2L11,GIMAP4,ISG15,CCR7,PDCD1,KLF2
CD8_bin2	17	Batf3	77.0	ARCHS4 Coexpression,42;Enrichr Queries,119;GTEx Coexpression,70	BCL2L11,CCR7,ISG15
CD8_bin2	18	Jun	78.0	Literature ChIP-seq,69;ARCHS4 Coexpression,73;ENCODE ChIP-seq,51;Enrichr Queries,79;ReMap ChIP-seq,172;GTEx Coexpression,24	ISG15,CCR7,PDCD1,KLF2
CD8_bin2	19	Batf2	80.67	ARCHS4 Coexpression,138;Enrichr Queries,55;GTEx Coexpression,49	GIMAP4,ISG15,CCR7
CD8_bin2	22	Stat1	86.83	Literature ChIP-seq,138;ARCHS4 Coexpression,14;ENCODE ChIP-seq,16;Enrichr Queries,264;ReMap ChIP-seq,13;GTEx Coexpression,76	CCR7,ISG15,GIMAP4,KLF2
CD8_bin2	23	Ets1	91.83	Literature ChIP-seq,114;ARCHS4 Coexpression,10;ENCODE ChIP-seq,4;Enrichr Queries,376;ReMap ChIP-seq,45;GTEx Coexpression,2	BCL2L11,RASA3,GIMAP4,ISG15,KLF2
CD8_bin2	26	Pou2f2	100.8	ARCHS4 Coexpression,154;ENCODE ChIP-seq,52;Enrichr Queries,163;ReMap ChIP-seq,130;GTEx Coexpression,5	CCR7,ISG15,PDCD1,KLF2
CD8_bin2	27	Nfatc1	101.6	ARCHS4 Coexpression,15;ENCODE ChIP-seq,102;Enrichr Queries,12;ReMap ChIP-seq,164;GTEx Coexpression,215	BCL2L11,RASA3,CCR7,PDCD1,KLF2
CD8_bin2	28	Pbx4	103.7	ARCHS4 Coexpression,57;Enrichr Queries,168;GTEx Coexpression,86	BCL2L11,RASA3,ISG15,KLF2
CD8_bin2	29	Nfatc2	109.7	ARCHS4 Coexpression,9;Enrichr Queries,314;GTEx Coexpression,6	BCL2L11,RASA3,GIMAP4,PDCD1,KLF2
CD8_bin2	30	Csrnp1	110.5	ARCHS4 Coexpression,120;GTEx Coexpression,101	KLF2
CD8_bin2	31	Jund	110.5	Literature ChIP-seq,82;ARCHS4 Coexpression,88;ENCODE ChIP-seq,13;Enrichr Queries,279;ReMap ChIP-seq,150;GTEx Coexpression,51	ISG15,GIMAP4,PDCD1,KLF2
CD8_bin2	32	Foxo1	111.4	Literature ChIP-seq,4;ARCHS4 Coexpression,29;Enrichr Queries,82;ReMap ChIP-seq,96;GTEx Coexpression,346	BCL2L11,RASA3,CCR7,IZUMO1R,KLF2
CD8_bin2	34	Plscr1	119.0	ARCHS4 Coexpression,170;GTEx Coexpression,68	GIMAP4,ISG15
CD8_bin2	36	Irf7	123.0	ARCHS4 Coexpression,139;Enrichr Queries,132;GTEx Coexpression,98	ISG15,PDCD1,KLF2
CD8_bin2	37	Maf	124.0	ARCHS4 Coexpression,67;Enrichr Queries,56;ReMap ChIP-seq,57;GTEx Coexpression,316	BCL2L11,RASA3,CCR7,PDCD1,KLF2
CD8_bin2	42	Klf2	139.3	Literature ChIP-seq,11;ARCHS4 Coexpression,113;Enrichr Queries,430;GTEx Coexpression,3	RASA3,GIMAP4,ISG15,KLF2
CD8_bin2	43	Prdm1	142.2	ARCHS4 Coexpression,59;ENCODE ChIP-seq,55;Enrichr Queries,73;ReMap ChIP-seq,76;GTEx Coexpression,448	BCL2L11,ISG15,GIMAP4,KLF2
CD8_bin2	44	Gfi1	147.0	ARCHS4 Coexpression,315;Enrichr Queries,29;GTEx Coexpression,97	ISG15,CCR7,PDCD1,KLF2
CD8_bin2	46	Scml4	151.3	ARCHS4 Coexpression,30;Enrichr Queries,7;GTEx Coexpression,417	RASA3,GIMAP4,CCR7,KLF2
CD8_bin2	48	Ikzf1	160.0	Literature ChIP-seq,153;ARCHS4 Coexpression,3;ENCODE ChIP-seq,30;Enrichr Queries,154;ReMap ChIP-seq,160;GTEx Coexpression,460	RASA3,GIMAP4,CCR7,KLF2
CD8_bin2	53	Sp110	168.3	ARCHS4 Coexpression,31;Enrichr Queries,180;GTEx Coexpression,294	ISG15,GIMAP4,KLF2
CD8_bin2	54	Klf6	169.8	ARCHS4 Coexpression,176;Enrichr Queries,315;ReMap ChIP-seq,113;GTEx Coexpression,75	ISG15,KLF2
CD8_bin2	56	Snai3	175.7	ARCHS4 Coexpression,118;Enrichr Queries,109;GTEx Coexpression,300	CCR7,KLF2
CD8_bin2	57	Nr4a1	176.3	ARCHS4 Coexpression,92;Enrichr Queries,375;ReMap ChIP-seq,215;GTEx Coexpression,23	RRAD,KLF2
CD8_bin2	62	Klf13	183.8	ARCHS4 Coexpression,23;Enrichr Queries,137;ReMap ChIP-seq,71;GTEx Coexpression,504	BCL2L11,RASA3,ISG15,KLF2
CD8_bin2	63	Irf8	187.8	Literature ChIP-seq,143;ARCHS4 Coexpression,596;Enrichr Queries,2;GTEx Coexpression,10	CCR7,GIMAP4,ISG15,PDCD1,KLF2
CD8_bin2	64	Stat5a	191.7	Literature ChIP-seq,126;ARCHS4 Coexpression,618;ENCODE ChIP-seq,107;Enrichr Queries,120;ReMap ChIP-seq,167;GTEx Coexpression,12	RASA3,GIMAP4,CCR7,ISG15,KLF2
CD8_bin2	65	Klf3	193.5	ARCHS4 Coexpression,32;Enrichr Queries,143;ReMap ChIP-seq,83;GTEx Coexpression,516	BCL2L11,RASA3,ISG15,KLF2
CD8_bin2	67	Bcl11b	196.0	Literature ChIP-seq,161;ARCHS4 Coexpression,6;Enrichr Queries,347;GTEx Coexpression,270	RASA3,CCR7,GIMAP4,KLF2
CD8_bin2	68	Sp100	196.3	ARCHS4 Coexpression,91;Enrichr Queries,437;GTEx Coexpression,61	GIMAP4,ISG15
CD8_bin2	69	Foxp3	196.8	Literature ChIP-seq,1;ARCHS4 Coexpression,4;Enrichr Queries,26;GTEx Coexpression,756	RASA3,CCR7,GIMAP4,PDCD1,KLF2
CD8_bin2	70	Zbtb32	197.3	ARCHS4 Coexpression,301;Enrichr Queries,6;GTEx Coexpression,285	ISG15,CCR7,PDCD1,KLF2
CD8_bin2	72	Bcl6	198.8	Literature ChIP-seq,83;ARCHS4 Coexpression,172;Enrichr Queries,358;ReMap ChIP-seq,12;GTEx Coexpression,369	BCL2L11,RASA3,KLF2
CD8_bin2	74	Mxd1	199.7	ARCHS4 Coexpression,93;Enrichr Queries,17;GTEx Coexpression,489	BCL2L11,ISG15,KLF2
CD8_bin2	75	Irf4	202.6	ARCHS4 Coexpression,669;ENCODE ChIP-seq,94;Enrichr Queries,24;ReMap ChIP-seq,170;GTEx Coexpression,56	BCL2L11,CCR7,KLF2
CD8_bin2	77	Rara	205.6	Literature ChIP-seq,38;ARCHS4 Coexpression,153;Enrichr Queries,337;ReMap ChIP-seq,41;GTEx Coexpression,459	RASA3,RRAD,ISG15,KLF2
CD8_bin2	78	Myb	209.3	Literature ChIP-seq,59;ARCHS4 Coexpression,257;ENCODE ChIP-seq,38;Enrichr Queries,360;ReMap ChIP-seq,14;GTEx Coexpression,528	BCL2L11,RASA3,ISG15,CCR7,KLF2
CD8_bin2	81	Stat3	219.7	Literature ChIP-seq,2;ARCHS4 Coexpression,180;ENCODE ChIP-seq,77;Enrichr Queries,258;ReMap ChIP-seq,187;GTEx Coexpression,614	RASA3,CCR7,ISG15,GIMAP4,IZUMO1R,PDCD1
CD8_bin2	83	Hes1	225.5	ARCHS4 Coexpression,198;Enrichr Queries,254;ReMap ChIP-seq,289;GTEx Coexpression,161	KLF2
CD8_bin2	85	Hbp1	235.5	ARCHS4 Coexpression,48;Enrichr Queries,84;ReMap ChIP-seq,46;GTEx Coexpression,764	BCL2L11,ISG15,GIMAP4,CCR7,KLF2
CD8_bin2	87	Eomes	239.4	Literature ChIP-seq,115;ARCHS4 Coexpression,732;Enrichr Queries,4;ReMap ChIP-seq,259;GTEx Coexpression,87	GIMAP4,ISG15,CCR7,PDCD1,KLF2
CD8_bin2	88	Kdm5b	239.8	Literature ChIP-seq,95;ARCHS4 Coexpression,766;ENCODE ChIP-seq,63;ReMap ChIP-seq,173;GTEx Coexpression,102	ISG15,KLF2
CD8_bin2	92	Bach2	249.5	ARCHS4 Coexpression,396;Enrichr Queries,72;ReMap ChIP-seq,93;GTEx Coexpression,437	BCL2L11,KLF2
CD8_bin2	95	Fosl2	252.8	ARCHS4 Coexpression,337;ENCODE ChIP-seq,106;Enrichr Queries,433;ReMap ChIP-seq,213;GTEx Coexpression,175	KLF2
CD8_bin2	96	Akna	255.0	ARCHS4 Coexpression,55;Enrichr Queries,165;GTEx Coexpression,545	RASA3,KLF2
CD8_bin2	97	Gata3	255.0	Literature ChIP-seq,104;ARCHS4 Coexpression,483;ENCODE ChIP-seq,11;Enrichr Queries,260;ReMap ChIP-seq,131;GTEx Coexpression,541	RASA3,RRAD,CCR7
CD8_bin2	101	Myc	261.2	Literature ChIP-seq,48;ARCHS4 Coexpression,813;ENCODE ChIP-seq,18;Enrichr Queries,259;ReMap ChIP-seq,179;GTEx Coexpression,250	BCL2L11,RASA3,ISG15,IZUMO1R,KLF2
CD8_bin2	102	Fos	262.2	ARCHS4 Coexpression,873;ENCODE ChIP-seq,62;Enrichr Queries,123;ReMap ChIP-seq,209;GTEx Coexpression,44	ISG15,GIMAP4,KLF2
CD8_bin2	106	Spib	269.8	ARCHS4 Coexpression,1012;Enrichr Queries,28;ReMap ChIP-seq,23;GTEx Coexpression,16	RASA3,CCR7,ISG15,PDCD1,KLF2
CD8_bin2	114	Egr1	278.8	Literature ChIP-seq,58;ARCHS4 Coexpression,1197;ENCODE ChIP-seq,40;Enrichr Queries,335;ReMap ChIP-seq,24;GTEx Coexpression,19	RASA3,RRAD,ISG15,PDCD1,KLF2
CD8_bin2	117	Nfkb2	280.3	ARCHS4 Coexpression,707;Enrichr Queries,367;ReMap ChIP-seq,38;GTEx Coexpression,9	CCR7,ISG15,PDCD1,KLF2
CD8_bin2	119	Egr2	280.7	ARCHS4 Coexpression,619;Enrichr Queries,114;GTEx Coexpression,109	ISG15,KLF2
CD8_bin2	123	Ikzf2	286.3	ARCHS4 Coexpression,269;Enrichr Queries,525;GTEx Coexpression,65	BCL2L11,CCR7
CD8_bin2	131	Foxj1	293.3	ARCHS4 Coexpression,162;Enrichr Queries,326;GTEx Coexpression,392	RRAD
CD8_bin2	134	Cebpb	296.5	Literature ChIP-seq,74;ARCHS4 Coexpression,800;ENCODE ChIP-seq,33;Enrichr Queries,58;ReMap ChIP-seq,111;GTEx Coexpression,703	BCL2L11,RASA3,CCR7,ISG15,KLF2
CD8_bin2	135	Tfe3	297.7	ARCHS4 Coexpression,359;Enrichr Queries,520;GTEx Coexpression,14	RASA3,GIMAP4,KLF2
CD8_bin2	139	Rfx5	306.8	ARCHS4 Coexpression,675;ENCODE ChIP-seq,68;Enrichr Queries,522;ReMap ChIP-seq,177;GTEx Coexpression,92	BCL2L11,CCR7,ISG15
CD8_bin2	140	Rarg	308.0	Literature ChIP-seq,32;ARCHS4 Coexpression,654;Enrichr Queries,381;GTEx Coexpression,165	BCL2L11,KLF2
CD8_bin2	141	Tfap2c	309.3	Literature ChIP-seq,63;ARCHS4 Coexpression,245;ENCODE ChIP-seq,64;Enrichr Queries,1086;ReMap ChIP-seq,125;GTEx Coexpression,273	RASA3,ISG15
CD8_bin2	147	Trafd1	317.0	ARCHS4 Coexpression,40;Enrichr Queries,503;GTEx Coexpression,408	ISG15,GIMAP4,CCR7
CD8_bin2	150	Egr4	319.7	ARCHS4 Coexpression,559;Enrichr Queries,88;GTEx Coexpression,312	RRAD,KLF2
CD8_bin2	152	Lef1	323.0	ARCHS4 Coexpression,1;Enrichr Queries,48;ReMap ChIP-seq,287;GTEx Coexpression,956	RASA3,CCR7,GIMAP4,KLF2
CD8_bin2	154	Mafb	323.3	ARCHS4 Coexpression,717;Enrichr Queries,103;ReMap ChIP-seq,202;GTEx Coexpression,271	ISG15,KLF2
CD8_bin2	155	Mtf1	325.5	ARCHS4 Coexpression,496;GTEx Coexpression,155
CD8_bin2	157	Tal1	327.3	Literature ChIP-seq,46;ARCHS4 Coexpression,1321;ENCODE ChIP-seq,41;Enrichr Queries,441;ReMap ChIP-seq,16;GTEx Coexpression,99	RASA3,GIMAP4,CCR7,ISG15,PDCD1,KLF2
CD8_bin2	158	Klf7	327.7	ARCHS4 Coexpression,563;Enrichr Queries,419;GTEx Coexpression,1	RASA3,KLF2
CD8_bin2	159	Ltf	329.0	ARCHS4 Coexpression,627;GTEx Coexpression,31	PDCD1
CD8_bin2	160	Pcgf2	330.0	ARCHS4 Coexpression,431;ReMap ChIP-seq,229
CD8_bin2	165	Elf4	332.0	ARCHS4 Coexpression,169;Enrichr Queries,115;GTEx Coexpression,712	ISG15,KLF2
CD8_bin2	167	Cux1	337.3	Literature ChIP-seq,91;ARCHS4 Coexpression,456;ENCODE ChIP-seq,84;Enrichr Queries,635;ReMap ChIP-seq,112;GTEx Coexpression,646	ISG15,GIMAP4
CD8_bin2	174	Hoxb4	341.3	Literature ChIP-seq,117;ARCHS4 Coexpression,310;Enrichr Queries,421;GTEx Coexpression,517	KLF2
CD8_bin2	179	Satb1	347.8	ARCHS4 Coexpression,145;Enrichr Queries,145;ReMap ChIP-seq,286;GTEx Coexpression,815	RASA3,CCR7,KLF2
CD8_bin2	180	Tcf3	350.3	Literature ChIP-seq,16;ARCHS4 Coexpression,592;ENCODE ChIP-seq,59;Enrichr Queries,815;ReMap ChIP-seq,1;GTEx Coexpression,619	BCL2L11,RASA3,ISG15,CCR7,GIMAP4,KLF2
CD8_bin2	181	Stat2	350.6	ARCHS4 Coexpression,190;ENCODE ChIP-seq,14;Enrichr Queries,203;ReMap ChIP-seq,75;GTEx Coexpression,1271	ISG15
CD8_bin2	184	Nfkb1	352.5	ARCHS4 Coexpression,803;Enrichr Queries,467;ReMap ChIP-seq,51;GTEx Coexpression,89	CCR7,ISG15
CD8_bin2	186	Zfp30	354.3	ARCHS4 Coexpression,223;Enrichr Queries,400;GTEx Coexpression,440	KLF2
CD8_bin2	187	E2f1	354.7	Literature ChIP-seq,68;ARCHS4 Coexpression,609;ENCODE ChIP-seq,70;Enrichr Queries,795;ReMap ChIP-seq,54;GTEx Coexpression,532	BCL2L11,ISG15,KLF2
CD8_bin2	189	Grhl2	355.0	Literature ChIP-seq,19;ARCHS4 Coexpression,423;Enrichr Queries,900;ReMap ChIP-seq,227;GTEx Coexpression,206	IZUMO1R,KLF2
CD8_bin2	190	Nr4a3	355.3	ARCHS4 Coexpression,391;Enrichr Queries,14;GTEx Coexpression,661	BCL2L11,RRAD,KLF2
CD8_bin2	192	Hnf4a	356.5	Literature ChIP-seq,94;ARCHS4 Coexpression,576;ENCODE ChIP-seq,75;Enrichr Queries,796;ReMap ChIP-seq,204;GTEx Coexpression,394	BCL2L11
CD8_bin2	196	Arid3a	360.4	ARCHS4 Coexpression,519;ENCODE ChIP-seq,83;Enrichr Queries,431;ReMap ChIP-seq,140;GTEx Coexpression,629	CCR7,ISG15
CD8_bin2	197	Mybl2	360.7	Literature ChIP-seq,75;ARCHS4 Coexpression,781;ENCODE ChIP-seq,100;Enrichr Queries,682;ReMap ChIP-seq,219;GTEx Coexpression,307	BCL2L11
CD8_bin2	198	Relb	361.0	ARCHS4 Coexpression,467;Enrichr Queries,112;ReMap ChIP-seq,35;GTEx Coexpression,830	ISG15,CCR7,KLF2
CD8_bin2	201	Bhlhe40	366.5	ARCHS4 Coexpression,572;ENCODE ChIP-seq,21;ReMap ChIP-seq,55;GTEx Coexpression,818	BCL2L11,ISG15,CCR7
CD8_bin2	204	Rag1	367.7	ARCHS4 Coexpression,203;Enrichr Queries,139;GTEx Coexpression,761	CCR7,KLF2
CD8_bin2	216	Nfe2l2	378.0	Literature ChIP-seq,42;ARCHS4 Coexpression,399;Enrichr Queries,1087;ReMap ChIP-seq,194;GTEx Coexpression,168	BCL2L11
CD8_bin2	217	Tet3	378.0	ARCHS4 Coexpression,130;ReMap ChIP-seq,296;GTEx Coexpression,708	IZUMO1R
CD8_bin2	219	Cenpa	379.0	ARCHS4 Coexpression,492;GTEx Coexpression,266
CD8_bin2	221	Ahr	381.4	Literature ChIP-seq,53;ARCHS4 Coexpression,562;Enrichr Queries,371;ReMap ChIP-seq,228;GTEx Coexpression,693	CCR7,KLF2
CD8_bin2	224	Skor1	383.0	ARCHS4 Coexpression,186;GTEx Coexpression,580	IZUMO1R
CD8_bin2	231	Zkscan1	388.4	ARCHS4 Coexpression,462;ENCODE ChIP-seq,71;Enrichr Queries,666;ReMap ChIP-seq,145;GTEx Coexpression,598	ISG15,KLF2
CD8_bin2	234	Phf21a	390.0	ARCHS4 Coexpression,174;Enrichr Queries,743;GTEx Coexpression,253	KLF2
CD8_bin2	235	Atf6	390.3	ARCHS4 Coexpression,333;Enrichr Queries,592;GTEx Coexpression,246
CD8_bin2	237	Hhex	396.3	ARCHS4 Coexpression,1022;Enrichr Queries,402;ReMap ChIP-seq,103;GTEx Coexpression,58	BCL2L11,CCR7,KLF2
CD8_bin2	239	Irf5	397.3	ARCHS4 Coexpression,642;Enrichr Queries,535;GTEx Coexpression,15	CCR7,ISG15,PDCD1
CD8_bin2	242	Elk1	399.4	Literature ChIP-seq,130;ARCHS4 Coexpression,1306;ENCODE ChIP-seq,67;ReMap ChIP-seq,196;GTEx Coexpression,298	BCL2L11
CD8_bin2	243	Stat5b	400.5	ARCHS4 Coexpression,38;Enrichr Queries,787;ReMap ChIP-seq,175;GTEx Coexpression,602	RASA3,CCR7,KLF2
CD8_bin2	245	Zbtb7b	402.3	ARCHS4 Coexpression,179;Enrichr Queries,523;GTEx Coexpression,505	BCL2L11,KLF2
CD8_bin2	250	Ascl2	405.3	ARCHS4 Coexpression,136;Enrichr Queries,21;GTEx Coexpression,1059	ISG15,CCR7,KLF2
CD8_bin2	252	Smad4	405.6	Literature ChIP-seq,86;ARCHS4 Coexpression,225;Enrichr Queries,751;ReMap ChIP-seq,277;GTEx Coexpression,689	KLF2
CD8_bin2	253	Etv5	405.7	ARCHS4 Coexpression,49;Enrichr Queries,363;GTEx Coexpression,805	GIMAP4,KLF2
CD8_bin2	256	Ctcf	406.2	Literature ChIP-seq,118;ARCHS4 Coexpression,670;ENCODE ChIP-seq,6;Enrichr Queries,892;ReMap ChIP-seq,52;GTEx Coexpression,699	BCL2L11,RASA3,RRAD,ISG15,GIMAP4
CD8_bin2	258	Runx1	408.6	Literature ChIP-seq,23;ARCHS4 Coexpression,393;Enrichr Queries,1054;ReMap ChIP-seq,15;GTEx Coexpression,558	RASA3,ISG15,CCR7,PDCD1,KLF2
CD8_bin2	270	Atf5	415.0	ARCHS4 Coexpression,818;Enrichr Queries,99;GTEx Coexpression,328	ISG15,KLF2
CD8_bin2	274	Mybl1	419.5	Literature ChIP-seq,154;ARCHS4 Coexpression,17;Enrichr Queries,1104;GTEx Coexpression,403	RASA3,KLF2
CD8_bin2	275	Mef2c	422.8	ARCHS4 Coexpression,1056;ENCODE ChIP-seq,8;Enrichr Queries,201;ReMap ChIP-seq,4;GTEx Coexpression,845	BCL2L11,CCR7,KLF2
CD8_bin2	280	Smad1	426.2	Literature ChIP-seq,45;ARCHS4 Coexpression,959;Enrichr Queries,301;ReMap ChIP-seq,146;GTEx Coexpression,680	BCL2L11,ISG15,KLF2
CD8_bin2	283	Rel	427.7	ARCHS4 Coexpression,1253;Enrichr Queries,23;GTEx Coexpression,7	BCL2L11,CCR7,ISG15,PDCD1,KLF2
CD8_bin2	284	Kdm2b	428.0	ARCHS4 Coexpression,472;GTEx Coexpression,384
CD8_bin2	287	Egr3	433.7	ARCHS4 Coexpression,305;Enrichr Queries,390;GTEx Coexpression,606	KLF2
CD8_bin2	294	Cebpa	441.0	Literature ChIP-seq,50;ARCHS4 Coexpression,1137;Enrichr Queries,426;ReMap ChIP-seq,42;GTEx Coexpression,550	RASA3,CCR7,GIMAP4,KLF2
CD8_bin2	296	Gtf2ird1	442.5	ARCHS4 Coexpression,46;GTEx Coexpression,839	GIMAP4,KLF2
CD8_bin2	298	Prox1	443.3	ARCHS4 Coexpression,230;Enrichr Queries,1071;ReMap ChIP-seq,26;GTEx Coexpression,446	RASA3,CCR7
CD8_bin2	299	Dnmt1	444.0	ARCHS4 Coexpression,158;GTEx Coexpression,730	IZUMO1R
CD8_bin2	303	Nr3c1	448.8	Literature ChIP-seq,124;ARCHS4 Coexpression,340;ENCODE ChIP-seq,97;Enrichr Queries,1049;ReMap ChIP-seq,166;GTEx Coexpression,917	CCR7
CD8_bin2	308	E2f7	453.6	Literature ChIP-seq,160;ARCHS4 Coexpression,1060;Enrichr Queries,800;ReMap ChIP-seq,74;GTEx Coexpression,174	RASA3
CD8_bin2	309	Srf	454.7	Literature ChIP-seq,123;ARCHS4 Coexpression,631;ENCODE ChIP-seq,19;Enrichr Queries,391;ReMap ChIP-seq,133;GTEx Coexpression,1431	ISG15,KLF2
CD8_bin2	311	Crem	456.4	Literature ChIP-seq,87;ARCHS4 Coexpression,828;Enrichr Queries,9;ReMap ChIP-seq,34;GTEx Coexpression,1324	BCL2L11,ISG15,CCR7,KLF2
CD8_bin2	317	Pou2f1	459.8	ARCHS4 Coexpression,804;Enrichr Queries,506;ReMap ChIP-seq,225;GTEx Coexpression,304	BCL2L11
CD8_bin2	321	Prdm15	463.7	ARCHS4 Coexpression,1088;Enrichr Queries,164;GTEx Coexpression,139	BCL2L11,RASA3
CD8_bin2	323	Etv3	466.3	ARCHS4 Coexpression,556;Enrichr Queries,167;GTEx Coexpression,676	BCL2L11,KLF2
CD8_bin2	334	Smad3	472.8	Literature ChIP-seq,44;ARCHS4 Coexpression,901;Enrichr Queries,1140;ReMap ChIP-seq,158;GTEx Coexpression,121	BCL2L11,ISG15,GIMAP4
CD8_bin2	339	Cdx1	476.0	ARCHS4 Coexpression,650;Enrichr Queries,356;GTEx Coexpression,422	KLF2
CD8_bin2	342	Sox13	477.0	ARCHS4 Coexpression,429;Enrichr Queries,380;ReMap ChIP-seq,123;GTEx Coexpression,976	BCL2L11,KLF2
CD8_bin2	345	Sp4	478.4	ARCHS4 Coexpression,1309;ENCODE ChIP-seq,103;Enrichr Queries,122;ReMap ChIP-seq,200;GTEx Coexpression,658	BCL2L11,KLF2
CD8_bin2	348	Rest	480.0	Literature ChIP-seq,85;ARCHS4 Coexpression,1618;ENCODE ChIP-seq,54;Enrichr Queries,312;ReMap ChIP-seq,201;GTEx Coexpression,610	BCL2L11,PDCD1,KLF2
CD8_bin2	351	Xbp1	483.3	ARCHS4 Coexpression,465;Enrichr Queries,981;ReMap ChIP-seq,247;GTEx Coexpression,240
CD8_bin2	356	Rfx3	485.0	ARCHS4 Coexpression,594;Enrichr Queries,710;GTEx Coexpression,151
CD8_bin2	358	Ybx3	486.5	ARCHS4 Coexpression,125;GTEx Coexpression,848	RRAD
CD8_bin2	365	Ets2	492.0	Literature ChIP-seq,149;ARCHS4 Coexpression,848;Enrichr Queries,329;GTEx Coexpression,642	KLF2
CD8_bin2	366	Setdb1	492.2	Literature ChIP-seq,39;ARCHS4 Coexpression,857;ENCODE ChIP-seq,47;Enrichr Queries,926;ReMap ChIP-seq,29;GTEx Coexpression,1055	BCL2L11,RRAD,ISG15,IZUMO1R
CD8_bin2	382	Sall2	503.7	ARCHS4 Coexpression,232;Enrichr Queries,1099;GTEx Coexpression,180
CD8_bin2	391	Zhx1	508.0	ARCHS4 Coexpression,131;Enrichr Queries,659;ReMap ChIP-seq,171;GTEx Coexpression,1071	ISG15,KLF2
CD8_bin2	394	Ddit3	510.3	ARCHS4 Coexpression,1224;Enrichr Queries,125;GTEx Coexpression,182	ISG15,KLF2
CD8_bin2	395	Gtf3a	510.7	ARCHS4 Coexpression,122;Enrichr Queries,720;GTEx Coexpression,690	GIMAP4
CD8_bin2	400	Elk3	515.8	Literature ChIP-seq,17;ARCHS4 Coexpression,157;Enrichr Queries,349;GTEx Coexpression,1540	RASA3,ISG15,KLF2
CD8_bin2	401	Nfatc3	516.0	ARCHS4 Coexpression,19;Enrichr Queries,648;GTEx Coexpression,881	GIMAP4,KLF2
CD8_bin2	406	Elk4	519.0	ARCHS4 Coexpression,1079;ENCODE ChIP-seq,87;Enrichr Queries,465;ReMap ChIP-seq,253;GTEx Coexpression,711	BCL2L11
CD8_bin2	409	Bach1	520.7	Literature ChIP-seq,64;ARCHS4 Coexpression,1206;ENCODE ChIP-seq,88;Enrichr Queries,308;ReMap ChIP-seq,48;GTEx Coexpression,1410	BCL2L11,RRAD,ISG15,KLF2
CD8_bin2	410	Pbx3	521.6	ARCHS4 Coexpression,366;ENCODE ChIP-seq,15;Enrichr Queries,1031;ReMap ChIP-seq,119;GTEx Coexpression,1077	CCR7,PDCD1
CD8_bin2	412	Foxk1	522.0	ARCHS4 Coexpression,875;Enrichr Queries,518;ReMap ChIP-seq,80;GTEx Coexpression,615	BCL2L11,RASA3
CD8_bin2	416	Thyn1	522.5	ARCHS4 Coexpression,739;GTEx Coexpression,306
CD8_bin2	418	Dbp	523.0	ARCHS4 Coexpression,801;Enrichr Queries,267;GTEx Coexpression,501	KLF2
CD8_bin2	421	Foxp1	524.0	Literature ChIP-seq,92;ARCHS4 Coexpression,1051;Enrichr Queries,964;ReMap ChIP-seq,210;GTEx Coexpression,303	BCL2L11
CD8_bin2	422	Mbd1	524.3	ARCHS4 Coexpression,1033;Enrichr Queries,420;GTEx Coexpression,120	BCL2L11
CD8_bin2	423	Epas1	524.5	ARCHS4 Coexpression,1189;Enrichr Queries,277;ReMap ChIP-seq,246;GTEx Coexpression,386	KLF2
CD8_bin2	426	Zbtb7a	525.4	ARCHS4 Coexpression,1371;ENCODE ChIP-seq,91;Enrichr Queries,427;ReMap ChIP-seq,40;GTEx Coexpression,698	ISG15,PDCD1,KLF2
CD8_bin2	430	Rreb1	525.7	ARCHS4 Coexpression,450;Enrichr Queries,463;GTEx Coexpression,664	BCL2L11
CD8_bin2	434	Thap1	529.6	ARCHS4 Coexpression,770;ENCODE ChIP-seq,56;Enrichr Queries,1133;ReMap ChIP-seq,67;GTEx Coexpression,622	ISG15
CD8_bin2	436	Rora	530.7	ARCHS4 Coexpression,76;Enrichr Queries,1160;GTEx Coexpression,356	GIMAP4
CD8_bin2	438	Arid5b	532.7	ARCHS4 Coexpression,1002;Enrichr Queries,285;GTEx Coexpression,311	KLF2
CD8_bin2	443	Tgif1	535.3	ARCHS4 Coexpression,938;Enrichr Queries,128;GTEx Coexpression,540	BCL2L11,KLF2
CD8_bin2	453	Ovol2	542.3	ARCHS4 Coexpression,346;Enrichr Queries,1009;ReMap ChIP-seq,295;GTEx Coexpression,519
CD8_bin2	455	Tcf20	543.3	ARCHS4 Coexpression,636;Enrichr Queries,704;GTEx Coexpression,290
CD8_bin2	460	Hivep3	546.7	ARCHS4 Coexpression,262;Enrichr Queries,451;GTEx Coexpression,927	RASA3
CD8_bin2	461	Atf1	548.2	ARCHS4 Coexpression,1280;ENCODE ChIP-seq,86;Enrichr Queries,594;ReMap ChIP-seq,108;GTEx Coexpression,673	ISG15
CD8_bin2	462	Nr4a2	549.3	Literature ChIP-seq,152;ARCHS4 Coexpression,493;Enrichr Queries,439;GTEx Coexpression,1113	KLF2
CD8_bin2	467	Hmgn3	552.5	ARCHS4 Coexpression,798;ENCODE ChIP-seq,27;ReMap ChIP-seq,88;GTEx Coexpression,1297	RASA3,ISG15
CD8_bin2	476	Nr2f6	557.3	ARCHS4 Coexpression,614;Enrichr Queries,808;ReMap ChIP-seq,240;GTEx Coexpression,567
CD8_bin2	480	Fosl1	560.2	ARCHS4 Coexpression,1070;ENCODE ChIP-seq,113;Enrichr Queries,386;ReMap ChIP-seq,168;GTEx Coexpression,1064	ISG15
CD8_bin2	482	Ikzf4	560.7	ARCHS4 Coexpression,807;Enrichr Queries,401;GTEx Coexpression,474	BCL2L11
CD8_bin2	486	Spic	564.0	ARCHS4 Coexpression,855;Enrichr Queries,141;GTEx Coexpression,696	CCR7,KLF2
CD8_bin2	505	Drap1	572.0	ARCHS4 Coexpression,443;Enrichr Queries,306;GTEx Coexpression,967	ISG15
CD8_bin2	511	Tfap4	576.8	ARCHS4 Coexpression,1030;Enrichr Queries,760;ReMap ChIP-seq,156;GTEx Coexpression,361	ISG15
CD8_bin2	520	Pknox1	579.8	ARCHS4 Coexpression,858;Enrichr Queries,450;ReMap ChIP-seq,260;GTEx Coexpression,751	BCL2L11
CD8_bin2	526	Creb1	581.8	Literature ChIP-seq,55;ARCHS4 Coexpression,1417;ENCODE ChIP-seq,93;Enrichr Queries,399;ReMap ChIP-seq,190;GTEx Coexpression,1337	BCL2L11,ISG15,KLF2
CD8_bin2	530	Ncoa2	583.8	ARCHS4 Coexpression,962;Enrichr Queries,711;ReMap ChIP-seq,109;GTEx Coexpression,553	CCR7
CD8_bin2	544	E2f2	596.3	ARCHS4 Coexpression,632;Enrichr Queries,726;GTEx Coexpression,431
CD8_bin2	545	Dot1l	596.3	ARCHS4 Coexpression,494;Enrichr Queries,577;GTEx Coexpression,718
CD8_bin2	552	Zfhx2	600.3	ARCHS4 Coexpression,440;Enrichr Queries,459;GTEx Coexpression,902	KLF2
CD8_bin2	567	Zfpm1	605.0	ARCHS4 Coexpression,1115;Enrichr Queries,151;GTEx Coexpression,549	RASA3,KLF2
CD8_bin2	571	Kmt2a	608.0	ARCHS4 Coexpression,740;ReMap ChIP-seq,105;GTEx Coexpression,979	BCL2L11
CD8_bin2	582	Zbtb11	613.5	ARCHS4 Coexpression,1202;Enrichr Queries,775;ReMap ChIP-seq,79;GTEx Coexpression,398	ISG15
CD8_bin2	586	Klf8	615.7	ARCHS4 Coexpression,1081;Enrichr Queries,295;GTEx Coexpression,471	KLF2
CD8_bin2	589	Pa2g4	618.5	ARCHS4 Coexpression,856;GTEx Coexpression,381
CD8_bin2	592	St18	620.3	ARCHS4 Coexpression,735;Enrichr Queries,969;GTEx Coexpression,157
CD8_bin2	593	Hoxa7	620.3	ARCHS4 Coexpression,83;Enrichr Queries,1058;GTEx Coexpression,720	IZUMO1R
CD8_bin2	594	Aire	620.7	ARCHS4 Coexpression,254;Enrichr Queries,226;GTEx Coexpression,1382	KLF2
CD8_bin2	601	Tfcp2l1	622.3	ARCHS4 Coexpression,553;Enrichr Queries,1127;GTEx Coexpression,187
CD8_bin2	603	Gli1	622.5	Literature ChIP-seq,159;ARCHS4 Coexpression,428;Enrichr Queries,1033;GTEx Coexpression,870
CD8_bin2	606	Zbtb1	623.3	ARCHS4 Coexpression,34;Enrichr Queries,706;GTEx Coexpression,1130	RASA3,GIMAP4
CD8_bin2	609	Clock	625.8	Literature ChIP-seq,36;ARCHS4 Coexpression,926;Enrichr Queries,599;ReMap ChIP-seq,121;GTEx Coexpression,1447	RASA3,RRAD
CD8_bin2	611	Hnf1a	626.3	ARCHS4 Coexpression,743;Enrichr Queries,801;GTEx Coexpression,335
CD8_bin2	618	Dzip1	631.3	ARCHS4 Coexpression,332;Enrichr Queries,880;GTEx Coexpression,682
CD8_bin2	622	Pbx1	632.8	Literature ChIP-seq,97;ARCHS4 Coexpression,478;Enrichr Queries,1021;GTEx Coexpression,935
CD8_bin2	625	Zmat1	633.3	ARCHS4 Coexpression,277;Enrichr Queries,468;GTEx Coexpression,1155	KLF2
CD8_bin2	638	Prdm16	638.5	Literature ChIP-seq,155;ARCHS4 Coexpression,786;Enrichr Queries,228;GTEx Coexpression,1385	RASA3
CD8_bin2	641	Mxd4	640.0	ARCHS4 Coexpression,1415;Enrichr Queries,398;GTEx Coexpression,107	KLF2
CD8_bin2	658	Foxn3	649.7	ARCHS4 Coexpression,500;Enrichr Queries,650;GTEx Coexpression,799
CD8_bin2	670	Hivep2	656.0	ARCHS4 Coexpression,87;Enrichr Queries,1131;GTEx Coexpression,750	RASA3
CD8_bin2	679	Etv1	660.0	ARCHS4 Coexpression,1427;Enrichr Queries,920;ReMap ChIP-seq,165;GTEx Coexpression,128	ISG15
CD8_bin2	680	E2f8	660.3	ARCHS4 Coexpression,586;Enrichr Queries,996;GTEx Coexpression,399
CD8_bin2	682	Mbd4	662.8	ARCHS4 Coexpression,1073;ENCODE ChIP-seq,96;Enrichr Queries,935;ReMap ChIP-seq,257;GTEx Coexpression,953
CD8_bin2	686	Tshz1	665.3	ARCHS4 Coexpression,1560;Enrichr Queries,324;GTEx Coexpression,112	KLF2
CD8_bin2	688	Aebp1	665.5	ARCHS4 Coexpression,1301;GTEx Coexpression,30	IZUMO1R
CD8_bin2	690	Pou3f1	666.3	Literature ChIP-seq,107;ARCHS4 Coexpression,695;Enrichr Queries,1282;GTEx Coexpression,581
CD8_bin2	692	Nfat5	666.7	ARCHS4 Coexpression,226;Enrichr Queries,876;GTEx Coexpression,898
CD8_bin2	696	Tcf4	668.0	Literature ChIP-seq,51;ARCHS4 Coexpression,1023;Enrichr Queries,823;ReMap ChIP-seq,278;GTEx Coexpression,1165	GIMAP4,CCR7,KLF2
CD8_bin2	697	Six4	669.3	ARCHS4 Coexpression,529;Enrichr Queries,304;GTEx Coexpression,1175	KLF2
CD8_bin2	698	Zbtb2	669.7	ARCHS4 Coexpression,936;Enrichr Queries,968;GTEx Coexpression,105
CD8_bin2	708	Nr6a1	676.7	ARCHS4 Coexpression,868;Enrichr Queries,256;GTEx Coexpression,906	BCL2L11
CD8_bin2	712	Klf9	679.3	ARCHS4 Coexpression,1622;Enrichr Queries,388;ReMap ChIP-seq,95;GTEx Coexpression,612	ISG15,KLF2
CD8_bin2	716	Zeb1	681.6	ARCHS4 Coexpression,634;ENCODE ChIP-seq,7;Enrichr Queries,1153;ReMap ChIP-seq,9;GTEx Coexpression,1605	BCL2L11,ISG15,CCR7
CD8_bin2	721	Creb3l4	683.0	ARCHS4 Coexpression,150;Enrichr Queries,387;GTEx Coexpression,1512	RASA3,ISG15
CD8_bin2	727	Foxf1	688.7	ARCHS4 Coexpression,1341;Enrichr Queries,307;GTEx Coexpression,418	KLF2
CD8_bin2	728	Gatad2a	688.7	ARCHS4 Coexpression,194;Enrichr Queries,664;GTEx Coexpression,1208
CD8_bin2	730	Hivep1	690.3	ARCHS4 Coexpression,1091;Enrichr Queries,864;GTEx Coexpression,116
CD8_bin2	733	Klf10	691.0	ARCHS4 Coexpression,897;Enrichr Queries,457;GTEx Coexpression,719	KLF2
CD8_bin2	736	Gtf2ird2	695.7	ARCHS4 Coexpression,971;Enrichr Queries,156;GTEx Coexpression,960	BCL2L11,KLF2
CD8_bin2	743	Zbtb4	699.7	ARCHS4 Coexpression,1474;Enrichr Queries,346;GTEx Coexpression,279	KLF2
CD8_bin2	750	Tcf7l2	703.3	Literature ChIP-seq,141;ARCHS4 Coexpression,1459;ENCODE ChIP-seq,28;Enrichr Queries,1098;ReMap ChIP-seq,153;GTEx Coexpression,1341	ISG15,KLF2
CD8_bin2	759	Nfix	707.3	ARCHS4 Coexpression,1328;Enrichr Queries,246;GTEx Coexpression,548	KLF2
CD8_bin2	769	Dach2	713.3	ARCHS4 Coexpression,402;Enrichr Queries,558;GTEx Coexpression,1180
CD8_bin2	774	Lcorl	716.0	ARCHS4 Coexpression,1329;Enrichr Queries,576;GTEx Coexpression,243
CD8_bin2	783	Eea1	721.7	ARCHS4 Coexpression,955;Enrichr Queries,741;GTEx Coexpression,469
CD8_bin2	791	Tcf12	725.8	ARCHS4 Coexpression,1150;ENCODE ChIP-seq,42;Enrichr Queries,724;ReMap ChIP-seq,114;GTEx Coexpression,1599	RRAD,ISG15
CD8_bin2	798	Tet2	728.5	ARCHS4 Coexpression,1084;GTEx Coexpression,373
CD8_bin2	805	Nfic	732.6	ARCHS4 Coexpression,1355;ENCODE ChIP-seq,48;Enrichr Queries,1032;ReMap ChIP-seq,248;GTEx Coexpression,980	ISG15
CD8_bin2	806	Zc3h8	733.3	ARCHS4 Coexpression,1244;Enrichr Queries,1101;ReMap ChIP-seq,73;GTEx Coexpression,515	BCL2L11
CD8_bin2	810	Nme2	734.0	ARCHS4 Coexpression,737;ReMap ChIP-seq,98;GTEx Coexpression,1367	CCR7
CD8_bin2	814	Sox12	739.0	ARCHS4 Coexpression,212;Enrichr Queries,478;GTEx Coexpression,1527	BCL2L11
CD8_bin2	826	Zkscan3	745.3	ARCHS4 Coexpression,1447;Enrichr Queries,540;GTEx Coexpression,249	KLF2
CD8_bin2	839	Zfp62	751.0	ARCHS4 Coexpression,1485;Enrichr Queries,425;GTEx Coexpression,343	BCL2L11
CD8_bin2	866	Rfx7	761.0	ARCHS4 Coexpression,833;Enrichr Queries,657;GTEx Coexpression,793
CD8_bin2	872	Zscan18	762.3	ARCHS4 Coexpression,1511;Enrichr Queries,155;GTEx Coexpression,621	ISG15,KLF2
CD8_bin2	874	Baz2b	763.3	ARCHS4 Coexpression,797;Enrichr Queries,638;GTEx Coexpression,855
CD8_bin2	878	Nr1d1	767.3	ARCHS4 Coexpression,1457;Enrichr Queries,262;GTEx Coexpression,583	KLF2
CD8_bin2	911	Mafg	782.8	ARCHS4 Coexpression,837;Enrichr Queries,803;ReMap ChIP-seq,250;GTEx Coexpression,1241
CD8_bin2	918	Bhlhe41	785.0	ARCHS4 Coexpression,677;GTEx Coexpression,893
CD8_bin2	924	Hoxb3	788.0	ARCHS4 Coexpression,658;Enrichr Queries,1245;GTEx Coexpression,461
CD8_bin2	928	Tsc22d1	791.0	ARCHS4 Coexpression,1142;Enrichr Queries,303;GTEx Coexpression,928	KLF2
CD8_bin2	943	Patz1	799.3	ARCHS4 Coexpression,517;Enrichr Queries,331;GTEx Coexpression,1550	BCL2L11
CD8_bin2	951	Zeb2	804.3	ARCHS4 Coexpression,463;Enrichr Queries,1011;ReMap ChIP-seq,249;GTEx Coexpression,1494
CD8_bin2	964	Aebp2	811.7	ARCHS4 Coexpression,1333;Enrichr Queries,236;GTEx Coexpression,866	BCL2L11
CD8_bin2	986	Zfhx3	821.7	ARCHS4 Coexpression,683;Enrichr Queries,899;GTEx Coexpression,883
CD8_bin2	993	Dmrta2	827.0	ARCHS4 Coexpression,481;Enrichr Queries,1200;GTEx Coexpression,800
CD8_bin2	1002	Foxn2	831.3	ARCHS4 Coexpression,1550;Enrichr Queries,549;GTEx Coexpression,395	KLF2
CD8_bin2	1005	Pitx2	833.0	ARCHS4 Coexpression,778;Enrichr Queries,934;GTEx Coexpression,787
CD8_bin2	1009	Plagl1	834.0	ARCHS4 Coexpression,489;Enrichr Queries,1100;GTEx Coexpression,913
CD8_bin2	1014	Atoh8	838.7	ARCHS4 Coexpression,1500;Enrichr Queries,282;GTEx Coexpression,734	KLF2
CD8_bin2	1019	Pou4f1	840.7	ARCHS4 Coexpression,274;Enrichr Queries,1210;GTEx Coexpression,1038
CD8_bin2	1024	Ar	843.4	Literature ChIP-seq,27;ARCHS4 Coexpression,1438;Enrichr Queries,1191;ReMap ChIP-seq,233;GTEx Coexpression,1328	ISG15
CD8_bin2	1028	Tet1	844.3	Literature ChIP-seq,70;ARCHS4 Coexpression,1208;GTEx Coexpression,1255	CCR7
CD8_bin2	1053	Rorc	862.7	ARCHS4 Coexpression,877;Enrichr Queries,978;GTEx Coexpression,733
CD8_bin2	1055	Mysm1	863.3	ARCHS4 Coexpression,1209;Enrichr Queries,930;GTEx Coexpression,451
CD8_bin2	1069	Tbx19	868.0	ARCHS4 Coexpression,1146;Enrichr Queries,352;GTEx Coexpression,1106	KLF2
CD8_bin2	1089	Arid3b	879.0	ARCHS4 Coexpression,555;GTEx Coexpression,1203
CD8_bin2	1091	Zbtb38	879.7	ARCHS4 Coexpression,209;Enrichr Queries,1157;GTEx Coexpression,1273
CD8_bin2	1097	Setbp1	884.0	ARCHS4 Coexpression,557;Enrichr Queries,626;GTEx Coexpression,1469
CD8_bin2	1109	Pcgf6	893.0	ARCHS4 Coexpression,1237;Enrichr Queries,772;GTEx Coexpression,670
CD8_bin2	1122	Zbtb37	899.7	ARCHS4 Coexpression,1028;Enrichr Queries,481;GTEx Coexpression,1190	BCL2L11
CD8_bin2	1146	Scmh1	912.5	ARCHS4 Coexpression,471;GTEx Coexpression,1354
CD8_bin2	1153	Tfdp2	915.3	ARCHS4 Coexpression,1123;Enrichr Queries,94;GTEx Coexpression,1529	BCL2L11,KLF2
CD8_bin2	1157	Ybx1	920.7	ARCHS4 Coexpression,790;Enrichr Queries,686;GTEx Coexpression,1286
CD8_bin2	1158	Prmt3	921.0	ARCHS4 Coexpression,998;Enrichr Queries,771;GTEx Coexpression,994
CD8_bin2	1162	Zfp92	922.0	ARCHS4 Coexpression,995;Enrichr Queries,709;GTEx Coexpression,1062
CD8_bin2	1166	Rbsn	924.0	ARCHS4 Coexpression,560;GTEx Coexpression,1288
CD8_bin2	1169	Rlf	926.3	ARCHS4 Coexpression,1593;Enrichr Queries,593;GTEx Coexpression,593
CD8_bin2	1194	Zbtb41	941.0	ARCHS4 Coexpression,1509;Enrichr Queries,753;GTEx Coexpression,561
CD8_bin2	1200	Ttf1	945.0	ARCHS4 Coexpression,1205;GTEx Coexpression,685
CD8_bin2	1204	Ahctf1	948.3	ARCHS4 Coexpression,1264;Enrichr Queries,749;GTEx Coexpression,832
CD8_bin2	1223	Ahdc1	963.3	ARCHS4 Coexpression,1504;Enrichr Queries,904;GTEx Coexpression,482
CD8_bin2	1232	Champ1	970.0	ARCHS4 Coexpression,787;GTEx Coexpression,1153
CD8_bin2	1244	Hoxa2	975.0	Literature ChIP-seq,162;ARCHS4 Coexpression,1179;Enrichr Queries,1264;GTEx Coexpression,1295
CD8_bin2	1246	Cxxc5	976.0	ARCHS4 Coexpression,1347;GTEx Coexpression,605
CD8_bin2	1249	Skil	977.7	ARCHS4 Coexpression,1435;Enrichr Queries,124;GTEx Coexpression,1374	BCL2L11,KLF2
CD8_bin2	1264	Hlf	987.3	ARCHS4 Coexpression,1080;Enrichr Queries,1019;GTEx Coexpression,863
CD8_bin2	1267	Scx	989.0	ARCHS4 Coexpression,989
CD8_bin2	1311	Mzf1	1019.0	ARCHS4 Coexpression,1145;Enrichr Queries,322;GTEx Coexpression,1589	KLF2
CD8_bin2	1330	Thra	1029.0	Literature ChIP-seq,151;ARCHS4 Coexpression,1580;Enrichr Queries,1070;GTEx Coexpression,1315
CD8_bin2	1335	Zscan26	1033.0	ARCHS4 Coexpression,1303;GTEx Coexpression,762
CD8_bin2	1346	Sgsm2	1042.0	ARCHS4 Coexpression,1418;GTEx Coexpression,666
CD8_bin2	1363	Pknox2	1050.0	ARCHS4 Coexpression,685;Enrichr Queries,1187;GTEx Coexpression,1278
CD8_bin2	1364	Tead3	1051.0	ARCHS4 Coexpression,912;Enrichr Queries,1064;GTEx Coexpression,1178
CD8_bin2	1378	Carf	1061.0	ARCHS4 Coexpression,1047;GTEx Coexpression,1074
CD8_bin2	1381	Trps1	1062.0	ARCHS4 Coexpression,1497;Enrichr Queries,849;GTEx Coexpression,841
CD8_bin2	1388	Phf20	1067.0	ARCHS4 Coexpression,1399;Enrichr Queries,604;GTEx Coexpression,1199
CD8_bin2	1393	Zbtb26	1072.0	ARCHS4 Coexpression,1155;Enrichr Queries,712;GTEx Coexpression,1350
CD8_bin2	1396	Hey1	1075.0	ARCHS4 Coexpression,1419;Enrichr Queries,257;GTEx Coexpression,1549	KLF2
CD8_bin2	1408	Pax7	1085.0	ARCHS4 Coexpression,865;Enrichr Queries,1177;GTEx Coexpression,1214
CD8_bin2	1412	Sox4	1087.0	ARCHS4 Coexpression,963;Enrichr Queries,855;GTEx Coexpression,1442
CD8_bin2	1413	Spen	1088.0	ARCHS4 Coexpression,965;GTEx Coexpression,1210
CD8_bin2	1416	Alx4	1090.0	ARCHS4 Coexpression,953;Enrichr Queries,1305;GTEx Coexpression,1012
CD8_bin2	1418	Zbtb44	1092.0	ARCHS4 Coexpression,1276;Enrichr Queries,765;GTEx Coexpression,1236
CD8_bin2	1453	Tcf7l1	1132.0	ARCHS4 Coexpression,696;Enrichr Queries,1159;GTEx Coexpression,1542
CD8_bin2	1467	Tbr1	1150.0	ARCHS4 Coexpression,1134;Enrichr Queries,912;GTEx Coexpression,1403
CD8_bin2	1475	Barhl1	1151.0	ARCHS4 Coexpression,1526;Enrichr Queries,1291;GTEx Coexpression,637
CD8_bin2	1495	Nfia	1165.0	ARCHS4 Coexpression,1231;Enrichr Queries,1105;GTEx Coexpression,1160
CD8_bin2	1502	Crebl2	1170.0	ARCHS4 Coexpression,1364;Enrichr Queries,641;GTEx Coexpression,1506
CD8_bin2	1511	Foxp4	1184.0	ARCHS4 Coexpression,1260;Enrichr Queries,931;GTEx Coexpression,1360
CD8_bin2	1516	Creb3l2	1191.0	ARCHS4 Coexpression,884;Enrichr Queries,1137;GTEx Coexpression,1551
CD8_bin2	1538	Sall3	1217.0	ARCHS4 Coexpression,920;Enrichr Queries,1270;GTEx Coexpression,1460
CD8_bin2	1557	Sox5	1252.0	ARCHS4 Coexpression,1294;Enrichr Queries,858;GTEx Coexpression,1603
CD8_bin2	1562	Zbtb20	1263.0	ARCHS4 Coexpression,1190;Enrichr Queries,1061;GTEx Coexpression,1538
CD8_bin2	1564	Mga	1264.0	ARCHS4 Coexpression,1493;Enrichr Queries,877;GTEx Coexpression,1422
CD8_bin2	1570	Meis3	1276.0	ARCHS4 Coexpression,1577;Enrichr Queries,965;GTEx Coexpression,1287
CD8_bin2	1582	Bbx	1299.0	ARCHS4 Coexpression,1584;Enrichr Queries,1029;GTEx Coexpression,1284
CD8_bin2	1586	Tshz2	1305.0	ARCHS4 Coexpression,1262;Enrichr Queries,1142;GTEx Coexpression,1511
CD8_bin2	1602	Ski	1353.0	ARCHS4 Coexpression,1458;GTEx Coexpression,1248
CD8_bin2	1606	Topors	1359.0	ARCHS4 Coexpression,1405;GTEx Coexpression,1313
CD8_bin2	1611	Mkx	1386.0	ARCHS4 Coexpression,1518;Enrichr Queries,1042;GTEx Coexpression,1597
CD8_bin2	1612	Cenpb	1392.0	ARCHS4 Coexpression,1464;Enrichr Queries,1197;GTEx Coexpression,1515
CD8_bin2	1628	Nacc2	1514.0	ARCHS4 Coexpression,1508;GTEx Coexpression,1520
CD8_bin2	1631	L3mbtl3	1528.0	ARCHS4 Coexpression,1600;GTEx Coexpression,1456

## Sheet: CD8_bin3
Query Name	Rank	TF	Score	Library	Overlapping_Genes
CD8_bin3	9	Prdm1	157.0	ARCHS4 Coexpression,58;ENCODE ChIP-seq,89;Enrichr Queries,21;ReMap ChIP-seq,234;GTEx Coexpression,383	BCL2L11
CD8_bin3	12	Ikzf2	161.7	ARCHS4 Coexpression,148;Enrichr Queries,128;GTEx Coexpression,209	BCL2L11
CD8_bin3	14	Pou2f2	164.0	ARCHS4 Coexpression,388;ENCODE ChIP-seq,85;Enrichr Queries,166;ReMap ChIP-seq,147;GTEx Coexpression,34
CD8_bin3	18	Zbtb32	177.3	ARCHS4 Coexpression,182;Enrichr Queries,140;GTEx Coexpression,210
CD8_bin3	20	Irf4	183.0	ARCHS4 Coexpression,586;ENCODE ChIP-seq,79;Enrichr Queries,129;ReMap ChIP-seq,89;GTEx Coexpression,32	BCL2L11
CD8_bin3	21	Kdm5b	186.4	Literature ChIP-seq,69;ARCHS4 Coexpression,694;ENCODE ChIP-seq,61;ReMap ChIP-seq,93;GTEx Coexpression,15
CD8_bin3	29	Atf6	198.0	ARCHS4 Coexpression,220;Enrichr Queries,206;GTEx Coexpression,168
CD8_bin3	36	Arid5a	213.0	ARCHS4 Coexpression,260;GTEx Coexpression,166
CD8_bin3	42	Nfatc1	220.0	ARCHS4 Coexpression,760;ENCODE ChIP-seq,90;Enrichr Queries,34;ReMap ChIP-seq,80;GTEx Coexpression,136	BCL2L11
CD8_bin3	45	Myb	224.0	Literature ChIP-seq,22;ARCHS4 Coexpression,135;ENCODE ChIP-seq,109;Enrichr Queries,566;ReMap ChIP-seq,44;GTEx Coexpression,468	BCL2L11
CD8_bin3	46	Bach2	225.0	ARCHS4 Coexpression,290;Enrichr Queries,20;ReMap ChIP-seq,219;GTEx Coexpression,371	BCL2L11
CD8_bin3	50	Nr4a3	234.0	ARCHS4 Coexpression,37;Enrichr Queries,52;GTEx Coexpression,613	P2RX7,BCL2L11
CD8_bin3	53	Mtf1	237.0	ARCHS4 Coexpression,401;GTEx Coexpression,73
CD8_bin3	54	Hnf4a	238.3	Literature ChIP-seq,56;ARCHS4 Coexpression,490;ENCODE ChIP-seq,2;Enrichr Queries,474;ReMap ChIP-seq,83;GTEx Coexpression,325	P2RX7,BCL2L11
CD8_bin3	55	Pcgf2	242.0	ARCHS4 Coexpression,330;ReMap ChIP-seq,154
CD8_bin3	60	Grhl2	253.6	Literature ChIP-seq,24;ARCHS4 Coexpression,321;Enrichr Queries,648;ReMap ChIP-seq,148;GTEx Coexpression,127	IZUMO1R
CD8_bin3	61	Cux1	255.2	Literature ChIP-seq,72;ARCHS4 Coexpression,358;ENCODE ChIP-seq,62;Enrichr Queries,275;ReMap ChIP-seq,166;GTEx Coexpression,598
CD8_bin3	63	Mybl2	255.3	Literature ChIP-seq,43;ARCHS4 Coexpression,712;ENCODE ChIP-seq,88;Enrichr Queries,331;ReMap ChIP-seq,126;GTEx Coexpression,232	BCL2L11
CD8_bin3	65	Fosl2	255.8	ARCHS4 Coexpression,224;ENCODE ChIP-seq,95;Enrichr Queries,760;ReMap ChIP-seq,105;GTEx Coexpression,95
CD8_bin3	67	E2f1	258.3	Literature ChIP-seq,23;ARCHS4 Coexpression,524;ENCODE ChIP-seq,27;Enrichr Queries,472;ReMap ChIP-seq,32;GTEx Coexpression,472	P2RX7,BCL2L11
CD8_bin3	75	Tfap2c	266.3	Literature ChIP-seq,116;ARCHS4 Coexpression,120;ENCODE ChIP-seq,70;Enrichr Queries,959;ReMap ChIP-seq,136;GTEx Coexpression,197
CD8_bin3	77	Batf	266.8	ARCHS4 Coexpression,385;ENCODE ChIP-seq,107;Enrichr Queries,154;ReMap ChIP-seq,202;GTEx Coexpression,486
CD8_bin3	82	Nfe2l2	277.0	Literature ChIP-seq,11;ARCHS4 Coexpression,293;Enrichr Queries,960;ReMap ChIP-seq,34;GTEx Coexpression,87	BCL2L11
CD8_bin3	83	Trafd1	277.3	ARCHS4 Coexpression,74;Enrichr Queries,419;GTEx Coexpression,339
CD8_bin3	84	Zkscan1	278.0	ARCHS4 Coexpression,365;ENCODE ChIP-seq,56;Enrichr Queries,311;ReMap ChIP-seq,114;GTEx Coexpression,544
CD8_bin3	86	Hbp1	279.5	ARCHS4 Coexpression,328;Enrichr Queries,40;ReMap ChIP-seq,25;GTEx Coexpression,725	BCL2L11
CD8_bin3	88	Tcf3	283.7	Literature ChIP-seq,31;ARCHS4 Coexpression,507;ENCODE ChIP-seq,80;Enrichr Queries,506;ReMap ChIP-seq,9;GTEx Coexpression,569	BCL2L11
CD8_bin3	91	Rfx5	288.8	ARCHS4 Coexpression,592;ENCODE ChIP-seq,26;Enrichr Queries,159;ReMap ChIP-seq,33;GTEx Coexpression,634	BCL2L11
CD8_bin3	94	Skor1	290.0	ARCHS4 Coexpression,55;GTEx Coexpression,525	IZUMO1R
CD8_bin3	98	Cenpa	293.5	ARCHS4 Coexpression,397;GTEx Coexpression,190
CD8_bin3	103	Smad4	300.8	Literature ChIP-seq,75;ARCHS4 Coexpression,97;Enrichr Queries,416;ReMap ChIP-seq,272;GTEx Coexpression,644
CD8_bin3	105	Rara	301.4	Literature ChIP-seq,98;ARCHS4 Coexpression,383;Enrichr Queries,492;ReMap ChIP-seq,140;GTEx Coexpression,394
CD8_bin3	109	Pou2f1	306.3	ARCHS4 Coexpression,736;Enrichr Queries,117;ReMap ChIP-seq,143;GTEx Coexpression,229	BCL2L11
CD8_bin3	110	Bcl6	306.8	Literature ChIP-seq,51;ARCHS4 Coexpression,595;Enrichr Queries,562;ReMap ChIP-seq,27;GTEx Coexpression,299	P2RX7,BCL2L11
CD8_bin3	114	Foxo1	309.6	Literature ChIP-seq,6;ARCHS4 Coexpression,1023;Enrichr Queries,36;ReMap ChIP-seq,209;GTEx Coexpression,274	BCL2L11,IZUMO1R
CD8_bin3	117	Rfx3	314.0	ARCHS4 Coexpression,509;Enrichr Queries,364;GTEx Coexpression,69
CD8_bin3	122	Rarg	318.8	Literature ChIP-seq,8;ARCHS4 Coexpression,570;Enrichr Queries,614;GTEx Coexpression,83	BCL2L11
CD8_bin3	127	Ikzf1	323.5	Literature ChIP-seq,152;ARCHS4 Coexpression,849;ENCODE ChIP-seq,66;Enrichr Queries,450;ReMap ChIP-seq,29;GTEx Coexpression,395	P2RX7
CD8_bin3	128	Myc	323.5	Literature ChIP-seq,61;ARCHS4 Coexpression,745;ENCODE ChIP-seq,4;Enrichr Queries,903;ReMap ChIP-seq,55;GTEx Coexpression,173	BCL2L11,IZUMO1R
CD8_bin3	129	Pbx4	323.7	ARCHS4 Coexpression,747;Enrichr Queries,211;GTEx Coexpression,13	BCL2L11
CD8_bin3	132	Hes1	328.8	ARCHS4 Coexpression,65;Enrichr Queries,884;ReMap ChIP-seq,287;GTEx Coexpression,79
CD8_bin3	135	Snai3	331.3	ARCHS4 Coexpression,88;Enrichr Queries,681;GTEx Coexpression,225
CD8_bin3	136	Tet3	331.7	ARCHS4 Coexpression,34;ReMap ChIP-seq,296;GTEx Coexpression,665	IZUMO1R
CD8_bin3	137	Bhlhe40	333.5	ARCHS4 Coexpression,486;ENCODE ChIP-seq,15;ReMap ChIP-seq,51;GTEx Coexpression,782	BCL2L11
CD8_bin3	138	Gata3	337.0	Literature ChIP-seq,81;ARCHS4 Coexpression,386;ENCODE ChIP-seq,19;Enrichr Queries,906;ReMap ChIP-seq,149;GTEx Coexpression,481	P2RX7
CD8_bin3	140	Tfe3	340.0	ARCHS4 Coexpression,248;Enrichr Queries,150;GTEx Coexpression,622
CD8_bin3	141	Ctcf	340.8	Literature ChIP-seq,110;ARCHS4 Coexpression,587;ENCODE ChIP-seq,12;Enrichr Queries,635;ReMap ChIP-seq,46;GTEx Coexpression,655	BCL2L11
CD8_bin3	145	Stat5a	342.5	Literature ChIP-seq,29;ARCHS4 Coexpression,533;ENCODE ChIP-seq,96;Enrichr Queries,740;ReMap ChIP-seq,84;GTEx Coexpression,573	P2RX7
CD8_bin3	146	Tcf7	342.8	Literature ChIP-seq,105;ARCHS4 Coexpression,983;Enrichr Queries,111;ReMap ChIP-seq,218;GTEx Coexpression,297	BCL2L11
CD8_bin3	147	Elk1	343.8	Literature ChIP-seq,125;ARCHS4 Coexpression,1294;ENCODE ChIP-seq,23;ReMap ChIP-seq,54;GTEx Coexpression,223	BCL2L11
CD8_bin3	148	Kdm2b	344.5	ARCHS4 Coexpression,374;GTEx Coexpression,315
CD8_bin3	151	Runx3	344.8	ARCHS4 Coexpression,645;ENCODE ChIP-seq,86;Enrichr Queries,198;ReMap ChIP-seq,213;GTEx Coexpression,582
CD8_bin3	157	Rreb1	350.3	ARCHS4 Coexpression,350;Enrichr Queries,85;GTEx Coexpression,616	BCL2L11
CD8_bin3	159	Runx1	356.4	Literature ChIP-seq,27;ARCHS4 Coexpression,286;Enrichr Queries,910;ReMap ChIP-seq,59;GTEx Coexpression,500	P2RX7
CD8_bin3	160	Batf3	358.0	ARCHS4 Coexpression,35;Enrichr Queries,737;GTEx Coexpression,302	BCL2L11
CD8_bin3	170	Fli1	364.8	Literature ChIP-seq,44;ARCHS4 Coexpression,145;ENCODE ChIP-seq,64;Enrichr Queries,855;ReMap ChIP-seq,52;GTEx Coexpression,1029	P2RX7
CD8_bin3	172	Smad1	365.6	Literature ChIP-seq,138;ARCHS4 Coexpression,907;Enrichr Queries,33;ReMap ChIP-seq,115;GTEx Coexpression,635	BCL2L11
CD8_bin3	173	Mbd1	365.7	ARCHS4 Coexpression,988;Enrichr Queries,73;GTEx Coexpression,36	BCL2L11
CD8_bin3	175	Dnmt1	366.0	ARCHS4 Coexpression,44;GTEx Coexpression,688	IZUMO1R
CD8_bin3	178	Stat3	369.2	Literature ChIP-seq,25;ARCHS4 Coexpression,654;ENCODE ChIP-seq,43;Enrichr Queries,895;ReMap ChIP-seq,36;GTEx Coexpression,562	IZUMO1R
CD8_bin3	180	Hoxb4	370.5	Literature ChIP-seq,104;ARCHS4 Coexpression,191;Enrichr Queries,730;GTEx Coexpression,457
CD8_bin3	184	Tcf20	374.7	ARCHS4 Coexpression,551;Enrichr Queries,358;GTEx Coexpression,215
CD8_bin3	185	Gtf3a	375.3	ARCHS4 Coexpression,106;Enrichr Queries,375;GTEx Coexpression,645
CD8_bin3	190	Rag1	379.3	ARCHS4 Coexpression,70;Enrichr Queries,346;GTEx Coexpression,722
CD8_bin3	193	Xbp1	380.5	ARCHS4 Coexpression,367;Enrichr Queries,788;ReMap ChIP-seq,206;GTEx Coexpression,161
CD8_bin3	194	Zfp30	380.7	ARCHS4 Coexpression,94;Enrichr Queries,674;GTEx Coexpression,374
CD8_bin3	196	Nr3c1	382.8	Literature ChIP-seq,117;ARCHS4 Coexpression,228;ENCODE ChIP-seq,83;Enrichr Queries,901;ReMap ChIP-seq,82;GTEx Coexpression,886
CD8_bin3	197	Foxk1	383.5	ARCHS4 Coexpression,813;Enrichr Queries,147;ReMap ChIP-seq,11;GTEx Coexpression,563	BCL2L11
CD8_bin3	199	Arid3a	384.8	ARCHS4 Coexpression,426;ENCODE ChIP-seq,57;Enrichr Queries,755;ReMap ChIP-seq,106;GTEx Coexpression,580
CD8_bin3	200	Mafb	385.5	ARCHS4 Coexpression,640;Enrichr Queries,631;ReMap ChIP-seq,76;GTEx Coexpression,195
CD8_bin3	202	Gfi1	386.0	ARCHS4 Coexpression,198;Enrichr Queries,223;GTEx Coexpression,737
CD8_bin3	205	Fos	387.2	ARCHS4 Coexpression,59;ENCODE ChIP-seq,42;Enrichr Queries,753;ReMap ChIP-seq,22;GTEx Coexpression,1060	P2RX7
CD8_bin3	208	Stat1	389.3	Literature ChIP-seq,132;ARCHS4 Coexpression,706;ENCODE ChIP-seq,58;Enrichr Queries,917;ReMap ChIP-seq,88;GTEx Coexpression,435
CD8_bin3	210	Phf21a	394.7	ARCHS4 Coexpression,604;Enrichr Queries,404;GTEx Coexpression,176
CD8_bin3	213	Sall2	396.0	ARCHS4 Coexpression,105;Enrichr Queries,982;GTEx Coexpression,101
CD8_bin3	218	Egr4	398.3	ARCHS4 Coexpression,473;Enrichr Queries,484;GTEx Coexpression,238
CD8_bin3	219	Pknox1	398.8	ARCHS4 Coexpression,795;Enrichr Queries,81;ReMap ChIP-seq,8;GTEx Coexpression,711	P2RX7,BCL2L11
CD8_bin3	221	E2f7	400.6	Literature ChIP-seq,160;ARCHS4 Coexpression,1017;Enrichr Queries,482;ReMap ChIP-seq,250;GTEx Coexpression,94
CD8_bin3	222	Eomes	400.8	Literature ChIP-seq,35;ARCHS4 Coexpression,659;Enrichr Queries,512;ReMap ChIP-seq,246;GTEx Coexpression,552	P2RX7
CD8_bin3	224	Ahr	401.0	Literature ChIP-seq,131;ARCHS4 Coexpression,476;Enrichr Queries,598;ReMap ChIP-seq,152;GTEx Coexpression,648
CD8_bin3	228	Zhx1	403.3	ARCHS4 Coexpression,173;Enrichr Queries,301;ReMap ChIP-seq,90;GTEx Coexpression,1049
CD8_bin3	229	Ikzf4	404.7	ARCHS4 Coexpression,739;Enrichr Queries,66;GTEx Coexpression,409	BCL2L11
CD8_bin3	231	Zbtb7b	406.0	ARCHS4 Coexpression,649;Enrichr Queries,126;GTEx Coexpression,443	BCL2L11
CD8_bin3	234	Smad3	408.4	Literature ChIP-seq,48;ARCHS4 Coexpression,840;Enrichr Queries,1045;ReMap ChIP-seq,72;GTEx Coexpression,37	BCL2L11
CD8_bin3	239	Etv3	411.3	ARCHS4 Coexpression,470;Enrichr Queries,135;GTEx Coexpression,629	BCL2L11
CD8_bin3	242	Prox1	412.3	ARCHS4 Coexpression,102;Enrichr Queries,937;ReMap ChIP-seq,229;GTEx Coexpression,381
CD8_bin3	243	Irf7	413.0	ARCHS4 Coexpression,229;Enrichr Queries,270;GTEx Coexpression,740
CD8_bin3	244	Prdm15	413.0	ARCHS4 Coexpression,1052;Enrichr Queries,131;GTEx Coexpression,56	BCL2L11
CD8_bin3	246	Nfkb1	414.0	ARCHS4 Coexpression,735;Enrichr Queries,263;ReMap ChIP-seq,92;GTEx Coexpression,566
CD8_bin3	247	Irf1	414.7	Literature ChIP-seq,143;ARCHS4 Coexpression,409;ENCODE ChIP-seq,41;Enrichr Queries,1235;ReMap ChIP-seq,173;GTEx Coexpression,487
CD8_bin3	248	Klf13	415.5	ARCHS4 Coexpression,883;Enrichr Queries,96;ReMap ChIP-seq,241;GTEx Coexpression,442	BCL2L11
CD8_bin3	250	Cebpb	416.5	Literature ChIP-seq,94;ARCHS4 Coexpression,732;ENCODE ChIP-seq,25;Enrichr Queries,825;ReMap ChIP-seq,164;GTEx Coexpression,659	BCL2L11
CD8_bin3	252	Elk4	418.2	ARCHS4 Coexpression,1041;ENCODE ChIP-seq,69;Enrichr Queries,87;ReMap ChIP-seq,226;GTEx Coexpression,668	BCL2L11
CD8_bin3	253	Foxj1	418.7	ARCHS4 Coexpression,458;Enrichr Queries,475;GTEx Coexpression,323
CD8_bin3	254	Plscr1	419.0	ARCHS4 Coexpression,593;GTEx Coexpression,245
CD8_bin3	257	Dot1l	419.7	ARCHS4 Coexpression,399;Enrichr Queries,185;GTEx Coexpression,675
CD8_bin3	258	Hhex	420.3	ARCHS4 Coexpression,974;Enrichr Queries,682;ReMap ChIP-seq,17;GTEx Coexpression,8	P2RX7,BCL2L11
CD8_bin3	263	Egr2	423.3	ARCHS4 Coexpression,534;Enrichr Queries,714;GTEx Coexpression,22
CD8_bin3	274	Sp4	429.4	ARCHS4 Coexpression,1297;ENCODE ChIP-seq,92;Enrichr Queries,77;ReMap ChIP-seq,71;GTEx Coexpression,610	BCL2L11
CD8_bin3	275	Nr2f6	429.8	ARCHS4 Coexpression,529;Enrichr Queries,497;ReMap ChIP-seq,184;GTEx Coexpression,509
CD8_bin3	280	Foxp1	430.4	Literature ChIP-seq,64;ARCHS4 Coexpression,1007;Enrichr Queries,752;ReMap ChIP-seq,101;GTEx Coexpression,228	BCL2L11
CD8_bin3	282	E2f2	431.7	ARCHS4 Coexpression,547;Enrichr Queries,385;GTEx Coexpression,363
CD8_bin3	285	Setdb1	433.8	Literature ChIP-seq,42;ARCHS4 Coexpression,794;ENCODE ChIP-seq,36;Enrichr Queries,683;ReMap ChIP-seq,15;GTEx Coexpression,1033	BCL2L11,IZUMO1R
CD8_bin3	286	Maf	434.3	ARCHS4 Coexpression,1429;Enrichr Queries,9;ReMap ChIP-seq,56;GTEx Coexpression,243	BCL2L11
CD8_bin3	287	Nfkb2	434.8	ARCHS4 Coexpression,630;Enrichr Queries,584;ReMap ChIP-seq,179;GTEx Coexpression,346
CD8_bin3	289	Satb1	436.5	ARCHS4 Coexpression,300;Enrichr Queries,384;ReMap ChIP-seq,283;GTEx Coexpression,779
CD8_bin3	296	Tfap4	442.8	ARCHS4 Coexpression,985;Enrichr Queries,427;ReMap ChIP-seq,69;GTEx Coexpression,290
CD8_bin3	298	Csrnp1	446.0	ARCHS4 Coexpression,96;GTEx Coexpression,796
CD8_bin3	300	Akna	448.0	ARCHS4 Coexpression,683;Enrichr Queries,176;GTEx Coexpression,485
CD8_bin3	301	Thyn1	448.5	ARCHS4 Coexpression,666;GTEx Coexpression,231
CD8_bin3	304	Nfatc2	450.3	ARCHS4 Coexpression,1248;Enrichr Queries,37;GTEx Coexpression,66	BCL2L11
CD8_bin3	313	Bhlhe41	455.5	ARCHS4 Coexpression,50;GTEx Coexpression,861	P2RX7
CD8_bin3	314	Ovol2	457.5	ARCHS4 Coexpression,235;Enrichr Queries,841;ReMap ChIP-seq,295;GTEx Coexpression,459
CD8_bin3	317	Egr3	458.7	ARCHS4 Coexpression,186;Enrichr Queries,637;GTEx Coexpression,553
CD8_bin3	321	Atf1	463.8	ARCHS4 Coexpression,1265;ENCODE ChIP-seq,22;Enrichr Queries,208;ReMap ChIP-seq,198;GTEx Coexpression,626	P2RX7
CD8_bin3	324	Irf5	464.3	ARCHS4 Coexpression,558;Enrichr Queries,182;GTEx Coexpression,653
CD8_bin3	326	Bach1	465.2	Literature ChIP-seq,34;ARCHS4 Coexpression,1181;ENCODE ChIP-seq,72;Enrichr Queries,35;ReMap ChIP-seq,67;GTEx Coexpression,1402	P2RX7,BCL2L11
CD8_bin3	333	Klf3	467.5	ARCHS4 Coexpression,1082;Enrichr Queries,104;ReMap ChIP-seq,228;GTEx Coexpression,456	BCL2L11
CD8_bin3	334	Ybx3	470.0	ARCHS4 Coexpression,125;GTEx Coexpression,815
CD8_bin3	337	Crem	471.4	Literature ChIP-seq,65;ARCHS4 Coexpression,763;Enrichr Queries,14;ReMap ChIP-seq,200;GTEx Coexpression,1315	BCL2L11
CD8_bin3	340	Hnf1a	472.7	ARCHS4 Coexpression,670;Enrichr Queries,485;GTEx Coexpression,263
CD8_bin3	347	Foxp3	475.3	Literature ChIP-seq,108;ARCHS4 Coexpression,887;Enrichr Queries,189;GTEx Coexpression,717
CD8_bin3	349	Sox13	477.5	ARCHS4 Coexpression,327;Enrichr Queries,612;ReMap ChIP-seq,21;GTEx Coexpression,950	BCL2L11
CD8_bin3	351	Pbx3	478.4	ARCHS4 Coexpression,256;ENCODE ChIP-seq,30;Enrichr Queries,875;ReMap ChIP-seq,176;GTEx Coexpression,1055	P2RX7
CD8_bin3	357	Tgif1	482.0	ARCHS4 Coexpression,884;Enrichr Queries,82;GTEx Coexpression,480	BCL2L11
CD8_bin3	358	Ncoa2	482.3	ARCHS4 Coexpression,910;Enrichr Queries,366;ReMap ChIP-seq,158;GTEx Coexpression,495
CD8_bin3	360	Rel	483.0	ARCHS4 Coexpression,1236;Enrichr Queries,123;GTEx Coexpression,90	BCL2L11
CD8_bin3	361	Tal1	483.7	Literature ChIP-seq,5;ARCHS4 Coexpression,1310;ENCODE ChIP-seq,5;Enrichr Queries,776;ReMap ChIP-seq,38;GTEx Coexpression,768	P2RX7,BCL2L11
CD8_bin3	364	Zfhx2	485.3	ARCHS4 Coexpression,339;Enrichr Queries,247;GTEx Coexpression,870
CD8_bin3	367	Foxn3	486.3	ARCHS4 Coexpression,405;Enrichr Queries,292;GTEx Coexpression,762
CD8_bin3	370	Ets1	487.8	Literature ChIP-seq,102;ARCHS4 Coexpression,1303;ENCODE ChIP-seq,1;Enrichr Queries,607;ReMap ChIP-seq,107;GTEx Coexpression,807	P2RX7,BCL2L11
CD8_bin3	374	Cdx1	489.7	ARCHS4 Coexpression,566;Enrichr Queries,549;GTEx Coexpression,354
CD8_bin3	375	Dzip1	490.0	ARCHS4 Coexpression,218;Enrichr Queries,615;GTEx Coexpression,637
CD8_bin3	378	Srf	492.0	Literature ChIP-seq,115;ARCHS4 Coexpression,546;ENCODE ChIP-seq,71;Enrichr Queries,643;ReMap ChIP-seq,153;GTEx Coexpression,1424
CD8_bin3	384	Creb1	496.2	Literature ChIP-seq,58;ARCHS4 Coexpression,1408;ENCODE ChIP-seq,78;Enrichr Queries,65;ReMap ChIP-seq,40;GTEx Coexpression,1328	BCL2L11
CD8_bin3	394	St18	500.3	ARCHS4 Coexpression,662;Enrichr Queries,764;GTEx Coexpression,75
CD8_bin3	395	Stat4	501.0	Literature ChIP-seq,2;ARCHS4 Coexpression,709;Enrichr Queries,725;GTEx Coexpression,568	P2RX7,BCL2L11
CD8_bin3	396	Ets2	501.8	Literature ChIP-seq,148;ARCHS4 Coexpression,784;Enrichr Queries,481;GTEx Coexpression,594
CD8_bin3	402	Relb	503.3	ARCHS4 Coexpression,369;Enrichr Queries,692;ReMap ChIP-seq,157;GTEx Coexpression,795
CD8_bin3	409	Bcl11b	508.0	Literature ChIP-seq,161;ARCHS4 Coexpression,1149;Enrichr Queries,528;GTEx Coexpression,194
CD8_bin3	413	Cebpa	511.8	Literature ChIP-seq,82;ARCHS4 Coexpression,1105;Enrichr Queries,739;ReMap ChIP-seq,141;GTEx Coexpression,492
CD8_bin3	417	Tbx21	513.3	ARCHS4 Coexpression,1170;Enrichr Queries,243;ReMap ChIP-seq,108;GTEx Coexpression,532
CD8_bin3	422	Mxd1	517.3	ARCHS4 Coexpression,1050;Enrichr Queries,78;GTEx Coexpression,424	BCL2L11
CD8_bin3	425	Zmat1	519.0	ARCHS4 Coexpression,156;Enrichr Queries,264;GTEx Coexpression,1137
CD8_bin3	428	Gatad2a	521.7	ARCHS4 Coexpression,61;Enrichr Queries,309;GTEx Coexpression,1195
CD8_bin3	429	Nfat5	521.7	ARCHS4 Coexpression,98;Enrichr Queries,601;GTEx Coexpression,866
CD8_bin3	435	Spib	527.0	ARCHS4 Coexpression,963;Enrichr Queries,209;ReMap ChIP-seq,242;GTEx Coexpression,694
CD8_bin3	439	Thap1	529.2	ARCHS4 Coexpression,698;ENCODE ChIP-seq,84;Enrichr Queries,1034;ReMap ChIP-seq,258;GTEx Coexpression,572
CD8_bin3	440	Scml4	530.0	ARCHS4 Coexpression,1031;Enrichr Queries,210;GTEx Coexpression,349
CD8_bin3	446	Atf5	531.7	ARCHS4 Coexpression,752;Enrichr Queries,587;GTEx Coexpression,256
CD8_bin3	447	Irf8	532.3	Literature ChIP-seq,137;ARCHS4 Coexpression,511;Enrichr Queries,1117;GTEx Coexpression,364
CD8_bin3	448	Tfcp2l1	532.3	ARCHS4 Coexpression,465;Enrichr Queries,1024;GTEx Coexpression,108
CD8_bin3	457	Hoxa7	537.7	ARCHS4 Coexpression,15;Enrichr Queries,920;GTEx Coexpression,678	IZUMO1R
CD8_bin3	458	Dach2	538.3	ARCHS4 Coexpression,296;Enrichr Queries,155;GTEx Coexpression,1164
CD8_bin3	462	Gtf2ird1	540.0	ARCHS4 Coexpression,275;GTEx Coexpression,805
CD8_bin3	470	Kmt2a	546.0	ARCHS4 Coexpression,667;ReMap ChIP-seq,18;GTEx Coexpression,953	BCL2L11
CD8_bin3	475	Zbtb11	547.0	ARCHS4 Coexpression,1177;Enrichr Queries,445;ReMap ChIP-seq,237;GTEx Coexpression,329
CD8_bin3	476	E2f8	548.0	ARCHS4 Coexpression,500;Enrichr Queries,814;GTEx Coexpression,330
CD8_bin3	477	Ascl2	548.3	ARCHS4 Coexpression,214;Enrichr Queries,394;GTEx Coexpression,1037
CD8_bin3	480	Gli1	549.8	Literature ChIP-seq,159;ARCHS4 Coexpression,326;Enrichr Queries,877;GTEx Coexpression,837
CD8_bin3	486	Pa2g4	552.5	ARCHS4 Coexpression,793;GTEx Coexpression,312
CD8_bin3	489	Zbtb2	554.0	ARCHS4 Coexpression,881;Enrichr Queries,763;GTEx Coexpression,18
CD8_bin3	491	Etv1	554.3	ARCHS4 Coexpression,1418;Enrichr Queries,673;ReMap ChIP-seq,81;GTEx Coexpression,45
CD8_bin3	492	Pbx1	554.5	Literature ChIP-seq,76;ARCHS4 Coexpression,379;Enrichr Queries,859;GTEx Coexpression,904
CD8_bin3	494	Lcorl	555.0	ARCHS4 Coexpression,1318;Enrichr Queries,183;GTEx Coexpression,164
CD8_bin3	497	Hivep1	557.3	ARCHS4 Coexpression,1056;Enrichr Queries,586;GTEx Coexpression,30
CD8_bin3	504	Rest	562.3	Literature ChIP-seq,77;ARCHS4 Coexpression,1619;ENCODE ChIP-seq,8;Enrichr Queries,1040;ReMap ChIP-seq,73;GTEx Coexpression,557	P2RX7
CD8_bin3	506	Etv5	564.0	ARCHS4 Coexpression,354;Enrichr Queries,569;GTEx Coexpression,769
CD8_bin3	509	Klf6	565.0	ARCHS4 Coexpression,613;Enrichr Queries,1052;ReMap ChIP-seq,168;GTEx Coexpression,427
CD8_bin3	512	Nr6a1	565.3	ARCHS4 Coexpression,805;Enrichr Queries,16;GTEx Coexpression,875	BCL2L11
CD8_bin3	514	Sox12	565.7	ARCHS4 Coexpression,81;Enrichr Queries,93;GTEx Coexpression,1523	BCL2L11
CD8_bin3	516	Fosl1	566.4	ARCHS4 Coexpression,1029;ENCODE ChIP-seq,106;Enrichr Queries,625;ReMap ChIP-seq,30;GTEx Coexpression,1042	P2RX7
CD8_bin3	521	Clock	568.6	Literature ChIP-seq,140;ARCHS4 Coexpression,867;Enrichr Queries,217;ReMap ChIP-seq,178;GTEx Coexpression,1441
CD8_bin3	522	Jund	568.8	Literature ChIP-seq,84;ARCHS4 Coexpression,1024;ENCODE ChIP-seq,33;Enrichr Queries,963;ReMap ChIP-seq,119;GTEx Coexpression,1190	BCL2L11
CD8_bin3	523	Eea1	569.7	ARCHS4 Coexpression,903;Enrichr Queries,402;GTEx Coexpression,404
CD8_bin3	530	Stat5b	574.0	ARCHS4 Coexpression,1238;Enrichr Queries,461;ReMap ChIP-seq,49;GTEx Coexpression,548
CD8_bin3	531	Hmgn3	574.5	ARCHS4 Coexpression,730;ENCODE ChIP-seq,68;ReMap ChIP-seq,212;GTEx Coexpression,1288
CD8_bin3	540	Hivep3	577.3	ARCHS4 Coexpression,33;Enrichr Queries,803;GTEx Coexpression,896	P2RX7
CD8_bin3	557	Sp140	589.0	ARCHS4 Coexpression,1207;Enrichr Queries,192;GTEx Coexpression,368
CD8_bin3	559	Egr1	589.3	Literature ChIP-seq,67;ARCHS4 Coexpression,1172;ENCODE ChIP-seq,44;Enrichr Queries,490;ReMap ChIP-seq,239;GTEx Coexpression,1524
CD8_bin3	567	Zbtb7a	594.4	ARCHS4 Coexpression,1360;ENCODE ChIP-seq,76;Enrichr Queries,748;ReMap ChIP-seq,134;GTEx Coexpression,654
CD8_bin3	570	Mbd4	596.6	ARCHS4 Coexpression,1033;ENCODE ChIP-seq,82;Enrichr Queries,699;ReMap ChIP-seq,243;GTEx Coexpression,926
CD8_bin3	571	Tcf4	596.8	Literature ChIP-seq,68;ARCHS4 Coexpression,976;Enrichr Queries,519;ReMap ChIP-seq,273;GTEx Coexpression,1148
CD8_bin3	579	Spic	602.3	ARCHS4 Coexpression,791;Enrichr Queries,365;GTEx Coexpression,651
CD8_bin3	585	Nr4a2	603.5	Literature ChIP-seq,151;ARCHS4 Coexpression,398;Enrichr Queries,772;GTEx Coexpression,1093
CD8_bin3	589	Rfx7	607.7	ARCHS4 Coexpression,768;Enrichr Queries,299;GTEx Coexpression,756
CD8_bin3	590	Zfp62	608.7	ARCHS4 Coexpression,1480;Enrichr Queries,75;GTEx Coexpression,271	BCL2L11
CD8_bin3	594	Baz2b	609.7	ARCHS4 Coexpression,729;Enrichr Queries,278;GTEx Coexpression,822
CD8_bin3	596	Zkscan3	610.3	ARCHS4 Coexpression,1441;Enrichr Queries,219;GTEx Coexpression,171
CD8_bin3	602	Junb	613.5	ARCHS4 Coexpression,979;Enrichr Queries,639;ReMap ChIP-seq,204;GTEx Coexpression,632
CD8_bin3	604	Pou3f1	615.8	Literature ChIP-seq,92;ARCHS4 Coexpression,617;Enrichr Queries,1228;GTEx Coexpression,526
CD8_bin3	650	Elk3	643.5	Literature ChIP-seq,79;ARCHS4 Coexpression,423;Enrichr Queries,535;GTEx Coexpression,1537
CD8_bin3	651	Mef2c	644.6	ARCHS4 Coexpression,1012;ENCODE ChIP-seq,117;Enrichr Queries,1268;ReMap ChIP-seq,14;GTEx Coexpression,812	BCL2L11
CD8_bin3	655	Aebp1	646.5	ARCHS4 Coexpression,1288;GTEx Coexpression,5	IZUMO1R
CD8_bin3	657	Zeb2	647.0	ARCHS4 Coexpression,40;Enrichr Queries,843;ReMap ChIP-seq,216;GTEx Coexpression,1489	P2RX7
CD8_bin3	667	Sp100	654.0	ARCHS4 Coexpression,1040;Enrichr Queries,768;GTEx Coexpression,154
CD8_bin3	668	Elf4	654.3	ARCHS4 Coexpression,574;Enrichr Queries,720;GTEx Coexpression,669
CD8_bin3	677	Gtf2ird2	658.0	ARCHS4 Coexpression,919;Enrichr Queries,122;GTEx Coexpression,933	BCL2L11
CD8_bin3	679	Epas1	658.5	ARCHS4 Coexpression,1162;Enrichr Queries,956;ReMap ChIP-seq,199;GTEx Coexpression,317
CD8_bin3	687	Nfatc3	661.3	ARCHS4 Coexpression,845;Enrichr Queries,290;GTEx Coexpression,849
CD8_bin3	708	Zc3h8	668.8	ARCHS4 Coexpression,1226;Enrichr Queries,985;ReMap ChIP-seq,10;GTEx Coexpression,454	BCL2L11
CD8_bin3	709	Zfpm1	669.3	ARCHS4 Coexpression,1083;Enrichr Queries,434;GTEx Coexpression,491
CD8_bin3	711	Zeb1	669.8	ARCHS4 Coexpression,549;ENCODE ChIP-seq,104;Enrichr Queries,1067;ReMap ChIP-seq,24;GTEx Coexpression,1605	BCL2L11
CD8_bin3	713	Patz1	671.7	ARCHS4 Coexpression,424;Enrichr Queries,43;GTEx Coexpression,1548	BCL2L11
CD8_bin3	719	Tcf12	673.4	ARCHS4 Coexpression,1120;ENCODE ChIP-seq,97;Enrichr Queries,381;ReMap ChIP-seq,170;GTEx Coexpression,1599
CD8_bin3	726	Tet2	675.5	ARCHS4 Coexpression,1047;GTEx Coexpression,304
CD8_bin3	730	Mafg	677.0	ARCHS4 Coexpression,772;Enrichr Queries,487;ReMap ChIP-seq,220;GTEx Coexpression,1229
CD8_bin3	732	Tcf7l2	678.8	Literature ChIP-seq,135;ARCHS4 Coexpression,1454;ENCODE ChIP-seq,45;Enrichr Queries,979;ReMap ChIP-seq,128;GTEx Coexpression,1332
CD8_bin3	752	Jun	689.2	Literature ChIP-seq,85;ARCHS4 Coexpression,1556;ENCODE ChIP-seq,40;Enrichr Queries,1006;ReMap ChIP-seq,91;GTEx Coexpression,1357	P2RX7
CD8_bin3	753	Ddit3	690.3	ARCHS4 Coexpression,1202;Enrichr Queries,766;GTEx Coexpression,103
CD8_bin3	755	Ltf	691.0	ARCHS4 Coexpression,542;GTEx Coexpression,840
CD8_bin3	759	Nfic	695.2	ARCHS4 Coexpression,1344;ENCODE ChIP-seq,91;Enrichr Queries,876;ReMap ChIP-seq,210;GTEx Coexpression,955
CD8_bin3	772	Dbp	699.0	ARCHS4 Coexpression,733;Enrichr Queries,925;GTEx Coexpression,439
CD8_bin3	773	Mxd4	699.3	ARCHS4 Coexpression,1406;Enrichr Queries,672;GTEx Coexpression,20
CD8_bin3	775	Zfhx3	700.0	ARCHS4 Coexpression,602;Enrichr Queries,647;GTEx Coexpression,851
CD8_bin3	780	Foxn2	703.7	ARCHS4 Coexpression,1547;Enrichr Queries,238;GTEx Coexpression,326
CD8_bin3	809	Pitx2	718.3	ARCHS4 Coexpression,708;Enrichr Queries,697;GTEx Coexpression,750
CD8_bin3	811	Hoxb3	718.7	ARCHS4 Coexpression,575;Enrichr Queries,1185;GTEx Coexpression,396
CD8_bin3	817	Arid5b	721.0	ARCHS4 Coexpression,952;Enrichr Queries,974;GTEx Coexpression,237
CD8_bin3	819	Aebp2	721.7	ARCHS4 Coexpression,1322;Enrichr Queries,10;GTEx Coexpression,833	BCL2L11
CD8_bin3	835	Mybl1	730.3	Literature ChIP-seq,153;ARCHS4 Coexpression,1446;Enrichr Queries,988;GTEx Coexpression,334
CD8_bin3	837	Irf9	730.8	ARCHS4 Coexpression,250;Enrichr Queries,1360;ReMap ChIP-seq,256;GTEx Coexpression,1057
CD8_bin3	838	Setbp1	731.7	ARCHS4 Coexpression,471;Enrichr Queries,260;GTEx Coexpression,1464
CD8_bin3	843	Zbtb4	732.7	ARCHS4 Coexpression,1469;Enrichr Queries,526;GTEx Coexpression,203
CD8_bin3	847	Stat2	734.8	ARCHS4 Coexpression,792;ENCODE ChIP-seq,115;Enrichr Queries,1273;ReMap ChIP-seq,233;GTEx Coexpression,1261
CD8_bin3	849	Nme2	735.3	ARCHS4 Coexpression,664;ReMap ChIP-seq,183;GTEx Coexpression,1359
CD8_bin3	855	Rora	737.7	ARCHS4 Coexpression,852;Enrichr Queries,1076;GTEx Coexpression,285
CD8_bin3	874	Zbtb37	750.3	ARCHS4 Coexpression,982;Enrichr Queries,95;GTEx Coexpression,1174	BCL2L11
CD8_bin3	881	Plagl1	752.7	ARCHS4 Coexpression,393;Enrichr Queries,983;GTEx Coexpression,882
CD8_bin3	884	Mysm1	753.3	ARCHS4 Coexpression,1184;Enrichr Queries,690;GTEx Coexpression,386
CD8_bin3	887	Klf9	754.8	ARCHS4 Coexpression,1623;Enrichr Queries,628;ReMap ChIP-seq,208;GTEx Coexpression,560
CD8_bin3	894	Dmrta2	757.7	ARCHS4 Coexpression,382;Enrichr Queries,1128;GTEx Coexpression,763
CD8_bin3	895	Nr4a1	758.0	ARCHS4 Coexpression,1042;Enrichr Queries,606;ReMap ChIP-seq,120;GTEx Coexpression,1264
CD8_bin3	899	Pcgf6	760.7	ARCHS4 Coexpression,1219;Enrichr Queries,440;GTEx Coexpression,623
CD8_bin3	903	Rorc	762.0	ARCHS4 Coexpression,815;Enrichr Queries,780;GTEx Coexpression,691
CD8_bin3	909	Klf2	765.3	Literature ChIP-seq,156;ARCHS4 Coexpression,1230;Enrichr Queries,754;GTEx Coexpression,921
CD8_bin3	923	Pou4f1	769.0	ARCHS4 Coexpression,153;Enrichr Queries,1139;GTEx Coexpression,1015
CD8_bin3	926	Drap1	770.3	ARCHS4 Coexpression,342;Enrichr Queries,1029;GTEx Coexpression,940
CD8_bin3	938	Klf10	776.7	ARCHS4 Coexpression,835;Enrichr Queries,818;GTEx Coexpression,677
CD8_bin3	940	Ybx1	778.0	ARCHS4 Coexpression,721;Enrichr Queries,336;GTEx Coexpression,1277
CD8_bin3	944	Rlf	780.0	ARCHS4 Coexpression,1594;Enrichr Queries,207;GTEx Coexpression,539
CD8_bin3	949	Zfp92	782.3	ARCHS4 Coexpression,944;Enrichr Queries,363;GTEx Coexpression,1040
CD8_bin3	954	Prmt3	785.3	ARCHS4 Coexpression,948;Enrichr Queries,439;GTEx Coexpression,969
CD8_bin3	986	Zbtb38	804.7	ARCHS4 Coexpression,78;Enrichr Queries,1073;GTEx Coexpression,1263
CD8_bin3	994	Zbtb41	808.7	ARCHS4 Coexpression,1505;Enrichr Queries,418;GTEx Coexpression,503
CD8_bin3	1006	Klf8	815.3	ARCHS4 Coexpression,1044;Enrichr Queries,996;GTEx Coexpression,406
CD8_bin3	1011	Ar	818.6	Literature ChIP-seq,63;ARCHS4 Coexpression,1431;Enrichr Queries,1118;ReMap ChIP-seq,162;GTEx Coexpression,1319	BCL2L11
CD8_bin3	1012	Ahctf1	819.3	ARCHS4 Coexpression,1249;Enrichr Queries,411;GTEx Coexpression,798
CD8_bin3	1017	Tet1	823.7	Literature ChIP-seq,45;ARCHS4 Coexpression,1183;GTEx Coexpression,1243	BCL2L11
CD8_bin3	1023	Arid3b	828.0	ARCHS4 Coexpression,467;GTEx Coexpression,1189
CD8_bin3	1026	Creb3l4	829.7	ARCHS4 Coexpression,355;Enrichr Queries,627;GTEx Coexpression,1507
CD8_bin3	1063	Zscan18	849.7	ARCHS4 Coexpression,1508;Enrichr Queries,470;GTEx Coexpression,571
CD8_bin3	1079	Ahdc1	857.0	ARCHS4 Coexpression,1500;Enrichr Queries,654;GTEx Coexpression,417
CD8_bin3	1082	Scmh1	859.0	ARCHS4 Coexpression,373;GTEx Coexpression,1345
CD8_bin3	1083	Prdm16	859.3	Literature ChIP-seq,154;ARCHS4 Coexpression,717;Enrichr Queries,1189;GTEx Coexpression,1377
CD8_bin3	1090	Zbtb1	863.0	ARCHS4 Coexpression,1118;Enrichr Queries,360;GTEx Coexpression,1111
CD8_bin3	1096	Sp110	865.7	ARCHS4 Coexpression,1070;Enrichr Queries,1308;GTEx Coexpression,219
CD8_bin3	1101	Six4	870.3	ARCHS4 Coexpression,436;Enrichr Queries,1017;GTEx Coexpression,1158
CD8_bin3	1105	Batf2	872.0	ARCHS4 Coexpression,219;Enrichr Queries,1218;GTEx Coexpression,1179
CD8_bin3	1106	Lef1	875.3	ARCHS4 Coexpression,1201;Enrichr Queries,1087;ReMap ChIP-seq,284;GTEx Coexpression,929
CD8_bin3	1109	Rbsn	876.5	ARCHS4 Coexpression,474;GTEx Coexpression,1279
CD8_bin3	1116	Klf7	881.7	ARCHS4 Coexpression,477;Enrichr Queries,728;GTEx Coexpression,1440
CD8_bin3	1125	Tshz1	885.3	ARCHS4 Coexpression,1558;Enrichr Queries,1072;GTEx Coexpression,26
CD8_bin3	1126	Nfix	887.0	ARCHS4 Coexpression,1317;Enrichr Queries,854;GTEx Coexpression,490
CD8_bin3	1129	Tfdp2	888.7	ARCHS4 Coexpression,1091;Enrichr Queries,49;GTEx Coexpression,1526	BCL2L11
CD8_bin3	1139	Aire	895.0	ARCHS4 Coexpression,132;Enrichr Queries,1179;GTEx Coexpression,1374
CD8_bin3	1159	Foxf1	904.3	ARCHS4 Coexpression,1330;Enrichr Queries,1033;GTEx Coexpression,350
CD8_bin3	1168	Ttf1	910.0	ARCHS4 Coexpression,1180;GTEx Coexpression,640
CD8_bin3	1169	Hlf	910.0	ARCHS4 Coexpression,1043;Enrichr Queries,857;GTEx Coexpression,830
CD8_bin3	1172	Hivep2	912.3	ARCHS4 Coexpression,996;Enrichr Queries,1031;GTEx Coexpression,710
CD8_bin3	1177	Tbx19	915.3	ARCHS4 Coexpression,1115;Enrichr Queries,545;GTEx Coexpression,1086
CD8_bin3	1196	Champ1	926.5	ARCHS4 Coexpression,718;GTEx Coexpression,1135
CD8_bin3	1209	Phf20	933.0	ARCHS4 Coexpression,1389;Enrichr Queries,225;GTEx Coexpression,1185
CD8_bin3	1211	Scx	937.0	ARCHS4 Coexpression,937
CD8_bin3	1224	Cxxc5	943.5	ARCHS4 Coexpression,1336;GTEx Coexpression,551
CD8_bin3	1226	Zbtb26	944.3	ARCHS4 Coexpression,1125;Enrichr Queries,367;GTEx Coexpression,1341
CD8_bin3	1239	Hoxa2	951.5	Literature ChIP-seq,162;ARCHS4 Coexpression,1151;Enrichr Queries,1207;GTEx Coexpression,1286
CD8_bin3	1243	Trps1	954.0	ARCHS4 Coexpression,1493;Enrichr Queries,561;GTEx Coexpression,808
CD8_bin3	1249	Skil	957.3	ARCHS4 Coexpression,1427;Enrichr Queries,79;GTEx Coexpression,1366	BCL2L11
CD8_bin3	1254	Nr1d1	963.7	ARCHS4 Coexpression,1452;Enrichr Queries,911;GTEx Coexpression,528
CD8_bin3	1264	Zbtb44	972.7	ARCHS4 Coexpression,1261;Enrichr Queries,433;GTEx Coexpression,1224
CD8_bin3	1265	Sox4	973.0	ARCHS4 Coexpression,911;Enrichr Queries,573;GTEx Coexpression,1435
CD8_bin3	1279	Tead3	981.0	ARCHS4 Coexpression,854;Enrichr Queries,927;GTEx Coexpression,1162
CD8_bin3	1292	Ikzf3	986.3	ARCHS4 Coexpression,872;Enrichr Queries,831;GTEx Coexpression,1256
CD8_bin3	1301	Thra	993.0	Literature ChIP-seq,150;ARCHS4 Coexpression,1580;Enrichr Queries,936;GTEx Coexpression,1306
CD8_bin3	1305	Pknox2	995.7	ARCHS4 Coexpression,605;Enrichr Queries,1113;GTEx Coexpression,1269
CD8_bin3	1326	Zscan26	1007.0	ARCHS4 Coexpression,1290;GTEx Coexpression,723
CD8_bin3	1327	Tsc22d1	1007.0	ARCHS4 Coexpression,1111;Enrichr Queries,1013;GTEx Coexpression,897
CD8_bin3	1336	Sgsm2	1014.0	ARCHS4 Coexpression,1409;GTEx Coexpression,618
CD8_bin3	1348	Fosb	1025.0	ARCHS4 Coexpression,1196;Enrichr Queries,717;GTEx Coexpression,1161
CD8_bin3	1355	Carf	1028.0	ARCHS4 Coexpression,1003;GTEx Coexpression,1052
CD8_bin3	1362	Pax7	1033.0	ARCHS4 Coexpression,802;Enrichr Queries,1097;GTEx Coexpression,1201
CD8_bin3	1377	Crebl2	1045.0	ARCHS4 Coexpression,1353;Enrichr Queries,281;GTEx Coexpression,1501
CD8_bin3	1387	Alx4	1051.0	ARCHS4 Coexpression,900;Enrichr Queries,1265;GTEx Coexpression,987
CD8_bin3	1389	Atoh8	1052.0	ARCHS4 Coexpression,1496;Enrichr Queries,968;GTEx Coexpression,692
CD8_bin3	1391	Tbr1	1053.0	ARCHS4 Coexpression,1102;Enrichr Queries,662;GTEx Coexpression,1395
CD8_bin3	1395	Spen	1055.0	ARCHS4 Coexpression,913;GTEx Coexpression,1197
CD8_bin3	1414	Tcf7l1	1077.0	ARCHS4 Coexpression,618;Enrichr Queries,1075;GTEx Coexpression,1539
CD8_bin3	1429	Foxp4	1095.0	ARCHS4 Coexpression,1244;Enrichr Queries,691;GTEx Coexpression,1351
CD8_bin3	1452	Nfia	1115.0	ARCHS4 Coexpression,1211;Enrichr Queries,990;GTEx Coexpression,1143
CD8_bin3	1460	Barhl1	1120.0	ARCHS4 Coexpression,1524;Enrichr Queries,1247;GTEx Coexpression,589
CD8_bin3	1479	Creb3l2	1138.0	ARCHS4 Coexpression,822;Enrichr Queries,1042;GTEx Coexpression,1549
CD8_bin3	1500	Sox5	1154.0	ARCHS4 Coexpression,1281;Enrichr Queries,577;GTEx Coexpression,1603
CD8_bin3	1510	Mga	1169.0	ARCHS4 Coexpression,1488;Enrichr Queries,605;GTEx Coexpression,1414
CD8_bin3	1520	Sall3	1176.0	ARCHS4 Coexpression,861;Enrichr Queries,1213;GTEx Coexpression,1455
CD8_bin3	1539	Meis3	1204.0	ARCHS4 Coexpression,1577;Enrichr Queries,756;GTEx Coexpression,1278
CD8_bin3	1541	Zbtb20	1207.0	ARCHS4 Coexpression,1163;Enrichr Queries,923;GTEx Coexpression,1535
CD8_bin3	1565	Bbx	1243.0	ARCHS4 Coexpression,1584;Enrichr Queries,871;GTEx Coexpression,1275
CD8_bin3	1567	Mzf1	1256.0	ARCHS4 Coexpression,1114;Enrichr Queries,1065;GTEx Coexpression,1589
CD8_bin3	1569	Tshz2	1266.0	ARCHS4 Coexpression,1246;Enrichr Queries,1047;GTEx Coexpression,1506
CD8_bin3	1576	Hey1	1284.0	ARCHS4 Coexpression,1410;Enrichr Queries,894;GTEx Coexpression,1547
CD8_bin3	1598	Mkx	1334.0	ARCHS4 Coexpression,1516;Enrichr Queries,890;GTEx Coexpression,1597
CD8_bin3	1599	Ski	1345.0	ARCHS4 Coexpression,1453;GTEx Coexpression,1236
CD8_bin3	1602	Topors	1350.0	ARCHS4 Coexpression,1395;GTEx Coexpression,1304
CD8_bin3	1606	Cenpb	1365.0	ARCHS4 Coexpression,1459;Enrichr Queries,1125;GTEx Coexpression,1510
CD8_bin3	1627	Nacc2	1510.0	ARCHS4 Coexpression,1504;GTEx Coexpression,1515
CD8_bin3	1631	L3mbtl3	1526.0	ARCHS4 Coexpression,1601;GTEx Coexpression,1450

## Sheet: CD8_bin4
Query Name	Rank	TF	Score	Library	Overlapping_Genes
CD8_bin4	2	Csrnp1	45.5	ARCHS4 Coexpression,59;GTEx Coexpression,32	KLF2
CD8_bin4	3	Arid5a	48.0	ARCHS4 Coexpression,74;GTEx Coexpression,22	KLF2
CD8_bin4	4	Jun	58.17	Literature ChIP-seq,19;ARCHS4 Coexpression,12;ENCODE ChIP-seq,18;Enrichr Queries,175;ReMap ChIP-seq,119;GTEx Coexpression,6	P2RX7,SPSB1,TESC,KLF2
CD8_bin4	5	Jund	69.17	Literature ChIP-seq,20;ARCHS4 Coexpression,32;ENCODE ChIP-seq,43;Enrichr Queries,158;ReMap ChIP-seq,144;GTEx Coexpression,18	TESC,KLF2
CD8_bin4	6	Fosl2	73.6	ARCHS4 Coexpression,71;ENCODE ChIP-seq,99;Enrichr Queries,32;ReMap ChIP-seq,52;GTEx Coexpression,114	SPSB1,KLF2
CD8_bin4	10	Klf6	91.5	ARCHS4 Coexpression,108;Enrichr Queries,192;ReMap ChIP-seq,40;GTEx Coexpression,26	SPSB1,KLF2
CD8_bin4	12	Nfatc1	98.8	ARCHS4 Coexpression,120;ENCODE ChIP-seq,93;Enrichr Queries,17;ReMap ChIP-seq,109;GTEx Coexpression,155	SPSB1,KLF2
CD8_bin4	13	Hhex	100.0	ARCHS4 Coexpression,27;Enrichr Queries,278;ReMap ChIP-seq,34;GTEx Coexpression,61	P2RX7,TESC,KLF2
CD8_bin4	14	Fos	101.8	ARCHS4 Coexpression,125;ENCODE ChIP-seq,47;Enrichr Queries,314;ReMap ChIP-seq,7;GTEx Coexpression,16	P2RX7,SPSB1,KLF2
CD8_bin4	16	Snai3	110.3	ARCHS4 Coexpression,58;Enrichr Queries,30;GTEx Coexpression,243	TESC,KLF2
CD8_bin4	18	Fosb	118.3	ARCHS4 Coexpression,46;Enrichr Queries,292;GTEx Coexpression,17	KLF2
CD8_bin4	20	Foxo1	123.6	Literature ChIP-seq,74;ARCHS4 Coexpression,31;Enrichr Queries,191;ReMap ChIP-seq,31;GTEx Coexpression,291	SPSB1,KLF2
CD8_bin4	21	Klf9	128.5	ARCHS4 Coexpression,6;Enrichr Queries,262;ReMap ChIP-seq,218;GTEx Coexpression,28	SPSB1,KLF2
CD8_bin4	25	Junb	135.0	ARCHS4 Coexpression,28;Enrichr Queries,266;ReMap ChIP-seq,215;GTEx Coexpression,31	KLF2
CD8_bin4	28	Pou2f2	145.0	ARCHS4 Coexpression,87;ENCODE ChIP-seq,19;Enrichr Queries,398;ReMap ChIP-seq,168;GTEx Coexpression,53	TESC,KLF2
CD8_bin4	29	Bcl6	147.2	Literature ChIP-seq,21;ARCHS4 Coexpression,105;Enrichr Queries,238;ReMap ChIP-seq,56;GTEx Coexpression,316	P2RX7,KLF2
CD8_bin4	32	Bcl11b	160.0	Literature ChIP-seq,161;ARCHS4 Coexpression,42;Enrichr Queries,225;GTEx Coexpression,212	TESC,KLF2
CD8_bin4	34	Hes1	162.3	ARCHS4 Coexpression,131;Enrichr Queries,132;ReMap ChIP-seq,287;GTEx Coexpression,99	KLF2
CD8_bin4	36	Irf1	168.5	Literature ChIP-seq,145;ARCHS4 Coexpression,89;ENCODE ChIP-seq,20;Enrichr Queries,66;ReMap ChIP-seq,187;GTEx Coexpression,504	SPSB1,TESC,KLF2
CD8_bin4	43	Tcf7	190.4	Literature ChIP-seq,11;ARCHS4 Coexpression,29;Enrichr Queries,371;ReMap ChIP-seq,227;GTEx Coexpression,314	SPSB1,TESC,KLF2
CD8_bin4	44	Kdm5b	194.0	Literature ChIP-seq,86;ARCHS4 Coexpression,724;ENCODE ChIP-seq,5;ReMap ChIP-seq,121;GTEx Coexpression,34	SPSB1,KLF2
CD8_bin4	45	Rara	195.8	Literature ChIP-seq,106;ARCHS4 Coexpression,86;Enrichr Queries,213;ReMap ChIP-seq,162;GTEx Coexpression,412	KLF2
CD8_bin4	50	Myb	205.3	Literature ChIP-seq,124;ARCHS4 Coexpression,198;ENCODE ChIP-seq,110;Enrichr Queries,240;ReMap ChIP-seq,75;GTEx Coexpression,485	KLF2
CD8_bin4	52	Myc	216.3	Literature ChIP-seq,79;ARCHS4 Coexpression,774;ENCODE ChIP-seq,27;Enrichr Queries,139;ReMap ChIP-seq,88;GTEx Coexpression,191	SPSB1,KLF2
CD8_bin4	56	Ets1	219.7	Literature ChIP-seq,111;ARCHS4 Coexpression,57;ENCODE ChIP-seq,24;Enrichr Queries,254;ReMap ChIP-seq,53;GTEx Coexpression,819	P2RX7,KLF2
CD8_bin4	60	Bach2	225.5	ARCHS4 Coexpression,341;Enrichr Queries,146;ReMap ChIP-seq,27;GTEx Coexpression,388	KLF2
CD8_bin4	62	Ikzf1	229.5	Literature ChIP-seq,153;ARCHS4 Coexpression,15;ENCODE ChIP-seq,39;Enrichr Queries,697;ReMap ChIP-seq,60;GTEx Coexpression,413	P2RX7,TESC,KLF2
CD8_bin4	63	Nr1d1	231.3	ARCHS4 Coexpression,10;Enrichr Queries,140;GTEx Coexpression,544	SPSB1,KLF2
CD8_bin4	64	Fli1	232.2	Literature ChIP-seq,12;ARCHS4 Coexpression,64;ENCODE ChIP-seq,72;Enrichr Queries,123;ReMap ChIP-seq,85;GTEx Coexpression,1037	P2RX7,SPSB1,TESC,KLF2
CD8_bin4	71	Bhlhe40	252.3	ARCHS4 Coexpression,98;ENCODE ChIP-seq,32;ReMap ChIP-seq,84;GTEx Coexpression,795	SPSB1
CD8_bin4	75	Irf4	254.2	ARCHS4 Coexpression,622;ENCODE ChIP-seq,84;Enrichr Queries,397;ReMap ChIP-seq,117;GTEx Coexpression,51	KLF2
CD8_bin4	81	Etv3	260.7	ARCHS4 Coexpression,97;Enrichr Queries,42;GTEx Coexpression,643	SPSB1,KLF2
CD8_bin4	82	Egr4	262.3	ARCHS4 Coexpression,512;Enrichr Queries,20;GTEx Coexpression,255	TESC,KLF2
CD8_bin4	83	Mxd1	263.0	ARCHS4 Coexpression,35;Enrichr Queries,312;GTEx Coexpression,442	KLF2
CD8_bin4	86	Tbx21	266.5	ARCHS4 Coexpression,44;Enrichr Queries,420;ReMap ChIP-seq,54;GTEx Coexpression,548	KLF2
CD8_bin4	87	Nfe2l2	267.4	Literature ChIP-seq,28;ARCHS4 Coexpression,79;Enrichr Queries,1056;ReMap ChIP-seq,68;GTEx Coexpression,106	SPSB1
CD8_bin4	88	Eomes	268.2	Literature ChIP-seq,44;ARCHS4 Coexpression,687;Enrichr Queries,22;ReMap ChIP-seq,19;GTEx Coexpression,569	TESC,KLF2
CD8_bin4	90	Mtf1	269.5	ARCHS4 Coexpression,446;GTEx Coexpression,93
CD8_bin4	91	Scml4	269.7	ARCHS4 Coexpression,34;Enrichr Queries,409;GTEx Coexpression,366	KLF2
CD8_bin4	92	Klf13	270.0	ARCHS4 Coexpression,19;Enrichr Queries,353;ReMap ChIP-seq,249;GTEx Coexpression,459	KLF2
CD8_bin4	93	Ets2	272.0	Literature ChIP-seq,149;ARCHS4 Coexpression,123;Enrichr Queries,208;GTEx Coexpression,608	SPSB1,KLF2
CD8_bin4	96	Klf7	274.3	ARCHS4 Coexpression,516;Enrichr Queries,298;GTEx Coexpression,9	KLF2
CD8_bin4	99	Zfp30	275.3	ARCHS4 Coexpression,159;Enrichr Queries,276;GTEx Coexpression,391	KLF2
CD8_bin4	100	Pcgf2	276.0	ARCHS4 Coexpression,378;ReMap ChIP-seq,174
CD8_bin4	101	Klf3	277.8	ARCHS4 Coexpression,39;Enrichr Queries,363;ReMap ChIP-seq,236;GTEx Coexpression,473	KLF2
CD8_bin4	102	Rarg	278.5	Literature ChIP-seq,144;ARCHS4 Coexpression,607;Enrichr Queries,260;GTEx Coexpression,103	KLF2
CD8_bin4	103	Cebpb	282.0	Literature ChIP-seq,70;ARCHS4 Coexpression,760;ENCODE ChIP-seq,41;Enrichr Queries,111;ReMap ChIP-seq,38;GTEx Coexpression,672	SPSB1,KLF2
CD8_bin4	105	Hoxb4	284.5	Literature ChIP-seq,112;ARCHS4 Coexpression,252;Enrichr Queries,300;GTEx Coexpression,474	KLF2
CD8_bin4	107	Egr1	285.5	Literature ChIP-seq,43;ARCHS4 Coexpression,1183;ENCODE ChIP-seq,25;Enrichr Queries,212;ReMap ChIP-seq,247;GTEx Coexpression,3	SPSB1,TESC,KLF2
CD8_bin4	108	Runx3	285.6	ARCHS4 Coexpression,113;ENCODE ChIP-seq,89;Enrichr Queries,407;ReMap ChIP-seq,222;GTEx Coexpression,597	KLF2
CD8_bin4	109	Zbtb32	286.3	ARCHS4 Coexpression,242;Enrichr Queries,389;GTEx Coexpression,228	KLF2
CD8_bin4	111	Stat5a	288.3	Literature ChIP-seq,50;ARCHS4 Coexpression,573;ENCODE ChIP-seq,100;Enrichr Queries,306;ReMap ChIP-seq,113;GTEx Coexpression,588	P2RX7,KLF2
CD8_bin4	114	Grhl2	289.6	Literature ChIP-seq,46;ARCHS4 Coexpression,369;Enrichr Queries,838;ReMap ChIP-seq,49;GTEx Coexpression,146	SPSB1,KLF2
CD8_bin4	115	Irf8	290.0	Literature ChIP-seq,138;ARCHS4 Coexpression,549;Enrichr Queries,92;GTEx Coexpression,381	KLF2
CD8_bin4	116	Foxp3	290.5	Literature ChIP-seq,8;ARCHS4 Coexpression,20;Enrichr Queries,404;GTEx Coexpression,730	KLF2
CD8_bin4	117	Tfap2c	290.7	Literature ChIP-seq,54;ARCHS4 Coexpression,183;ENCODE ChIP-seq,78;Enrichr Queries,1054;ReMap ChIP-seq,160;GTEx Coexpression,215	SPSB1
CD8_bin4	118	Ikzf2	292.3	ARCHS4 Coexpression,210;Enrichr Queries,440;GTEx Coexpression,227
CD8_bin4	120	Ovol2	294.8	ARCHS4 Coexpression,290;Enrichr Queries,118;ReMap ChIP-seq,295;GTEx Coexpression,476	TESC
CD8_bin4	122	Prdm1	295.8	ARCHS4 Coexpression,815;ENCODE ChIP-seq,92;Enrichr Queries,148;ReMap ChIP-seq,24;GTEx Coexpression,400	KLF2
CD8_bin4	124	Hnf4a	297.5	Literature ChIP-seq,42;ARCHS4 Coexpression,528;ENCODE ChIP-seq,44;Enrichr Queries,717;ReMap ChIP-seq,112;GTEx Coexpression,342	P2RX7,SPSB1,TESC
CD8_bin4	126	Sp140	300.3	ARCHS4 Coexpression,49;Enrichr Queries,467;GTEx Coexpression,385	KLF2
CD8_bin4	127	Batf	300.4	ARCHS4 Coexpression,432;ENCODE ChIP-seq,108;Enrichr Queries,430;ReMap ChIP-seq,29;GTEx Coexpression,503	KLF2
CD8_bin4	128	Egr2	302.0	ARCHS4 Coexpression,574;Enrichr Queries,291;GTEx Coexpression,41	KLF2
CD8_bin4	136	Mafb	313.0	ARCHS4 Coexpression,670;Enrichr Queries,264;ReMap ChIP-seq,105;GTEx Coexpression,213	KLF2
CD8_bin4	138	Atf6	313.7	ARCHS4 Coexpression,277;Enrichr Queries,478;GTEx Coexpression,186
CD8_bin4	139	Nr4a3	314.0	ARCHS4 Coexpression,78;Enrichr Queries,237;GTEx Coexpression,627	P2RX7,KLF2
CD8_bin4	141	Cux1	315.2	Literature ChIP-seq,87;ARCHS4 Coexpression,405;ENCODE ChIP-seq,71;Enrichr Queries,533;ReMap ChIP-seq,183;GTEx Coexpression,612
CD8_bin4	143	Mybl2	315.3	Literature ChIP-seq,72;ARCHS4 Coexpression,741;ENCODE ChIP-seq,91;Enrichr Queries,587;ReMap ChIP-seq,151;GTEx Coexpression,250	SPSB1
CD8_bin4	146	Phf21a	318.0	ARCHS4 Coexpression,106;Enrichr Queries,654;GTEx Coexpression,194	KLF2
CD8_bin4	147	Lef1	319.0	ARCHS4 Coexpression,47;Enrichr Queries,5;ReMap ChIP-seq,284;GTEx Coexpression,940	TESC,KLF2
CD8_bin4	151	Cenpa	325.0	ARCHS4 Coexpression,442;GTEx Coexpression,208
CD8_bin4	155	E2f1	328.3	Literature ChIP-seq,52;ARCHS4 Coexpression,564;ENCODE ChIP-seq,68;Enrichr Queries,716;ReMap ChIP-seq,81;GTEx Coexpression,489	P2RX7,KLF2
CD8_bin4	157	Tcf3	330.5	Literature ChIP-seq,9;ARCHS4 Coexpression,545;ENCODE ChIP-seq,85;Enrichr Queries,739;ReMap ChIP-seq,21;GTEx Coexpression,584	TESC,KLF2
CD8_bin4	160	Zbtb7b	336.7	ARCHS4 Coexpression,114;Enrichr Queries,436;GTEx Coexpression,460	KLF2
CD8_bin4	164	Zkscan1	338.6	ARCHS4 Coexpression,412;ENCODE ChIP-seq,17;Enrichr Queries,565;ReMap ChIP-seq,139;GTEx Coexpression,560	TESC
CD8_bin4	165	Akna	339.3	ARCHS4 Coexpression,115;Enrichr Queries,401;GTEx Coexpression,502	KLF2
CD8_bin4	172	Ahr	346.0	Literature ChIP-seq,132;ARCHS4 Coexpression,515;Enrichr Queries,250;ReMap ChIP-seq,172;GTEx Coexpression,661	KLF2
CD8_bin4	173	Foxj1	348.3	ARCHS4 Coexpression,500;Enrichr Queries,205;GTEx Coexpression,340	TESC
CD8_bin4	178	Stat5b	351.0	ARCHS4 Coexpression,52;Enrichr Queries,708;ReMap ChIP-seq,80;GTEx Coexpression,564	KLF2
CD8_bin4	179	Smad4	352.6	Literature ChIP-seq,7;ARCHS4 Coexpression,161;Enrichr Queries,663;ReMap ChIP-seq,275;GTEx Coexpression,657	SPSB1,TESC,KLF2
CD8_bin4	182	Elf4	359.3	ARCHS4 Coexpression,103;Enrichr Queries,293;GTEx Coexpression,682	KLF2
CD8_bin4	183	Egr3	360.3	ARCHS4 Coexpression,246;Enrichr Queries,265;GTEx Coexpression,570	KLF2
CD8_bin4	184	Hbp1	361.0	ARCHS4 Coexpression,376;Enrichr Queries,197;ReMap ChIP-seq,133;GTEx Coexpression,738	KLF2
CD8_bin4	187	Irf9	363.3	ARCHS4 Coexpression,73;Enrichr Queries,54;ReMap ChIP-seq,261;GTEx Coexpression,1065	KLF2
CD8_bin4	188	Elk1	363.4	Literature ChIP-seq,123;ARCHS4 Coexpression,1296;ENCODE ChIP-seq,70;ReMap ChIP-seq,87;GTEx Coexpression,241
CD8_bin4	190	Nr4a1	363.8	ARCHS4 Coexpression,1053;Enrichr Queries,253;ReMap ChIP-seq,145;GTEx Coexpression,4	KLF2
CD8_bin4	193	Pbx4	365.0	ARCHS4 Coexpression,118;Enrichr Queries,410;GTEx Coexpression,567	KLF2
CD8_bin4	195	Rfx5	365.8	ARCHS4 Coexpression,628;ENCODE ChIP-seq,36;Enrichr Queries,435;ReMap ChIP-seq,83;GTEx Coexpression,647	SPSB1
CD8_bin4	197	Etv5	369.7	ARCHS4 Coexpression,84;Enrichr Queries,243;GTEx Coexpression,782	KLF2
CD8_bin4	199	Gata3	370.3	Literature ChIP-seq,76;ARCHS4 Coexpression,433;ENCODE ChIP-seq,30;Enrichr Queries,1016;ReMap ChIP-seq,169;GTEx Coexpression,498	P2RX7,SPSB1
CD8_bin4	200	E2f2	371.3	ARCHS4 Coexpression,99;Enrichr Queries,635;GTEx Coexpression,380	TESC
CD8_bin4	204	Zfpm1	373.7	ARCHS4 Coexpression,1093;Enrichr Queries,1;GTEx Coexpression,27	SPSB1,TESC,KLF2
CD8_bin4	206	Kdm2b	376.5	ARCHS4 Coexpression,421;GTEx Coexpression,332
CD8_bin4	210	Fosl1	383.0	ARCHS4 Coexpression,33;ENCODE ChIP-seq,2;Enrichr Queries,822;ReMap ChIP-seq,8;GTEx Coexpression,1050	P2RX7,SPSB1,TESC
CD8_bin4	212	Ascl2	384.0	ARCHS4 Coexpression,69;Enrichr Queries,38;GTEx Coexpression,1045	TESC,KLF2
CD8_bin4	215	Relb	385.3	ARCHS4 Coexpression,416;Enrichr Queries,280;ReMap ChIP-seq,37;GTEx Coexpression,808	TESC,KLF2
CD8_bin4	219	Arid5b	387.0	ARCHS4 Coexpression,973;Enrichr Queries,165;GTEx Coexpression,23	SPSB1,KLF2
CD8_bin4	222	Trafd1	387.3	ARCHS4 Coexpression,140;Enrichr Queries,666;GTEx Coexpression,356
CD8_bin4	223	Ctcf	389.7	Literature ChIP-seq,113;ARCHS4 Coexpression,623;ENCODE ChIP-seq,28;Enrichr Queries,829;ReMap ChIP-seq,77;GTEx Coexpression,668	TESC
CD8_bin4	225	Mef2c	390.6	ARCHS4 Coexpression,1027;ENCODE ChIP-seq,1;Enrichr Queries,75;ReMap ChIP-seq,26;GTEx Coexpression,824	KLF2
CD8_bin4	228	Tet3	393.3	ARCHS4 Coexpression,206;ReMap ChIP-seq,296;GTEx Coexpression,678
CD8_bin4	234	Runx1	396.8	Literature ChIP-seq,48;ARCHS4 Coexpression,337;Enrichr Queries,1020;ReMap ChIP-seq,63;GTEx Coexpression,516	P2RX7,KLF2
CD8_bin4	237	Mybl1	398.3	Literature ChIP-seq,154;ARCHS4 Coexpression,9;Enrichr Queries,1079;GTEx Coexpression,351	KLF2
CD8_bin4	240	Stat3	401.8	Literature ChIP-seq,29;ARCHS4 Coexpression,682;ENCODE ChIP-seq,48;Enrichr Queries,1008;ReMap ChIP-seq,66;GTEx Coexpression,578	SPSB1
CD8_bin4	241	Cdx1	402.3	ARCHS4 Coexpression,603;Enrichr Queries,233;GTEx Coexpression,371	KLF2
CD8_bin4	243	Cebpa	405.6	Literature ChIP-seq,93;ARCHS4 Coexpression,1117;Enrichr Queries,305;ReMap ChIP-seq,5;GTEx Coexpression,508	SPSB1,KLF2
CD8_bin4	247	Rag1	409.7	ARCHS4 Coexpression,136;Enrichr Queries,358;GTEx Coexpression,735	KLF2
CD8_bin4	248	E2f7	409.8	Literature ChIP-seq,160;ARCHS4 Coexpression,1031;Enrichr Queries,722;ReMap ChIP-seq,23;GTEx Coexpression,113	SPSB1
CD8_bin4	249	Stat1	411.7	Literature ChIP-seq,134;ARCHS4 Coexpression,735;ENCODE ChIP-seq,65;Enrichr Queries,1023;ReMap ChIP-seq,61;GTEx Coexpression,452	KLF2
CD8_bin4	254	Rfx3	417.7	ARCHS4 Coexpression,547;Enrichr Queries,617;GTEx Coexpression,89
CD8_bin4	256	Nr3c1	418.3	Literature ChIP-seq,117;ARCHS4 Coexpression,283;ENCODE ChIP-seq,87;Enrichr Queries,1013;ReMap ChIP-seq,111;GTEx Coexpression,899
CD8_bin4	258	Stat4	419.5	Literature ChIP-seq,60;ARCHS4 Coexpression,738;Enrichr Queries,297;GTEx Coexpression,583	P2RX7,KLF2
CD8_bin4	259	Nfatc2	421.3	ARCHS4 Coexpression,53;Enrichr Queries,1125;GTEx Coexpression,86	KLF2
CD8_bin4	266	Tal1	426.8	Literature ChIP-seq,69;ARCHS4 Coexpression,1311;ENCODE ChIP-seq,12;Enrichr Queries,321;ReMap ChIP-seq,67;GTEx Coexpression,781	P2RX7,KLF2
CD8_bin4	267	Rest	427.3	Literature ChIP-seq,63;ARCHS4 Coexpression,1620;ENCODE ChIP-seq,16;Enrichr Queries,189;ReMap ChIP-seq,102;GTEx Coexpression,574	P2RX7,SPSB1,KLF2
CD8_bin4	270	Smad3	430.8	Literature ChIP-seq,55;ARCHS4 Coexpression,865;Enrichr Queries,1119;ReMap ChIP-seq,59;GTEx Coexpression,56	SPSB1,TESC
CD8_bin4	272	Srf	431.5	Literature ChIP-seq,116;ARCHS4 Coexpression,586;ENCODE ChIP-seq,23;Enrichr Queries,267;ReMap ChIP-seq,173;GTEx Coexpression,1424	SPSB1,KLF2
CD8_bin4	273	Hivep3	432.7	ARCHS4 Coexpression,62;Enrichr Queries,328;GTEx Coexpression,908	P2RX7,SPSB1
CD8_bin4	277	Atf5	433.7	ARCHS4 Coexpression,779;Enrichr Queries,249;GTEx Coexpression,273	KLF2
CD8_bin4	278	Arid3a	434.8	ARCHS4 Coexpression,470;ENCODE ChIP-seq,64;Enrichr Queries,913;ReMap ChIP-seq,132;GTEx Coexpression,595
CD8_bin4	281	Xbp1	436.3	ARCHS4 Coexpression,414;Enrichr Queries,935;ReMap ChIP-seq,216;GTEx Coexpression,180
CD8_bin4	287	Sox13	437.5	ARCHS4 Coexpression,375;Enrichr Queries,259;ReMap ChIP-seq,155;GTEx Coexpression,961	KLF2
CD8_bin4	299	Tfe3	444.3	ARCHS4 Coexpression,303;Enrichr Queries,394;GTEx Coexpression,636	KLF2
CD8_bin4	301	Plscr1	445.5	ARCHS4 Coexpression,629;GTEx Coexpression,262
CD8_bin4	302	Gtf2ird1	446.5	ARCHS4 Coexpression,76;GTEx Coexpression,817	KLF2
CD8_bin4	307	Satb1	448.8	ARCHS4 Coexpression,352;Enrichr Queries,368;ReMap ChIP-seq,283;GTEx Coexpression,792	KLF2
CD8_bin4	308	Zhx1	449.5	ARCHS4 Coexpression,65;Enrichr Queries,558;ReMap ChIP-seq,118;GTEx Coexpression,1057	KLF2
CD8_bin4	316	Sall2	454.0	ARCHS4 Coexpression,168;Enrichr Queries,1074;GTEx Coexpression,120
CD8_bin4	317	Dbp	454.7	ARCHS4 Coexpression,761;Enrichr Queries,147;GTEx Coexpression,456	KLF2
CD8_bin4	325	Prox1	459.5	ARCHS4 Coexpression,166;Enrichr Queries,1037;ReMap ChIP-seq,237;GTEx Coexpression,398
CD8_bin4	326	Irf7	459.7	ARCHS4 Coexpression,284;Enrichr Queries,342;GTEx Coexpression,753	KLF2
CD8_bin4	330	Nfkb2	464.5	ARCHS4 Coexpression,661;Enrichr Queries,789;ReMap ChIP-seq,45;GTEx Coexpression,363	KLF2
CD8_bin4	333	Pou2f1	466.5	ARCHS4 Coexpression,764;Enrichr Queries,691;ReMap ChIP-seq,164;GTEx Coexpression,247
CD8_bin4	336	Epas1	468.8	ARCHS4 Coexpression,1174;Enrichr Queries,157;ReMap ChIP-seq,210;GTEx Coexpression,334	KLF2
CD8_bin4	341	Thyn1	471.5	ARCHS4 Coexpression,694;GTEx Coexpression,249
CD8_bin4	342	Maf	472.3	ARCHS4 Coexpression,1432;Enrichr Queries,108;ReMap ChIP-seq,89;GTEx Coexpression,260	KLF2
CD8_bin4	344	Gfi1	473.7	ARCHS4 Coexpression,258;Enrichr Queries,413;GTEx Coexpression,750	KLF2
CD8_bin4	345	Nfatc3	474.0	ARCHS4 Coexpression,14;Enrichr Queries,546;GTEx Coexpression,862	KLF2
CD8_bin4	349	Tcf7l2	476.2	Literature ChIP-seq,136;ARCHS4 Coexpression,1456;ENCODE ChIP-seq,35;Enrichr Queries,1072;ReMap ChIP-seq,153;GTEx Coexpression,5	SPSB1,KLF2
CD8_bin4	352	Tcf20	478.0	ARCHS4 Coexpression,590;Enrichr Queries,611;GTEx Coexpression,233
CD8_bin4	353	Foxp1	478.2	Literature ChIP-seq,85;ARCHS4 Coexpression,1022;Enrichr Queries,911;ReMap ChIP-seq,127;GTEx Coexpression,246
CD8_bin4	361	Gtf3a	484.7	ARCHS4 Coexpression,169;Enrichr Queries,627;GTEx Coexpression,658
CD8_bin4	363	Sp4	485.4	ARCHS4 Coexpression,1299;ENCODE ChIP-seq,95;Enrichr Queries,308;ReMap ChIP-seq,101;GTEx Coexpression,624	KLF2
CD8_bin4	367	Bhlhe41	489.0	ARCHS4 Coexpression,104;GTEx Coexpression,874	P2RX7
CD8_bin4	371	Batf3	490.3	ARCHS4 Coexpression,251;Enrichr Queries,901;GTEx Coexpression,319
CD8_bin4	376	Nfkb1	497.0	ARCHS4 Coexpression,763;Enrichr Queries,524;ReMap ChIP-seq,120;GTEx Coexpression,581
CD8_bin4	382	Zbtb7a	500.0	ARCHS4 Coexpression,1362;ENCODE ChIP-seq,3;Enrichr Queries,310;ReMap ChIP-seq,158;GTEx Coexpression,667	SPSB1,TESC,KLF2
CD8_bin4	387	Nr4a2	503.8	Literature ChIP-seq,152;ARCHS4 Coexpression,443;Enrichr Queries,320;GTEx Coexpression,1100	KLF2
CD8_bin4	389	Nr2f6	505.5	ARCHS4 Coexpression,569;Enrichr Queries,732;ReMap ChIP-seq,196;GTEx Coexpression,525
CD8_bin4	391	Crem	506.0	Literature ChIP-seq,84;ARCHS4 Coexpression,789;Enrichr Queries,128;ReMap ChIP-seq,211;GTEx Coexpression,1318	KLF2
CD8_bin4	394	Ybx3	507.5	ARCHS4 Coexpression,188;GTEx Coexpression,827
CD8_bin4	400	Setdb1	510.3	Literature ChIP-seq,71;ARCHS4 Coexpression,820;ENCODE ChIP-seq,50;Enrichr Queries,866;ReMap ChIP-seq,214;GTEx Coexpression,1041	TESC
CD8_bin4	403	Elk4	511.8	ARCHS4 Coexpression,1052;ENCODE ChIP-seq,77;Enrichr Queries,515;ReMap ChIP-seq,234;GTEx Coexpression,681
CD8_bin4	405	Rreb1	513.7	ARCHS4 Coexpression,398;Enrichr Queries,513;GTEx Coexpression,630
CD8_bin4	411	Foxk1	518.5	ARCHS4 Coexpression,838;Enrichr Queries,427;ReMap ChIP-seq,230;GTEx Coexpression,579
CD8_bin4	412	Pbx3	519.6	ARCHS4 Coexpression,310;ENCODE ChIP-seq,42;Enrichr Queries,993;ReMap ChIP-seq,190;GTEx Coexpression,1063	P2RX7
CD8_bin4	416	Tfap4	520.0	ARCHS4 Coexpression,1000;Enrichr Queries,674;ReMap ChIP-seq,99;GTEx Coexpression,307
CD8_bin4	425	Atf1	527.0	ARCHS4 Coexpression,1269;ENCODE ChIP-seq,37;Enrichr Queries,480;ReMap ChIP-seq,209;GTEx Coexpression,640	P2RX7
CD8_bin4	427	Prdm15	528.3	ARCHS4 Coexpression,1062;Enrichr Queries,447;GTEx Coexpression,76
CD8_bin4	433	Dot1l	531.0	ARCHS4 Coexpression,444;Enrichr Queries,461;GTEx Coexpression,688
CD8_bin4	440	Sp110	533.7	ARCHS4 Coexpression,37;Enrichr Queries,1327;GTEx Coexpression,237	KLF2
CD8_bin4	443	Zfhx2	535.0	ARCHS4 Coexpression,387;Enrichr Queries,335;GTEx Coexpression,883	KLF2
CD8_bin4	469	Klf8	550.0	ARCHS4 Coexpression,1055;Enrichr Queries,171;GTEx Coexpression,424	KLF2
CD8_bin4	472	Ddit3	550.3	ARCHS4 Coexpression,1211;Enrichr Queries,318;GTEx Coexpression,122	KLF2
CD8_bin4	480	Thap1	555.6	ARCHS4 Coexpression,728;ENCODE ChIP-seq,88;Enrichr Queries,1112;ReMap ChIP-seq,263;GTEx Coexpression,587
CD8_bin4	484	Aire	557.0	ARCHS4 Coexpression,194;Enrichr Queries,102;GTEx Coexpression,1375	KLF2
CD8_bin4	491	Ncoa2	559.3	ARCHS4 Coexpression,931;Enrichr Queries,618;ReMap ChIP-seq,177;GTEx Coexpression,511
CD8_bin4	497	Elk3	564.5	Literature ChIP-seq,23;ARCHS4 Coexpression,467;Enrichr Queries,230;GTEx Coexpression,1538	SPSB1,KLF2
CD8_bin4	498	Hnf1a	567.0	ARCHS4 Coexpression,698;Enrichr Queries,723;GTEx Coexpression,280
CD8_bin4	499	Zmat1	567.3	ARCHS4 Coexpression,218;Enrichr Queries,340;GTEx Coexpression,1144	KLF2
CD8_bin4	501	St18	568.0	ARCHS4 Coexpression,690;Enrichr Queries,919;GTEx Coexpression,95
CD8_bin4	502	Smad1	568.6	Literature ChIP-seq,30;ARCHS4 Coexpression,928;Enrichr Queries,1097;ReMap ChIP-seq,140;GTEx Coexpression,648	KLF2
CD8_bin4	513	Irf5	573.7	ARCHS4 Coexpression,596;Enrichr Queries,459;GTEx Coexpression,666
CD8_bin4	515	Pa2g4	574.0	ARCHS4 Coexpression,819;GTEx Coexpression,329
CD8_bin4	516	Mxd4	574.3	ARCHS4 Coexpression,1409;Enrichr Queries,275;GTEx Coexpression,39	KLF2
CD8_bin4	521	Clock	577.6	Literature ChIP-seq,27;ARCHS4 Coexpression,891;Enrichr Queries,486;ReMap ChIP-seq,44;GTEx Coexpression,1440	SPSB1
CD8_bin4	525	Tgif1	578.3	ARCHS4 Coexpression,906;Enrichr Queries,332;GTEx Coexpression,497	KLF2
CD8_bin4	527	Tfcp2l1	579.0	ARCHS4 Coexpression,506;Enrichr Queries,1104;GTEx Coexpression,127
CD8_bin4	528	Dzip1	579.0	ARCHS4 Coexpression,275;Enrichr Queries,812;GTEx Coexpression,650
CD8_bin4	529	Rel	579.7	ARCHS4 Coexpression,1243;Enrichr Queries,387;GTEx Coexpression,109	KLF2
CD8_bin4	543	Hmgn3	586.5	ARCHS4 Coexpression,758;ENCODE ChIP-seq,76;ReMap ChIP-seq,221;GTEx Coexpression,1291
CD8_bin4	544	Spib	586.8	ARCHS4 Coexpression,982;Enrichr Queries,408;ReMap ChIP-seq,250;GTEx Coexpression,707	KLF2
CD8_bin4	552	Dnmt1	589.5	ARCHS4 Coexpression,478;GTEx Coexpression,701
CD8_bin4	555	Foxn3	591.0	ARCHS4 Coexpression,450;Enrichr Queries,548;GTEx Coexpression,775
CD8_bin4	563	Gli1	594.3	Literature ChIP-seq,159;ARCHS4 Coexpression,374;Enrichr Queries,995;GTEx Coexpression,849
CD8_bin4	572	Tshz1	602.3	ARCHS4 Coexpression,1559;Enrichr Queries,203;GTEx Coexpression,45	KLF2
CD8_bin4	575	Pbx1	604.0	Literature ChIP-seq,90;ARCHS4 Coexpression,427;Enrichr Queries,983;GTEx Coexpression,916
CD8_bin4	580	Six4	608.3	ARCHS4 Coexpression,481;Enrichr Queries,179;GTEx Coexpression,1165	KLF2
CD8_bin4	587	E2f8	613.3	ARCHS4 Coexpression,538;Enrichr Queries,955;GTEx Coexpression,347
CD8_bin4	589	Etv1	613.8	ARCHS4 Coexpression,1421;Enrichr Queries,859;ReMap ChIP-seq,110;GTEx Coexpression,65
CD8_bin4	590	Spic	614.0	ARCHS4 Coexpression,817;Enrichr Queries,361;GTEx Coexpression,664	KLF2
CD8_bin4	595	Nfat5	615.7	ARCHS4 Coexpression,162;Enrichr Queries,806;GTEx Coexpression,879
CD8_bin4	600	Zbtb11	617.5	ARCHS4 Coexpression,1189;Enrichr Queries,690;ReMap ChIP-seq,245;GTEx Coexpression,346
CD8_bin4	609	Zbtb2	619.7	ARCHS4 Coexpression,904;Enrichr Queries,918;GTEx Coexpression,37
CD8_bin4	612	Kmt2a	621.3	ARCHS4 Coexpression,695;ReMap ChIP-seq,205;GTEx Coexpression,964
CD8_bin4	619	Pknox1	627.8	ARCHS4 Coexpression,821;Enrichr Queries,946;ReMap ChIP-seq,20;GTEx Coexpression,724	P2RX7
CD8_bin4	620	Foxf1	628.0	ARCHS4 Coexpression,1332;Enrichr Queries,185;GTEx Coexpression,367	KLF2
CD8_bin4	621	Klf10	628.0	ARCHS4 Coexpression,861;Enrichr Queries,333;GTEx Coexpression,690	KLF2
CD8_bin4	625	Gatad2a	630.0	ARCHS4 Coexpression,127;Enrichr Queries,563;GTEx Coexpression,1200
CD8_bin4	629	Creb1	631.5	Literature ChIP-seq,35;ARCHS4 Coexpression,1411;ENCODE ChIP-seq,83;Enrichr Queries,858;ReMap ChIP-seq,71;GTEx Coexpression,1331	TESC,KLF2
CD8_bin4	631	Hivep1	635.0	ARCHS4 Coexpression,1065;Enrichr Queries,791;GTEx Coexpression,49
CD8_bin4	636	Zbtb4	638.7	ARCHS4 Coexpression,1471;Enrichr Queries,224;GTEx Coexpression,221	KLF2
CD8_bin4	637	Mbd4	638.8	ARCHS4 Coexpression,1044;ENCODE ChIP-seq,86;Enrichr Queries,876;ReMap ChIP-seq,251;GTEx Coexpression,937
CD8_bin4	638	Pou3f1	639.5	Literature ChIP-seq,100;ARCHS4 Coexpression,648;Enrichr Queries,1268;GTEx Coexpression,542
CD8_bin4	645	Tcf4	645.0	Literature ChIP-seq,53;ARCHS4 Coexpression,993;Enrichr Queries,748;ReMap ChIP-seq,276;GTEx Coexpression,1155	SPSB1,KLF2
CD8_bin4	649	Nfix	649.0	ARCHS4 Coexpression,1318;Enrichr Queries,122;GTEx Coexpression,507	KLF2
CD8_bin4	650	Dach2	649.3	ARCHS4 Coexpression,347;Enrichr Queries,431;GTEx Coexpression,1170
CD8_bin4	654	Bach1	651.3	Literature ChIP-seq,64;ARCHS4 Coexpression,1193;ENCODE ChIP-seq,79;Enrichr Queries,1111;ReMap ChIP-seq,58;GTEx Coexpression,1403	P2RX7,KLF2
CD8_bin4	655	Mbd1	651.7	ARCHS4 Coexpression,1003;Enrichr Queries,897;GTEx Coexpression,55
CD8_bin4	659	Lcorl	654.0	ARCHS4 Coexpression,1319;Enrichr Queries,460;GTEx Coexpression,183
CD8_bin4	661	Skor1	654.5	ARCHS4 Coexpression,768;GTEx Coexpression,541
CD8_bin4	681	Eea1	665.3	ARCHS4 Coexpression,924;Enrichr Queries,650;GTEx Coexpression,422
CD8_bin4	709	Zkscan3	681.3	ARCHS4 Coexpression,1444;Enrichr Queries,411;GTEx Coexpression,189	KLF2
CD8_bin4	717	Ikzf4	686.0	ARCHS4 Coexpression,767;Enrichr Queries,864;GTEx Coexpression,427
CD8_bin4	725	Tet2	689.5	ARCHS4 Coexpression,1058;GTEx Coexpression,321
CD8_bin4	734	Zeb2	693.0	ARCHS4 Coexpression,85;Enrichr Queries,972;ReMap ChIP-seq,225;GTEx Coexpression,1490	P2RX7
CD8_bin4	759	Rfx7	706.3	ARCHS4 Coexpression,794;Enrichr Queries,556;GTEx Coexpression,769
CD8_bin4	767	Baz2b	709.0	ARCHS4 Coexpression,757;Enrichr Queries,536;GTEx Coexpression,834
CD8_bin4	774	Tcf12	711.8	ARCHS4 Coexpression,1131;ENCODE ChIP-seq,10;Enrichr Queries,633;ReMap ChIP-seq,185;GTEx Coexpression,1600	SPSB1
CD8_bin4	775	Zeb1	712.0	ARCHS4 Coexpression,588;ENCODE ChIP-seq,106;Enrichr Queries,1133;ReMap ChIP-seq,128;GTEx Coexpression,1605
CD8_bin4	785	Sp100	715.3	ARCHS4 Coexpression,1051;Enrichr Queries,922;GTEx Coexpression,173
CD8_bin4	790	Ltf	717.0	ARCHS4 Coexpression,582;GTEx Coexpression,852
CD8_bin4	800	Nfic	723.8	ARCHS4 Coexpression,1346;ENCODE ChIP-seq,94;Enrichr Queries,994;ReMap ChIP-seq,219;GTEx Coexpression,966
CD8_bin4	818	Ahdc1	735.7	ARCHS4 Coexpression,1502;Enrichr Queries,270;GTEx Coexpression,435	SPSB1
CD8_bin4	819	Tsc22d1	736.3	ARCHS4 Coexpression,1122;Enrichr Queries,178;GTEx Coexpression,909	KLF2
CD8_bin4	834	Mafg	746.5	ARCHS4 Coexpression,798;Enrichr Queries,726;ReMap ChIP-seq,228;GTEx Coexpression,1234
CD8_bin4	841	Stat2	748.0	ARCHS4 Coexpression,818;ENCODE ChIP-seq,116;Enrichr Queries,1299;ReMap ChIP-seq,242;GTEx Coexpression,1265
CD8_bin4	845	Nme2	749.0	ARCHS4 Coexpression,692;ReMap ChIP-seq,195;GTEx Coexpression,1360
CD8_bin4	846	Sox12	749.3	ARCHS4 Coexpression,147;Enrichr Queries,576;GTEx Coexpression,1525
CD8_bin4	854	Hoxb3	751.0	ARCHS4 Coexpression,611;Enrichr Queries,1228;GTEx Coexpression,414
CD8_bin4	869	Gtf2ird2	757.0	ARCHS4 Coexpression,941;Enrichr Queries,386;GTEx Coexpression,944	KLF2
CD8_bin4	871	Zc3h8	759.0	ARCHS4 Coexpression,1233;Enrichr Queries,1076;ReMap ChIP-seq,256;GTEx Coexpression,471
CD8_bin4	898	Foxn2	770.0	ARCHS4 Coexpression,1549;Enrichr Queries,418;GTEx Coexpression,343	KLF2
CD8_bin4	904	Klf2	771.8	Literature ChIP-seq,6;ARCHS4 Coexpression,1237;Enrichr Queries,912;GTEx Coexpression,932	KLF2
CD8_bin4	906	Rora	772.3	ARCHS4 Coexpression,875;Enrichr Queries,1140;GTEx Coexpression,302
CD8_bin4	924	Zfhx3	779.7	ARCHS4 Coexpression,638;Enrichr Queries,837;GTEx Coexpression,864
CD8_bin4	938	Atoh8	787.7	ARCHS4 Coexpression,1498;Enrichr Queries,160;GTEx Coexpression,705	KLF2
CD8_bin4	943	Pitx2	791.3	ARCHS4 Coexpression,737;Enrichr Queries,874;GTEx Coexpression,763
CD8_bin4	947	Dmrta2	795.7	ARCHS4 Coexpression,430;Enrichr Queries,1181;GTEx Coexpression,776
CD8_bin4	955	Plagl1	803.0	ARCHS4 Coexpression,439;Enrichr Queries,1075;GTEx Coexpression,895
CD8_bin4	974	Pou4f1	810.0	ARCHS4 Coexpression,215;Enrichr Queries,1191;GTEx Coexpression,1024
CD8_bin4	984	Drap1	816.3	ARCHS4 Coexpression,390;Enrichr Queries,1108;GTEx Coexpression,951
CD8_bin4	987	Tbx19	816.7	ARCHS4 Coexpression,1126;Enrichr Queries,231;GTEx Coexpression,1093	KLF2
CD8_bin4	1000	Mysm1	823.3	ARCHS4 Coexpression,1196;Enrichr Queries,871;GTEx Coexpression,403
CD8_bin4	1003	Ar	824.8	Literature ChIP-seq,16;ARCHS4 Coexpression,1434;Enrichr Queries,1171;ReMap ChIP-seq,181;GTEx Coexpression,1322	SPSB1,TESC
CD8_bin4	1004	Rorc	825.0	ARCHS4 Coexpression,840;Enrichr Queries,931;GTEx Coexpression,704
CD8_bin4	1005	Zscan18	826.7	ARCHS4 Coexpression,1510;Enrichr Queries,384;GTEx Coexpression,586	KLF2
CD8_bin4	1015	Setbp1	831.7	ARCHS4 Coexpression,510;Enrichr Queries,520;GTEx Coexpression,1465
CD8_bin4	1028	Tet1	838.3	Literature ChIP-seq,73;ARCHS4 Coexpression,1195;GTEx Coexpression,1247	SPSB1
CD8_bin4	1043	Zbtb38	849.3	ARCHS4 Coexpression,144;Enrichr Queries,1137;GTEx Coexpression,1267
CD8_bin4	1046	Pcgf6	849.7	ARCHS4 Coexpression,1226;Enrichr Queries,686;GTEx Coexpression,637
CD8_bin4	1052	Arid3b	851.5	ARCHS4 Coexpression,508;GTEx Coexpression,1195
CD8_bin4	1093	Ybx1	874.0	ARCHS4 Coexpression,750;Enrichr Queries,592;GTEx Coexpression,1280
CD8_bin4	1095	Rlf	876.3	ARCHS4 Coexpression,1595;Enrichr Queries,479;GTEx Coexpression,555
CD8_bin4	1097	Zfp92	876.7	ARCHS4 Coexpression,966;Enrichr Queries,616;GTEx Coexpression,1048
CD8_bin4	1100	Prdm16	877.8	Literature ChIP-seq,155;ARCHS4 Coexpression,746;Enrichr Queries,1232;GTEx Coexpression,1378
CD8_bin4	1101	Prmt3	878.0	ARCHS4 Coexpression,969;Enrichr Queries,685;GTEx Coexpression,980
CD8_bin4	1111	Scmh1	883.5	ARCHS4 Coexpression,420;GTEx Coexpression,1347
CD8_bin4	1118	Zfp62	891.0	ARCHS4 Coexpression,1482;Enrichr Queries,903;GTEx Coexpression,288
CD8_bin4	1121	Hoxa7	891.7	ARCHS4 Coexpression,960;Enrichr Queries,1024;GTEx Coexpression,691
CD8_bin4	1130	Zbtb41	897.0	ARCHS4 Coexpression,1507;Enrichr Queries,665;GTEx Coexpression,519
CD8_bin4	1132	Rbsn	897.5	ARCHS4 Coexpression,513;GTEx Coexpression,1282
CD8_bin4	1144	Batf2	906.7	ARCHS4 Coexpression,276;Enrichr Queries,1259;GTEx Coexpression,1185
CD8_bin4	1147	Ahctf1	908.0	ARCHS4 Coexpression,1254;Enrichr Queries,660;GTEx Coexpression,810
CD8_bin4	1148	Nr6a1	908.3	ARCHS4 Coexpression,831;Enrichr Queries,1006;GTEx Coexpression,888
CD8_bin4	1154	Creb3l4	911.7	ARCHS4 Coexpression,402;Enrichr Queries,824;GTEx Coexpression,1509
CD8_bin4	1158	Patz1	913.7	ARCHS4 Coexpression,468;Enrichr Queries,724;GTEx Coexpression,1549
CD8_bin4	1165	Zbtb37	919.3	ARCHS4 Coexpression,998;Enrichr Queries,580;GTEx Coexpression,1180
CD8_bin4	1169	Ttf1	922.5	ARCHS4 Coexpression,1192;GTEx Coexpression,653
CD8_bin4	1200	Champ1	944.5	ARCHS4 Coexpression,747;GTEx Coexpression,1142
CD8_bin4	1208	Hivep2	947.7	ARCHS4 Coexpression,1011;Enrichr Queries,1109;GTEx Coexpression,723
CD8_bin4	1213	Tfdp2	952.0	ARCHS4 Coexpression,1101;Enrichr Queries,228;GTEx Coexpression,1527	KLF2
CD8_bin4	1215	Cxxc5	953.0	ARCHS4 Coexpression,1338;GTEx Coexpression,568
CD8_bin4	1217	Zbtb1	953.3	ARCHS4 Coexpression,1129;Enrichr Queries,613;GTEx Coexpression,1118
CD8_bin4	1224	Scx	959.0	ARCHS4 Coexpression,959
CD8_bin4	1226	Hlf	959.0	ARCHS4 Coexpression,1054;Enrichr Queries,981;GTEx Coexpression,842
CD8_bin4	1237	Hoxa2	965.0	Literature ChIP-seq,162;ARCHS4 Coexpression,1160;Enrichr Queries,1249;GTEx Coexpression,1289
CD8_bin4	1247	Mzf1	972.0	ARCHS4 Coexpression,1125;Enrichr Queries,201;GTEx Coexpression,1590	KLF2
CD8_bin4	1307	Zscan26	1015.0	ARCHS4 Coexpression,1293;GTEx Coexpression,736
CD8_bin4	1315	Thra	1019.0	Literature ChIP-seq,151;ARCHS4 Coexpression,1581;Enrichr Queries,1036;GTEx Coexpression,1309
CD8_bin4	1320	Sgsm2	1022.0	ARCHS4 Coexpression,1412;GTEx Coexpression,632
CD8_bin4	1325	Phf20	1025.0	ARCHS4 Coexpression,1392;Enrichr Queries,492;GTEx Coexpression,1191
CD8_bin4	1326	Tead3	1025.0	ARCHS4 Coexpression,877;Enrichr Queries,1030;GTEx Coexpression,1168
CD8_bin4	1334	Pknox2	1027.0	ARCHS4 Coexpression,640;Enrichr Queries,1168;GTEx Coexpression,1272
CD8_bin4	1337	Trps1	1030.0	ARCHS4 Coexpression,1495;Enrichr Queries,775;GTEx Coexpression,820
CD8_bin4	1339	Hey1	1032.0	ARCHS4 Coexpression,1413;Enrichr Queries,136;GTEx Coexpression,1548	KLF2
CD8_bin4	1340	Zbtb26	1033.0	ARCHS4 Coexpression,1136;Enrichr Queries,619;GTEx Coexpression,1343
CD8_bin4	1352	Skil	1038.0	ARCHS4 Coexpression,1430;Enrichr Queries,317;GTEx Coexpression,1367	KLF2
CD8_bin4	1355	Carf	1039.0	ARCHS4 Coexpression,1018;GTEx Coexpression,1060
CD8_bin4	1356	Ikzf3	1039.0	ARCHS4 Coexpression,895;Enrichr Queries,963;GTEx Coexpression,1260
CD8_bin4	1365	Aebp2	1044.0	ARCHS4 Coexpression,1324;Enrichr Queries,964;GTEx Coexpression,845
CD8_bin4	1371	Sox4	1049.0	ARCHS4 Coexpression,932;Enrichr Queries,781;GTEx Coexpression,1435
CD8_bin4	1379	Zbtb44	1058.0	ARCHS4 Coexpression,1266;Enrichr Queries,680;GTEx Coexpression,1229
CD8_bin4	1384	Pax7	1064.0	ARCHS4 Coexpression,828;Enrichr Queries,1157;GTEx Coexpression,1206
CD8_bin4	1389	Spen	1068.0	ARCHS4 Coexpression,934;GTEx Coexpression,1202
CD8_bin4	1394	Alx4	1071.0	ARCHS4 Coexpression,922;Enrichr Queries,1293;GTEx Coexpression,998
CD8_bin4	1430	Tcf7l1	1109.0	ARCHS4 Coexpression,649;Enrichr Queries,1139;GTEx Coexpression,1540
CD8_bin4	1438	Tbr1	1120.0	ARCHS4 Coexpression,1114;Enrichr Queries,850;GTEx Coexpression,1396
CD8_bin4	1454	Crebl2	1132.0	ARCHS4 Coexpression,1355;Enrichr Queries,538;GTEx Coexpression,1502
CD8_bin4	1459	Barhl1	1136.0	ARCHS4 Coexpression,1526;Enrichr Queries,1278;GTEx Coexpression,603
CD8_bin4	1483	Nfia	1150.0	ARCHS4 Coexpression,1219;Enrichr Queries,1080;GTEx Coexpression,1150
CD8_bin4	1490	Foxp4	1158.0	ARCHS4 Coexpression,1250;Enrichr Queries,872;GTEx Coexpression,1353
CD8_bin4	1503	Creb3l2	1171.0	ARCHS4 Coexpression,847;Enrichr Queries,1116;GTEx Coexpression,1550
CD8_bin4	1525	Sall3	1198.0	ARCHS4 Coexpression,884;Enrichr Queries,1255;GTEx Coexpression,1455
CD8_bin4	1543	Sox5	1224.0	ARCHS4 Coexpression,1284;Enrichr Queries,784;GTEx Coexpression,1604
CD8_bin4	1550	Mga	1237.0	ARCHS4 Coexpression,1490;Enrichr Queries,808;GTEx Coexpression,1414
CD8_bin4	1557	Zbtb20	1246.0	ARCHS4 Coexpression,1175;Enrichr Queries,1027;GTEx Coexpression,1536
CD8_bin4	1566	Meis3	1258.0	ARCHS4 Coexpression,1578;Enrichr Queries,914;GTEx Coexpression,1281
CD8_bin4	1578	Bbx	1285.0	ARCHS4 Coexpression,1585;Enrichr Queries,992;GTEx Coexpression,1278
CD8_bin4	1583	Tshz2	1293.0	ARCHS4 Coexpression,1252;Enrichr Queries,1121;GTEx Coexpression,1507
CD8_bin4	1601	Ski	1348.0	ARCHS4 Coexpression,1455;GTEx Coexpression,1240
CD8_bin4	1603	Topors	1353.0	ARCHS4 Coexpression,1398;GTEx Coexpression,1307
CD8_bin4	1609	Mkx	1373.0	ARCHS4 Coexpression,1518;Enrichr Queries,1004;GTEx Coexpression,1598
CD8_bin4	1610	Aebp1	1376.0	ARCHS4 Coexpression,1291;GTEx Coexpression,1461
CD8_bin4	1611	Cenpb	1383.0	ARCHS4 Coexpression,1461;Enrichr Queries,1177;GTEx Coexpression,1512
CD8_bin4	1627	Nacc2	1512.0	ARCHS4 Coexpression,1506;GTEx Coexpression,1517
CD8_bin4	1631	L3mbtl3	1526.0	ARCHS4 Coexpression,1602;GTEx Coexpression,1449

## Sheet: CD8_bin5
Query Name	Rank	TF	Score	Library	Overlapping_Genes
CD8_bin5	1	Sp100	7.333	ARCHS4 Coexpression,7;Enrichr Queries,4;GTEx Coexpression,11	RTP4,SLFN5,IRF7,EMP3,SAMHD1,XAF1,CTSS
CD8_bin5	2	Stat2	8.8	ARCHS4 Coexpression,5;ENCODE ChIP-seq,1;Enrichr Queries,7;ReMap ChIP-seq,1;GTEx Coexpression,30	RTP4,SLFN5,IRF7,XAF1,SAMHD1,CTSS
CD8_bin5	3	Arid5a	17.0	ARCHS4 Coexpression,22;GTEx Coexpression,12	IRF7,EMP3,KLF2
CD8_bin5	4	Irf9	21.75	ARCHS4 Coexpression,3;Enrichr Queries,1;ReMap ChIP-seq,82;GTEx Coexpression,1	RTP4,SLFN5,IRF7,EMP3,XAF1,SAMHD1,KLF2,CTSS,SMAD7
CD8_bin5	5	Batf2	25.67	ARCHS4 Coexpression,67;Enrichr Queries,8;GTEx Coexpression,2	RTP4,SLFN5,IRF7,SAMHD1,XAF1,CTSS
CD8_bin5	6	Sp110	37.0	ARCHS4 Coexpression,1;Enrichr Queries,2;GTEx Coexpression,108	RTP4,SLFN5,IRF7,EMP3,SAMHD1,XAF1,CTSS,KLF2
CD8_bin5	7	Junb	46.0	ARCHS4 Coexpression,41;Enrichr Queries,23;ReMap ChIP-seq,105;GTEx Coexpression,15	IRF7,EMP3,KLF2,CTSS,SMAD7
CD8_bin5	8	Sp140	47.0	ARCHS4 Coexpression,2;Enrichr Queries,15;GTEx Coexpression,124	RTP4,SLFN5,IRF7,SAMHD1,XAF1,CTSS,KLF2
CD8_bin5	9	Relb	51.0	ARCHS4 Coexpression,24;Enrichr Queries,10;ReMap ChIP-seq,9;GTEx Coexpression,161	RTP4,TESC,IRF7,EMP3,XAF1,KLF2,CTSS,SMAD7
CD8_bin5	10	Fosb	52.67	ARCHS4 Coexpression,53;Enrichr Queries,24;GTEx Coexpression,81	IRF7,EMP3,KLF2,CTSS,SMAD7
CD8_bin5	11	Ets1	53.33	Literature ChIP-seq,91;ARCHS4 Coexpression,57;ENCODE ChIP-seq,29;Enrichr Queries,45;ReMap ChIP-seq,47;GTEx Coexpression,51	SLFN5,EMP3,XAF1,KLF2,SMAD7
CD8_bin5	16	Batf	59.2	ARCHS4 Coexpression,79;ENCODE ChIP-seq,49;Enrichr Queries,28;ReMap ChIP-seq,5;GTEx Coexpression,135	RTP4,IRF7,EMP3,XAF1,KLF2,CTSS,SMAD7
CD8_bin5	17	Plscr1	62.5	ARCHS4 Coexpression,11;GTEx Coexpression,114	RTP4,IRF7,XAF1,CTSS
CD8_bin5	18	Jun	63.0	Literature ChIP-seq,12;ARCHS4 Coexpression,34;ENCODE ChIP-seq,9;Enrichr Queries,225;ReMap ChIP-seq,60;GTEx Coexpression,38	SLFN5,EMP3,KLF2,SMAD7
CD8_bin5	19	Lef1	64.5	ARCHS4 Coexpression,54;Enrichr Queries,71;ReMap ChIP-seq,70;GTEx Coexpression,63	SLFN5,TESC,CTSS,KLF2,SMAD7
CD8_bin5	20	Mxd1	66.33	ARCHS4 Coexpression,46;Enrichr Queries,26;GTEx Coexpression,127	SLFN5,IRF7,CTSS,KLF2,SMAD7
CD8_bin5	21	Fli1	69.17	Literature ChIP-seq,61;ARCHS4 Coexpression,62;ENCODE ChIP-seq,78;Enrichr Queries,78;ReMap ChIP-seq,65;GTEx Coexpression,71	SLFN5,EMP3,CTSS,KLF2,SMAD7
CD8_bin5	23	Irf1	74.83	Literature ChIP-seq,146;ARCHS4 Coexpression,25;ENCODE ChIP-seq,30;Enrichr Queries,3;ReMap ChIP-seq,232;GTEx Coexpression,13	RTP4,SLFN5,TESC,IRF7,SAMHD1,XAF1,CTSS,KLF2
CD8_bin5	25	Scml4	76.67	ARCHS4 Coexpression,44;Enrichr Queries,64;GTEx Coexpression,122	SLFN5,CTSS,KLF2,SMAD7
CD8_bin5	26	Irf7	79.0	ARCHS4 Coexpression,70;Enrichr Queries,12;GTEx Coexpression,155	RTP4,SLFN5,SAMHD1,XAF1,KLF2,CTSS
CD8_bin5	27	Klf6	80.25	ARCHS4 Coexpression,28;Enrichr Queries,39;ReMap ChIP-seq,125;GTEx Coexpression,129	EMP3,KLF2,CTSS,SMAD7
CD8_bin5	30	Elf4	84.33	ARCHS4 Coexpression,92;Enrichr Queries,11;GTEx Coexpression,150	SLFN5,IRF7,EMP3,CTSS,KLF2,SMAD7
CD8_bin5	31	Klf2	84.75	Literature ChIP-seq,17;ARCHS4 Coexpression,209;Enrichr Queries,52;GTEx Coexpression,61	IRF7,EMP3,CTSS,KLF2,SMAD7
CD8_bin5	33	Csrnp1	85.5	ARCHS4 Coexpression,9;GTEx Coexpression,162	IRF7,KLF2,CTSS,SMAD7
CD8_bin5	34	Foxo1	85.8	Literature ChIP-seq,4;ARCHS4 Coexpression,43;Enrichr Queries,239;ReMap ChIP-seq,28;GTEx Coexpression,115	SLFN5,IZUMO1R,EMP3,SAMHD1,KLF2,SMAD7
CD8_bin5	35	Akna	87.33	ARCHS4 Coexpression,98;Enrichr Queries,30;GTEx Coexpression,134	SLFN5,EMP3,SAMHD1,CTSS,KLF2
CD8_bin5	36	Jund	90.0	Literature ChIP-seq,5;ARCHS4 Coexpression,171;ENCODE ChIP-seq,13;Enrichr Queries,216;ReMap ChIP-seq,50;GTEx Coexpression,85	SLFN5,TESC,IRF7,EMP3,KLF2,SMAD7
CD8_bin5	37	Tcf7	97.0	Literature ChIP-seq,20;ARCHS4 Coexpression,42;Enrichr Queries,58;ReMap ChIP-seq,248;GTEx Coexpression,117	SLFN5,TESC,SAMHD1,CTSS,KLF2,SMAD7
CD8_bin5	38	Ikzf1	98.0	Literature ChIP-seq,153;ARCHS4 Coexpression,13;ENCODE ChIP-seq,3;Enrichr Queries,135;ReMap ChIP-seq,158;GTEx Coexpression,126	RTP4,SLFN5,TESC,IRF7,EMP3,SAMHD1,XAF1,CTSS,KLF2,SMAD7
CD8_bin5	39	Irf5	98.67	ARCHS4 Coexpression,88;Enrichr Queries,61;GTEx Coexpression,147	IRF7,EMP3,SAMHD1,CTSS
CD8_bin5	41	Pou2f2	102.6	ARCHS4 Coexpression,80;ENCODE ChIP-seq,66;Enrichr Queries,140;ReMap ChIP-seq,133;GTEx Coexpression,94	TESC,IRF7,KLF2,CTSS,SMAD7
CD8_bin5	43	Rel	107.7	ARCHS4 Coexpression,211;Enrichr Queries,14;GTEx Coexpression,98	SLFN5,IRF7,SAMHD1,XAF1,KLF2,CTSS,SMAD7
CD8_bin5	45	Stat1	114.0	Literature ChIP-seq,64;ARCHS4 Coexpression,4;ENCODE ChIP-seq,2;Enrichr Queries,9;ReMap ChIP-seq,58;GTEx Coexpression,547	RTP4,SLFN5,IRF7,EMP3,SAMHD1,XAF1,KLF2,CTSS
CD8_bin5	48	Ahr	126.2	Literature ChIP-seq,135;ARCHS4 Coexpression,26;Enrichr Queries,100;ReMap ChIP-seq,224;GTEx Coexpression,146	SLFN5,SAMHD1,KLF2,CTSS,SMAD7
CD8_bin5	50	Runx3	129.0	ARCHS4 Coexpression,305;ENCODE ChIP-seq,70;Enrichr Queries,31;ReMap ChIP-seq,99;GTEx Coexpression,140	IRF7,EMP3,KLF2,CTSS,SMAD7
CD8_bin5	52	Irf8	131.5	Literature ChIP-seq,1;ARCHS4 Coexpression,27;Enrichr Queries,17;GTEx Coexpression,481	RTP4,IRF7,EMP3,SAMHD1,XAF1,KLF2,CTSS
CD8_bin5	53	Fosl2	132.2	ARCHS4 Coexpression,240;ENCODE ChIP-seq,25;Enrichr Queries,113;ReMap ChIP-seq,46;GTEx Coexpression,237	EMP3,KLF2,CTSS,SMAD7
CD8_bin5	54	Nfkb2	132.5	ARCHS4 Coexpression,299;Enrichr Queries,99;ReMap ChIP-seq,11;GTEx Coexpression,121	IRF7,EMP3,KLF2,CTSS,SMAD7
CD8_bin5	56	Batf3	135.0	ARCHS4 Coexpression,237;Enrichr Queries,50;GTEx Coexpression,118	RTP4,IRF7,EMP3,CTSS
CD8_bin5	57	Bcl6	135.0	Literature ChIP-seq,67;ARCHS4 Coexpression,93;Enrichr Queries,43;ReMap ChIP-seq,51;GTEx Coexpression,421	RTP4,IRF7,KLF2,CTSS,SMAD7
CD8_bin5	61	Mtf1	149.5	ARCHS4 Coexpression,82;GTEx Coexpression,217	IRF7,CTSS
CD8_bin5	63	Hhex	158.3	ARCHS4 Coexpression,160;Enrichr Queries,47;ReMap ChIP-seq,240;GTEx Coexpression,186	TESC,EMP3,KLF2,CTSS,SMAD7
CD8_bin5	64	Snai3	160.3	ARCHS4 Coexpression,19;Enrichr Queries,106;GTEx Coexpression,356	TESC,IRF7,EMP3,KLF2,CTSS
CD8_bin5	65	Klf9	161.8	ARCHS4 Coexpression,108;Enrichr Queries,293;ReMap ChIP-seq,107;GTEx Coexpression,139	ACTN2,EMP3,SAMHD1,KLF2,SMAD7
CD8_bin5	67	Trafd1	163.0	ARCHS4 Coexpression,18;Enrichr Queries,13;GTEx Coexpression,458	RTP4,SLFN5,IRF7,SAMHD1,XAF1,CTSS
CD8_bin5	68	Kdm5b	164.2	Literature ChIP-seq,107;ARCHS4 Coexpression,313;ENCODE ChIP-seq,39;ReMap ChIP-seq,198;GTEx Coexpression,164	EMP3,KLF2,SMAD7
CD8_bin5	70	Nfatc2	168.7	ARCHS4 Coexpression,56;Enrichr Queries,240;GTEx Coexpression,210	SLFN5,CTSS,KLF2,SMAD7
CD8_bin5	71	Nr3c1	171.5	Literature ChIP-seq,121;ARCHS4 Coexpression,69;ENCODE ChIP-seq,97;Enrichr Queries,521;ReMap ChIP-seq,164;GTEx Coexpression,57	SLFN5,EMP3,SMAD7
CD8_bin5	74	Rara	178.6	Literature ChIP-seq,8;ARCHS4 Coexpression,78;Enrichr Queries,258;ReMap ChIP-seq,39;GTEx Coexpression,510	RTP4,SLFN5,ACTN2,EMP3,KLF2,CTSS,SMAD7
CD8_bin5	75	Runx1	179.8	Literature ChIP-seq,21;ARCHS4 Coexpression,518;Enrichr Queries,209;ReMap ChIP-seq,14;GTEx Coexpression,137	SLFN5,IRF7,EMP3,SAMHD1,KLF2,CTSS,SMAD7
CD8_bin5	76	Elk3	180.0	Literature ChIP-seq,34;ARCHS4 Coexpression,622;Enrichr Queries,42;GTEx Coexpression,22	SLFN5,EMP3,XAF1,KLF2,SMAD7
CD8_bin5	79	Nfe2l2	189.8	Literature ChIP-seq,79;ARCHS4 Coexpression,245;Enrichr Queries,215;ReMap ChIP-seq,180;GTEx Coexpression,230	RTP4,SLFN5,EMP3,CTSS,SMAD7
CD8_bin5	80	Stat5a	191.8	Literature ChIP-seq,35;ARCHS4 Coexpression,86;ENCODE ChIP-seq,107;Enrichr Queries,51;ReMap ChIP-seq,196;GTEx Coexpression,676	ACTN2,IRF7,SAMHD1,KLF2,CTSS,SMAD7
CD8_bin5	81	Cebpa	197.2	Literature ChIP-seq,52;ARCHS4 Coexpression,186;Enrichr Queries,111;ReMap ChIP-seq,40;GTEx Coexpression,597	IRF7,SAMHD1,KLF2,CTSS
CD8_bin5	82	Bcl11b	200.5	Literature ChIP-seq,161;ARCHS4 Coexpression,49;Enrichr Queries,266;GTEx Coexpression,326	SLFN5,TESC,KLF2,SMAD7
CD8_bin5	87	Prdm1	206.6	ARCHS4 Coexpression,327;ENCODE ChIP-seq,100;Enrichr Queries,84;ReMap ChIP-seq,24;GTEx Coexpression,498	SLFN5,SAMHD1,KLF2,CTSS,SMAD7
CD8_bin5	89	Stat3	209.5	Literature ChIP-seq,3;ARCHS4 Coexpression,308;ENCODE ChIP-seq,20;Enrichr Queries,80;ReMap ChIP-seq,181;GTEx Coexpression,665	RTP4,TESC,IRF7,IZUMO1R,SAMHD1,XAF1,CTSS,KLF2,SMAD7
CD8_bin5	93	Cebpb	211.0	Literature ChIP-seq,45;ARCHS4 Coexpression,318;ENCODE ChIP-seq,11;Enrichr Queries,18;ReMap ChIP-seq,123;GTEx Coexpression,751	IRF7,EMP3,SAMHD1,KLF2,CTSS,SMAD7
CD8_bin5	94	Zbtb32	211.7	ARCHS4 Coexpression,234;Enrichr Queries,59;GTEx Coexpression,342	RTP4,IRF7,XAF1,KLF2
CD8_bin5	101	Mafb	223.3	ARCHS4 Coexpression,303;Enrichr Queries,104;ReMap ChIP-seq,159;GTEx Coexpression,327	IRF7,KLF2,CTSS,SMAD7
CD8_bin5	102	Nfatc1	225.0	ARCHS4 Coexpression,323;ENCODE ChIP-seq,102;Enrichr Queries,233;ReMap ChIP-seq,195;GTEx Coexpression,272	KLF2,SMAD7
CD8_bin5	108	Tet2	235.0	ARCHS4 Coexpression,45;GTEx Coexpression,425	XAF1,CTSS
CD8_bin5	110	Fos	243.2	ARCHS4 Coexpression,936;ENCODE ChIP-seq,50;Enrichr Queries,112;ReMap ChIP-seq,44;GTEx Coexpression,74	EMP3,KLF2,CTSS,SMAD7
CD8_bin5	114	Irf4	255.2	ARCHS4 Coexpression,758;ENCODE ChIP-seq,33;Enrichr Queries,139;ReMap ChIP-seq,167;GTEx Coexpression,179	IRF7,EMP3,KLF2,CTSS
CD8_bin5	116	Tbx21	257.3	ARCHS4 Coexpression,197;Enrichr Queries,149;ReMap ChIP-seq,48;GTEx Coexpression,635	IRF7,KLF2,CTSS,SMAD7
CD8_bin5	117	Sox13	259.0	ARCHS4 Coexpression,551;Enrichr Queries,288;ReMap ChIP-seq,130;GTEx Coexpression,67	SAMHD1,KLF2,SMAD7
CD8_bin5	119	Klf3	260.3	ARCHS4 Coexpression,17;Enrichr Queries,365;ReMap ChIP-seq,93;GTEx Coexpression,566	SLFN5,KLF2,CTSS,SMAD7
CD8_bin5	120	Klf8	261.3	ARCHS4 Coexpression,175;Enrichr Queries,88;GTEx Coexpression,521	SLFN5,XAF1,KLF2
CD8_bin5	121	Hes1	262.5	ARCHS4 Coexpression,336;Enrichr Queries,204;ReMap ChIP-seq,287;GTEx Coexpression,223	KLF2,SMAD7
CD8_bin5	122	Zbtb7b	263.3	ARCHS4 Coexpression,97;Enrichr Queries,138;GTEx Coexpression,555	IRF7,EMP3,KLF2,CTSS,SMAD7
CD8_bin5	123	Stat4	264.5	Literature ChIP-seq,46;ARCHS4 Coexpression,316;Enrichr Queries,25;GTEx Coexpression,671	IRF7,EMP3,XAF1,SAMHD1,KLF2,CTSS,SMAD7
CD8_bin5	125	Mef2c	266.6	ARCHS4 Coexpression,167;ENCODE ChIP-seq,12;Enrichr Queries,166;ReMap ChIP-seq,100;GTEx Coexpression,888	ACTN2,KLF2,CTSS
CD8_bin5	126	Nr4a3	268.3	ARCHS4 Coexpression,516;Enrichr Queries,275;GTEx Coexpression,14	ACTN2,KLF2,SMAD7
CD8_bin5	128	Myc	269.2	Literature ChIP-seq,18;ARCHS4 Coexpression,882;ENCODE ChIP-seq,28;Enrichr Queries,208;ReMap ChIP-seq,174;GTEx Coexpression,305	ACTN2,TESC,IZUMO1R,EMP3,KLF2,SMAD7
CD8_bin5	131	Spib	271.8	ARCHS4 Coexpression,158;Enrichr Queries,63;ReMap ChIP-seq,83;GTEx Coexpression,783	RTP4,IRF7,CTSS,KLF2
CD8_bin5	135	Egr2	285.7	ARCHS4 Coexpression,715;Enrichr Queries,49;GTEx Coexpression,93	IRF7,SAMHD1,KLF2,CTSS,SMAD7
CD8_bin5	137	Hivep1	289.3	ARCHS4 Coexpression,47;Enrichr Queries,644;GTEx Coexpression,177	SLFN5,XAF1,SMAD7
CD8_bin5	139	Etv3	291.3	ARCHS4 Coexpression,85;Enrichr Queries,62;GTEx Coexpression,727	SLFN5,IRF7,KLF2,CTSS,SMAD7
CD8_bin5	140	Foxn2	292.3	ARCHS4 Coexpression,33;Enrichr Queries,397;GTEx Coexpression,447	SAMHD1,KLF2,CTSS,SMAD7
CD8_bin5	142	Nfkb1	293.8	ARCHS4 Coexpression,100;Enrichr Queries,345;ReMap ChIP-seq,61;GTEx Coexpression,669	IRF7,EMP3,CTSS,SMAD7
CD8_bin5	145	Pbx4	299.3	ARCHS4 Coexpression,101;Enrichr Queries,143;GTEx Coexpression,654	IRF7,EMP3,KLF2,SMAD7
CD8_bin5	146	Klf13	301.5	ARCHS4 Coexpression,38;Enrichr Queries,355;ReMap ChIP-seq,259;GTEx Coexpression,554	KLF2,CTSS,SMAD7
CD8_bin5	150	Rfx5	304.8	ARCHS4 Coexpression,764;ENCODE ChIP-seq,44;Enrichr Queries,384;ReMap ChIP-seq,188;GTEx Coexpression,144	RTP4,IRF7,XAF1
CD8_bin5	151	Rarg	305.0	Literature ChIP-seq,145;ARCHS4 Coexpression,745;Enrichr Queries,103;GTEx Coexpression,227	EMP3,KLF2,SMAD7
CD8_bin5	152	Bhlhe40	306.0	ARCHS4 Coexpression,279;ENCODE ChIP-seq,18;ReMap ChIP-seq,64;GTEx Coexpression,863	RTP4,EMP3,SAMHD1,SMAD7
CD8_bin5	153	Myb	306.5	Literature ChIP-seq,26;ARCHS4 Coexpression,397;ENCODE ChIP-seq,35;Enrichr Queries,636;ReMap ChIP-seq,168;GTEx Coexpression,577	EMP3,SAMHD1,KLF2
CD8_bin5	155	Egr1	310.3	Literature ChIP-seq,47;ARCHS4 Coexpression,1229;ENCODE ChIP-seq,52;Enrichr Queries,256;ReMap ChIP-seq,257;GTEx Coexpression,21	ACTN2,TESC,IRF7,EMP3,KLF2,CTSS,SMAD7
CD8_bin5	158	Bach2	311.0	ARCHS4 Coexpression,520;Enrichr Queries,212;ReMap ChIP-seq,25;GTEx Coexpression,487	KLF2,SMAD7
CD8_bin5	159	Foxp3	314.3	Literature ChIP-seq,22;ARCHS4 Coexpression,39;Enrichr Queries,391;GTEx Coexpression,805	SLFN5,IRF7,KLF2
CD8_bin5	163	Ikzf2	318.3	ARCHS4 Coexpression,229;Enrichr Queries,385;GTEx Coexpression,341	SLFN5,XAF1
CD8_bin5	167	Gata3	322.2	Literature ChIP-seq,68;ARCHS4 Coexpression,593;ENCODE ChIP-seq,24;Enrichr Queries,523;ReMap ChIP-seq,135;GTEx Coexpression,590	SLFN5,IRF7,XAF1,SMAD7
CD8_bin5	174	Eomes	335.0	Literature ChIP-seq,31;ARCHS4 Coexpression,809;Enrichr Queries,94;ReMap ChIP-seq,85;GTEx Coexpression,656	SLFN5,TESC,KLF2,CTSS
CD8_bin5	178	Tfe3	337.0	ARCHS4 Coexpression,485;Enrichr Queries,383;GTEx Coexpression,143	EMP3,KLF2
CD8_bin5	182	Klf7	342.3	ARCHS4 Coexpression,666;Enrichr Queries,317;GTEx Coexpression,44	KLF2,SMAD7
CD8_bin5	183	Hnf4a	343.0	Literature ChIP-seq,82;ARCHS4 Coexpression,678;ENCODE ChIP-seq,84;Enrichr Queries,603;ReMap ChIP-seq,165;GTEx Coexpression,446	ACTN2,TESC,SAMHD1,SMAD7
CD8_bin5	187	Arid3a	347.4	ARCHS4 Coexpression,625;ENCODE ChIP-seq,89;Enrichr Queries,327;ReMap ChIP-seq,13;GTEx Coexpression,683	IRF7,EMP3,SAMHD1,SMAD7
CD8_bin5	195	Egr4	356.0	ARCHS4 Coexpression,663;Enrichr Queries,40;GTEx Coexpression,365	TESC,IRF7,KLF2,SMAD7
CD8_bin5	199	Tcf7l2	360.7	Literature ChIP-seq,59;ARCHS4 Coexpression,128;ENCODE ChIP-seq,10;Enrichr Queries,555;ReMap ChIP-seq,52;GTEx Coexpression,1360	EMP3,CTSS,SMAD7
CD8_bin5	200	Hoxb4	360.8	Literature ChIP-seq,116;ARCHS4 Coexpression,441;Enrichr Queries,319;GTEx Coexpression,567	KLF2,SMAD7
CD8_bin5	204	Smad3	363.4	Literature ChIP-seq,38;ARCHS4 Coexpression,959;Enrichr Queries,585;ReMap ChIP-seq,53;GTEx Coexpression,182	SLFN5,TESC,SMAD7
CD8_bin5	208	Nr4a1	366.3	ARCHS4 Coexpression,1121;Enrichr Queries,101;ReMap ChIP-seq,212;GTEx Coexpression,31	IRF7,KLF2,SMAD7
CD8_bin5	209	Bach1	367.5	Literature ChIP-seq,117;ARCHS4 Coexpression,200;ENCODE ChIP-seq,76;Enrichr Queries,234;ReMap ChIP-seq,153;GTEx Coexpression,1425	EMP3,KLF2,CTSS,SMAD7
CD8_bin5	215	Mybl1	372.8	Literature ChIP-seq,154;ARCHS4 Coexpression,12;Enrichr Queries,1206;GTEx Coexpression,119	SLFN5,EMP3,SAMHD1,KLF2
CD8_bin5	224	Crem	377.6	Literature ChIP-seq,106;ARCHS4 Coexpression,325;Enrichr Queries,79;ReMap ChIP-seq,31;GTEx Coexpression,1347	IRF7,EMP3,KLF2,SMAD7
CD8_bin5	226	Hbp1	378.3	ARCHS4 Coexpression,252;Enrichr Queries,244;ReMap ChIP-seq,205;GTEx Coexpression,812	EMP3,KLF2,SMAD7
CD8_bin5	228	Tfap2c	381.3	Literature ChIP-seq,120;ARCHS4 Coexpression,384;ENCODE ChIP-seq,42;Enrichr Queries,1193;ReMap ChIP-seq,220;GTEx Coexpression,329	EMP3,SAMHD1
CD8_bin5	233	Rora	384.0	ARCHS4 Coexpression,142;Enrichr Queries,601;GTEx Coexpression,409	SLFN5,SMAD7
CD8_bin5	236	Zfp30	385.0	ARCHS4 Coexpression,361;Enrichr Queries,304;GTEx Coexpression,490	XAF1,KLF2
CD8_bin5	240	Pcgf2	389.5	ARCHS4 Coexpression,553;ReMap ChIP-seq,226
CD8_bin5	242	Phf21a	392.3	ARCHS4 Coexpression,94;Enrichr Queries,775;GTEx Coexpression,308	KLF2,CTSS,SMAD7
CD8_bin5	247	Cux1	397.0	Literature ChIP-seq,104;ARCHS4 Coexpression,573;ENCODE ChIP-seq,45;Enrichr Queries,734;ReMap ChIP-seq,228;GTEx Coexpression,698	RTP4,IRF7,EMP3,SMAD7
CD8_bin5	249	Elk4	397.6	ARCHS4 Coexpression,174;ENCODE ChIP-seq,77;Enrichr Queries,726;ReMap ChIP-seq,252;GTEx Coexpression,759	SLFN5,IRF7,SMAD7
CD8_bin5	250	Smad4	399.2	Literature ChIP-seq,40;ARCHS4 Coexpression,363;Enrichr Queries,779;ReMap ChIP-seq,74;GTEx Coexpression,740	TESC,KLF2,SMAD7
CD8_bin5	254	Zfp62	405.3	ARCHS4 Coexpression,131;Enrichr Queries,689;GTEx Coexpression,396	EMP3,SMAD7
CD8_bin5	255	Zkscan1	406.6	ARCHS4 Coexpression,261;ENCODE ChIP-seq,8;Enrichr Queries,907;ReMap ChIP-seq,210;GTEx Coexpression,647	RTP4,SLFN5,TESC,EMP3
CD8_bin5	262	Grhl2	408.4	Literature ChIP-seq,32;ARCHS4 Coexpression,546;Enrichr Queries,1065;ReMap ChIP-seq,134;GTEx Coexpression,265	IZUMO1R,KLF2,SMAD7
CD8_bin5	267	Tcf3	413.2	Literature ChIP-seq,11;ARCHS4 Coexpression,690;ENCODE ChIP-seq,72;Enrichr Queries,1011;ReMap ChIP-seq,23;GTEx Coexpression,672	TESC,KLF2,SMAD7
CD8_bin5	268	Ascl2	413.7	ARCHS4 Coexpression,21;Enrichr Queries,126;GTEx Coexpression,1094	TESC,IRF7,KLF2,CTSS
CD8_bin5	269	Elk1	415.0	Literature ChIP-seq,127;ARCHS4 Coexpression,1326;ENCODE ChIP-seq,79;ReMap ChIP-seq,189;GTEx Coexpression,354	SAMHD1
CD8_bin5	270	Stat5b	417.5	ARCHS4 Coexpression,55;Enrichr Queries,793;ReMap ChIP-seq,171;GTEx Coexpression,651	SAMHD1,KLF2,CTSS,SMAD7
CD8_bin5	271	Mybl2	417.8	Literature ChIP-seq,57;ARCHS4 Coexpression,853;ENCODE ChIP-seq,99;Enrichr Queries,920;ReMap ChIP-seq,215;GTEx Coexpression,363	EMP3,CTSS
CD8_bin5	275	Tet3	426.3	ARCHS4 Coexpression,227;ReMap ChIP-seq,296;GTEx Coexpression,756	IZUMO1R
CD8_bin5	280	Ncoa2	429.8	ARCHS4 Coexpression,150;Enrichr Queries,937;ReMap ChIP-seq,32;GTEx Coexpression,600	EMP3,CTSS
CD8_bin5	287	E2f1	433.0	Literature ChIP-seq,48;ARCHS4 Coexpression,706;ENCODE ChIP-seq,91;Enrichr Queries,1000;ReMap ChIP-seq,172;GTEx Coexpression,581	ACTN2,SAMHD1,KLF2,SMAD7
CD8_bin5	292	Pbx3	435.2	ARCHS4 Coexpression,492;ENCODE ChIP-seq,48;Enrichr Queries,515;ReMap ChIP-seq,10;GTEx Coexpression,1111	SLFN5,IRF7,EMP3,SMAD7
CD8_bin5	298	Atf5	437.0	ARCHS4 Coexpression,886;Enrichr Queries,44;GTEx Coexpression,381	IRF7,EMP3,KLF2,CTSS
CD8_bin5	300	Gtf3a	437.7	ARCHS4 Coexpression,223;Enrichr Queries,945;GTEx Coexpression,145	ACTN2,EMP3
CD8_bin5	301	Tal1	439.7	Literature ChIP-seq,56;ARCHS4 Coexpression,1339;ENCODE ChIP-seq,47;Enrichr Queries,331;ReMap ChIP-seq,15;GTEx Coexpression,850	SLFN5,EMP3,KLF2,CTSS,SMAD7
CD8_bin5	302	Satb1	440.3	ARCHS4 Coexpression,248;Enrichr Queries,368;ReMap ChIP-seq,285;GTEx Coexpression,860	SLFN5,KLF2,SMAD7
CD8_bin5	318	Ovol2	460.3	ARCHS4 Coexpression,472;Enrichr Queries,506;ReMap ChIP-seq,295;GTEx Coexpression,568	TESC
CD8_bin5	321	Cenpa	461.5	ARCHS4 Coexpression,601;GTEx Coexpression,322
CD8_bin5	323	Arid5b	462.3	ARCHS4 Coexpression,1055;Enrichr Queries,220;GTEx Coexpression,112	SLFN5,KLF2,SMAD7
CD8_bin5	324	Egr3	463.0	ARCHS4 Coexpression,436;Enrichr Queries,296;GTEx Coexpression,657	KLF2,SMAD7
CD8_bin5	325	Etv5	463.3	ARCHS4 Coexpression,260;Enrichr Queries,279;GTEx Coexpression,851	KLF2,SMAD7
CD8_bin5	334	Zeb2	468.0	ARCHS4 Coexpression,75;Enrichr Queries,191;ReMap ChIP-seq,103;GTEx Coexpression,1503	EMP3,XAF1,CTSS
CD8_bin5	335	Ikzf3	468.0	ARCHS4 Coexpression,36;Enrichr Queries,77;GTEx Coexpression,1291	SLFN5,SAMHD1,XAF1,CTSS
CD8_bin5	337	Gfi1	470.7	ARCHS4 Coexpression,446;Enrichr Queries,144;GTEx Coexpression,822	IRF7,KLF2,SMAD7
CD8_bin5	339	Srf	472.0	Literature ChIP-seq,85;ARCHS4 Coexpression,726;ENCODE ChIP-seq,53;Enrichr Queries,298;ReMap ChIP-seq,225;GTEx Coexpression,1445	EMP3,SAMHD1,KLF2,SMAD7
CD8_bin5	340	Pou2f1	472.3	ARCHS4 Coexpression,319;Enrichr Queries,988;ReMap ChIP-seq,222;GTEx Coexpression,360	EMP3
CD8_bin5	342	Zfpm1	473.7	ARCHS4 Coexpression,1153;Enrichr Queries,132;GTEx Coexpression,136	TESC,KLF2,SMAD7
CD8_bin5	343	Skor1	474.5	ARCHS4 Coexpression,320;GTEx Coexpression,629	IZUMO1R
CD8_bin5	348	Gtf2ird1	477.0	ARCHS4 Coexpression,72;GTEx Coexpression,882	KLF2,CTSS
CD8_bin5	350	Foxp1	478.8	Literature ChIP-seq,105;ARCHS4 Coexpression,1096;Enrichr Queries,693;ReMap ChIP-seq,141;GTEx Coexpression,359	EMP3,SMAD7
CD8_bin5	352	Gli1	479.5	Literature ChIP-seq,159;ARCHS4 Coexpression,550;Enrichr Queries,1155;GTEx Coexpression,54	SAMHD1
CD8_bin5	353	Rest	481.0	Literature ChIP-seq,108;ARCHS4 Coexpression,1619;ENCODE ChIP-seq,68;Enrichr Queries,236;ReMap ChIP-seq,194;GTEx Coexpression,661	SLFN5,KLF2,SMAD7
CD8_bin5	354	Rorc	481.3	ARCHS4 Coexpression,331;Enrichr Queries,332;GTEx Coexpression,781	ACTN2,IRF7,SMAD7
CD8_bin5	355	Ctcf	481.5	Literature ChIP-seq,118;ARCHS4 Coexpression,759;ENCODE ChIP-seq,32;Enrichr Queries,1062;ReMap ChIP-seq,170;GTEx Coexpression,748	TESC,EMP3,SMAD7
CD8_bin5	356	Pou3f1	482.0	Literature ChIP-seq,96;ARCHS4 Coexpression,780;Enrichr Queries,422;GTEx Coexpression,630	SAMHD1,SMAD7
CD8_bin5	358	Hoxa7	483.3	ARCHS4 Coexpression,152;Enrichr Queries,530;GTEx Coexpression,768	IZUMO1R,SMAD7
CD8_bin5	361	Thap1	487.8	ARCHS4 Coexpression,844;ENCODE ChIP-seq,71;Enrichr Queries,580;ReMap ChIP-seq,269;GTEx Coexpression,675	SAMHD1,SMAD7
CD8_bin5	362	Ddit3	488.0	ARCHS4 Coexpression,1250;Enrichr Queries,114;GTEx Coexpression,100	IRF7,KLF2,SMAD7
CD8_bin5	367	Nr2f6	491.3	ARCHS4 Coexpression,711;Enrichr Queries,612;ReMap ChIP-seq,29;GTEx Coexpression,613	SAMHD1,CTSS,SMAD7
CD8_bin5	371	Smad1	495.0	Literature ChIP-seq,14;ARCHS4 Coexpression,1015;Enrichr Queries,569;ReMap ChIP-seq,146;GTEx Coexpression,731	EMP3,KLF2,SMAD7
CD8_bin5	372	Cdx1	495.3	ARCHS4 Coexpression,741;Enrichr Queries,274;GTEx Coexpression,471	IRF7,KLF2
CD8_bin5	373	Zfhx3	495.7	ARCHS4 Coexpression,771;Enrichr Queries,661;GTEx Coexpression,55	SMAD7
CD8_bin5	377	Zbtb7a	501.6	ARCHS4 Coexpression,1385;ENCODE ChIP-seq,15;Enrichr Queries,325;ReMap ChIP-seq,36;GTEx Coexpression,747	ACTN2,TESC,IRF7,KLF2,SMAD7
CD8_bin5	380	Dbp	502.0	ARCHS4 Coexpression,872;Enrichr Queries,83;GTEx Coexpression,551	IRF7,KLF2,SMAD7
CD8_bin5	382	Ets2	502.5	Literature ChIP-seq,149;ARCHS4 Coexpression,914;Enrichr Queries,253;GTEx Coexpression,694	KLF2,SMAD7
CD8_bin5	384	Rag1	503.3	ARCHS4 Coexpression,341;Enrichr Queries,360;GTEx Coexpression,809	KLF2,CTSS
CD8_bin5	392	Kdm2b	510.5	ARCHS4 Coexpression,585;GTEx Coexpression,436
CD8_bin5	393	Prox1	512.5	ARCHS4 Coexpression,368;Enrichr Queries,1182;ReMap ChIP-seq,4;GTEx Coexpression,496	SLFN5,EMP3,SMAD7
CD8_bin5	396	Hivep2	514.0	ARCHS4 Coexpression,165;Enrichr Queries,579;GTEx Coexpression,798	SLFN5,SMAD7
CD8_bin5	398	Fosl1	514.6	ARCHS4 Coexpression,1112;ENCODE ChIP-seq,14;Enrichr Queries,292;ReMap ChIP-seq,56;GTEx Coexpression,1099	TESC,EMP3,SMAD7
CD8_bin5	401	E2f7	518.0	Literature ChIP-seq,160;ARCHS4 Coexpression,1104;Enrichr Queries,1003;ReMap ChIP-seq,87;GTEx Coexpression,236	SMAD7
CD8_bin5	405	Maf	520.5	ARCHS4 Coexpression,1447;Enrichr Queries,76;ReMap ChIP-seq,190;GTEx Coexpression,369	KLF2,CTSS,SMAD7
CD8_bin5	409	Dnmt1	525.0	ARCHS4 Coexpression,272;GTEx Coexpression,778	IZUMO1R
CD8_bin5	410	Xbp1	525.3	ARCHS4 Coexpression,581;Enrichr Queries,1119;ReMap ChIP-seq,106;GTEx Coexpression,295	EMP3
CD8_bin5	421	Tbx19	533.0	ARCHS4 Coexpression,188;Enrichr Queries,271;GTEx Coexpression,1140	IRF7,XAF1,KLF2
CD8_bin5	428	Atf6	539.7	ARCHS4 Coexpression,463;Enrichr Queries,855;GTEx Coexpression,301
CD8_bin5	461	Nr4a2	557.5	Literature ChIP-seq,152;ARCHS4 Coexpression,602;Enrichr Queries,330;GTEx Coexpression,1146	KLF2,SMAD7
CD8_bin5	462	Ybx3	557.5	ARCHS4 Coexpression,224;GTEx Coexpression,891	ACTN2
CD8_bin5	476	Foxj1	566.7	ARCHS4 Coexpression,652;Enrichr Queries,604;GTEx Coexpression,444	TESC
CD8_bin5	477	Tgif1	567.3	ARCHS4 Coexpression,996;Enrichr Queries,117;GTEx Coexpression,589	EMP3,KLF2,SMAD7
CD8_bin5	483	Setdb1	572.0	Literature ChIP-seq,25;ARCHS4 Coexpression,922;ENCODE ChIP-seq,63;Enrichr Queries,1085;ReMap ChIP-seq,246;GTEx Coexpression,1091	ACTN2,TESC,IZUMO1R,SAMHD1,SMAD7
CD8_bin5	485	E2f2	573.3	ARCHS4 Coexpression,288;Enrichr Queries,952;GTEx Coexpression,480	TESC
CD8_bin5	487	Spic	574.0	ARCHS4 Coexpression,920;Enrichr Queries,57;GTEx Coexpression,745	RTP4,IRF7,KLF2,CTSS
CD8_bin5	498	Atoh8	578.7	ARCHS4 Coexpression,1503;Enrichr Queries,217;GTEx Coexpression,16	SAMHD1,KLF2,SMAD7
CD8_bin5	500	Hoxb3	582.0	ARCHS4 Coexpression,748;Enrichr Queries,487;GTEx Coexpression,511	SMAD7
CD8_bin5	501	Crebl2	582.7	ARCHS4 Coexpression,113;Enrichr Queries,120;GTEx Coexpression,1515	SLFN5,CTSS,SMAD7
CD8_bin5	504	Prdm16	584.8	Literature ChIP-seq,155;ARCHS4 Coexpression,858;Enrichr Queries,1286;GTEx Coexpression,40	SMAD7
CD8_bin5	512	Zbtb38	588.7	ARCHS4 Coexpression,221;Enrichr Queries,248;GTEx Coexpression,1297	SLFN5,SMAD7
CD8_bin5	513	Thyn1	589.0	ARCHS4 Coexpression,816;GTEx Coexpression,362
CD8_bin5	522	Hmgn3	595.5	ARCHS4 Coexpression,870;ENCODE ChIP-seq,94;ReMap ChIP-seq,98;GTEx Coexpression,1320	IRF7
CD8_bin5	525	Sp4	597.6	ARCHS4 Coexpression,1329;ENCODE ChIP-seq,103;Enrichr Queries,690;ReMap ChIP-seq,156;GTEx Coexpression,710	EMP3,KLF2
CD8_bin5	534	Tcf4	602.8	Literature ChIP-seq,49;ARCHS4 Coexpression,1073;Enrichr Queries,620;ReMap ChIP-seq,75;GTEx Coexpression,1197	SAMHD1,XAF1,KLF2,SMAD7
CD8_bin5	535	Skil	604.3	ARCHS4 Coexpression,1445;Enrichr Queries,329;GTEx Coexpression,39	KLF2,SMAD7
CD8_bin5	536	Sall2	605.0	ARCHS4 Coexpression,370;Enrichr Queries,1203;GTEx Coexpression,242
CD8_bin5	538	Hnf1a	605.0	ARCHS4 Coexpression,820;Enrichr Queries,607;GTEx Coexpression,388	IRF7
CD8_bin5	542	Tfap4	607.0	ARCHS4 Coexpression,1077;Enrichr Queries,783;ReMap ChIP-seq,154;GTEx Coexpression,414	SMAD7
CD8_bin5	544	Zhx1	609.8	ARCHS4 Coexpression,233;Enrichr Queries,903;ReMap ChIP-seq,197;GTEx Coexpression,1106	KLF2
CD8_bin5	549	Epas1	611.8	ARCHS4 Coexpression,1220;Enrichr Queries,546;ReMap ChIP-seq,243;GTEx Coexpression,438	KLF2
CD8_bin5	552	Drap1	612.7	ARCHS4 Coexpression,256;Enrichr Queries,578;GTEx Coexpression,1004	EMP3
CD8_bin5	553	Nfic	613.6	ARCHS4 Coexpression,1371;ENCODE ChIP-seq,67;Enrichr Queries,516;ReMap ChIP-seq,97;GTEx Coexpression,1017	SAMHD1,SMAD7
CD8_bin5	555	Rfx3	613.7	ARCHS4 Coexpression,692;Enrichr Queries,936;GTEx Coexpression,213
CD8_bin5	561	Zfhx2	615.0	ARCHS4 Coexpression,560;Enrichr Queries,343;GTEx Coexpression,942	KLF2,SMAD7
CD8_bin5	564	Foxn3	616.0	ARCHS4 Coexpression,267;Enrichr Queries,737;GTEx Coexpression,844	ACTN2,SMAD7
CD8_bin5	565	Nfatc3	617.3	ARCHS4 Coexpression,35;Enrichr Queries,894;GTEx Coexpression,923	SLFN5,KLF2
CD8_bin5	566	Dzip1	617.3	ARCHS4 Coexpression,66;Enrichr Queries,1053;GTEx Coexpression,733	EMP3,CTSS
CD8_bin5	569	Atf1	618.4	ARCHS4 Coexpression,1300;ENCODE ChIP-seq,93;Enrichr Queries,857;ReMap ChIP-seq,118;GTEx Coexpression,724	SMAD7
CD8_bin5	570	Zbtb2	619.3	ARCHS4 Coexpression,994;Enrichr Queries,697;GTEx Coexpression,167	SMAD7
CD8_bin5	575	Pbx1	622.3	Literature ChIP-seq,102;ARCHS4 Coexpression,265;Enrichr Queries,1148;GTEx Coexpression,974	SLFN5,EMP3
CD8_bin5	576	Aire	622.3	ARCHS4 Coexpression,394;Enrichr Queries,74;GTEx Coexpression,1399	IRF7,KLF2,SMAD7
CD8_bin5	593	Pknox1	630.0	ARCHS4 Coexpression,923;Enrichr Queries,712;ReMap ChIP-seq,86;GTEx Coexpression,799	EMP3,SMAD7
CD8_bin5	601	Zeb1	636.4	ARCHS4 Coexpression,727;ENCODE ChIP-seq,51;Enrichr Queries,596;ReMap ChIP-seq,203;GTEx Coexpression,1605	EMP3,SMAD7
CD8_bin5	626	Zmat1	648.7	ARCHS4 Coexpression,413;Enrichr Queries,346;GTEx Coexpression,1187	SLFN5,KLF2
CD8_bin5	628	Mbd1	648.7	ARCHS4 Coexpression,1080;Enrichr Queries,685;GTEx Coexpression,181	IRF7
CD8_bin5	650	Tshz1	661.3	ARCHS4 Coexpression,1563;Enrichr Queries,247;GTEx Coexpression,174	KLF2,SMAD7
CD8_bin5	658	Foxk1	663.5	ARCHS4 Coexpression,938;Enrichr Queries,800;ReMap ChIP-seq,250;GTEx Coexpression,666	SMAD7
CD8_bin5	665	Aebp1	664.5	ARCHS4 Coexpression,1321;GTEx Coexpression,8	IZUMO1R,SMAD7
CD8_bin5	673	Rreb1	668.7	ARCHS4 Coexpression,567;Enrichr Queries,724;GTEx Coexpression,715	SMAD7
CD8_bin5	676	Tcf20	669.3	ARCHS4 Coexpression,729;Enrichr Queries,932;GTEx Coexpression,347
CD8_bin5	688	Pa2g4	677.0	ARCHS4 Coexpression,921;GTEx Coexpression,433
CD8_bin5	702	Foxf1	686.0	ARCHS4 Coexpression,1359;Enrichr Queries,232;GTEx Coexpression,467	KLF2,SMAD7
CD8_bin5	707	Klf10	688.0	ARCHS4 Coexpression,955;Enrichr Queries,342;GTEx Coexpression,767	KLF2,SMAD7
CD8_bin5	709	Creb1	689.2	Literature ChIP-seq,28;ARCHS4 Coexpression,1428;ENCODE ChIP-seq,59;Enrichr Queries,1079;ReMap ChIP-seq,183;GTEx Coexpression,1358	SLFN5,TESC,EMP3,SAMHD1,KLF2
CD8_bin5	713	Ikzf4	690.3	ARCHS4 Coexpression,876;Enrichr Queries,671;GTEx Coexpression,524	SMAD7
CD8_bin5	714	Kmt2a	691.3	ARCHS4 Coexpression,817;ReMap ChIP-seq,242;GTEx Coexpression,1015
CD8_bin5	721	Hivep3	693.3	ARCHS4 Coexpression,401;Enrichr Queries,713;GTEx Coexpression,966	SMAD7
CD8_bin5	722	Zbtb4	693.7	ARCHS4 Coexpression,1481;Enrichr Queries,265;GTEx Coexpression,335	KLF2,SMAD7
CD8_bin5	751	Zbtb1	705.7	ARCHS4 Coexpression,189;Enrichr Queries,765;GTEx Coexpression,1163	SLFN5,SMAD7
CD8_bin5	758	Tfcp2l1	707.7	ARCHS4 Coexpression,657;Enrichr Queries,1218;GTEx Coexpression,248
CD8_bin5	765	Mbd4	710.8	ARCHS4 Coexpression,1115;ENCODE ChIP-seq,96;Enrichr Queries,1090;ReMap ChIP-seq,260;GTEx Coexpression,993
CD8_bin5	767	St18	714.3	ARCHS4 Coexpression,812;Enrichr Queries,1112;GTEx Coexpression,219
CD8_bin5	772	Etv1	717.8	ARCHS4 Coexpression,1438;Enrichr Queries,1080;ReMap ChIP-seq,163;GTEx Coexpression,190	SMAD7
CD8_bin5	778	Prdm15	721.0	ARCHS4 Coexpression,1128;Enrichr Queries,834;GTEx Coexpression,201
CD8_bin5	785	Dot1l	726.0	ARCHS4 Coexpression,603;Enrichr Queries,810;GTEx Coexpression,765	SMAD7
CD8_bin5	786	Nr1d1	726.3	ARCHS4 Coexpression,1465;Enrichr Queries,82;GTEx Coexpression,632	IRF7,KLF2,SMAD7
CD8_bin5	802	Zbtb11	731.5	ARCHS4 Coexpression,1233;Enrichr Queries,987;ReMap ChIP-seq,256;GTEx Coexpression,450
CD8_bin5	808	Clock	736.2	Literature ChIP-seq,143;ARCHS4 Coexpression,983;Enrichr Queries,860;ReMap ChIP-seq,235;GTEx Coexpression,1460
CD8_bin5	822	Pitx2	746.0	ARCHS4 Coexpression,315;Enrichr Queries,1089;GTEx Coexpression,834	ACTN2
CD8_bin5	844	E2f8	754.3	ARCHS4 Coexpression,685;Enrichr Queries,1127;GTEx Coexpression,451
CD8_bin5	845	Tcf12	754.4	ARCHS4 Coexpression,1184;ENCODE ChIP-seq,4;Enrichr Queries,950;ReMap ChIP-seq,34;GTEx Coexpression,1600	SLFN5,EMP3,CTSS,SMAD7
CD8_bin5	846	Mxd4	754.7	ARCHS4 Coexpression,1426;Enrichr Queries,669;GTEx Coexpression,169	KLF2
CD8_bin5	851	Mafg	757.3	ARCHS4 Coexpression,903;Enrichr Queries,610;ReMap ChIP-seq,249;GTEx Coexpression,1267	SMAD7
CD8_bin5	864	Zbtb37	765.7	ARCHS4 Coexpression,163;Enrichr Queries,915;GTEx Coexpression,1219	XAF1
CD8_bin5	873	Nme2	769.7	ARCHS4 Coexpression,814;ReMap ChIP-seq,110;GTEx Coexpression,1385	SMAD7
CD8_bin5	901	Nfat5	784.3	ARCHS4 Coexpression,364;Enrichr Queries,1050;GTEx Coexpression,939
CD8_bin5	917	Hoxa2	795.8	Literature ChIP-seq,162;ARCHS4 Coexpression,1211;Enrichr Queries,492;GTEx Coexpression,1318	SMAD7
CD8_bin5	933	Gtf2ird2	801.0	ARCHS4 Coexpression,1025;Enrichr Queries,379;GTEx Coexpression,999	KLF2,SMAD7
CD8_bin5	940	Six4	803.7	ARCHS4 Coexpression,634;Enrichr Queries,571;GTEx Coexpression,1206	KLF2
CD8_bin5	962	Nfix	817.3	ARCHS4 Coexpression,1346;Enrichr Queries,510;GTEx Coexpression,596	KLF2
CD8_bin5	963	Ltf	817.5	ARCHS4 Coexpression,722;GTEx Coexpression,913
CD8_bin5	964	Scmh1	817.5	ARCHS4 Coexpression,262;GTEx Coexpression,1373	ACTN2
CD8_bin5	976	Gatad2a	824.7	ARCHS4 Coexpression,332;Enrichr Queries,906;GTEx Coexpression,1236
CD8_bin5	984	Zc3h8	825.8	ARCHS4 Coexpression,1268;Enrichr Queries,1205;ReMap ChIP-seq,265;GTEx Coexpression,565
CD8_bin5	994	Lcorl	829.3	ARCHS4 Coexpression,1347;Enrichr Queries,843;GTEx Coexpression,298
CD8_bin5	997	Eea1	830.7	ARCHS4 Coexpression,1011;Enrichr Queries,962;GTEx Coexpression,519
CD8_bin5	1027	Bhlhe41	850.0	ARCHS4 Coexpression,766;GTEx Coexpression,934
CD8_bin5	1036	Dach2	853.3	ARCHS4 Coexpression,524;Enrichr Queries,825;GTEx Coexpression,1211
CD8_bin5	1049	Tet1	859.7	Literature ChIP-seq,62;ARCHS4 Coexpression,1238;GTEx Coexpression,1279	ACTN2,SMAD7
CD8_bin5	1050	Zkscan3	859.7	ARCHS4 Coexpression,1458;Enrichr Queries,817;GTEx Coexpression,304	KLF2
CD8_bin5	1062	Ar	867.6	Literature ChIP-seq,60;ARCHS4 Coexpression,1449;Enrichr Queries,1251;ReMap ChIP-seq,227;GTEx Coexpression,1351	RTP4,TESC
CD8_bin5	1077	Sox12	877.3	ARCHS4 Coexpression,350;Enrichr Queries,749;GTEx Coexpression,1533	SMAD7
CD8_bin5	1081	Rfx7	879.3	ARCHS4 Coexpression,899;Enrichr Queries,901;GTEx Coexpression,838
CD8_bin5	1087	Baz2b	885.0	ARCHS4 Coexpression,869;Enrichr Queries,889;GTEx Coexpression,897
CD8_bin5	1099	Dmrta2	897.0	ARCHS4 Coexpression,591;Enrichr Queries,1255;GTEx Coexpression,845
CD8_bin5	1108	Ahdc1	900.7	ARCHS4 Coexpression,1507;Enrichr Queries,662;GTEx Coexpression,533	SMAD7
CD8_bin5	1116	Tead3	904.0	ARCHS4 Coexpression,969;Enrichr Queries,534;GTEx Coexpression,1209	SMAD7
CD8_bin5	1118	Tsc22d1	904.7	ARCHS4 Coexpression,1177;Enrichr Queries,570;GTEx Coexpression,967	KLF2
CD8_bin5	1134	Creb3l4	914.7	ARCHS4 Coexpression,570;Enrichr Queries,654;GTEx Coexpression,1520	IRF7
CD8_bin5	1137	Pou4f1	916.0	ARCHS4 Coexpression,410;Enrichr Queries,1263;GTEx Coexpression,1075
CD8_bin5	1145	Plagl1	918.7	ARCHS4 Coexpression,598;Enrichr Queries,1204;GTEx Coexpression,954
CD8_bin5	1149	Aebp2	920.0	ARCHS4 Coexpression,1351;Enrichr Queries,502;GTEx Coexpression,907	SMAD7
CD8_bin5	1165	Patz1	929.0	ARCHS4 Coexpression,623;Enrichr Queries,608;GTEx Coexpression,1556	SMAD7
CD8_bin5	1182	Pax7	937.3	ARCHS4 Coexpression,329;Enrichr Queries,1241;GTEx Coexpression,1242	ACTN2
CD8_bin5	1186	Mysm1	942.3	ARCHS4 Coexpression,1239;Enrichr Queries,1087;GTEx Coexpression,501
CD8_bin5	1190	Arid3b	945.5	ARCHS4 Coexpression,659;GTEx Coexpression,1232
CD8_bin5	1209	Setbp1	957.0	ARCHS4 Coexpression,661;Enrichr Queries,728;GTEx Coexpression,1482	SMAD7
CD8_bin5	1243	Tcf7l1	976.0	ARCHS4 Coexpression,781;Enrichr Queries,600;GTEx Coexpression,1547	SMAD7
CD8_bin5	1256	Ttf1	986.0	ARCHS4 Coexpression,1236;GTEx Coexpression,736
CD8_bin5	1261	Tfdp2	987.3	ARCHS4 Coexpression,1160;Enrichr Queries,267;GTEx Coexpression,1535	KLF2,SMAD7
CD8_bin5	1265	Rbsn	988.0	ARCHS4 Coexpression,664;GTEx Coexpression,1312
CD8_bin5	1268	Pcgf6	989.0	ARCHS4 Coexpression,1261;Enrichr Queries,985;GTEx Coexpression,721
CD8_bin5	1277	Zscan18	995.3	ARCHS4 Coexpression,1515;Enrichr Queries,797;GTEx Coexpression,674	KLF2
CD8_bin5	1294	Mzf1	1005.0	ARCHS4 Coexpression,1180;Enrichr Queries,246;GTEx Coexpression,1590	IRF7,KLF2
CD8_bin5	1299	Cxxc5	1010.0	ARCHS4 Coexpression,1365;GTEx Coexpression,655
CD8_bin5	1305	Nr6a1	1014.0	ARCHS4 Coexpression,931;Enrichr Queries,1165;GTEx Coexpression,947
CD8_bin5	1316	Champ1	1022.0	ARCHS4 Coexpression,859;GTEx Coexpression,1185
CD8_bin5	1317	Prmt3	1022.0	ARCHS4 Coexpression,1052;Enrichr Queries,984;GTEx Coexpression,1031
CD8_bin5	1324	Zfp92	1027.0	ARCHS4 Coexpression,1049;Enrichr Queries,935;GTEx Coexpression,1097
CD8_bin5	1328	Creb3l2	1029.0	ARCHS4 Coexpression,946;Enrichr Queries,584;GTEx Coexpression,1557	SMAD7
CD8_bin5	1332	Zbtb41	1030.0	ARCHS4 Coexpression,1512;Enrichr Queries,971;GTEx Coexpression,607
CD8_bin5	1333	Rlf	1031.0	ARCHS4 Coexpression,1596;Enrichr Queries,856;GTEx Coexpression,642
CD8_bin5	1335	Ybx1	1031.0	ARCHS4 Coexpression,862;Enrichr Queries,922;GTEx Coexpression,1310
CD8_bin5	1341	Sox4	1037.0	ARCHS4 Coexpression,1017;Enrichr Queries,638;GTEx Coexpression,1455	SMAD7
CD8_bin5	1353	Scx	1043.0	ARCHS4 Coexpression,1043
CD8_bin5	1354	Ahctf1	1043.0	ARCHS4 Coexpression,1287;Enrichr Queries,968;GTEx Coexpression,875
CD8_bin5	1370	Hlf	1057.0	ARCHS4 Coexpression,1122;Enrichr Queries,1146;GTEx Coexpression,904
CD8_bin5	1378	Thra	1063.0	Literature ChIP-seq,151;ARCHS4 Coexpression,1583;Enrichr Queries,1181;GTEx Coexpression,1338
CD8_bin5	1379	Hey1	1064.0	ARCHS4 Coexpression,1430;Enrichr Queries,206;GTEx Coexpression,1555	KLF2,SMAD7
CD8_bin5	1382	Zscan26	1067.0	ARCHS4 Coexpression,1323;GTEx Coexpression,810
CD8_bin5	1387	Sgsm2	1073.0	ARCHS4 Coexpression,1429;GTEx Coexpression,717
CD8_bin5	1424	Carf	1101.0	ARCHS4 Coexpression,1093;GTEx Coexpression,1108
CD8_bin5	1430	Pknox2	1108.0	ARCHS4 Coexpression,772;Enrichr Queries,1249;GTEx Coexpression,1302
CD8_bin5	1438	Foxp4	1112.0	ARCHS4 Coexpression,1283;Enrichr Queries,674;GTEx Coexpression,1378	SMAD7
CD8_bin5	1451	Alx4	1128.0	ARCHS4 Coexpression,1009;Enrichr Queries,1326;GTEx Coexpression,1049
CD8_bin5	1453	Spen	1129.0	ARCHS4 Coexpression,1019;GTEx Coexpression,1238
CD8_bin5	1462	Trps1	1138.0	ARCHS4 Coexpression,1500;Enrichr Queries,1030;GTEx Coexpression,884
CD8_bin5	1471	Cenpb	1152.0	ARCHS4 Coexpression,1471;Enrichr Queries,463;GTEx Coexpression,1523	EMP3
CD8_bin5	1480	Zbtb26	1165.0	ARCHS4 Coexpression,1189;Enrichr Queries,938;GTEx Coexpression,1369
CD8_bin5	1486	Phf20	1167.0	ARCHS4 Coexpression,1411;Enrichr Queries,863;GTEx Coexpression,1228
CD8_bin5	1495	Barhl1	1177.0	ARCHS4 Coexpression,1530;Enrichr Queries,1313;GTEx Coexpression,689
CD8_bin5	1496	Zbtb44	1179.0	ARCHS4 Coexpression,1297;Enrichr Queries,979;GTEx Coexpression,1262
CD8_bin5	1510	Meis3	1195.0	ARCHS4 Coexpression,1580;Enrichr Queries,694;GTEx Coexpression,1311	EMP3
CD8_bin5	1535	Nfia	1218.0	ARCHS4 Coexpression,1255;Enrichr Queries,1207;GTEx Coexpression,1192
CD8_bin5	1536	Tbr1	1221.0	ARCHS4 Coexpression,1170;Enrichr Queries,1074;GTEx Coexpression,1418
CD8_bin5	1556	Sall3	1251.0	ARCHS4 Coexpression,977;Enrichr Queries,1302;GTEx Coexpression,1473
CD8_bin5	1582	Zbtb20	1313.0	ARCHS4 Coexpression,1221;Enrichr Queries,1174;GTEx Coexpression,1544
CD8_bin5	1586	Sox5	1318.0	ARCHS4 Coexpression,1314;Enrichr Queries,1036;GTEx Coexpression,1604
CD8_bin5	1591	Mga	1328.0	ARCHS4 Coexpression,1496;Enrichr Queries,1051;GTEx Coexpression,1437
CD8_bin5	1597	Tshz2	1343.0	ARCHS4 Coexpression,1285;Enrichr Queries,1225;GTEx Coexpression,1519
CD8_bin5	1604	Bbx	1350.0	ARCHS4 Coexpression,1587;Enrichr Queries,1154;GTEx Coexpression,1308
CD8_bin5	1609	Ski	1370.0	ARCHS4 Coexpression,1466;GTEx Coexpression,1273
CD8_bin5	1612	Topors	1377.0	ARCHS4 Coexpression,1417;GTEx Coexpression,1336
CD8_bin5	1618	Mkx	1428.0	ARCHS4 Coexpression,1523;Enrichr Queries,1163;GTEx Coexpression,1598
CD8_bin5	1626	Nacc2	1519.0	ARCHS4 Coexpression,1511;GTEx Coexpression,1527
CD8_bin5	1631	L3mbtl3	1536.0	ARCHS4 Coexpression,1603;GTEx Coexpression,1468

## Sheet: CD8_bin6
Query Name	Rank	TF	Score	Library	Overlapping_Genes
CD8_bin6	1	Arid5a	19.5	ARCHS4 Coexpression,35;GTEx Coexpression,4	EMP3,KLF2
CD8_bin6	3	Ets1	44.67	Literature ChIP-seq,81;ARCHS4 Coexpression,28;ENCODE ChIP-seq,66;Enrichr Queries,11;ReMap ChIP-seq,22;GTEx Coexpression,60	SLFN5,EMP3,KLF2
CD8_bin6	5	Jund	69.67	Literature ChIP-seq,7;ARCHS4 Coexpression,121;ENCODE ChIP-seq,5;Enrichr Queries,43;ReMap ChIP-seq,102;GTEx Coexpression,140	SLFN5,CHRNA9,EMP3,KLF2
CD8_bin6	6	Scml4	71.33	ARCHS4 Coexpression,4;Enrichr Queries,19;GTEx Coexpression,191	SLFN5,CD8A,KLF2
CD8_bin6	9	Jun	84.67	Literature ChIP-seq,2;ARCHS4 Coexpression,87;ENCODE ChIP-seq,1;Enrichr Queries,264;ReMap ChIP-seq,118;GTEx Coexpression,36	SLFN5,CHRNA9,EMP3,PTPN14,KLF2
CD8_bin6	10	Tbx21	91.5	ARCHS4 Coexpression,24;Enrichr Queries,106;ReMap ChIP-seq,23;GTEx Coexpression,213	CD8A,PTPN14,KLF2
CD8_bin6	11	Junb	93.25	ARCHS4 Coexpression,16;Enrichr Queries,67;ReMap ChIP-seq,62;GTEx Coexpression,228	EMP3,KLF2
CD8_bin6	12	Klf6	94.5	ARCHS4 Coexpression,43;Enrichr Queries,51;ReMap ChIP-seq,84;GTEx Coexpression,200	EMP3,PTPN14,KLF2
CD8_bin6	15	Foxo1	98.8	Literature ChIP-seq,1;ARCHS4 Coexpression,19;Enrichr Queries,279;ReMap ChIP-seq,12;GTEx Coexpression,183	SLFN5,ARPP21,CD8A,CHRNA9,EMP3,SAMHD1,KLF2
CD8_bin6	17	Stat4	104.0	Literature ChIP-seq,75;ARCHS4 Coexpression,46;Enrichr Queries,76;GTEx Coexpression,219	CD8A,EMP3,SAMHD1,KLF2
CD8_bin6	18	Tcf7	106.8	Literature ChIP-seq,80;ARCHS4 Coexpression,17;Enrichr Queries,16;ReMap ChIP-seq,235;GTEx Coexpression,186	SLFN5,CD8A,SAMHD1,KLF2
CD8_bin6	19	Zbtb38	115.0	ARCHS4 Coexpression,30;Enrichr Queries,291;GTEx Coexpression,24	SLFN5,PTPN14
CD8_bin6	21	Fosb	115.7	ARCHS4 Coexpression,141;Enrichr Queries,74;GTEx Coexpression,132	EMP3,KLF2
CD8_bin6	22	Eomes	125.8	Literature ChIP-seq,63;ARCHS4 Coexpression,247;Enrichr Queries,57;ReMap ChIP-seq,47;GTEx Coexpression,215	SLFN5,CD8A,KLF2
CD8_bin6	26	Sp100	140.3	ARCHS4 Coexpression,20;Enrichr Queries,13;GTEx Coexpression,388	SLFN5,EMP3,SAMHD1
CD8_bin6	28	Kdm5b	147.8	Literature ChIP-seq,103;ARCHS4 Coexpression,252;ENCODE ChIP-seq,72;ReMap ChIP-seq,162;GTEx Coexpression,150	EMP3,TDRD5,KLF2
CD8_bin6	29	Stat1	148.2	Literature ChIP-seq,138;ARCHS4 Coexpression,45;ENCODE ChIP-seq,7;Enrichr Queries,40;ReMap ChIP-seq,27;GTEx Coexpression,632	SLFN5,EMP3,SAMHD1,KLF2
CD8_bin6	31	Akna	152.7	ARCHS4 Coexpression,249;Enrichr Queries,2;GTEx Coexpression,207	SLFN5,CD8A,EMP3,SAMHD1,KLF2
CD8_bin6	32	Sp110	156.0	ARCHS4 Coexpression,21;Enrichr Queries,5;GTEx Coexpression,442	SLFN5,EMP3,SAMHD1,KLF2
CD8_bin6	33	Runx3	156.0	ARCHS4 Coexpression,244;ENCODE ChIP-seq,64;Enrichr Queries,18;ReMap ChIP-seq,232;GTEx Coexpression,222	CD8A,EMP3,KLF2
CD8_bin6	38	Elk3	163.0	Literature ChIP-seq,51;ARCHS4 Coexpression,575;Enrichr Queries,10;GTEx Coexpression,16	SLFN5,EMP3,KLF2
CD8_bin6	39	Ahr	170.4	Literature ChIP-seq,135;ARCHS4 Coexpression,40;Enrichr Queries,348;ReMap ChIP-seq,97;GTEx Coexpression,232	SLFN5,CD8A,SAMHD1,KLF2
CD8_bin6	40	Fosl2	170.6	ARCHS4 Coexpression,410;ENCODE ChIP-seq,8;Enrichr Queries,79;ReMap ChIP-seq,20;GTEx Coexpression,336	CHRNA9,EMP3,PTPN14,KLF2
CD8_bin6	41	Klf9	175.3	ARCHS4 Coexpression,58;Enrichr Queries,362;ReMap ChIP-seq,65;GTEx Coexpression,216	ACTN2,EMP3,SAMHD1,KLF2
CD8_bin6	44	Prdm1	186.8	ARCHS4 Coexpression,50;ENCODE ChIP-seq,63;Enrichr Queries,236;ReMap ChIP-seq,2;GTEx Coexpression,583	SLFN5,CD8A,CHRNA9,SAMHD1,PTPN14,KLF2
CD8_bin6	45	Zmat1	187.7	ARCHS4 Coexpression,352;Enrichr Queries,82;GTEx Coexpression,129	SLFN5,TDRP,KLF2
CD8_bin6	51	Csrnp1	207.0	ARCHS4 Coexpression,152;GTEx Coexpression,262	KLF2
CD8_bin6	56	Sox13	212.0	ARCHS4 Coexpression,500;Enrichr Queries,64;ReMap ChIP-seq,191;GTEx Coexpression,93	SAMHD1,PTPN14,KLF2
CD8_bin6	58	Irf8	215.8	Literature ChIP-seq,45;ARCHS4 Coexpression,223;Enrichr Queries,29;GTEx Coexpression,566	EMP3,SAMHD1,KLF2
CD8_bin6	60	Irf1	223.7	Literature ChIP-seq,148;ARCHS4 Coexpression,210;ENCODE ChIP-seq,87;Enrichr Queries,6;ReMap ChIP-seq,213;GTEx Coexpression,678	SLFN5,SAMHD1,KLF2
CD8_bin6	62	Bcl11b	226.3	Literature ChIP-seq,161;ARCHS4 Coexpression,5;Enrichr Queries,317;GTEx Coexpression,422	SLFN5,CD8A,KLF2
CD8_bin6	64	Sp140	231.7	ARCHS4 Coexpression,26;Enrichr Queries,100;GTEx Coexpression,569	SLFN5,SAMHD1,KLF2
CD8_bin6	65	Myb	233.5	Literature ChIP-seq,17;ARCHS4 Coexpression,334;ENCODE ChIP-seq,29;Enrichr Queries,333;ReMap ChIP-seq,28;GTEx Coexpression,660	ARPP21,EMP3,SAMHD1,KLF2
CD8_bin6	66	Nfatc1	233.6	ARCHS4 Coexpression,262;ENCODE ChIP-seq,103;Enrichr Queries,275;ReMap ChIP-seq,156;GTEx Coexpression,372	KLF2
CD8_bin6	67	Mef2c	234.0	ARCHS4 Coexpression,18;ENCODE ChIP-seq,11;Enrichr Queries,139;ReMap ChIP-seq,56;GTEx Coexpression,946	ARPP21,ACTN2,KLF2
CD8_bin6	69	Nr3c1	236.5	Literature ChIP-seq,121;ARCHS4 Coexpression,33;ENCODE ChIP-seq,15;Enrichr Queries,1057;ReMap ChIP-seq,114;GTEx Coexpression,79	SLFN5,EMP3,PTPN14
CD8_bin6	74	Ikzf1	244.0	Literature ChIP-seq,153;ARCHS4 Coexpression,11;ENCODE ChIP-seq,34;Enrichr Queries,516;ReMap ChIP-seq,154;GTEx Coexpression,596	SLFN5,EMP3,SAMHD1,KLF2
CD8_bin6	76	Rara	246.8	Literature ChIP-seq,39;ARCHS4 Coexpression,204;Enrichr Queries,304;ReMap ChIP-seq,92;GTEx Coexpression,595	SLFN5,ACTN2,EMP3,KLF2
CD8_bin6	78	Foxp3	248.3	Literature ChIP-seq,14;ARCHS4 Coexpression,14;Enrichr Queries,99;GTEx Coexpression,866	SLFN5,CD8A,KLF2
CD8_bin6	79	Gfi1	249.3	ARCHS4 Coexpression,390;Enrichr Queries,104;GTEx Coexpression,254	CD8A,KLF2
CD8_bin6	80	Tfe3	250.0	ARCHS4 Coexpression,431;Enrichr Queries,93;GTEx Coexpression,226	EMP3,KLF2
CD8_bin6	81	Bcl6	254.4	Literature ChIP-seq,95;ARCHS4 Coexpression,233;Enrichr Queries,331;ReMap ChIP-seq,104;GTEx Coexpression,509	KLF2
CD8_bin6	83	Pou2f2	258.2	ARCHS4 Coexpression,206;ENCODE ChIP-seq,65;Enrichr Queries,540;ReMap ChIP-seq,200;GTEx Coexpression,280	SLFN5,KLF2
CD8_bin6	86	Pcgf2	259.5	ARCHS4 Coexpression,502;ReMap ChIP-seq,17	ARPP21,CD8A
CD8_bin6	87	Fli1	260.8	Literature ChIP-seq,46;ARCHS4 Coexpression,162;ENCODE ChIP-seq,76;Enrichr Queries,38;ReMap ChIP-seq,125;GTEx Coexpression,1118	SLFN5,EMP3,KLF2
CD8_bin6	94	Pbx4	270.3	ARCHS4 Coexpression,47;Enrichr Queries,550;GTEx Coexpression,214	TDRP,EMP3,KLF2
CD8_bin6	96	Batf	273.0	ARCHS4 Coexpression,37;ENCODE ChIP-seq,112;Enrichr Queries,536;ReMap ChIP-seq,3;GTEx Coexpression,677	CD8A,CHRNA9,EMP3,KLF2
CD8_bin6	97	Hes1	274.5	ARCHS4 Coexpression,275;Enrichr Queries,215;ReMap ChIP-seq,287;GTEx Coexpression,321	KLF2
CD8_bin6	98	Mxd1	275.0	ARCHS4 Coexpression,124;Enrichr Queries,77;GTEx Coexpression,624	SLFN5,KLF2
CD8_bin6	100	Stat2	279.0	ARCHS4 Coexpression,51;ENCODE ChIP-seq,2;Enrichr Queries,27;ReMap ChIP-seq,9;GTEx Coexpression,1306	SLFN5,SAMHD1
CD8_bin6	102	Myc	284.3	Literature ChIP-seq,22;ARCHS4 Coexpression,852;ENCODE ChIP-seq,80;Enrichr Queries,223;ReMap ChIP-seq,127;GTEx Coexpression,402	CD8A,EMP3,PTPN14,KLF2
CD8_bin6	103	Snai3	287.7	ARCHS4 Coexpression,31;Enrichr Queries,384;GTEx Coexpression,448	EMP3,KLF2
CD8_bin6	104	Fos	291.0	ARCHS4 Coexpression,908;ENCODE ChIP-seq,12;Enrichr Queries,416;ReMap ChIP-seq,6;GTEx Coexpression,113	CHRNA9,EMP3,PTPN14,KLF2
CD8_bin6	109	Cebpb	302.2	Literature ChIP-seq,31;ARCHS4 Coexpression,839;ENCODE ChIP-seq,4;Enrichr Queries,34;ReMap ChIP-seq,83;GTEx Coexpression,822	SLFN5,CHRNA9,EMP3,SAMHD1,KLF2
CD8_bin6	115	Trafd1	306.7	ARCHS4 Coexpression,283;Enrichr Queries,91;GTEx Coexpression,546	SLFN5,SAMHD1
CD8_bin6	116	Rarg	310.0	Literature ChIP-seq,147;ARCHS4 Coexpression,703;Enrichr Queries,65;GTEx Coexpression,325	EMP3,KLF2
CD8_bin6	119	Egr1	315.3	Literature ChIP-seq,66;ARCHS4 Coexpression,1220;ENCODE ChIP-seq,41;Enrichr Queries,302;ReMap ChIP-seq,249;GTEx Coexpression,14	ACTN2,EMP3,TDRD5,KLF2
CD8_bin6	121	Stat3	316.7	Literature ChIP-seq,5;ARCHS4 Coexpression,773;ENCODE ChIP-seq,23;Enrichr Queries,219;ReMap ChIP-seq,135;GTEx Coexpression,745	SLFN5,CHRNA9,EMP3,SAMHD1,PTPN14
CD8_bin6	124	Mybl1	319.5	Literature ChIP-seq,154;ARCHS4 Coexpression,1;Enrichr Queries,1116;GTEx Coexpression,7	SLFN5,CD8A,EMP3,SAMHD1,KLF2
CD8_bin6	125	Relb	320.3	ARCHS4 Coexpression,198;Enrichr Queries,71;ReMap ChIP-seq,79;GTEx Coexpression,933	EMP3,KLF2
CD8_bin6	130	Rag1	329.0	ARCHS4 Coexpression,29;Enrichr Queries,88;GTEx Coexpression,870	ARPP21,CD8A,KLF2
CD8_bin6	132	Sox12	330.7	ARCHS4 Coexpression,289;Enrichr Queries,690;GTEx Coexpression,13	TDRP
CD8_bin6	135	Bach2	332.8	ARCHS4 Coexpression,467;Enrichr Queries,233;ReMap ChIP-seq,59;GTEx Coexpression,572	KLF2
CD8_bin6	140	E2f7	336.6	Literature ChIP-seq,160;ARCHS4 Coexpression,119;Enrichr Queries,810;ReMap ChIP-seq,259;GTEx Coexpression,335	PTPN14
CD8_bin6	141	Nr4a3	339.0	ARCHS4 Coexpression,462;Enrichr Queries,330;GTEx Coexpression,225	ACTN2,KLF2
CD8_bin6	147	Irf4	344.0	ARCHS4 Coexpression,718;ENCODE ChIP-seq,68;Enrichr Queries,539;ReMap ChIP-seq,117;GTEx Coexpression,278	EMP3,KLF2
CD8_bin6	151	Klf3	349.8	ARCHS4 Coexpression,23;Enrichr Queries,485;ReMap ChIP-seq,243;GTEx Coexpression,648	SLFN5,KLF2
CD8_bin6	152	Ctcf	350.7	Literature ChIP-seq,116;ARCHS4 Coexpression,719;ENCODE ChIP-seq,14;Enrichr Queries,900;ReMap ChIP-seq,121;GTEx Coexpression,234	CD8A,TDRP,EMP3,SAMHD1,KLF2
CD8_bin6	153	Eea1	351.7	ARCHS4 Coexpression,102;Enrichr Queries,755;GTEx Coexpression,198	PTPN14
CD8_bin6	154	Stat5a	353.0	Literature ChIP-seq,21;ARCHS4 Coexpression,670;ENCODE ChIP-seq,106;Enrichr Queries,410;ReMap ChIP-seq,159;GTEx Coexpression,752	ACTN2,SAMHD1,KLF2
CD8_bin6	156	Runx1	354.0	Literature ChIP-seq,4;ARCHS4 Coexpression,464;Enrichr Queries,1062;ReMap ChIP-seq,30;GTEx Coexpression,210	SLFN5,ARPP21,EMP3,SAMHD1,PTPN14,KLF2
CD8_bin6	157	Pou2f1	355.5	ARCHS4 Coexpression,260;Enrichr Queries,511;ReMap ChIP-seq,199;GTEx Coexpression,452	EMP3,PTPN14
CD8_bin6	159	Klf7	356.7	ARCHS4 Coexpression,622;Enrichr Queries,401;GTEx Coexpression,47	KLF2
CD8_bin6	161	Elf4	358.0	ARCHS4 Coexpression,232;Enrichr Queries,12;GTEx Coexpression,830	SLFN5,EMP3,KLF2
CD8_bin6	162	Irf9	359.5	ARCHS4 Coexpression,34;Enrichr Queries,1;ReMap ChIP-seq,263;GTEx Coexpression,1140	SLFN5,EMP3,SAMHD1,KLF2
CD8_bin6	163	Zkscan1	360.4	ARCHS4 Coexpression,197;ENCODE ChIP-seq,16;Enrichr Queries,681;ReMap ChIP-seq,179;GTEx Coexpression,729	SLFN5,EMP3
CD8_bin6	164	Tfap2c	364.5	Literature ChIP-seq,120;ARCHS4 Coexpression,322;ENCODE ChIP-seq,30;Enrichr Queries,1094;ReMap ChIP-seq,196;GTEx Coexpression,425	EMP3,SAMHD1
CD8_bin6	165	Klf13	364.8	ARCHS4 Coexpression,100;Enrichr Queries,469;ReMap ChIP-seq,251;GTEx Coexpression,639	KLF2
CD8_bin6	170	Nfe2l2	372.0	Literature ChIP-seq,124;ARCHS4 Coexpression,183;Enrichr Queries,1095;ReMap ChIP-seq,130;GTEx Coexpression,328	SLFN5,EMP3
CD8_bin6	171	Ltf	373.0	ARCHS4 Coexpression,678;GTEx Coexpression,68	CD8A
CD8_bin6	172	Gtf3a	373.3	ARCHS4 Coexpression,155;Enrichr Queries,734;GTEx Coexpression,231	ACTN2,EMP3
CD8_bin6	173	Hhex	373.8	ARCHS4 Coexpression,1048;Enrichr Queries,70;ReMap ChIP-seq,223;GTEx Coexpression,154	TDRP,EMP3,KLF2
CD8_bin6	174	Lef1	374.5	ARCHS4 Coexpression,25;Enrichr Queries,152;ReMap ChIP-seq,285;GTEx Coexpression,1036	SLFN5,KLF2
CD8_bin6	177	Foxn3	376.7	ARCHS4 Coexpression,209;Enrichr Queries,665;GTEx Coexpression,256	ACTN2,PTPN14
CD8_bin6	178	Grhl2	376.8	Literature ChIP-seq,20;ARCHS4 Coexpression,496;Enrichr Queries,906;ReMap ChIP-seq,96;GTEx Coexpression,366	CD8A,PTPN14,KLF2
CD8_bin6	179	Gata3	377.2	Literature ChIP-seq,107;ARCHS4 Coexpression,205;ENCODE ChIP-seq,17;Enrichr Queries,1060;ReMap ChIP-seq,201;GTEx Coexpression,673	SLFN5,TDRD5,PTPN14
CD8_bin6	182	Ikzf2	378.3	ARCHS4 Coexpression,164;Enrichr Queries,538;GTEx Coexpression,433	SLFN5
CD8_bin6	184	Hbp1	379.8	ARCHS4 Coexpression,189;Enrichr Queries,284;ReMap ChIP-seq,173;GTEx Coexpression,873	EMP3,KLF2
CD8_bin6	189	Hnf4a	384.2	Literature ChIP-seq,90;ARCHS4 Coexpression,635;ENCODE ChIP-seq,84;Enrichr Queries,805;ReMap ChIP-seq,158;GTEx Coexpression,533	ACTN2,SAMHD1,PTPN14
CD8_bin6	192	Mybl2	384.8	Literature ChIP-seq,44;ARCHS4 Coexpression,822;ENCODE ChIP-seq,102;Enrichr Queries,699;ReMap ChIP-seq,187;GTEx Coexpression,455	CHRNA9,EMP3
CD8_bin6	194	Elk4	386.2	ARCHS4 Coexpression,123;ENCODE ChIP-seq,97;Enrichr Queries,641;ReMap ChIP-seq,241;GTEx Coexpression,829	SLFN5
CD8_bin6	195	Cux1	387.3	Literature ChIP-seq,70;ARCHS4 Coexpression,523;ENCODE ChIP-seq,94;Enrichr Queries,655;ReMap ChIP-seq,209;GTEx Coexpression,773	ARPP21,EMP3
CD8_bin6	197	Hoxb4	387.8	Literature ChIP-seq,115;ARCHS4 Coexpression,384;Enrichr Queries,403;GTEx Coexpression,649	KLF2
CD8_bin6	202	Smad4	389.0	Literature ChIP-seq,30;ARCHS4 Coexpression,302;Enrichr Queries,765;ReMap ChIP-seq,35;GTEx Coexpression,813	ARPP21,CD8A,TDRD5,PTPN14
CD8_bin6	211	Atf6	392.7	ARCHS4 Coexpression,174;Enrichr Queries,606;GTEx Coexpression,398	PTPN14
CD8_bin6	212	Foxn2	392.7	ARCHS4 Coexpression,84;Enrichr Queries,560;GTEx Coexpression,534	SAMHD1,KLF2
CD8_bin6	214	E2f1	396.0	Literature ChIP-seq,28;ARCHS4 Coexpression,661;ENCODE ChIP-seq,79;Enrichr Queries,804;ReMap ChIP-seq,140;GTEx Coexpression,664	ACTN2,CHRNA9,SAMHD1,PTPN14,KLF2
CD8_bin6	220	Crem	400.6	Literature ChIP-seq,98;ARCHS4 Coexpression,264;Enrichr Queries,211;ReMap ChIP-seq,78;GTEx Coexpression,1352	EMP3,TDRD5,KLF2
CD8_bin6	224	Elk1	403.2	Literature ChIP-seq,61;ARCHS4 Coexpression,1331;ENCODE ChIP-seq,36;ReMap ChIP-seq,142;GTEx Coexpression,446	CHRNA9,SAMHD1
CD8_bin6	226	Egr2	405.7	ARCHS4 Coexpression,671;Enrichr Queries,395;GTEx Coexpression,151	SAMHD1,KLF2
CD8_bin6	228	Tcf3	406.2	Literature ChIP-seq,68;ARCHS4 Coexpression,647;ENCODE ChIP-seq,99;Enrichr Queries,825;ReMap ChIP-seq,49;GTEx Coexpression,749	KLF2
CD8_bin6	237	Nfkb2	413.8	ARCHS4 Coexpression,754;Enrichr Queries,345;ReMap ChIP-seq,4;GTEx Coexpression,552	EMP3,PTPN14,KLF2
CD8_bin6	239	Nr4a1	414.8	ARCHS4 Coexpression,1100;Enrichr Queries,352;ReMap ChIP-seq,182;GTEx Coexpression,25	KLF2
CD8_bin6	240	Mafb	415.3	ARCHS4 Coexpression,763;Enrichr Queries,364;ReMap ChIP-seq,111;GTEx Coexpression,423	CHRNA9,KLF2
CD8_bin6	241	Zfp30	418.3	ARCHS4 Coexpression,300;Enrichr Queries,380;GTEx Coexpression,575	KLF2
CD8_bin6	250	Hivep1	424.0	ARCHS4 Coexpression,126;Enrichr Queries,870;GTEx Coexpression,276	SLFN5
CD8_bin6	251	Bhlhe40	424.5	ARCHS4 Coexpression,631;ENCODE ChIP-seq,20;ReMap ChIP-seq,124;GTEx Coexpression,923	EMP3,SAMHD1,TDRD5
CD8_bin6	254	Stat5b	426.0	ARCHS4 Coexpression,146;Enrichr Queries,796;ReMap ChIP-seq,29;GTEx Coexpression,733	CD8A,SAMHD1,KLF2
CD8_bin6	257	Arid5b	428.3	ARCHS4 Coexpression,1029;Enrichr Queries,250;GTEx Coexpression,6	SLFN5,PTPN14,KLF2
CD8_bin6	260	Batf3	434.3	ARCHS4 Coexpression,383;Enrichr Queries,408;GTEx Coexpression,512	EMP3
CD8_bin6	262	Mtf1	435.0	ARCHS4 Coexpression,555;GTEx Coexpression,315
CD8_bin6	265	Irf7	437.3	ARCHS4 Coexpression,413;Enrichr Queries,14;GTEx Coexpression,885	SLFN5,SAMHD1,KLF2
CD8_bin6	271	Nfatc2	440.7	ARCHS4 Coexpression,7;Enrichr Queries,1158;GTEx Coexpression,157	SLFN5,CD8A,KLF2
CD8_bin6	272	Ikzf3	440.7	ARCHS4 Coexpression,13;Enrichr Queries,8;GTEx Coexpression,1301	SLFN5,CD8A,SAMHD1
CD8_bin6	275	Gli1	441.5	Literature ChIP-seq,159;ARCHS4 Coexpression,499;Enrichr Queries,1041;GTEx Coexpression,67	SAMHD1
CD8_bin6	280	Dzip1	445.3	ARCHS4 Coexpression,173;Enrichr Queries,356;GTEx Coexpression,807	EMP3,PTPN14
CD8_bin6	281	Zbtb32	445.7	ARCHS4 Coexpression,375;Enrichr Queries,528;GTEx Coexpression,434	KLF2
CD8_bin6	283	Foxk1	446.3	ARCHS4 Coexpression,269;Enrichr Queries,532;ReMap ChIP-seq,238;GTEx Coexpression,746	PTPN14
CD8_bin6	286	Klf2	446.5	Literature ChIP-seq,12;ARCHS4 Coexpression,1269;Enrichr Queries,417;GTEx Coexpression,88	EMP3,KLF2
CD8_bin6	293	Tcf7l2	452.3	Literature ChIP-seq,48;ARCHS4 Coexpression,75;ENCODE ChIP-seq,9;Enrichr Queries,1111;ReMap ChIP-seq,105;GTEx Coexpression,1366	SLFN5,CHRNA9,EMP3,SAMHD1,PTPN14
CD8_bin6	297	Rest	453.3	Literature ChIP-seq,97;ARCHS4 Coexpression,1620;ENCODE ChIP-seq,61;Enrichr Queries,49;ReMap ChIP-seq,152;GTEx Coexpression,741	SLFN5,ARPP21,PTPN14,KLF2
CD8_bin6	300	Egr4	458.3	ARCHS4 Coexpression,619;Enrichr Queries,299;GTEx Coexpression,457	KLF2
CD8_bin6	302	Cebpa	459.8	Literature ChIP-seq,41;ARCHS4 Coexpression,1161;Enrichr Queries,409;ReMap ChIP-seq,5;GTEx Coexpression,683	CHRNA9,SAMHD1,KLF2
CD8_bin6	306	Dot1l	462.0	ARCHS4 Coexpression,553;Enrichr Queries,593;GTEx Coexpression,240	TDRD5
CD8_bin6	309	Atf5	463.0	ARCHS4 Coexpression,856;Enrichr Queries,61;GTEx Coexpression,472	EMP3,KLF2
CD8_bin6	313	Rfx5	464.2	ARCHS4 Coexpression,724;ENCODE ChIP-seq,78;Enrichr Queries,573;ReMap ChIP-seq,141;GTEx Coexpression,805	EMP3
CD8_bin6	316	Tal1	465.7	Literature ChIP-seq,43;ARCHS4 Coexpression,1345;ENCODE ChIP-seq,38;Enrichr Queries,425;ReMap ChIP-seq,32;GTEx Coexpression,911	SLFN5,EMP3,PTPN14,KLF2
CD8_bin6	318	Phf21a	466.7	ARCHS4 Coexpression,238;Enrichr Queries,758;GTEx Coexpression,404	KLF2
CD8_bin6	321	Patz1	468.7	ARCHS4 Coexpression,576;Enrichr Queries,812;GTEx Coexpression,18	TDRP
CD8_bin6	322	Srf	469.7	Literature ChIP-seq,71;ARCHS4 Coexpression,682;ENCODE ChIP-seq,44;Enrichr Queries,367;ReMap ChIP-seq,204;GTEx Coexpression,1450	EMP3,SAMHD1,KLF2
CD8_bin6	323	Satb1	469.8	ARCHS4 Coexpression,185;Enrichr Queries,490;ReMap ChIP-seq,284;GTEx Coexpression,920	SLFN5,KLF2
CD8_bin6	329	Zbtb7b	474.0	ARCHS4 Coexpression,245;Enrichr Queries,537;GTEx Coexpression,640	EMP3,KLF2
CD8_bin6	340	Arid3a	480.4	ARCHS4 Coexpression,578;ENCODE ChIP-seq,73;Enrichr Queries,972;ReMap ChIP-seq,21;GTEx Coexpression,758	CD8A,EMP3,SAMHD1
CD8_bin6	341	Etv5	481.0	ARCHS4 Coexpression,195;Enrichr Queries,336;GTEx Coexpression,912	KLF2
CD8_bin6	346	Cenpa	484.5	ARCHS4 Coexpression,551;GTEx Coexpression,418
CD8_bin6	349	Tet3	488.0	ARCHS4 Coexpression,342;ReMap ChIP-seq,296;GTEx Coexpression,826
CD8_bin6	354	Mzf1	492.7	ARCHS4 Coexpression,1168;Enrichr Queries,287;GTEx Coexpression,23	TDRP,KLF2
CD8_bin6	357	Egr3	493.7	ARCHS4 Coexpression,379;Enrichr Queries,365;GTEx Coexpression,737	KLF2
CD8_bin6	358	Prox1	493.8	ARCHS4 Coexpression,306;Enrichr Queries,1078;ReMap ChIP-seq,10;GTEx Coexpression,581	SLFN5,EMP3
CD8_bin6	361	Xbp1	495.0	ARCHS4 Coexpression,532;Enrichr Queries,990;ReMap ChIP-seq,64;GTEx Coexpression,394	EMP3
CD8_bin6	362	Smad3	496.6	Literature ChIP-seq,92;ARCHS4 Coexpression,932;Enrichr Queries,1153;ReMap ChIP-seq,24;GTEx Coexpression,282	SLFN5,CHRNA9,PTPN14
CD8_bin6	364	Smad1	498.2	Literature ChIP-seq,42;ARCHS4 Coexpression,989;Enrichr Queries,1131;ReMap ChIP-seq,100;GTEx Coexpression,229	EMP3,PTPN14,KLF2
CD8_bin6	368	Drap1	502.3	ARCHS4 Coexpression,191;Enrichr Queries,273;GTEx Coexpression,1043	EMP3
CD8_bin6	377	Etv3	506.7	ARCHS4 Coexpression,616;Enrichr Queries,102;GTEx Coexpression,802	SLFN5,KLF2
CD8_bin6	379	Clock	507.0	Literature ChIP-seq,145;ARCHS4 Coexpression,96;Enrichr Queries,613;ReMap ChIP-seq,217;GTEx Coexpression,1464	PTPN14
CD8_bin6	380	Zfp62	508.0	ARCHS4 Coexpression,77;Enrichr Queries,962;GTEx Coexpression,485	EMP3
CD8_bin6	388	Epas1	514.3	ARCHS4 Coexpression,1211;Enrichr Queries,244;ReMap ChIP-seq,77;GTEx Coexpression,525	PTPN14,KLF2
CD8_bin6	396	Baz2b	519.0	ARCHS4 Coexpression,837;Enrichr Queries,656;GTEx Coexpression,64	TDRP
CD8_bin6	400	Fosl1	522.8	ARCHS4 Coexpression,1091;ENCODE ChIP-seq,6;Enrichr Queries,361;ReMap ChIP-seq,26;GTEx Coexpression,1130	CHRNA9,EMP3
CD8_bin6	406	Nfic	525.4	ARCHS4 Coexpression,1378;ENCODE ChIP-seq,60;Enrichr Queries,1040;ReMap ChIP-seq,55;GTEx Coexpression,94	SAMHD1,PTPN14
CD8_bin6	407	Ets2	525.5	Literature ChIP-seq,150;ARCHS4 Coexpression,885;Enrichr Queries,297;GTEx Coexpression,770	KLF2
CD8_bin6	412	Cdx1	528.3	ARCHS4 Coexpression,699;Enrichr Queries,328;GTEx Coexpression,558	KLF2
CD8_bin6	414	Kdm2b	530.0	ARCHS4 Coexpression,537;GTEx Coexpression,523
CD8_bin6	416	Zhx1	533.3	ARCHS4 Coexpression,166;Enrichr Queries,673;ReMap ChIP-seq,161;GTEx Coexpression,1133	KLF2
CD8_bin6	419	Spic	535.3	ARCHS4 Coexpression,892;Enrichr Queries,481;GTEx Coexpression,233	CD8A,KLF2
CD8_bin6	420	Irf5	536.0	ARCHS4 Coexpression,691;Enrichr Queries,98;GTEx Coexpression,819	EMP3,SAMHD1
CD8_bin6	421	Foxp1	536.0	Literature ChIP-seq,84;ARCHS4 Coexpression,1076;Enrichr Queries,971;ReMap ChIP-seq,98;GTEx Coexpression,451	EMP3,PTPN14
CD8_bin6	424	Klf10	538.0	ARCHS4 Coexpression,928;Enrichr Queries,445;GTEx Coexpression,241	PTPN14,KLF2
CD8_bin6	426	Nr4a2	540.5	Literature ChIP-seq,15;ARCHS4 Coexpression,552;Enrichr Queries,424;GTEx Coexpression,1171	ARPP21,KLF2
CD8_bin6	429	Rel	541.3	ARCHS4 Coexpression,1276;Enrichr Queries,17;GTEx Coexpression,331	SLFN5,SAMHD1,KLF2
CD8_bin6	437	Nfatc3	546.0	ARCHS4 Coexpression,3;Enrichr Queries,663;GTEx Coexpression,972	SLFN5,CD8A,KLF2
CD8_bin6	440	Pknox1	547.3	ARCHS4 Coexpression,895;Enrichr Queries,998;ReMap ChIP-seq,48;GTEx Coexpression,248	TDRP,EMP3
CD8_bin6	442	Sp4	548.8	ARCHS4 Coexpression,1334;ENCODE ChIP-seq,104;Enrichr Queries,412;ReMap ChIP-seq,109;GTEx Coexpression,785	EMP3,KLF2
CD8_bin6	449	Pbx3	551.8	ARCHS4 Coexpression,438;ENCODE ChIP-seq,57;Enrichr Queries,1039;ReMap ChIP-seq,87;GTEx Coexpression,1138	SLFN5,EMP3
CD8_bin6	451	Setdb1	552.7	Literature ChIP-seq,86;ARCHS4 Coexpression,894;ENCODE ChIP-seq,56;Enrichr Queries,929;ReMap ChIP-seq,229;GTEx Coexpression,1122	ACTN2,SAMHD1,PTPN14
CD8_bin6	452	Ybx3	553.0	ARCHS4 Coexpression,158;GTEx Coexpression,948	ACTN2
CD8_bin6	461	Hey1	558.3	ARCHS4 Coexpression,1440;Enrichr Queries,218;GTEx Coexpression,17	ARPP21,KLF2
CD8_bin6	462	Batf2	558.7	ARCHS4 Coexpression,407;Enrichr Queries,32;GTEx Coexpression,1237	SLFN5,SAMHD1
CD8_bin6	468	Gtf2ird1	560.0	ARCHS4 Coexpression,180;GTEx Coexpression,940	KLF2
CD8_bin6	470	Spib	560.8	ARCHS4 Coexpression,1039;Enrichr Queries,103;ReMap ChIP-seq,252;GTEx Coexpression,849	CD8A,KLF2
CD8_bin6	472	Maf	561.8	ARCHS4 Coexpression,1456;Enrichr Queries,187;ReMap ChIP-seq,143;GTEx Coexpression,461	KLF2
CD8_bin6	474	Rfx3	562.0	ARCHS4 Coexpression,649;Enrichr Queries,726;GTEx Coexpression,311
CD8_bin6	475	Nr2f6	562.3	ARCHS4 Coexpression,666;Enrichr Queries,820;ReMap ChIP-seq,67;GTEx Coexpression,696	SAMHD1
CD8_bin6	484	Pbx1	567.8	Literature ChIP-seq,24;ARCHS4 Coexpression,202;Enrichr Queries,1030;GTEx Coexpression,1015	SLFN5,CD8A,EMP3,TDRD5
CD8_bin6	485	Six4	568.3	ARCHS4 Coexpression,214;Enrichr Queries,269;GTEx Coexpression,1222	PTPN14,KLF2
CD8_bin6	487	Dbp	570.0	ARCHS4 Coexpression,840;Enrichr Queries,234;GTEx Coexpression,636	KLF2
CD8_bin6	493	Zbtb7a	572.4	ARCHS4 Coexpression,1393;ENCODE ChIP-seq,42;Enrichr Queries,413;ReMap ChIP-seq,194;GTEx Coexpression,820	ACTN2,KLF2
CD8_bin6	494	Zeb2	572.8	ARCHS4 Coexpression,530;Enrichr Queries,197;ReMap ChIP-seq,57;GTEx Coexpression,1507	EMP3
CD8_bin6	497	Tgif1	574.0	ARCHS4 Coexpression,969;Enrichr Queries,81;GTEx Coexpression,672	EMP3,KLF2
CD8_bin6	518	Klf8	584.3	ARCHS4 Coexpression,1102;Enrichr Queries,46;GTEx Coexpression,605	SLFN5,KLF2
CD8_bin6	523	Sall2	587.3	ARCHS4 Coexpression,308;Enrichr Queries,1113;GTEx Coexpression,341
CD8_bin6	525	Rora	587.7	ARCHS4 Coexpression,94;Enrichr Queries,1172;GTEx Coexpression,497	SLFN5
CD8_bin6	533	Nfkb1	589.5	ARCHS4 Coexpression,842;Enrichr Queries,650;ReMap ChIP-seq,119;GTEx Coexpression,747	EMP3
CD8_bin6	542	Plscr1	594.0	ARCHS4 Coexpression,725;GTEx Coexpression,463
CD8_bin6	548	Ovol2	596.3	ARCHS4 Coexpression,419;Enrichr Queries,1020;ReMap ChIP-seq,295;GTEx Coexpression,651
CD8_bin6	549	Ascl2	596.3	ARCHS4 Coexpression,171;Enrichr Queries,493;GTEx Coexpression,1125	KLF2
CD8_bin6	560	Trps1	603.3	ARCHS4 Coexpression,10;Enrichr Queries,858;GTEx Coexpression,942	TDRD5,PTPN14
CD8_bin6	563	Atf1	606.6	ARCHS4 Coexpression,1304;ENCODE ChIP-seq,95;Enrichr Queries,608;ReMap ChIP-seq,227;GTEx Coexpression,799
CD8_bin6	566	Thap1	608.2	ARCHS4 Coexpression,813;ENCODE ChIP-seq,67;Enrichr Queries,1145;ReMap ChIP-seq,265;GTEx Coexpression,751	SAMHD1
CD8_bin6	579	Tcf20	614.7	ARCHS4 Coexpression,685;Enrichr Queries,721;GTEx Coexpression,438
CD8_bin6	589	Thyn1	619.0	ARCHS4 Coexpression,784;GTEx Coexpression,454
CD8_bin6	591	Tfap4	620.0	ARCHS4 Coexpression,1056;Enrichr Queries,772;ReMap ChIP-seq,150;GTEx Coexpression,502
CD8_bin6	594	Ncoa2	621.0	ARCHS4 Coexpression,992;Enrichr Queries,727;ReMap ChIP-seq,80;GTEx Coexpression,685	EMP3
CD8_bin6	599	Hmgn3	623.5	ARCHS4 Coexpression,838;ENCODE ChIP-seq,96;ReMap ChIP-seq,231;GTEx Coexpression,1329
CD8_bin6	621	Kmt2a	637.7	ARCHS4 Coexpression,785;ReMap ChIP-seq,73;GTEx Coexpression,1055	ARPP21
CD8_bin6	623	Aire	638.0	ARCHS4 Coexpression,330;Enrichr Queries,179;GTEx Coexpression,1405	KLF2
CD8_bin6	644	Foxj1	647.7	ARCHS4 Coexpression,606;Enrichr Queries,806;GTEx Coexpression,531
CD8_bin6	645	Zfhx2	648.7	ARCHS4 Coexpression,510;Enrichr Queries,447;GTEx Coexpression,989	KLF2
CD8_bin6	646	Rreb1	649.0	ARCHS4 Coexpression,518;Enrichr Queries,639;GTEx Coexpression,790
CD8_bin6	665	Creb1	657.5	Literature ChIP-seq,36;ARCHS4 Coexpression,1438;ENCODE ChIP-seq,54;Enrichr Queries,923;ReMap ChIP-seq,131;GTEx Coexpression,1363	SLFN5,EMP3,SAMHD1,KLF2
CD8_bin6	682	E2f2	663.3	ARCHS4 Coexpression,683;Enrichr Queries,742;GTEx Coexpression,565
CD8_bin6	685	Prdm15	663.7	ARCHS4 Coexpression,1109;Enrichr Queries,582;GTEx Coexpression,300
CD8_bin6	689	Atoh8	667.0	ARCHS4 Coexpression,1511;Enrichr Queries,246;GTEx Coexpression,244	SAMHD1,KLF2
CD8_bin6	697	Ddit3	670.0	ARCHS4 Coexpression,1245;Enrichr Queries,422;GTEx Coexpression,343	KLF2
CD8_bin6	705	Nfat5	674.0	ARCHS4 Coexpression,153;Enrichr Queries,883;GTEx Coexpression,986	PTPN14
CD8_bin6	710	Bach1	676.7	Literature ChIP-seq,76;ARCHS4 Coexpression,1230;ENCODE ChIP-seq,71;Enrichr Queries,1144;ReMap ChIP-seq,108;GTEx Coexpression,1431	CHRNA9,EMP3,KLF2
CD8_bin6	712	Nr6a1	677.3	ARCHS4 Coexpression,903;Enrichr Queries,1052;GTEx Coexpression,77	TDRD5
CD8_bin6	715	Zbtb1	679.0	ARCHS4 Coexpression,131;Enrichr Queries,722;GTEx Coexpression,1184	SLFN5
CD8_bin6	721	Mbd4	683.8	ARCHS4 Coexpression,1094;ENCODE ChIP-seq,100;Enrichr Queries,939;ReMap ChIP-seq,253;GTEx Coexpression,1033
CD8_bin6	725	Tcf4	685.4	Literature ChIP-seq,57;ARCHS4 Coexpression,1050;Enrichr Queries,833;ReMap ChIP-seq,275;GTEx Coexpression,1212	SAMHD1,PTPN14,KLF2
CD8_bin6	740	St18	691.0	ARCHS4 Coexpression,780;Enrichr Queries,976;GTEx Coexpression,317
CD8_bin6	746	Hnf1a	692.7	ARCHS4 Coexpression,788;Enrichr Queries,811;GTEx Coexpression,479
CD8_bin6	751	Mxd4	694.3	ARCHS4 Coexpression,1436;Enrichr Queries,379;GTEx Coexpression,268	KLF2
CD8_bin6	758	Pitx2	695.7	ARCHS4 Coexpression,255;Enrichr Queries,937;GTEx Coexpression,895	ACTN2
CD8_bin6	766	Zbtb11	699.3	ARCHS4 Coexpression,1226;Enrichr Queries,787;ReMap ChIP-seq,247;GTEx Coexpression,537
CD8_bin6	768	Tfcp2l1	699.3	ARCHS4 Coexpression,612;Enrichr Queries,1138;GTEx Coexpression,348
CD8_bin6	772	Rorc	701.3	ARCHS4 Coexpression,270;Enrichr Queries,987;GTEx Coexpression,847	ACTN2
CD8_bin6	780	Etv1	704.8	ARCHS4 Coexpression,1448;Enrichr Queries,924;ReMap ChIP-seq,157;GTEx Coexpression,290
CD8_bin6	781	Zfhx3	705.0	ARCHS4 Coexpression,236;Enrichr Queries,905;GTEx Coexpression,974	PTPN14
CD8_bin6	783	Pou3f1	705.5	Literature ChIP-seq,87;ARCHS4 Coexpression,741;Enrichr Queries,1282;GTEx Coexpression,712	SAMHD1
CD8_bin6	786	Hivep2	706.0	ARCHS4 Coexpression,114;Enrichr Queries,1142;GTEx Coexpression,862	SLFN5
CD8_bin6	788	Pa2g4	706.5	ARCHS4 Coexpression,893;GTEx Coexpression,520
CD8_bin6	799	Tshz1	710.0	ARCHS4 Coexpression,1567;Enrichr Queries,290;GTEx Coexpression,273	KLF2
CD8_bin6	806	Dnmt1	714.5	ARCHS4 Coexpression,585;GTEx Coexpression,844
CD8_bin6	823	Tcf12	720.2	ARCHS4 Coexpression,1173;ENCODE ChIP-seq,3;Enrichr Queries,740;ReMap ChIP-seq,85;GTEx Coexpression,1600	SLFN5,EMP3,PTPN14
CD8_bin6	827	Mbd1	723.0	ARCHS4 Coexpression,1059;Enrichr Queries,957;GTEx Coexpression,153	TDRD5
CD8_bin6	837	E2f8	728.3	ARCHS4 Coexpression,642;Enrichr Queries,1005;GTEx Coexpression,538
CD8_bin6	840	Foxf1	731.3	ARCHS4 Coexpression,1366;Enrichr Queries,274;GTEx Coexpression,554	KLF2
CD8_bin6	846	Gatad2a	732.7	ARCHS4 Coexpression,271;Enrichr Queries,679;GTEx Coexpression,1248
CD8_bin6	848	Zeb1	733.6	ARCHS4 Coexpression,684;ENCODE ChIP-seq,43;Enrichr Queries,1167;ReMap ChIP-seq,169;GTEx Coexpression,1605	EMP3
CD8_bin6	852	Zbtb2	736.0	ARCHS4 Coexpression,967;Enrichr Queries,975;GTEx Coexpression,266
CD8_bin6	869	Zbtb4	744.7	ARCHS4 Coexpression,1490;Enrichr Queries,315;GTEx Coexpression,429	KLF2
CD8_bin6	870	Nfix	745.3	ARCHS4 Coexpression,1352;Enrichr Queries,203;GTEx Coexpression,681	KLF2
CD8_bin6	888	Zscan18	755.3	ARCHS4 Coexpression,1522;Enrichr Queries,524;GTEx Coexpression,220	TDRP,KLF2
CD8_bin6	891	Dach2	756.0	ARCHS4 Coexpression,472;Enrichr Queries,569;GTEx Coexpression,1227
CD8_bin6	916	Hoxa7	775.3	ARCHS4 Coexpression,1018;Enrichr Queries,1066;GTEx Coexpression,242	PTPN14
CD8_bin6	918	Zfpm1	775.7	ARCHS4 Coexpression,1138;Enrichr Queries,507;GTEx Coexpression,682	KLF2
CD8_bin6	925	Skor1	778.5	ARCHS4 Coexpression,846;GTEx Coexpression,711
CD8_bin6	928	Lcorl	780.3	ARCHS4 Coexpression,1353;Enrichr Queries,592;GTEx Coexpression,396
CD8_bin6	929	Hivep3	781.7	ARCHS4 Coexpression,338;Enrichr Queries,999;GTEx Coexpression,1008
CD8_bin6	941	Scmh1	789.0	ARCHS4 Coexpression,199;GTEx Coexpression,1379	ACTN2
CD8_bin6	952	Ikzf4	793.3	ARCHS4 Coexpression,845;Enrichr Queries,927;GTEx Coexpression,608
CD8_bin6	957	Alx4	796.0	ARCHS4 Coexpression,984;Enrichr Queries,1306;GTEx Coexpression,98	PTPN14
CD8_bin6	959	Nme2	797.7	ARCHS4 Coexpression,782;ReMap ChIP-seq,220;GTEx Coexpression,1391
CD8_bin6	966	Mafg	800.5	ARCHS4 Coexpression,874;Enrichr Queries,814;ReMap ChIP-seq,236;GTEx Coexpression,1278
CD8_bin6	967	Tead3	801.0	ARCHS4 Coexpression,943;Enrichr Queries,235;GTEx Coexpression,1225	PTPN14
CD8_bin6	973	Nr1d1	805.3	ARCHS4 Coexpression,1475;Enrichr Queries,227;GTEx Coexpression,714	KLF2
CD8_bin6	975	Zkscan3	807.0	ARCHS4 Coexpression,1467;Enrichr Queries,553;GTEx Coexpression,401	KLF2
CD8_bin6	981	Tet2	809.0	ARCHS4 Coexpression,1105;GTEx Coexpression,513
CD8_bin6	987	Tsc22d1	813.7	ARCHS4 Coexpression,1165;Enrichr Queries,267;GTEx Coexpression,1009	KLF2
CD8_bin6	989	Rfx7	814.0	ARCHS4 Coexpression,870;Enrichr Queries,671;GTEx Coexpression,901
CD8_bin6	1010	Zc3h8	821.3	ARCHS4 Coexpression,1265;Enrichr Queries,1115;ReMap ChIP-seq,258;GTEx Coexpression,647
CD8_bin6	1026	Ar	830.2	Literature ChIP-seq,54;ARCHS4 Coexpression,1458;Enrichr Queries,1202;ReMap ChIP-seq,81;GTEx Coexpression,1356	ACTN2,SAMHD1,PTPN14
CD8_bin6	1056	Hoxb3	850.0	ARCHS4 Coexpression,707;Enrichr Queries,1246;GTEx Coexpression,597
CD8_bin6	1068	Bhlhe41	854.5	ARCHS4 Coexpression,728;GTEx Coexpression,981
CD8_bin6	1072	Gtf2ird2	855.3	ARCHS4 Coexpression,1002;Enrichr Queries,526;GTEx Coexpression,1038	KLF2
CD8_bin6	1074	Tet1	856.3	Literature ChIP-seq,47;ARCHS4 Coexpression,1232;GTEx Coexpression,1290	ACTN2,PTPN14
CD8_bin6	1101	Creb3l4	871.3	ARCHS4 Coexpression,196;Enrichr Queries,895;GTEx Coexpression,1523	TDRD5
CD8_bin6	1123	Bbx	884.7	ARCHS4 Coexpression,1590;Enrichr Queries,1037;GTEx Coexpression,27	TDRD5
CD8_bin6	1124	Tbx19	886.3	ARCHS4 Coexpression,1169;Enrichr Queries,325;GTEx Coexpression,1165	KLF2
CD8_bin6	1125	Dmrta2	886.3	ARCHS4 Coexpression,543;Enrichr Queries,1210;GTEx Coexpression,906
CD8_bin6	1126	Plagl1	887.0	ARCHS4 Coexpression,548;Enrichr Queries,1114;GTEx Coexpression,999
CD8_bin6	1137	Pou4f1	891.3	ARCHS4 Coexpression,349;Enrichr Queries,1219;GTEx Coexpression,1106
CD8_bin6	1155	Pax7	902.3	ARCHS4 Coexpression,266;Enrichr Queries,1187;GTEx Coexpression,1254	ACTN2
CD8_bin6	1172	Prdm16	909.8	Literature ChIP-seq,155;ARCHS4 Coexpression,826;Enrichr Queries,1250;GTEx Coexpression,1408
CD8_bin6	1173	Mkx	910.0	ARCHS4 Coexpression,82;Enrichr Queries,1050;GTEx Coexpression,1598	PTPN14
CD8_bin6	1185	Pknox2	916.3	ARCHS4 Coexpression,239;Enrichr Queries,1198;GTEx Coexpression,1312	PTPN14
CD8_bin6	1186	Setbp1	916.7	ARCHS4 Coexpression,617;Enrichr Queries,646;GTEx Coexpression,1487
CD8_bin6	1188	Mysm1	917.3	ARCHS4 Coexpression,1233;Enrichr Queries,933;GTEx Coexpression,586
CD8_bin6	1211	Arid3b	929.5	ARCHS4 Coexpression,614;GTEx Coexpression,1245
CD8_bin6	1219	Creb3l2	932.0	ARCHS4 Coexpression,91;Enrichr Queries,1150;GTEx Coexpression,1555	PTPN14
CD8_bin6	1243	Pcgf6	946.0	ARCHS4 Coexpression,1258;Enrichr Queries,784;GTEx Coexpression,796
CD8_bin6	1251	Ybx1	951.0	ARCHS4 Coexpression,830;Enrichr Queries,705;GTEx Coexpression,1318
CD8_bin6	1261	Zfp92	958.7	ARCHS4 Coexpression,1023;Enrichr Queries,725;GTEx Coexpression,1128
CD8_bin6	1262	Prmt3	959.0	ARCHS4 Coexpression,1026;Enrichr Queries,783;GTEx Coexpression,1068
CD8_bin6	1278	Rbsn	970.0	ARCHS4 Coexpression,620;GTEx Coexpression,1320
CD8_bin6	1284	Rlf	976.7	ARCHS4 Coexpression,1599;Enrichr Queries,607;GTEx Coexpression,724
CD8_bin6	1293	Tbr1	985.7	ARCHS4 Coexpression,1158;Enrichr Queries,375;GTEx Coexpression,1424	ARPP21
CD8_bin6	1296	Hoxa2	988.5	Literature ChIP-seq,162;ARCHS4 Coexpression,1199;Enrichr Queries,1266;GTEx Coexpression,1327
CD8_bin6	1303	Zbtb41	992.3	ARCHS4 Coexpression,1519;Enrichr Queries,767;GTEx Coexpression,691
CD8_bin6	1306	Zbtb37	993.7	ARCHS4 Coexpression,1054;Enrichr Queries,694;GTEx Coexpression,1233
CD8_bin6	1307	Ahctf1	995.0	ARCHS4 Coexpression,1287;Enrichr Queries,763;GTEx Coexpression,935
CD8_bin6	1317	Tfdp2	1000.0	ARCHS4 Coexpression,1145;Enrichr Queries,319;GTEx Coexpression,1536	KLF2
CD8_bin6	1333	Ahdc1	1014.0	ARCHS4 Coexpression,1515;Enrichr Queries,910;GTEx Coexpression,617
CD8_bin6	1335	Champ1	1015.0	ARCHS4 Coexpression,827;GTEx Coexpression,1202
CD8_bin6	1340	Scx	1017.0	ARCHS4 Coexpression,1017
CD8_bin6	1343	Ttf1	1019.0	ARCHS4 Coexpression,1229;GTEx Coexpression,809
CD8_bin6	1357	Hlf	1030.0	ARCHS4 Coexpression,1101;Enrichr Queries,1028;GTEx Coexpression,960
CD8_bin6	1367	Thra	1040.0	Literature ChIP-seq,152;ARCHS4 Coexpression,1586;Enrichr Queries,1077;GTEx Coexpression,1344
CD8_bin6	1373	Cxxc5	1054.0	ARCHS4 Coexpression,1372;GTEx Coexpression,736
CD8_bin6	1378	Cenpb	1056.0	ARCHS4 Coexpression,1480;Enrichr Queries,162;GTEx Coexpression,1526	EMP3
CD8_bin6	1420	Skil	1091.0	ARCHS4 Coexpression,1454;Enrichr Queries,421;GTEx Coexpression,1398	KLF2
CD8_bin6	1421	Phf20	1093.0	ARCHS4 Coexpression,1419;Enrichr Queries,617;GTEx Coexpression,1242
CD8_bin6	1423	Zbtb26	1094.0	ARCHS4 Coexpression,1178;Enrichr Queries,728;GTEx Coexpression,1375
CD8_bin6	1431	Zscan26	1100.0	ARCHS4 Coexpression,1328;GTEx Coexpression,871
CD8_bin6	1435	Carf	1104.0	ARCHS4 Coexpression,1072;GTEx Coexpression,1135
CD8_bin6	1439	Sox4	1105.0	ARCHS4 Coexpression,993;Enrichr Queries,863;GTEx Coexpression,1460
CD8_bin6	1440	Meis3	1107.0	ARCHS4 Coexpression,1583;Enrichr Queries,418;GTEx Coexpression,1319	EMP3
CD8_bin6	1449	Aebp2	1111.0	ARCHS4 Coexpression,1358;Enrichr Queries,1013;GTEx Coexpression,963
CD8_bin6	1451	Sgsm2	1116.0	ARCHS4 Coexpression,1439;GTEx Coexpression,792
CD8_bin6	1453	Zbtb44	1117.0	ARCHS4 Coexpression,1300;Enrichr Queries,777;GTEx Coexpression,1273
CD8_bin6	1459	Crebl2	1121.0	ARCHS4 Coexpression,1386;Enrichr Queries,459;GTEx Coexpression,1518	SLFN5
CD8_bin6	1460	Spen	1123.0	ARCHS4 Coexpression,995;GTEx Coexpression,1250
CD8_bin6	1484	Tcf7l1	1153.0	ARCHS4 Coexpression,742;Enrichr Queries,1171;GTEx Coexpression,1547
CD8_bin6	1515	Nfia	1192.0	ARCHS4 Coexpression,1252;Enrichr Queries,1117;GTEx Coexpression,1208
CD8_bin6	1520	Barhl1	1197.0	ARCHS4 Coexpression,1537;Enrichr Queries,1290;GTEx Coexpression,765
CD8_bin6	1523	Foxp4	1200.0	ARCHS4 Coexpression,1283;Enrichr Queries,934;GTEx Coexpression,1384
CD8_bin6	1552	Sall3	1234.0	ARCHS4 Coexpression,951;Enrichr Queries,1273;GTEx Coexpression,1478
CD8_bin6	1570	Sox5	1263.0	ARCHS4 Coexpression,1319;Enrichr Queries,866;GTEx Coexpression,1604
CD8_bin6	1574	Zbtb20	1275.0	ARCHS4 Coexpression,1212;Enrichr Queries,1069;GTEx Coexpression,1544
CD8_bin6	1576	Mga	1277.0	ARCHS4 Coexpression,1505;Enrichr Queries,884;GTEx Coexpression,1442
CD8_bin6	1597	Tshz2	1320.0	ARCHS4 Coexpression,1285;Enrichr Queries,1155;GTEx Coexpression,1521
CD8_bin6	1612	Ski	1380.0	ARCHS4 Coexpression,1476;GTEx Coexpression,1284
CD8_bin6	1613	Topors	1384.0	ARCHS4 Coexpression,1425;GTEx Coexpression,1343
CD8_bin6	1616	Aebp1	1405.0	ARCHS4 Coexpression,1326;GTEx Coexpression,1484
CD8_bin6	1627	Nacc2	1524.0	ARCHS4 Coexpression,1518;GTEx Coexpression,1529
CD8_bin6	1631	L3mbtl3	1539.0	ARCHS4 Coexpression,1606;GTEx Coexpression,1472

## Sheet: CD8_bin7
Query Name	Rank		Score	Library	Overlapping_Genes
CD8_bin7	1	Scml4	6.667	ARCHS4 Coexpression,3;Enrichr Queries,11;GTEx Coexpression,6	SLFN5,CYTH4,RASA3,SELL,CD8A,TSC22D3,CD7,NKG7,RORA,CTSS
CD8_bin7	2	Akna	8.667	ARCHS4 Coexpression,22;Enrichr Queries,2;GTEx Coexpression,2	SLFN5,TSC22D3,NKG7,EMP3,SAMHD1,CTSS,LFNG,CYTH4,RASA3,SELL,CD8A,CD7
CD8_bin7	4	Tbx21	14.75	ARCHS4 Coexpression,4;Enrichr Queries,12;ReMap ChIP-seq,19;GTEx Coexpression,24	LFNG,CYTH4,RASA3,SELL,CD8A,CD7,KCNA2,IRF7,NKG7,DTX1,RORA,CTSS
CD8_bin7	5	Foxp3	18.0	Literature ChIP-seq,4;ARCHS4 Coexpression,9;Enrichr Queries,29;GTEx Coexpression,30	LFNG,SLFN5,CYTH4,SELL,RASA3,CD8A,CD7,IRF7,NKG7,RORA,IFT80,KLF3
CD8_bin7	6	Stat4	22.75	Literature ChIP-seq,19;ARCHS4 Coexpression,23;Enrichr Queries,22;GTEx Coexpression,27	LFNG,SELL,CD8A,TSC22D3,CD7,IRF7,NKG7,RORA,IFT80,EMP3,SAMHD1,CTSS
CD8_bin7	7	Batf2	36.0	ARCHS4 Coexpression,60;Enrichr Queries,35;GTEx Coexpression,13	SLFN5,CYTH4,SELL,IRF7,SAMHD1,CTSS
CD8_bin7	8	Mxd1	37.0	ARCHS4 Coexpression,47;Enrichr Queries,42;GTEx Coexpression,22	LFNG,SLFN5,CYTH4,SELL,TSC22D3,CD7,IRF7,CTSS
CD8_bin7	10	Sp110	42.67	ARCHS4 Coexpression,30;Enrichr Queries,6;GTEx Coexpression,92	SLFN5,CYTH4,SELL,IRF7,EMP3,SAMHD1,CTSS
CD8_bin7	12	Irf9	50.5	ARCHS4 Coexpression,7;Enrichr Queries,16;ReMap ChIP-seq,127;GTEx Coexpression,52	LFNG,SLFN5,CYTH4,SELL,TSC22D3,CD7,IRF7,EMP3,SAMHD1,KLF3,CTSS
CD8_bin7	13	Arid5a	51.0	ARCHS4 Coexpression,19;GTEx Coexpression,83	CYTH4,RASA3,SELL,CD7,IRF7,EMP3
CD8_bin7	14	Tcf7	51.6	Literature ChIP-seq,25;ARCHS4 Coexpression,10;Enrichr Queries,4;ReMap ChIP-seq,215;GTEx Coexpression,4	SLFN5,TSC22D3,NKG7,DTX1,RORA,NAV2,SAMHD1,CTSS,LFNG,SPSB1,CYTH4,SELL,RASA3,CD8A,CD7,RAB11FIP4
CD8_bin7	16	Irf1	58.0	Literature ChIP-seq,147;ARCHS4 Coexpression,21;ENCODE ChIP-seq,56;Enrichr Queries,17;ReMap ChIP-seq,84;GTEx Coexpression,23	SLFN5,TSC22D3,NKG7,IFT80,SAMHD1,KLF3,CTSS,LFNG,SPSB1,CYTH4,ALS2CL,SELL,RASA3,CD7,IRF7,SLC16A5
CD8_bin7	17	Fli1	58.5	Literature ChIP-seq,58;ARCHS4 Coexpression,57;ENCODE ChIP-seq,96;Enrichr Queries,65;ReMap ChIP-seq,25;GTEx Coexpression,50	RORA,EMP3,NAV2,KLF3,CTSS,LFNG,SPSB1,CYTH4,ALS2CL,ARL5C,RASA3,SELL,CD7,SLC16A5
CD8_bin7	18	Batf	59.2	ARCHS4 Coexpression,34;ENCODE ChIP-seq,60;Enrichr Queries,9;ReMap ChIP-seq,72;GTEx Coexpression,121	CYTH4,RASA3,SELL,CD8A,TSC22D3,CD7,IRF7,CHRNA9,NKG7,EMP3,CTSS
CD8_bin7	19	Klf2	70.25	Literature ChIP-seq,156;ARCHS4 Coexpression,15;Enrichr Queries,99;GTEx Coexpression,11	LFNG,CYTH4,RASA3,SELL,TSC22D3,CD7,IRF7,EMP3,CTSS
CD8_bin7	20	Nfatc2	72.33	ARCHS4 Coexpression,6;Enrichr Queries,196;GTEx Coexpression,15	SLFN5,CYTH4,RASA3,SELL,CD8A,CD7,NKG7,RORA,NAV2,CTSS
CD8_bin7	22	Ets1	74.33	Literature ChIP-seq,131;ARCHS4 Coexpression,17;ENCODE ChIP-seq,7;Enrichr Queries,86;ReMap ChIP-seq,167;GTEx Coexpression,38	LFNG,SLFN5,ARL5C,CYTH4,RASA3,SELL,TSC22D3,CD7,RORA,EMP3,KLF3
CD8_bin7	24	Runx3	80.4	ARCHS4 Coexpression,115;ENCODE ChIP-seq,62;Enrichr Queries,5;ReMap ChIP-seq,213;GTEx Coexpression,7	CYTH4,SELL,RASA3,CD8A,CD7,IRF7,NKG7,RORA,EMP3,CTSS
CD8_bin7	26	Eomes	82.2	Literature ChIP-seq,49;ARCHS4 Coexpression,186;Enrichr Queries,21;ReMap ChIP-seq,130;GTEx Coexpression,25	SLFN5,SELL,CD8A,TSC22D3,CD7,NKG7,RORA,CTSS,RAB11FIP4,SLC16A5
CD8_bin7	27	Bcl6	82.6	Literature ChIP-seq,136;ARCHS4 Coexpression,73;Enrichr Queries,82;ReMap ChIP-seq,21;GTEx Coexpression,101	LFNG,CYTH4,SELL,RASA3,TSC22D3,CD7,IRF7,DTX1,RORA,CTSS
CD8_bin7	28	Ikzf1	84.33	Literature ChIP-seq,153;ARCHS4 Coexpression,8;ENCODE ChIP-seq,4;Enrichr Queries,50;ReMap ChIP-seq,178;GTEx Coexpression,113	SLFN5,KCNA2,NKG7,EMP3,SAMHD1,CTSS,CYTH4,RASA3,SELL,CD7,IRF7,SLC16A5
CD8_bin7	29	Mtf1	85.0	ARCHS4 Coexpression,104;GTEx Coexpression,66	CYTH4,SELL,IRF7,CTSS
CD8_bin7	31	Relb	91.25	ARCHS4 Coexpression,33;Enrichr Queries,94;ReMap ChIP-seq,81;GTEx Coexpression,157	CYTH4,TSC22D3,CD7,IRF7,NKG7,EMP3,CTSS
CD8_bin7	33	Elf4	98.0	ARCHS4 Coexpression,113;Enrichr Queries,41;GTEx Coexpression,140	LFNG,SLFN5,CYTH4,IRF7,EMP3,CTSS
CD8_bin7	34	Csrnp1	105.0	ARCHS4 Coexpression,52;GTEx Coexpression,158	CYTH4,TSC22D3,CD7,IRF7,NKG7,CTSS
CD8_bin7	39	Etv3	113.3	ARCHS4 Coexpression,173;Enrichr Queries,31;GTEx Coexpression,136	SLFN5,SPSB1,TSC22D3,IRF7,RORA,KLF3,CTSS
CD8_bin7	41	Maf	128.0	ARCHS4 Coexpression,223;Enrichr Queries,157;ReMap ChIP-seq,113;GTEx Coexpression,19	ALS2CL,RASA3,TSC22D3,KCNA2,CD7,RORA,KLF3,CTSS
CD8_bin7	42	Ascl2	128.3	ARCHS4 Coexpression,32;Enrichr Queries,302;GTEx Coexpression,51	LFNG,CYTH4,TSC22D3,IRF7,NKG7,KLF3,CTSS
CD8_bin7	43	Rara	129.2	Literature ChIP-seq,37;ARCHS4 Coexpression,67;Enrichr Queries,78;ReMap ChIP-seq,14;GTEx Coexpression,450	SLFN5,ACTN2,TSC22D3,RORA,EMP3,NAV2,CTSS,LFNG,CYTH4,RASA3,SELL,CD7,SLC16A5
CD8_bin7	45	Cebpb	130.5	Literature ChIP-seq,34;ARCHS4 Coexpression,119;ENCODE ChIP-seq,10;Enrichr Queries,62;ReMap ChIP-seq,40;GTEx Coexpression,518	SLFN5,TSC22D3,CHRNA9,IFT80,EMP3,SAMHD1,KLF3,CTSS,LFNG,SPSB1,CYTH4,IRF7,SLC16A5
CD8_bin7	49	Zeb2	136.5	ARCHS4 Coexpression,168;Enrichr Queries,63;ReMap ChIP-seq,70;GTEx Coexpression,245	CYTH4,CD7,RORA,EMP3,NAV2,RAB11FIP4,CTSS,SLC16A5
CD8_bin7	51	Gfi1	138.3	ARCHS4 Coexpression,329;Enrichr Queries,54;GTEx Coexpression,32	SELL,CD8A,CD7,IRF7,NKG7,RORA
CD8_bin7	52	Foxo1	142.0	Literature ChIP-seq,1;ARCHS4 Coexpression,46;Enrichr Queries,491;ReMap ChIP-seq,74;GTEx Coexpression,98	SLFN5,ARPP21,SPO11,TSC22D3,CHRNA9,DTX1,RORA,EMP3,NAV2,SAMHD1,KLF3,LFNG,SPSB1,ALS2CL,ARL5C,RASA3,CD8A,CD7
CD8_bin7	57	Sp100	148.0	ARCHS4 Coexpression,29;Enrichr Queries,23;GTEx Coexpression,392	SLFN5,CYTH4,SELL,IRF7,EMP3,SAMHD1,CTSS
CD8_bin7	58	Nfe2l2	154.2	Literature ChIP-seq,99;ARCHS4 Coexpression,102;Enrichr Queries,446;ReMap ChIP-seq,54;GTEx Coexpression,70	SLFN5,SPSB1,ALS2CL,TSC22D3,CD7,NKG7,EMP3,KLF3,CTSS,SLC16A5
CD8_bin7	59	Phf21a	154.7	ARCHS4 Coexpression,74;Enrichr Queries,305;GTEx Coexpression,85	LFNG,CYTH4,SELL,TSC22D3,RORA,NAV2,CTSS
CD8_bin7	60	Stat3	155.2	Literature ChIP-seq,3;ARCHS4 Coexpression,118;ENCODE ChIP-seq,29;Enrichr Queries,172;ReMap ChIP-seq,116;GTEx Coexpression,493	SLFN5,KCNA2,DTX1,NKG7,IFT80,EMP3,SAMHD1,KLF3,CTSS,SPSB1,CYTH4,RASA3,CD7,IRF7,RAB11FIP4
CD8_bin7	62	Pou2f2	156.8	ARCHS4 Coexpression,68;ENCODE ChIP-seq,89;Enrichr Queries,27;ReMap ChIP-seq,235;GTEx Coexpression,365	LFNG,SLFN5,CYTH4,SELL,IRF7,DTX1,RORA,CTSS,SLC16A5
CD8_bin7	63	Sp140	159.7	ARCHS4 Coexpression,5;Enrichr Queries,30;GTEx Coexpression,444	SLFN5,CYTH4,SELL,CD7,IRF7,NKG7,SAMHD1,CTSS
CD8_bin7	65	Fosl2	164.6	ARCHS4 Coexpression,157;ENCODE ChIP-seq,15;Enrichr Queries,256;ReMap ChIP-seq,17;GTEx Coexpression,378	LFNG,SPSB1,TSC22D3,CD7,CHRNA9,EMP3,KLF3,CTSS,SLC16A5
CD8_bin7	68	Mafb	170.5	ARCHS4 Coexpression,183;Enrichr Queries,232;ReMap ChIP-seq,179;GTEx Coexpression,88	CYTH4,TSC22D3,CHRNA9,IRF7,RORA,KLF3,CTSS
CD8_bin7	69	Stat1	173.0	Literature ChIP-seq,63;ARCHS4 Coexpression,38;ENCODE ChIP-seq,3;Enrichr Queries,67;ReMap ChIP-seq,52;GTEx Coexpression,815	SLFN5,CYTH4,SELL,KCNA2,CD7,IRF7,CHRNA9,IFT80,EMP3,NAV2,SAMHD1,CTSS
CD8_bin7	71	Nr3c1	174.8	Literature ChIP-seq,111;ARCHS4 Coexpression,63;ENCODE ChIP-seq,65;Enrichr Queries,430;ReMap ChIP-seq,104;GTEx Coexpression,276	SLFN5,ARL5C,TSC22D3,CD7,RORA,EMP3,KLF3,SLC16A5
CD8_bin7	73	Lef1	179.0	ARCHS4 Coexpression,50;Enrichr Queries,366;ReMap ChIP-seq,288;GTEx Coexpression,12	SLFN5,CYTH4,SELL,RASA3,CD7,RORA,CTSS
CD8_bin7	74	Tcf7l2	182.0	Literature ChIP-seq,56;ARCHS4 Coexpression,230;ENCODE ChIP-seq,45;Enrichr Queries,456;ReMap ChIP-seq,103;GTEx Coexpression,202	SLFN5,SPSB1,CD7,CHRNA9,RORA,EMP3,NAV2,SAMHD1,RAB11FIP4,SLC16A5
CD8_bin7	76	Klf6	183.0	ARCHS4 Coexpression,75;Enrichr Queries,197;ReMap ChIP-seq,7;GTEx Coexpression,453	SPSB1,ARL5C,CYTH4,TSC22D3,CD7,EMP3,KLF3,CTSS,SLC16A5
CD8_bin7	77	Klf9	184.0	ARCHS4 Coexpression,78;Enrichr Queries,559;ReMap ChIP-seq,73;GTEx Coexpression,26	LFNG,SPSB1,ACTN2,TSC22D3,CD7,KCNA2,RORA,EMP3,SAMHD1
CD8_bin7	83	Stat5a	190.8	Literature ChIP-seq,53;ARCHS4 Coexpression,35;ENCODE ChIP-seq,52;Enrichr Queries,249;ReMap ChIP-seq,259;GTEx Coexpression,497	CYTH4,RASA3,SELL,ACTN2,TSC22D3,CD7,IRF7,NKG7,IFT80,SAMHD1,CTSS
CD8_bin7	86	Bcl11b	195.8	Literature ChIP-seq,161;ARCHS4 Coexpression,12;Enrichr Queries,210;GTEx Coexpression,400	SLFN5,RASA3,SELL,CD8A,CD7,RORA,NAV2
CD8_bin7	87	Rarg	196.8	Literature ChIP-seq,83;ARCHS4 Coexpression,405;Enrichr Queries,231;GTEx Coexpression,68	LFNG,ALS2CL,EMP3,NAV2,KLF3
CD8_bin7	89	Bhlhe40	198.8	ARCHS4 Coexpression,174;ENCODE ChIP-seq,18;ReMap ChIP-seq,53;GTEx Coexpression,550	SPSB1,ALS2CL,CYTH4,TSC22D3,CD7,NKG7,IFT80,EMP3,SLC16A5
CD8_bin7	94	Stat5b	212.0	ARCHS4 Coexpression,16;Enrichr Queries,679;ReMap ChIP-seq,24;GTEx Coexpression,129	LFNG,CYTH4,SELL,RASA3,CD8A,TSC22D3,KCNA2,CD7,RORA,SAMHD1,CTSS
CD8_bin7	97	Irf5	217.3	ARCHS4 Coexpression,111;Enrichr Queries,28;GTEx Coexpression,513	CYTH4,SELL,IRF7,EMP3,SAMHD1,CTSS
CD8_bin7	100	Snai3	220.3	ARCHS4 Coexpression,18;Enrichr Queries,237;GTEx Coexpression,406	LFNG,CYTH4,SELL,CD7,IRF7,EMP3,CTSS
CD8_bin7	104	Irf8	223.5	Literature ChIP-seq,20;ARCHS4 Coexpression,71;Enrichr Queries,33;GTEx Coexpression,770	CYTH4,SELL,IRF7,EMP3,SAMHD1,CTSS
CD8_bin7	106	Kdm5b	224.6	Literature ChIP-seq,129;ARCHS4 Coexpression,424;ENCODE ChIP-seq,26;ReMap ChIP-seq,184;GTEx Coexpression,360	LFNG,SPSB1,ALS2CL,CYTH4,ARL5C,SPO11,TSC22D3,CD7,IFT80,EMP3,NAV2
CD8_bin7	107	Zmat1	225.3	ARCHS4 Coexpression,513;Enrichr Queries,107;GTEx Coexpression,56	SLFN5,TSC22D3,TDRP,IFT80,RORA,NAV2
CD8_bin7	108	Nfatc1	225.4	ARCHS4 Coexpression,120;ENCODE ChIP-seq,105;Enrichr Queries,19;ReMap ChIP-seq,258;GTEx Coexpression,625	LFNG,SPSB1,CYTH4,RASA3,TSC22D3,CD7,RORA,NAV2
CD8_bin7	111	Smad3	232.4	Literature ChIP-seq,93;ARCHS4 Coexpression,253;Enrichr Queries,194;ReMap ChIP-seq,50;GTEx Coexpression,572	LFNG,SLFN5,SPSB1,ALS2CL,TSC22D3,CHRNA9,RORA,NAV2,KLF3,SLC16A5
CD8_bin7	112	Zbtb7b	234.0	ARCHS4 Coexpression,117;Enrichr Queries,128;GTEx Coexpression,457	LFNG,CYTH4,TSC22D3,IRF7,EMP3,KLF3,CTSS
CD8_bin7	116	Hhex	241.0	ARCHS4 Coexpression,136;Enrichr Queries,238;ReMap ChIP-seq,223;GTEx Coexpression,367	CYTH4,SELL,TSC22D3,TDRP,EMP3,CTSS,SLC16A5
CD8_bin7	117	Fosb	241.3	ARCHS4 Coexpression,293;Enrichr Queries,95;GTEx Coexpression,336	TSC22D3,IRF7,EMP3,KLF3,CTSS
CD8_bin7	119	Nfkb2	246.8	ARCHS4 Coexpression,180;Enrichr Queries,224;ReMap ChIP-seq,149;GTEx Coexpression,434	CYTH4,IRF7,EMP3,CTSS
CD8_bin7	122	Runx1	256.0	Literature ChIP-seq,21;ARCHS4 Coexpression,602;Enrichr Queries,179;ReMap ChIP-seq,2;GTEx Coexpression,476	SLFN5,ARPP21,NKG7,RORA,EMP3,NAV2,SAMHD1,CTSS,LFNG,ARL5C,CYTH4,RASA3,CD7,SLC16A5
CD8_bin7	125	Cebpa	259.4	Literature ChIP-seq,16;ARCHS4 Coexpression,141;Enrichr Queries,248;ReMap ChIP-seq,42;GTEx Coexpression,850	SPSB1,CYTH4,TSC22D3,CHRNA9,IRF7,IFT80,SAMHD1,CTSS,SLC16A5
CD8_bin7	126	Nr1d1	259.7	ARCHS4 Coexpression,229;Enrichr Queries,66;GTEx Coexpression,484	SPSB1,TSC22D3,IRF7,RORA,NAV2
CD8_bin7	127	Sox13	259.8	ARCHS4 Coexpression,351;Enrichr Queries,554;ReMap ChIP-seq,88;GTEx Coexpression,46	LFNG,TSC22D3,CD7,NKG7,NAV2,SAMHD1,SLC16A5
CD8_bin7	128	Klf3	260.3	ARCHS4 Coexpression,11;Enrichr Queries,296;ReMap ChIP-seq,271;GTEx Coexpression,463	SLFN5,CYTH4,RASA3,TSC22D3,RORA,NAV2,CTSS
CD8_bin7	130	Gata3	262.5	Literature ChIP-seq,75;ARCHS4 Coexpression,663;ENCODE ChIP-seq,32;Enrichr Queries,177;ReMap ChIP-seq,158;GTEx Coexpression,470	LFNG,SPSB1,SELL,CD8A,TSC22D3,IRF7,NKG7,RORA,IFT80,SLC16A5
CD8_bin7	131	Ncoa2	266.8	ARCHS4 Coexpression,264;Enrichr Queries,292;ReMap ChIP-seq,38;GTEx Coexpression,473	SPO11,RORA,EMP3,NAV2,KLF3,CTSS,SLC16A5
CD8_bin7	135	Irf4	272.0	ARCHS4 Coexpression,409;ENCODE ChIP-seq,70;Enrichr Queries,130;ReMap ChIP-seq,183;GTEx Coexpression,568	SELL,KCNA2,CD7,IRF7,RORA,EMP3,CTSS
CD8_bin7	138	Tfap2c	273.5	Literature ChIP-seq,6;ARCHS4 Coexpression,484;ENCODE ChIP-seq,28;Enrichr Queries,880;ReMap ChIP-seq,154;GTEx Coexpression,89	LFNG,SPSB1,RASA3,SPO11,TSC22D3,RORA,NAV2,EMP3,SAMHD1,KLF3,RAB11FIP4,SLC16A5
CD8_bin7	139	Ahr	279.2	Literature ChIP-seq,69;ARCHS4 Coexpression,106;Enrichr Queries,550;ReMap ChIP-seq,160;GTEx Coexpression,511	SLFN5,ALS2CL,SPO11,CD8A,TSC22D3,CD7,SAMHD1,CTSS
CD8_bin7	140	Fos	280.2	ARCHS4 Coexpression,440;ENCODE ChIP-seq,33;Enrichr Queries,601;ReMap ChIP-seq,16;GTEx Coexpression,311	SPSB1,CYTH4,TSC22D3,CD7,CHRNA9,EMP3,KLF3,CTSS
CD8_bin7	141	Spib	280.8	ARCHS4 Coexpression,135;Enrichr Queries,10;ReMap ChIP-seq,9;GTEx Coexpression,969	CYTH4,RASA3,SELL,CD8A,KCNA2,CD7,IRF7,DTX1,NKG7,CTSS
CD8_bin7	142	Tet2	281.5	ARCHS4 Coexpression,138;GTEx Coexpression,425	CYTH4,CTSS
CD8_bin7	143	Elk3	282.0	Literature ChIP-seq,51;ARCHS4 Coexpression,379;Enrichr Queries,529;GTEx Coexpression,169	LFNG,SLFN5,SPSB1,RASA3,EMP3,SLC16A5
CD8_bin7	145	Batf3	283.3	ARCHS4 Coexpression,328;Enrichr Queries,98;GTEx Coexpression,424	SELL,IRF7,EMP3,CTSS
CD8_bin7	148	Stat2	288.0	ARCHS4 Coexpression,24;ENCODE ChIP-seq,2;Enrichr Queries,32;ReMap ChIP-seq,32;GTEx Coexpression,1350	SLFN5,CYTH4,SELL,TSC22D3,CD7,IRF7,SAMHD1,CTSS
CD8_bin7	149	Prdm1	288.4	ARCHS4 Coexpression,77;ENCODE ChIP-seq,87;Enrichr Queries,438;ReMap ChIP-seq,61;GTEx Coexpression,779	SLFN5,CD8A,CHRNA9,NKG7,RORA,SAMHD1,CTSS,SLC16A5
CD8_bin7	151	Tfe3	290.7	ARCHS4 Coexpression,158;Enrichr Queries,685;GTEx Coexpression,29	LFNG,CYTH4,RASA3,TSC22D3,EMP3
CD8_bin7	152	Klf13	291.3	ARCHS4 Coexpression,26;Enrichr Queries,114;ReMap ChIP-seq,203;GTEx Coexpression,822	LFNG,CYTH4,RASA3,TSC22D3,CD7,NKG7,RORA,NAV2,KLF3,CTSS
CD8_bin7	154	Plscr1	293.5	ARCHS4 Coexpression,176;GTEx Coexpression,411	IRF7,CTSS
CD8_bin7	156	Junb	296.5	ARCHS4 Coexpression,27;Enrichr Queries,89;ReMap ChIP-seq,138;GTEx Coexpression,932	CYTH4,RASA3,TSC22D3,CD7,IRF7,NKG7,EMP3,CTSS
CD8_bin7	158	Bach2	296.8	ARCHS4 Coexpression,162;Enrichr Queries,182;ReMap ChIP-seq,71;GTEx Coexpression,772	SPO11,TSC22D3,KCNA2,CD7,DTX1,RORA,NAV2
CD8_bin7	164	Trafd1	309.3	ARCHS4 Coexpression,51;Enrichr Queries,120;GTEx Coexpression,757	SLFN5,CYTH4,SELL,IRF7,SAMHD1,CTSS
CD8_bin7	166	Arid3a	311.2	ARCHS4 Coexpression,690;ENCODE ChIP-seq,95;Enrichr Queries,254;ReMap ChIP-seq,18;GTEx Coexpression,499	LFNG,CYTH4,CD8A,CD7,IRF7,NKG7,RORA,EMP3,SAMHD1,SLC16A5
CD8_bin7	168	Tet3	312.7	ARCHS4 Coexpression,503;ReMap ChIP-seq,296;GTEx Coexpression,139	RORA,KLF3
CD8_bin7	172	Rora	321.0	ARCHS4 Coexpression,43;Enrichr Queries,502;GTEx Coexpression,418	SLFN5,TSC22D3,CD7,NAV2,KLF3
CD8_bin7	176	Bach1	328.7	Literature ChIP-seq,44;ARCHS4 Coexpression,145;ENCODE ChIP-seq,72;Enrichr Queries,76;ReMap ChIP-seq,175;GTEx Coexpression,1460	LFNG,CYTH4,TSC22D3,CD7,CHRNA9,RORA,EMP3,NAV2,KLF3,CTSS,SLC16A5
CD8_bin7	177	Prdm16	329.5	Literature ChIP-seq,50;ARCHS4 Coexpression,899;Enrichr Queries,156;GTEx Coexpression,213	RASA3,RORA,IFT80,NAV2
CD8_bin7	178	Mef2c	329.6	ARCHS4 Coexpression,89;ENCODE ChIP-seq,117;Enrichr Queries,140;ReMap ChIP-seq,268;GTEx Coexpression,1034	ARPP21,ACTN2,TSC22D3,KCNA2,RORA,CTSS
CD8_bin7	180	Nr4a2	337.8	Literature ChIP-seq,55;ARCHS4 Coexpression,373;Enrichr Queries,606;GTEx Coexpression,317	ARPP21,TSC22D3,RORA,RAB11FIP4
CD8_bin7	185	Foxn3	343.0	ARCHS4 Coexpression,374;Enrichr Queries,111;GTEx Coexpression,544	ACTN2,TSC22D3,RORA,NAV2,KLF3
CD8_bin7	188	Ovol2	347.8	ARCHS4 Coexpression,565;Enrichr Queries,413;ReMap ChIP-seq,295;GTEx Coexpression,118	ALS2CL,RORA,NAV2,KLF3
CD8_bin7	192	Rreb1	348.0	ARCHS4 Coexpression,644;Enrichr Queries,265;GTEx Coexpression,135	ALS2CL,RORA,NAV2,KLF3
CD8_bin7	193	Ets2	348.5	Literature ChIP-seq,150;ARCHS4 Coexpression,196;Enrichr Queries,915;GTEx Coexpression,133	SPSB1,ALS2CL,TSC22D3,RORA,KLF3
CD8_bin7	197	Klf7	351.0	ARCHS4 Coexpression,724;Enrichr Queries,97;GTEx Coexpression,232	RASA3,TSC22D3,RORA,NAV2,KLF3
CD8_bin7	199	Patz1	354.7	ARCHS4 Coexpression,688;Enrichr Queries,205;GTEx Coexpression,171	LFNG,TDRP,NAV2,KLF3
CD8_bin7	201	Smad1	356.8	Literature ChIP-seq,146;ARCHS4 Coexpression,133;Enrichr Queries,469;ReMap ChIP-seq,101;GTEx Coexpression,935	CYTH4,CD7,NKG7,RORA,EMP3,KLF3
CD8_bin7	202	Hivep1	357.3	ARCHS4 Coexpression,280;Enrichr Queries,226;GTEx Coexpression,566	SLFN5,RORA,NAV2,KLF3
CD8_bin7	203	Egr2	357.3	ARCHS4 Coexpression,768;Enrichr Queries,243;GTEx Coexpression,61	TSC22D3,IRF7,SAMHD1,CTSS
CD8_bin7	207	Hbp1	362.5	ARCHS4 Coexpression,165;Enrichr Queries,199;ReMap ChIP-seq,99;GTEx Coexpression,987	TSC22D3,CD7,NKG7,RORA,EMP3,KLF3,SLC16A5
CD8_bin7	208	Pcgf2	362.5	ARCHS4 Coexpression,631;ReMap ChIP-seq,94	ARPP21,SPO11,CD8A
CD8_bin7	211	Hivep2	366.3	ARCHS4 Coexpression,87;Enrichr Queries,482;GTEx Coexpression,530	SLFN5,RASA3,KCNA2,RORA,NAV2
CD8_bin7	215	Satb1	371.3	ARCHS4 Coexpression,65;Enrichr Queries,117;ReMap ChIP-seq,287;GTEx Coexpression,1016	SLFN5,SELL,RASA3,TSC22D3,CD7,RORA,NAV2
CD8_bin7	221	Ikzf2	373.7	ARCHS4 Coexpression,322;Enrichr Queries,129;GTEx Coexpression,670	SLFN5,SELL,RORA,NAV2
CD8_bin7	227	Zbtb32	381.0	ARCHS4 Coexpression,154;Enrichr Queries,318;GTEx Coexpression,671	SELL,IRF7,NKG7,DTX1
CD8_bin7	229	Tcf3	382.0	Literature ChIP-seq,126;ARCHS4 Coexpression,398;ENCODE ChIP-seq,67;Enrichr Queries,1196;ReMap ChIP-seq,10;GTEx Coexpression,495	LFNG,ARL5C,CYTH4,RASA3,SPO11,CD7,DTX1,KLF3
CD8_bin7	234	Mybl1	386.8	Literature ChIP-seq,154;ARCHS4 Coexpression,83;Enrichr Queries,1305;GTEx Coexpression,5	SLFN5,RASA3,CD8A,CD7,NKG7,EMP3,SAMHD1
CD8_bin7	235	Grhl2	388.2	Literature ChIP-seq,120;ARCHS4 Coexpression,626;Enrichr Queries,960;ReMap ChIP-seq,157;GTEx Coexpression,78	SPSB1,ALS2CL,CD8A,CD7,NAV2,KLF3
CD8_bin7	236	Irf7	389.0	ARCHS4 Coexpression,64;Enrichr Queries,108;GTEx Coexpression,995	LFNG,SLFN5,CYTH4,SELL,SAMHD1,CTSS
CD8_bin7	239	Ltf	392.0	ARCHS4 Coexpression,775;GTEx Coexpression,9	CD8A,CD7,NKG7
CD8_bin7	249	Myc	398.2	Literature ChIP-seq,65;ARCHS4 Coexpression,920;ENCODE ChIP-seq,36;Enrichr Queries,860;ReMap ChIP-seq,112;GTEx Coexpression,396	LFNG,SPSB1,ARL5C,TSC22D3,CD7,DTX1,IFT80,EMP3,KLF3
CD8_bin7	254	Cux1	400.0	Literature ChIP-seq,84;ARCHS4 Coexpression,649;ENCODE ChIP-seq,49;Enrichr Queries,628;ReMap ChIP-seq,83;GTEx Coexpression,907	CYTH4,ALS2CL,ARPP21,SELL,TSC22D3,CD7,IRF7,NKG7,RORA,NAV2,EMP3,SLC16A5
CD8_bin7	255	Zkscan1	400.2	ARCHS4 Coexpression,362;ENCODE ChIP-seq,21;Enrichr Queries,638;ReMap ChIP-seq,100;GTEx Coexpression,880	SLFN5,TSC22D3,CD7,NKG7,RORA,EMP3,SLC16A5
CD8_bin7	260	Etv1	405.8	ARCHS4 Coexpression,220;Enrichr Queries,578;ReMap ChIP-seq,247;GTEx Coexpression,578	KCNA2,RORA,NAV2,SLC16A5
CD8_bin7	261	Tal1	407.0	Literature ChIP-seq,72;ARCHS4 Coexpression,307;ENCODE ChIP-seq,22;Enrichr Queries,1002;ReMap ChIP-seq,27;GTEx Coexpression,1012	LFNG,CYTH4,RASA3,SPO11,CD7,RORA,EMP3,SAMHD1,KLF3,CTSS,SLC16A5
CD8_bin7	262	Atf5	407.3	ARCHS4 Coexpression,434;Enrichr Queries,84;GTEx Coexpression,704	TSC22D3,IRF7,DTX1,EMP3,CTSS
CD8_bin7	263	Egr3	408.7	ARCHS4 Coexpression,534;Enrichr Queries,562;GTEx Coexpression,130	TSC22D3,RORA,NAV2,KLF3
CD8_bin7	265	Gli1	410.3	Literature ChIP-seq,159;ARCHS4 Coexpression,164;Enrichr Queries,1277;GTEx Coexpression,41	LFNG,TSC22D3,DTX1,SAMHD1
CD8_bin7	267	Pbx4	411.0	ARCHS4 Coexpression,39;Enrichr Queries,705;GTEx Coexpression,489	RASA3,TSC22D3,CD7,IRF7,TDRP,RORA,EMP3
CD8_bin7	274	Klf8	413.7	ARCHS4 Coexpression,1148;Enrichr Queries,73;GTEx Coexpression,20	SLFN5,ALS2CL,TSC22D3,RORA,NAV2,KLF3
CD8_bin7	276	Hes1	414.8	ARCHS4 Coexpression,446;Enrichr Queries,857;ReMap ChIP-seq,289;GTEx Coexpression,67	ALS2CL,TSC22D3,KLF3
CD8_bin7	277	Tfcp2l1	417.3	ARCHS4 Coexpression,391;Enrichr Queries,478;GTEx Coexpression,383	ALS2CL,TSC22D3,NAV2
CD8_bin7	280	Sox12	422.3	ARCHS4 Coexpression,456;Enrichr Queries,643;GTEx Coexpression,168	LFNG,TDRP,NAV2
CD8_bin7	281	Prox1	423.3	ARCHS4 Coexpression,471;Enrichr Queries,441;ReMap ChIP-seq,4;GTEx Coexpression,777	LFNG,SLFN5,RASA3,CD7,RORA,EMP3,NAV2,KLF3,SLC16A5
CD8_bin7	285	Myb	426.0	Literature ChIP-seq,7;ARCHS4 Coexpression,496;ENCODE ChIP-seq,9;Enrichr Queries,1208;ReMap ChIP-seq,1;GTEx Coexpression,835	ARPP21,KCNA2,NKG7,IFT80,EMP3,SAMHD1,KLF3,LFNG,ARL5C,CYTH4,RASA3,SELL,CD7
CD8_bin7	290	Elk4	430.4	ARCHS4 Coexpression,278;ENCODE ChIP-seq,94;Enrichr Queries,619;ReMap ChIP-seq,210;GTEx Coexpression,951	SLFN5,IRF7,RORA,KLF3,SLC16A5
CD8_bin7	294	Pou3f1	436.5	Literature ChIP-seq,90;ARCHS4 Coexpression,827;Enrichr Queries,346;GTEx Coexpression,483	DTX1,RORA,NAV2,SAMHD1
CD8_bin7	297	Zfhx3	438.7	ARCHS4 Coexpression,818;Enrichr Queries,234;GTEx Coexpression,264	RORA,NAV2,KLF3
CD8_bin7	301	Smad4	443.6	Literature ChIP-seq,40;ARCHS4 Coexpression,466;Enrichr Queries,1174;ReMap ChIP-seq,29;GTEx Coexpression,509	LFNG,SPSB1,CD8A,NKG7,NAV2,KLF3,RAB11FIP4,SLC16A5
CD8_bin7	308	Atf6	448.0	ARCHS4 Coexpression,556;Enrichr Queries,704;GTEx Coexpression,84	CYTH4,SELL,TSC22D3,RORA
CD8_bin7	310	Jun	451.0	Literature ChIP-seq,27;ARCHS4 Coexpression,246;ENCODE ChIP-seq,6;Enrichr Queries,893;ReMap ChIP-seq,107;GTEx Coexpression,1427	LFNG,SLFN5,SPSB1,TSC22D3,CD7,CHRNA9,EMP3,NAV2,SLC16A5
CD8_bin7	311	Arid5b	453.3	ARCHS4 Coexpression,1079;Enrichr Queries,187;GTEx Coexpression,94	SLFN5,SPSB1,TSC22D3,RORA,NAV2
CD8_bin7	314	Rag1	455.0	ARCHS4 Coexpression,95;Enrichr Queries,285;GTEx Coexpression,985	ARPP21,SELL,CD8A,DTX1,CTSS
CD8_bin7	315	Foxp1	459.6	Literature ChIP-seq,137;ARCHS4 Coexpression,1125;Enrichr Queries,253;ReMap ChIP-seq,97;GTEx Coexpression,686	IFT80,RORA,EMP3,NAV2,KLF3
CD8_bin7	317	Pknox2	460.7	ARCHS4 Coexpression,819;Enrichr Queries,375;GTEx Coexpression,188	KCNA2,RORA,NAV2
CD8_bin7	318	Ikzf3	463.3	ARCHS4 Coexpression,44;Enrichr Queries,1;GTEx Coexpression,1345	SLFN5,CYTH4,SELL,CD8A,CD7,NKG7,RORA,SAMHD1,CTSS
CD8_bin7	323	Plagl1	466.3	ARCHS4 Coexpression,666;Enrichr Queries,458;GTEx Coexpression,275	RORA,NAV2,RAB11FIP4
CD8_bin7	326	Nr6a1	468.7	ARCHS4 Coexpression,964;Enrichr Queries,171;GTEx Coexpression,271	SPO11,RORA,NAV2,RAB11FIP4
CD8_bin7	328	Pknox1	469.3	ARCHS4 Coexpression,956;Enrichr Queries,259;ReMap ChIP-seq,131;GTEx Coexpression,531	TDRP,NKG7,RORA,EMP3,NAV2,KLF3
CD8_bin7	333	Crem	472.4	Literature ChIP-seq,135;ARCHS4 Coexpression,435;Enrichr Queries,169;ReMap ChIP-seq,227;GTEx Coexpression,1396	TSC22D3,IRF7,RORA,EMP3,NAV2,KLF3,RAB11FIP4,SLC16A5
CD8_bin7	338	Pbx3	474.2	ARCHS4 Coexpression,582;ENCODE ChIP-seq,76;Enrichr Queries,424;ReMap ChIP-seq,86;GTEx Coexpression,1203	SLFN5,IRF7,NKG7,RORA,EMP3,NAV2
CD8_bin7	346	Thra	481.3	Literature ChIP-seq,152;ARCHS4 Coexpression,200;Enrichr Queries,184;GTEx Coexpression,1389	TSC22D3,KCNA2,RORA,NAV2
CD8_bin7	349	Pbx1	483.0	Literature ChIP-seq,54;ARCHS4 Coexpression,369;Enrichr Queries,419;GTEx Coexpression,1090	SLFN5,CD8A,TSC22D3,RORA,IFT80,NAV2,EMP3
CD8_bin7	355	Ctcf	485.8	Literature ChIP-seq,103;ARCHS4 Coexpression,807;ENCODE ChIP-seq,13;Enrichr Queries,1227;ReMap ChIP-seq,250;GTEx Coexpression,515	ARL5C,SELL,CD8A,KCNA2,TDRP,EMP3
CD8_bin7	361	Mzf1	491.3	ARCHS4 Coexpression,1210;Enrichr Queries,77;GTEx Coexpression,187	TSC22D3,IRF7,TDRP,RORA,NAV2
CD8_bin7	362	Elk1	491.6	Literature ChIP-seq,116;ARCHS4 Coexpression,1356;ENCODE ChIP-seq,48;ReMap ChIP-seq,256;GTEx Coexpression,682	TSC22D3,CHRNA9,SAMHD1
CD8_bin7	364	Fosl1	491.8	ARCHS4 Coexpression,275;ENCODE ChIP-seq,12;Enrichr Queries,953;ReMap ChIP-seq,23;GTEx Coexpression,1196	SPSB1,CYTH4,CHRNA9,NKG7,EMP3
CD8_bin7	365	Hnf4a	492.2	Literature ChIP-seq,92;ARCHS4 Coexpression,734;ENCODE ChIP-seq,85;Enrichr Queries,1189;ReMap ChIP-seq,105;GTEx Coexpression,748	SPSB1,ACTN2,CD7,NKG7,RORA,IFT80,NAV2,SAMHD1,KLF3,RAB11FIP4,SLC16A5
CD8_bin7	371	Hlf	496.7	ARCHS4 Coexpression,279;Enrichr Queries,165;GTEx Coexpression,1046	TSC22D3,KCNA2,RORA,NAV2
CD8_bin7	372	Epas1	496.8	ARCHS4 Coexpression,289;Enrichr Queries,877;ReMap ChIP-seq,80;GTEx Coexpression,741	LFNG,CYTH4,ALS2CL,KCNA2,NAV2
CD8_bin7	382	Rorc	503.7	ARCHS4 Coexpression,441;Enrichr Queries,102;GTEx Coexpression,968	LFNG,ACTN2,TSC22D3,IRF7,RORA
CD8_bin7	387	Jund	506.2	Literature ChIP-seq,98;ARCHS4 Coexpression,1136;ENCODE ChIP-seq,11;Enrichr Queries,448;ReMap ChIP-seq,47;GTEx Coexpression,1297	SLFN5,TSC22D3,CD7,CHRNA9,NKG7,EMP3,SLC16A5
CD8_bin7	388	Pou2f1	506.3	ARCHS4 Coexpression,431;Enrichr Queries,673;ReMap ChIP-seq,234;GTEx Coexpression,687	SELL,RORA,NAV2,EMP3
CD8_bin7	398	Mybl2	514.7	Literature ChIP-seq,22;ARCHS4 Coexpression,894;ENCODE ChIP-seq,86;Enrichr Queries,1155;ReMap ChIP-seq,241;GTEx Coexpression,690	SPSB1,ARL5C,CHRNA9,IFT80,EMP3,KLF3,CTSS
CD8_bin7	420	Zbtb1	527.7	ARCHS4 Coexpression,49;Enrichr Queries,289;GTEx Coexpression,1245	SLFN5,RASA3,TSC22D3,RORA,KLF3
CD8_bin7	427	Zbtb7a	530.4	ARCHS4 Coexpression,1412;ENCODE ChIP-seq,37;Enrichr Queries,599;ReMap ChIP-seq,90;GTEx Coexpression,514	LFNG,KCNA2,CD7,IRF7,RORA,KLF3,SLC16A5
CD8_bin7	429	Foxn2	530.7	ARCHS4 Coexpression,127;Enrichr Queries,716;GTEx Coexpression,749	RORA,SAMHD1,KLF3,CTSS
CD8_bin7	430	Tbx19	531.0	ARCHS4 Coexpression,285;Enrichr Queries,81;GTEx Coexpression,1227	CYTH4,SELL,TSC22D3,IRF7,RORA
CD8_bin7	431	Ikzf4	533.7	ARCHS4 Coexpression,914;Enrichr Queries,236;GTEx Coexpression,451	LFNG,TSC22D3,RORA,NAV2
CD8_bin7	432	E2f1	537.5	Literature ChIP-seq,87;ARCHS4 Coexpression,759;ENCODE ChIP-seq,98;Enrichr Queries,1187;ReMap ChIP-seq,255;GTEx Coexpression,839	LFNG,ARL5C,ACTN2,CHRNA9,SAMHD1,KLF3,SLC16A5
CD8_bin7	444	Sall3	548.0	ARCHS4 Coexpression,1004;Enrichr Queries,404;GTEx Coexpression,236	RORA,NAV2,RAB11FIP4
CD8_bin7	445	Rfx3	548.3	ARCHS4 Coexpression,399;Enrichr Queries,653;GTEx Coexpression,593	RORA,IFT80,NAV2
CD8_bin7	446	Nr4a3	548.7	ARCHS4 Coexpression,600;Enrichr Queries,540;GTEx Coexpression,506	ACTN2,TSC22D3,RORA
CD8_bin7	450	Rest	550.5	Literature ChIP-seq,33;ARCHS4 Coexpression,1619;ENCODE ChIP-seq,35;Enrichr Queries,486;ReMap ChIP-seq,244;GTEx Coexpression,886	SPSB1,RORA,NAV2,KLF3,RAB11FIP4,SLC16A5
CD8_bin7	453	Rfx5	551.6	ARCHS4 Coexpression,811;ENCODE ChIP-seq,75;Enrichr Queries,687;ReMap ChIP-seq,251;GTEx Coexpression,934	SPSB1,TSC22D3,CD7,IRF7,KLF3
CD8_bin7	468	Hivep3	562.3	ARCHS4 Coexpression,499;Enrichr Queries,105;GTEx Coexpression,1083	SPSB1,RASA3,RORA,NAV2
CD8_bin7	470	Foxk1	563.5	ARCHS4 Coexpression,969;Enrichr Queries,127;ReMap ChIP-seq,270;GTEx Coexpression,888	RASA3,RORA,NAV2,KLF3
CD8_bin7	473	Rel	564.0	ARCHS4 Coexpression,1308;Enrichr Queries,8;GTEx Coexpression,376	SLFN5,TSC22D3,IRF7,RORA,SAMHD1,KLF3,CTSS
CD8_bin7	474	Gtf2ird1	564.5	ARCHS4 Coexpression,100;GTEx Coexpression,1029	CYTH4,SELL,CTSS
CD8_bin7	490	Zbtb37	574.3	ARCHS4 Coexpression,1103;Enrichr Queries,278;GTEx Coexpression,342	CYTH4,RORA,NAV2,KLF3
CD8_bin7	491	Gtf3a	575.3	ARCHS4 Coexpression,53;Enrichr Queries,1163;GTEx Coexpression,510	SELL,ACTN2,TSC22D3,CD7,EMP3
CD8_bin7	496	Mbd4	576.8	ARCHS4 Coexpression,1142;ENCODE ChIP-seq,91;Enrichr Queries,1236;ReMap ChIP-seq,129;GTEx Coexpression,286	CYTH4,IFT80,KLF3,SLC16A5
CD8_bin7	497	Nfatc3	577.7	ARCHS4 Coexpression,42;Enrichr Queries,634;GTEx Coexpression,1057	SLFN5,CD8A,TSC22D3,CD7,NKG7,RORA
CD8_bin7	503	Sall2	579.3	ARCHS4 Coexpression,472;Enrichr Queries,886;GTEx Coexpression,380	KCNA2,NAV2
CD8_bin7	514	Spic	585.3	ARCHS4 Coexpression,953;Enrichr Queries,291;GTEx Coexpression,512	SELL,CD8A,IRF7,CTSS
CD8_bin7	520	Nfkb1	587.5	ARCHS4 Coexpression,190;Enrichr Queries,1022;ReMap ChIP-seq,249;GTEx Coexpression,889	IRF7,EMP3,CTSS
CD8_bin7	527	Zfpm1	592.0	ARCHS4 Coexpression,1181;Enrichr Queries,124;GTEx Coexpression,471	LFNG,SPSB1,RASA3,NAV2
CD8_bin7	529	Egr1	592.5	Literature ChIP-seq,23;ARCHS4 Coexpression,1259;ENCODE ChIP-seq,79;Enrichr Queries,511;ReMap ChIP-seq,135;GTEx Coexpression,1548	ACTN2,TSC22D3,KCNA2,DTX1,RORA,EMP3,NAV2,KLF3,CTSS,LFNG,SPSB1,ALS2CL,RASA3,IRF7,RAB11FIP4,SLC16A5
CD8_bin7	535	Crebl2	597.0	ARCHS4 Coexpression,212;Enrichr Queries,45;GTEx Coexpression,1534	SLFN5,TSC22D3,RORA,KLF3,CTSS
CD8_bin7	536	Baz2b	597.0	ARCHS4 Coexpression,909;Enrichr Queries,629;GTEx Coexpression,253	TDRP,RORA,NAV2
CD8_bin7	538	Zeb1	597.6	ARCHS4 Coexpression,781;ENCODE ChIP-seq,63;Enrichr Queries,496;ReMap ChIP-seq,43;GTEx Coexpression,1605	LFNG,CYTH4,CD7,RORA,NAV2,EMP3,SLC16A5
CD8_bin7	551	Zfp30	606.3	ARCHS4 Coexpression,465;Enrichr Queries,579;GTEx Coexpression,775	TSC22D3,RORA
CD8_bin7	556	Xbp1	610.0	ARCHS4 Coexpression,653;Enrichr Queries,1005;ReMap ChIP-seq,139;GTEx Coexpression,643	SELL,TSC22D3,EMP3
CD8_bin7	557	St18	612.0	ARCHS4 Coexpression,859;Enrichr Queries,604;GTEx Coexpression,373	RORA,NAV2,RAB11FIP4
CD8_bin7	566	Atoh8	616.3	ARCHS4 Coexpression,1520;Enrichr Queries,186;GTEx Coexpression,143	LFNG,TSC22D3,NAV2,SAMHD1
CD8_bin7	568	Hmgn3	617.0	ARCHS4 Coexpression,910;ENCODE ChIP-seq,47;ReMap ChIP-seq,137;GTEx Coexpression,1374	CYTH4,RASA3,CD7,IRF7,KLF3
CD8_bin7	575	Zbtb38	620.7	ARCHS4 Coexpression,309;Enrichr Queries,201;GTEx Coexpression,1352	SLFN5,RORA,NAV2
CD8_bin7	586	Ahdc1	625.0	ARCHS4 Coexpression,1524;Enrichr Queries,235;GTEx Coexpression,116	LFNG,SPSB1,ALS2CL,RORA,NAV2
CD8_bin7	592	Setdb1	630.5	Literature ChIP-seq,114;ARCHS4 Coexpression,955;ENCODE ChIP-seq,71;Enrichr Queries,1234;ReMap ChIP-seq,218;GTEx Coexpression,1191	ARL5C,CD8A,SPO11,CD7,IFT80
CD8_bin7	597	Tcf12	632.2	ARCHS4 Coexpression,1214;ENCODE ChIP-seq,5;Enrichr Queries,300;ReMap ChIP-seq,41;GTEx Coexpression,1601	LFNG,SLFN5,SPSB1,CD7,RORA,EMP3,NAV2,KLF3,CTSS,SLC16A5
CD8_bin7	600	Ddit3	634.0	ARCHS4 Coexpression,1281;Enrichr Queries,605;GTEx Coexpression,16	TSC22D3,CD7,IRF7,NKG7
CD8_bin7	605	Egr4	640.3	ARCHS4 Coexpression,721;Enrichr Queries,508;GTEx Coexpression,692	TSC22D3,IRF7
CD8_bin7	609	Mbd1	641.3	ARCHS4 Coexpression,1108;Enrichr Queries,245;GTEx Coexpression,571	TSC22D3,IRF7,NAV2
CD8_bin7	617	E2f7	644.2	Literature ChIP-seq,160;ARCHS4 Coexpression,1132;Enrichr Queries,1191;ReMap ChIP-seq,133;GTEx Coexpression,605	SPSB1,RASA3
CD8_bin7	618	Nfic	644.4	ARCHS4 Coexpression,1399;ENCODE ChIP-seq,57;Enrichr Queries,425;ReMap ChIP-seq,211;GTEx Coexpression,1130	RORA,IFT80,NAV2,SAMHD1,SLC16A5
CD8_bin7	619	Sp4	644.4	ARCHS4 Coexpression,1359;ENCODE ChIP-seq,106;Enrichr Queries,598;ReMap ChIP-seq,243;GTEx Coexpression,916	RORA,EMP3,KLF3
CD8_bin7	621	Nr2f6	645.0	ARCHS4 Coexpression,764;Enrichr Queries,922;ReMap ChIP-seq,36;GTEx Coexpression,858	CD7,NKG7,SAMHD1,CTSS,SLC16A5
CD8_bin7	623	Srf	646.5	Literature ChIP-seq,67;ARCHS4 Coexpression,779;ENCODE ChIP-seq,64;Enrichr Queries,1228;ReMap ChIP-seq,266;GTEx Coexpression,1475	EMP3,SAMHD1,KLF3,SLC16A5
CD8_bin7	629	Clock	651.6	Literature ChIP-seq,42;ARCHS4 Coexpression,1010;Enrichr Queries,706;ReMap ChIP-seq,13;GTEx Coexpression,1487	LFNG,SPSB1,RASA3,TSC22D3,CD7,RORA,KLF3,SLC16A5
CD8_bin7	636	Hoxb3	659.3	ARCHS4 Coexpression,798;Enrichr Queries,393;GTEx Coexpression,787	LFNG,RORA
CD8_bin7	638	Tcf4	659.6	Literature ChIP-seq,124;ARCHS4 Coexpression,1099;Enrichr Queries,522;ReMap ChIP-seq,284;GTEx Coexpression,1269	SPSB1,RORA,NAV2,SAMHD1,RAB11FIP4
CD8_bin7	641	Dzip1	661.7	ARCHS4 Coexpression,99;Enrichr Queries,949;GTEx Coexpression,937	CYTH4,NAV2,EMP3,CTSS
CD8_bin7	642	Thap1	661.8	ARCHS4 Coexpression,886;ENCODE ChIP-seq,90;Enrichr Queries,1313;ReMap ChIP-seq,128;GTEx Coexpression,892	LFNG,CD7,SAMHD1
CD8_bin7	643	Tbr1	663.0	ARCHS4 Coexpression,1201;Enrichr Queries,570;GTEx Coexpression,218	ARPP21,KCNA2,RORA
CD8_bin7	647	Cenpa	664.5	ARCHS4 Coexpression,669;GTEx Coexpression,660
CD8_bin7	671	Ybx3	677.0	ARCHS4 Coexpression,317;GTEx Coexpression,1037	ACTN2
CD8_bin7	674	Hoxb4	679.0	Literature ChIP-seq,106;ARCHS4 Coexpression,538;Enrichr Queries,1243;GTEx Coexpression,829	SELL,IFT80
CD8_bin7	677	Creb3l2	683.7	ARCHS4 Coexpression,977;Enrichr Queries,902;GTEx Coexpression,172	NAV2
CD8_bin7	678	Etv5	684.3	ARCHS4 Coexpression,103;Enrichr Queries,937;GTEx Coexpression,1013	SELL,TSC22D3,CD7,NAV2
CD8_bin7	696	Creb1	693.2	Literature ChIP-seq,82;ARCHS4 Coexpression,1453;ENCODE ChIP-seq,61;Enrichr Queries,968;ReMap ChIP-seq,190;GTEx Coexpression,1405	LFNG,NKG7,RORA,IFT80,EMP3,NAV2,SAMHD1,RAB11FIP4
CD8_bin7	697	Nfat5	694.3	ARCHS4 Coexpression,467;Enrichr Queries,551;GTEx Coexpression,1065	RORA,NAV2
CD8_bin7	700	Cdx1	697.0	ARCHS4 Coexpression,793;Enrichr Queries,534;GTEx Coexpression,764	IRF7,RORA
CD8_bin7	702	Kdm2b	697.5	ARCHS4 Coexpression,656;GTEx Coexpression,739
CD8_bin7	708	Zhx1	700.8	ARCHS4 Coexpression,326;Enrichr Queries,1031;ReMap ChIP-seq,248;GTEx Coexpression,1198	CYTH4,RORA,SLC16A5
CD8_bin7	710	Ar	701.2	Literature ChIP-seq,32;ARCHS4 Coexpression,1471;Enrichr Queries,377;ReMap ChIP-seq,228;GTEx Coexpression,1398	ACTN2,TSC22D3,CD7,DTX1,RORA,IFT80,NAV2,SAMHD1,SLC16A5
CD8_bin7	715	Tgif1	701.7	ARCHS4 Coexpression,1020;Enrichr Queries,616;GTEx Coexpression,469	TSC22D3,KCNA2,EMP3
CD8_bin7	718	Tcf20	703.3	ARCHS4 Coexpression,783;Enrichr Queries,652;GTEx Coexpression,675	RORA,NAV2
CD8_bin7	729	Kmt2a	711.0	ARCHS4 Coexpression,863;ReMap ChIP-seq,142;GTEx Coexpression,1128	ARPP21,IFT80
CD8_bin7	754	Dbp	722.3	ARCHS4 Coexpression,911;Enrichr Queries,437;GTEx Coexpression,819	TSC22D3,IRF7
CD8_bin7	755	Atf1	722.8	ARCHS4 Coexpression,1332;ENCODE ChIP-seq,104;Enrichr Queries,1107;ReMap ChIP-seq,143;GTEx Coexpression,928	TSC22D3,CD7,SLC16A5
CD8_bin7	763	Rlf	728.0	ARCHS4 Coexpression,202;Enrichr Queries,1106;GTEx Coexpression,876	RORA
CD8_bin7	774	Zfp62	731.0	ARCHS4 Coexpression,233;Enrichr Queries,1246;GTEx Coexpression,714	EMP3
CD8_bin7	782	Bbx	734.7	ARCHS4 Coexpression,1592;Enrichr Queries,422;GTEx Coexpression,190	SPO11,RORA,NAV2
CD8_bin7	804	Mafg	747.5	ARCHS4 Coexpression,938;Enrichr Queries,510;ReMap ChIP-seq,216;GTEx Coexpression,1326	TSC22D3,KLF3,SLC16A5
CD8_bin7	832	Tfap4	763.8	ARCHS4 Coexpression,1105;Enrichr Queries,1176;ReMap ChIP-seq,49;GTEx Coexpression,725	LFNG,CD7,NKG7,SLC16A5
CD8_bin7	855	Aire	773.7	ARCHS4 Coexpression,493;Enrichr Queries,390;GTEx Coexpression,1438	LFNG,IRF7
CD8_bin7	863	Thyn1	775.5	ARCHS4 Coexpression,862;GTEx Coexpression,689
CD8_bin7	872	Zscan18	780.3	ARCHS4 Coexpression,1529;Enrichr Queries,316;GTEx Coexpression,496	TSC22D3,TDRP,RORA,NAV2
CD8_bin7	881	Zc3h8	786.8	ARCHS4 Coexpression,1299;Enrichr Queries,888;ReMap ChIP-seq,132;GTEx Coexpression,828	ARL5C,TSC22D3,SLC16A5
CD8_bin7	885	Drap1	789.0	ARCHS4 Coexpression,353;Enrichr Queries,898;GTEx Coexpression,1116	EMP3
CD8_bin7	893	Foxj1	790.3	ARCHS4 Coexpression,713;Enrichr Queries,912;GTEx Coexpression,746	LFNG
CD8_bin7	899	Zbtb4	792.0	ARCHS4 Coexpression,1500;Enrichr Queries,209;GTEx Coexpression,667	TSC22D3,RORA,NAV2
CD8_bin7	906	Hoxa2	794.0	Literature ChIP-seq,162;ARCHS4 Coexpression,1241;Enrichr Queries,401;GTEx Coexpression,1372	LFNG,RORA
CD8_bin7	908	Aebp1	794.5	ARCHS4 Coexpression,1351;GTEx Coexpression,238	NAV2
CD8_bin7	922	Pitx2	801.7	ARCHS4 Coexpression,427;Enrichr Queries,976;GTEx Coexpression,1002	ACTN2,RORA
CD8_bin7	930	Nr4a1	805.8	ARCHS4 Coexpression,1147;Enrichr Queries,552;ReMap ChIP-seq,171;GTEx Coexpression,1353	CYTH4,TSC22D3,IRF7,SLC16A5
CD8_bin7	942	Prdm15	810.7	ARCHS4 Coexpression,1154;Enrichr Queries,692;GTEx Coexpression,586	RASA3,NAV2
CD8_bin7	953	Six4	816.0	ARCHS4 Coexpression,700;Enrichr Queries,472;GTEx Coexpression,1276	RORA,NAV2
CD8_bin7	954	Cenpb	816.3	ARCHS4 Coexpression,1491;Enrichr Queries,796;GTEx Coexpression,162	EMP3,RAB11FIP4
CD8_bin7	962	Creb3l4	818.3	ARCHS4 Coexpression,358;Enrichr Queries,558;GTEx Coexpression,1539	RASA3,TSC22D3,IRF7
CD8_bin7	966	Dmrta2	822.3	ARCHS4 Coexpression,661;Enrichr Queries,797;GTEx Coexpression,1009	RORA
CD8_bin7	981	Hey1	828.0	ARCHS4 Coexpression,1455;Enrichr Queries,859;GTEx Coexpression,170	ARPP21,TSC22D3
CD8_bin7	985	Pou4f1	829.3	ARCHS4 Coexpression,510;Enrichr Queries,801;GTEx Coexpression,1177	RORA
CD8_bin7	987	Hnf1a	830.7	ARCHS4 Coexpression,866;Enrichr Queries,917;GTEx Coexpression,709	IRF7
CD8_bin7	988	Dnmt1	831.0	ARCHS4 Coexpression,697;GTEx Coexpression,965
CD8_bin7	991	Barhl1	832.7	ARCHS4 Coexpression,241;Enrichr Queries,1355;GTEx Coexpression,902	KCNA2
CD8_bin7	994	Rfx7	835.3	ARCHS4 Coexpression,934;Enrichr Queries,1030;GTEx Coexpression,542	RORA,NAV2
CD8_bin7	995	Nme2	836.3	ARCHS4 Coexpression,861;ReMap ChIP-seq,220;GTEx Coexpression,1428	NAV2
CD8_bin7	1013	Pa2g4	845.0	ARCHS4 Coexpression,954;GTEx Coexpression,736
CD8_bin7	1021	Alx4	847.7	ARCHS4 Coexpression,1034;Enrichr Queries,353;GTEx Coexpression,1156	RORA,NAV2
CD8_bin7	1041	Zbtb2	857.7	ARCHS4 Coexpression,1018;Enrichr Queries,996;GTEx Coexpression,559	KLF3
CD8_bin7	1046	Zkscan3	860.3	ARCHS4 Coexpression,1478;Enrichr Queries,708;GTEx Coexpression,395	TSC22D3,KLF3,RAB11FIP4
CD8_bin7	1053	Mxd4	862.7	ARCHS4 Coexpression,1451;Enrichr Queries,577;GTEx Coexpression,560	LFNG,TSC22D3
CD8_bin7	1056	Aebp2	863.7	ARCHS4 Coexpression,1380;Enrichr Queries,162;GTEx Coexpression,1049	RORA,NAV2,KLF3
CD8_bin7	1073	Zbtb11	867.5	ARCHS4 Coexpression,1263;Enrichr Queries,1182;ReMap ChIP-seq,274;GTEx Coexpression,751
CD8_bin7	1091	Tshz1	878.3	ARCHS4 Coexpression,1570;Enrichr Queries,500;GTEx Coexpression,565	RORA,NAV2
CD8_bin7	1094	Nfix	880.3	ARCHS4 Coexpression,1375;Enrichr Queries,417;GTEx Coexpression,849	RORA,NAV2
CD8_bin7	1106	Tet1	886.7	Literature ChIP-seq,57;ARCHS4 Coexpression,1267;GTEx Coexpression,1336	LFNG,ARL5C,IFT80,RAB11FIP4
CD8_bin7	1114	Nacc2	890.0	ARCHS4 Coexpression,238;GTEx Coexpression,1542	KCNA2
CD8_bin7	1118	Skor1	891.5	ARCHS4 Coexpression,915;GTEx Coexpression,868
CD8_bin7	1119	Scmh1	892.0	ARCHS4 Coexpression,366;GTEx Coexpression,1418	ACTN2
CD8_bin7	1141	E2f2	905.7	ARCHS4 Coexpression,780;Enrichr Queries,1168;GTEx Coexpression,769
CD8_bin7	1143	Lcorl	906.3	ARCHS4 Coexpression,1376;Enrichr Queries,697;GTEx Coexpression,646	RORA,NAV2
CD8_bin7	1147	Zfhx2	907.7	ARCHS4 Coexpression,638;Enrichr Queries,1018;GTEx Coexpression,1067	NAV2
CD8_bin7	1150	Dot1l	909.7	ARCHS4 Coexpression,670;Enrichr Queries,1102;GTEx Coexpression,957	NAV2
CD8_bin7	1172	E2f8	918.0	ARCHS4 Coexpression,741;Enrichr Queries,1261;GTEx Coexpression,752
CD8_bin7	1203	Bhlhe41	937.5	ARCHS4 Coexpression,814;GTEx Coexpression,1061
CD8_bin7	1218	Gtf2ird2	947.3	ARCHS4 Coexpression,1051;Enrichr Queries,680;GTEx Coexpression,1111	TSC22D3,KLF3
CD8_bin7	1219	Setbp1	948.3	ARCHS4 Coexpression,719;Enrichr Queries,621;GTEx Coexpression,1505	RORA,NAV2
CD8_bin7	1235	Tcf7l1	963.7	ARCHS4 Coexpression,828;Enrichr Queries,501;GTEx Coexpression,1562	RORA,NAV2
CD8_bin7	1238	Hoxa7	964.0	ARCHS4 Coexpression,1068;Enrichr Queries,864;GTEx Coexpression,960	RORA
CD8_bin7	1239	Gatad2a	964.3	ARCHS4 Coexpression,442;Enrichr Queries,1150;GTEx Coexpression,1301
CD8_bin7	1240	Eea1	964.7	ARCHS4 Coexpression,1036;Enrichr Queries,1063;GTEx Coexpression,795	RORA
CD8_bin7	1271	Tfdp2	983.3	ARCHS4 Coexpression,1188;Enrichr Queries,212;GTEx Coexpression,1550	TSC22D3,RORA,NAV2
CD8_bin7	1274	Klf10	986.7	ARCHS4 Coexpression,984;Enrichr Queries,1017;GTEx Coexpression,959	TSC22D3
CD8_bin7	1283	Mkx	992.7	ARCHS4 Coexpression,1536;Enrichr Queries,1283;GTEx Coexpression,159	NAV2
CD8_bin7	1289	Zbtb20	998.0	ARCHS4 Coexpression,1252;Enrichr Queries,183;GTEx Coexpression,1559	TSC22D3,RORA,NAV2
CD8_bin7	1298	Dach2	1003.0	ARCHS4 Coexpression,608;Enrichr Queries,1121;GTEx Coexpression,1281
CD8_bin7	1300	Nfia	1004.0	ARCHS4 Coexpression,1286;Enrichr Queries,461;GTEx Coexpression,1266	RORA,NAV2
CD8_bin7	1306	Arid3b	1007.0	ARCHS4 Coexpression,718;GTEx Coexpression,1296
CD8_bin7	1307	Mysm1	1007.0	ARCHS4 Coexpression,1268;Enrichr Queries,972;GTEx Coexpression,782	RORA
CD8_bin7	1333	Pax7	1023.0	ARCHS4 Coexpression,438;Enrichr Queries,1326;GTEx Coexpression,1306	ACTN2
CD8_bin7	1339	Trps1	1029.0	ARCHS4 Coexpression,1517;Enrichr Queries,539;GTEx Coexpression,1031	RORA,NAV2
CD8_bin7	1360	Rbsn	1044.0	ARCHS4 Coexpression,722;GTEx Coexpression,1365
CD8_bin7	1367	Tead3	1048.0	ARCHS4 Coexpression,997;Enrichr Queries,867;GTEx Coexpression,1279	NAV2
CD8_bin7	1386	Tsc22d1	1062.0	ARCHS4 Coexpression,1207;Enrichr Queries,895;GTEx Coexpression,1084	TSC22D3
CD8_bin7	1389	Scx	1067.0	ARCHS4 Coexpression,1067
CD8_bin7	1391	Meis3	1068.0	ARCHS4 Coexpression,1586;Enrichr Queries,255;GTEx Coexpression,1364	LFNG,EMP3,NAV2
CD8_bin7	1404	Champ1	1080.0	ARCHS4 Coexpression,900;GTEx Coexpression,1260
CD8_bin7	1416	Zbtb26	1096.0	ARCHS4 Coexpression,1219;Enrichr Queries,654;GTEx Coexpression,1414	RORA,IFT80
CD8_bin7	1426	Ttf1	1102.0	ARCHS4 Coexpression,1265;GTEx Coexpression,939
CD8_bin7	1431	Zbtb44	1107.0	ARCHS4 Coexpression,1331;Enrichr Queries,669;GTEx Coexpression,1321	RORA,KLF3
CD8_bin7	1433	Zfp92	1107.0	ARCHS4 Coexpression,1073;Enrichr Queries,1054;GTEx Coexpression,1195	RORA
CD8_bin7	1442	Tshz2	1114.0	ARCHS4 Coexpression,1317;Enrichr Queries,488;GTEx Coexpression,1537	RORA,NAV2
CD8_bin7	1461	Pcgf6	1132.0	ARCHS4 Coexpression,1292;Enrichr Queries,1180;GTEx Coexpression,925
CD8_bin7	1462	Prmt3	1132.0	ARCHS4 Coexpression,1076;Enrichr Queries,1179;GTEx Coexpression,1142
CD8_bin7	1469	Cxxc5	1138.0	ARCHS4 Coexpression,1393;GTEx Coexpression,883
CD8_bin7	1472	Ybx1	1141.0	ARCHS4 Coexpression,902;Enrichr Queries,1157;GTEx Coexpression,1363
CD8_bin7	1481	Zbtb41	1150.0	ARCHS4 Coexpression,1527;Enrichr Queries,1070;GTEx Coexpression,854	RORA
CD8_bin7	1484	Foxf1	1154.0	ARCHS4 Coexpression,1387;Enrichr Queries,1312;GTEx Coexpression,762
CD8_bin7	1485	Sox4	1154.0	ARCHS4 Coexpression,1042;Enrichr Queries,938;GTEx Coexpression,1483	TSC22D3
CD8_bin7	1488	Carf	1161.0	ARCHS4 Coexpression,1121;GTEx Coexpression,1200
CD8_bin7	1492	Sox5	1164.0	ARCHS4 Coexpression,1345;Enrichr Queries,544;GTEx Coexpression,1604	RORA,NAV2
CD8_bin7	1496	Zscan26	1170.0	ARCHS4 Coexpression,1353;GTEx Coexpression,986
CD8_bin7	1499	Ahctf1	1172.0	ARCHS4 Coexpression,1319;Enrichr Queries,1173;GTEx Coexpression,1024
CD8_bin7	1502	Spen	1174.0	ARCHS4 Coexpression,1044;GTEx Coexpression,1303
CD8_bin7	1511	Sgsm2	1188.0	ARCHS4 Coexpression,1454;GTEx Coexpression,921
CD8_bin7	1542	Foxp4	1237.0	ARCHS4 Coexpression,1315;Enrichr Queries,973;GTEx Coexpression,1423	NAV2
CD8_bin7	1577	Phf20	1281.0	ARCHS4 Coexpression,1437;Enrichr Queries,1112;GTEx Coexpression,1293	RORA
CD8_bin7	1580	Skil	1299.0	ARCHS4 Coexpression,1468;Enrichr Queries,997;GTEx Coexpression,1433	TSC22D3
CD8_bin7	1610	Mga	1401.0	ARCHS4 Coexpression,1514;Enrichr Queries,1220;GTEx Coexpression,1468
CD8_bin7	1613	Ski	1409.0	ARCHS4 Coexpression,1486;GTEx Coexpression,1331
CD8_bin7	1616	Topors	1415.0	ARCHS4 Coexpression,1442;GTEx Coexpression,1388
CD8_bin7	1631	L3mbtl3	1550.0	ARCHS4 Coexpression,1606;GTEx Coexpression,1494

## Sheet: CD8_bin8
Query Name	Rank	TF	Score	Library	Overlapping_Genes
CD8_bin8	1	Ikzf3	13.67	ARCHS4 Coexpression,9;Enrichr Queries,4;GTEx Coexpression,28	SLFN5,IGHM,EDEM1,THEMIS,CXCR4,NKG7,RORA,TRAF1,RUNX3,SELL,CD8A,OAS3,MYB,CD7,XAF1
CD8_bin8	2	Stat4	14.25	Literature ChIP-seq,27;ARCHS4 Coexpression,1;Enrichr Queries,19;GTEx Coexpression,10	RABGAP1L,THRA,TSC22D3,SNAI3,THEMIS,CXCR4,NKG7,RORA,TRAF1,EMP3,THY1,RUNX3,GIMAP7,SRM,SELL,CD8A,CD7,IRF7,PIM1,HIST3H2BA,XAF1
CD8_bin8	3	Bhlhe40	18.0	ARCHS4 Coexpression,15;ENCODE ChIP-seq,13;ReMap ChIP-seq,7;GTEx Coexpression,37	CDKN1C,RTP4,B4GALT1,THRA,HSD17B11,ALS2CL,CTSL,PIM1,PDK1,SLC16A5,RABGAP1L,TIPARP,SNAI3,EDEM1,NKG7,ARMC7,EMP3,TRAF1,TDRD5,FAM189B,SPSB1,TFAP4,LPAR6,CD7,TAGLN2,AIRN,PAFAH1B3
CD8_bin8	4	Tbx21	18.75	ARCHS4 Coexpression,56;Enrichr Queries,8;ReMap ChIP-seq,3;GTEx Coexpression,8	B4GALT1,TIPARP,EDEM1,KCNA2,THEMIS,CXCR4,NKG7,DTX1,RORA,TRAF1,PARP14,RUNX3,LYST,PTPN14,GIMAP7,SELL,CD8A,OAS3,CD7,PIM1,IRF7
CD8_bin8	5	Csrnp1	20.5	ARCHS4 Coexpression,23;GTEx Coexpression,18	RGCC,TIPARP,TSC22D3,CD7,PIM1,IRF7,CXCR4,NKG7,TRAF1
CD8_bin8	7	Scml4	34.0	ARCHS4 Coexpression,4;Enrichr Queries,7;GTEx Coexpression,91	SLFN5,TSC22D3,PDE3B,THEMIS,CXCR4,NKG7,RORA,GIMAP7,RUNX3,SELL,CD8A,CD7,MYB
CD8_bin8	8	Gfi1	34.67	ARCHS4 Coexpression,63;Enrichr Queries,29;GTEx Coexpression,12	EDEM1,THEMIS,CXCR4,NKG7,RORA,TRAF1,RUNX3,LYST,SELL,CD8A,CD7,MYB,IRF7
CD8_bin8	9	Sp100	41.0	ARCHS4 Coexpression,19;Enrichr Queries,22;GTEx Coexpression,82	RTP4,SLFN5,SELL,OAS3,IRF7,CXCR4,EMP3,PARP14,XAF1,LYST
CD8_bin8	10	Spib	48.0	ARCHS4 Coexpression,90;Enrichr Queries,6;ReMap ChIP-seq,60;GTEx Coexpression,36	RTP4,IGHM,B4GALT1,EDEM1,ACTN1,KCNA2,CXCR4,DTX1,NKG7,TRAF1,RUNX3,LYST,SELL,CD8A,OAS3,MYB,CD7,IRF7
CD8_bin8	11	Batf3	50.33	ARCHS4 Coexpression,98;Enrichr Queries,20;GTEx Coexpression,33	RTP4,SELL,OAS3,IRF7,CXCR4,TRAF1,EMP3,PARP14,HSD17B11,RUNX3,SRM
CD8_bin8	12	Stat2	51.4	ARCHS4 Coexpression,44;ENCODE ChIP-seq,3;Enrichr Queries,31;ReMap ChIP-seq,32;GTEx Coexpression,147	RTP4,SLFN5,SELL,OAS3,TSC22D3,CD7,PIM1,IRF7,CXCR4,PARP14,XAF1,LIPA
CD8_bin8	13	Irf4	55.6	ARCHS4 Coexpression,43;ENCODE ChIP-seq,67;Enrichr Queries,78;ReMap ChIP-seq,15;GTEx Coexpression,75	IGHM,B4GALT1,TIPARP,EDEM1,SNAI3,KCNA2,CXCR4,RORA,TRAF1,EMP3,WDR12,RUNX3,GPRIN3,SELL,OAS3,MYB,CD7,PIM1,IRF7,TAGLN2,ACSS1
CD8_bin8	14	Stat1	56.33	Literature ChIP-seq,148;ARCHS4 Coexpression,16;ENCODE ChIP-seq,5;Enrichr Queries,17;ReMap ChIP-seq,54;GTEx Coexpression,98	RTP4,SLFN5,B4GALT1,EDEM1,ACTN1,KCNA2,CXCR4,TRAF1,EMP3,PARP14,SELL,OAS3,CD7,PIM1,IRF7,TAGLN2,XAF1
CD8_bin8	15	Ikzf2	56.67	ARCHS4 Coexpression,39;Enrichr Queries,45;GTEx Coexpression,86	SLFN5,IGHM,RABGAP1L,SELL,OAS3,EDEM1,MYB,CXCR4,RORA,TRAF1,PARP14,XAF1
CD8_bin8	16	Tcf7	57.2	Literature ChIP-seq,92;ARCHS4 Coexpression,50;Enrichr Queries,2;ReMap ChIP-seq,136;GTEx Coexpression,6	SLFN5,THRA,PDE3B,CXCR4,DTX1,RORA,MYB,PIM1,RAB11FIP4,RABGAP1L,TIPARP,SNAI3,TSC22D3,ACTN1,THEMIS,NKG7,TRAF1,RUNX3,FAM189B,SPSB1,TFAP4,RGCC,SELL,CD8A,CD7
CD8_bin8	17	Plscr1	59.0	ARCHS4 Coexpression,29;GTEx Coexpression,89	RTP4,CTSL,OAS3,IRF7,TAGLN2,TRAF1,HSD17B11,PARP14,XAF1
CD8_bin8	18	Irf9	60.75	ARCHS4 Coexpression,40;Enrichr Queries,11;ReMap ChIP-seq,169;GTEx Coexpression,23	RTP4,SLFN5,EDEM1,TSC22D3,CXCR4,EMP3,PARP14,KLF3,SELL,CTSL,OAS3,CD7,IRF7,PIM1,TAGLN2,XAF1
CD8_bin8	19	Batf2	66.0	ARCHS4 Coexpression,100;Enrichr Queries,33;GTEx Coexpression,65	RTP4,SLFN5,SELL,OAS3,IRF7,TRAF1,HSD17B11,PARP14,XAF1
CD8_bin8	20	Junb	72.0	ARCHS4 Coexpression,34;Enrichr Queries,37;ReMap ChIP-seq,97;GTEx Coexpression,120	CDKN1C,RABGAP1L,TIPARP,TSC22D3,ACTN1,NKG7,CXCR4,EMP3,RGCC,TBXA2R,MYB,CD7,PIM1,IRF7,TAGLN2
CD8_bin8	22	Irf8	73.25	Literature ChIP-seq,7;ARCHS4 Coexpression,107;Enrichr Queries,87;GTEx Coexpression,92	RTP4,RABGAP1L,SELL,EDEM1,IRF7,CXCR4,TRAF1,EMP3,PARP14,XAF1,WDR12,RUNX3
CD8_bin8	23	Nfkb2	73.75	ARCHS4 Coexpression,209;Enrichr Queries,60;ReMap ChIP-seq,11;GTEx Coexpression,15	RABGAP1L,EDEM1,ACTN1,RORC,CXCR4,TRAF1,EMP3,THY1,PARP14,RUNX3,LYST,PTPN14,OAS3,MYB,IRF7,TAGLN2,PDLIM4
CD8_bin8	24	Fosb	74.0	ARCHS4 Coexpression,95;Enrichr Queries,63;GTEx Coexpression,64	RGCC,TIPARP,RRAD,TSC22D3,PIM1,IRF7,CXCR4,EMP3,KLF3
CD8_bin8	25	Ets1	80.67	Literature ChIP-seq,143;ARCHS4 Coexpression,37;ENCODE ChIP-seq,2;Enrichr Queries,61;ReMap ChIP-seq,195;GTEx Coexpression,46	SLFN5,THRA,PDE3B,CXCR4,RORA,HSD17B11,GIMAP7,ARL5C,PIM1,THEM6,ACSS1,PDK1,TIPARP,ACTN1,TSC22D3,ABCC5,ARMC7,EMP3,PARP14,WDR12,KLF3,MSH6,GPRIN3,FAM189B,TFAP4,SELL,OAS3,CD7,TAGLN2,AIRN,XAF1,PAFAH1B3
CD8_bin8	26	Foxp3	81.75	Literature ChIP-seq,108;ARCHS4 Coexpression,89;Enrichr Queries,5;GTEx Coexpression,125	SLFN5,SNAI3,NKG7,CXCR4,RORA,TRAF1,THY1,RUNX3,KLF3,SELL,CD8A,CD7,MYB,IRF7
CD8_bin8	27	Lef1	84.0	ARCHS4 Coexpression,11;Enrichr Queries,32;ReMap ChIP-seq,271;GTEx Coexpression,22	SLFN5,ACTN1,EDEM1,PDE3B,THEMIS,CXCR4,DNTT,RORA,THY1,RUNX3,GIMAP7,RGCC,SELL,CD7,MYB,PIM1
CD8_bin8	29	Eomes	86.6	Literature ChIP-seq,85;ARCHS4 Coexpression,210;Enrichr Queries,35;ReMap ChIP-seq,94;GTEx Coexpression,9	CDKN1C,SLFN5,ABCC5,TSC22D3,THEMIS,PPM1H,CXCR4,NKG7,RORA,RUNX3,LYST,SELL,CD8A,CD7,MYB,PIM1,CAPN3,RAB11FIP4,SLC16A5
CD8_bin8	30	Nfe2l2	90.0	Literature ChIP-seq,118;ARCHS4 Coexpression,28;Enrichr Queries,170;ReMap ChIP-seq,56;GTEx Coexpression,78	CDKN1C,RTP4,SLFN5,PPM1H,CXCR4,ALS2CL,TBXA2R,CTSL,SLC16A5,KCNH3,TIPARP,TSC22D3,ACTN1,ABCC5,NKG7,ARMC7,EMP3,TRAF1,KLF3,SPSB1,TFAP4,RGCC,LPAR6,CD7,TAGLN2
CD8_bin8	31	Irf1	90.0	Literature ChIP-seq,42;ARCHS4 Coexpression,193;ENCODE ChIP-seq,43;Enrichr Queries,16;ReMap ChIP-seq,143;GTEx Coexpression,103	RTP4,SLFN5,B4GALT1,THRA,PDE3B,CXCR4,LIPA,ALS2CL,CTSL,MYB,PIM1,SLC16A5,PDK1,TIPARP,TSC22D3,ACTN1,NKG7,ARMC7,PARP14,KLF3,MSH6,FAM189B,SPSB1,TFAP4,SELL,OAS3,CD7,IRF7,TAGLN2,XAF1
CD8_bin8	33	Stat5a	98.67	Literature ChIP-seq,79;ARCHS4 Coexpression,71;ENCODE ChIP-seq,25;Enrichr Queries,21;ReMap ChIP-seq,281;GTEx Coexpression,115	CDKN1C,PDE3B,RORC,CXCR4,HSD17B11,GIMAP7,MYB,PIM1,ACSS1,TIPARP,ACTN2,TSC22D3,ACTN1,NKG7,TRAF1,PARP14,RUNX3,MSH6,GPRIN3,FAM189B,SELL,CD7,IRF7,TAGLN2,PAFAH1B3
CD8_bin8	35	Fosl2	113.2	ARCHS4 Coexpression,376;ENCODE ChIP-seq,39;Enrichr Queries,43;ReMap ChIP-seq,78;GTEx Coexpression,30	B4GALT1,TIPARP,TSC22D3,ACTN1,CHRNA9,CXCR4,ARMC7,EMP3,KLF3,PTPN14,SPSB1,TFAP4,CD7,PIM1,TAGLN2,SLC16A5
CD8_bin8	36	Runx3	115.0	ARCHS4 Coexpression,444;ENCODE ChIP-seq,84;Enrichr Queries,27;ReMap ChIP-seq,9;GTEx Coexpression,11	B4GALT1,CXCR4,RORA,HSD17B11,LYST,MYB,PIM1,RABGAP1L,TIPARP,EDEM1,ACTN1,THEMIS,NKG7,TRAF1,EMP3,PARP14,RUNX3,MSH6,FAM189B,SELL,CD8A,CD7,IRF7,PAFAH1B3
CD8_bin8	39	Zbtb1	126.7	ARCHS4 Coexpression,54;Enrichr Queries,73;GTEx Coexpression,253	GPRIN3,SLFN5,TIPARP,EDEM1,TSC22D3,ACTN1,CXCR4,RORA,TRAF1,LYST,KLF3
CD8_bin8	40	Fos	127.6	ARCHS4 Coexpression,220;ENCODE ChIP-seq,71;Enrichr Queries,212;ReMap ChIP-seq,77;GTEx Coexpression,58	B4GALT1,TIPARP,TSC22D3,ACTN1,CHRNA9,CXCR4,EMP3,TRAF1,KLF3,PTPN14,SPSB1,RGCC,CD7,PIM1,TAGLN2
CD8_bin8	41	Nfkb1	131.8	ARCHS4 Coexpression,76;Enrichr Queries,221;ReMap ChIP-seq,116;GTEx Coexpression,114	EDEM1,ACTN1,CXCR4,TRAF1,EMP3,THY1,PARP14,LYST,OAS3,MYB,IRF7,TAGLN2,PAFAH1B3
CD8_bin8	42	Sp140	132.0	ARCHS4 Coexpression,20;Enrichr Queries,14;GTEx Coexpression,362	RTP4,SLFN5,SELL,OAS3,CD7,IRF7,CXCR4,NKG7,TRAF1,PARP14,XAF1,RUNX3
CD8_bin8	43	Klf9	134.3	ARCHS4 Coexpression,46;Enrichr Queries,203;ReMap ChIP-seq,178;GTEx Coexpression,110	THRA,TIPARP,ACTN2,TSC22D3,KCNA2,CXCR4,RORA,EMP3,SPSB1,RGCC,CD7,TAGLN2,PAFAH1B3
CD8_bin8	44	Runx1	140.8	Literature ChIP-seq,23;ARCHS4 Coexpression,385;Enrichr Queries,166;ReMap ChIP-seq,25;GTEx Coexpression,105	SLFN5,B4GALT1,RORC,CHRNA9,CXCR4,RORA,LYST,ARL5C,CTSL,MYB,PIM1,SLC16A5,TIPARP,SNAI3,ACTN1,ABCC5,NKG7,ARMC7,EMP3,TRAF1,WDR78,RUNX3,MSH6,FAM189B,CD7,IRF7,AQP11,TAGLN2
CD8_bin8	45	Klf2	147.8	Literature ChIP-seq,158;ARCHS4 Coexpression,347;Enrichr Queries,65;GTEx Coexpression,21	RGCC,SELL,TIPARP,TSC22D3,CD7,IRF7,CXCR4,TAGLN2,EMP3,GIMAP7,LYST
CD8_bin8	46	Klf6	150.3	ARCHS4 Coexpression,74;Enrichr Queries,103;ReMap ChIP-seq,45;GTEx Coexpression,379	TIPARP,ACTN1,TSC22D3,CXCR4,ARMC7,EMP3,LYST,KLF3,PTPN14,SPSB1,ARL5C,RGCC,CD7,TAGLN2,SLC16A5
CD8_bin8	47	Rel	150.3	ARCHS4 Coexpression,349;Enrichr Queries,23;GTEx Coexpression,79	SLFN5,TIPARP,EDEM1,TSC22D3,IRF7,CXCR4,RORA,TRAF1,PARP14,XAF1,RUNX3,KLF3
CD8_bin8	49	Mxd1	154.7	ARCHS4 Coexpression,325;Enrichr Queries,42;GTEx Coexpression,97	SLFN5,SELL,TIPARP,TSC22D3,OAS3,CD7,THEMIS,IRF7,CXCR4,PARP14,LYST
CD8_bin8	50	Tal1	156.0	Literature ChIP-seq,24;ARCHS4 Coexpression,360;ENCODE ChIP-seq,4;Enrichr Queries,402;ReMap ChIP-seq,16;GTEx Coexpression,130	SLFN5,B4GALT1,THRA,CXCR4,THY1,GIMAP7,LIPA,LYST,SRM,MYB,PIM1,CAPN3,THEM6,ACSS1,SLC16A5,PDK1,RABGAP1L,ACTN1,EDEM1,ABCC5,TSC22D3,ARMC7,EMP3,TRAF1,KLF3,RUNX3,PTPN14,MSH6,RGCC,OAS3,CD7,AQP11,TAGLN2,AIRN
CD8_bin8	51	Irf5	157.0	ARCHS4 Coexpression,204;Enrichr Queries,250;GTEx Coexpression,17	SELL,OAS3,EDEM1,IRF7,CXCR4,TRAF1,EMP3,PARP14,RUNX3
CD8_bin8	54	Relb	160.0	ARCHS4 Coexpression,103;Enrichr Queries,12;ReMap ChIP-seq,68;GTEx Coexpression,457	RTP4,TSC22D3,RORC,NKG7,CXCR4,EMP3,TRAF1,PARP14,RUNX3,OAS3,MYB,CD7,IRF7,TAGLN2,XAF1,PDLIM4
CD8_bin8	55	Nr4a2	160.3	Literature ChIP-seq,110;ARCHS4 Coexpression,67;Enrichr Queries,215;GTEx Coexpression,249	GPRIN3,RGCC,THRA,ARPP21,TIPARP,TSC22D3,CXCR4,RORA,RAB11FIP4
CD8_bin8	56	Pou2f2	162.6	ARCHS4 Coexpression,407;ENCODE ChIP-seq,85;Enrichr Queries,141;ReMap ChIP-seq,104;GTEx Coexpression,76	SLFN5,IGHM,TIPARP,EDEM1,CXCR4,DTX1,ARMC7,RORA,TRAF1,WDR78,RUNX3,SELL,IRF7,PIM1,PAFAH1B3,SLC16A5
CD8_bin8	58	Akna	168.7	ARCHS4 Coexpression,452;Enrichr Queries,47;GTEx Coexpression,7	SLFN5,TSC22D3,THEMIS,CXCR4,NKG7,EMP3,TRAF1,PARP14,RUNX3,SELL,CD8A,CD7
CD8_bin8	60	Crebl2	169.3	ARCHS4 Coexpression,238;Enrichr Queries,70;GTEx Coexpression,200	CDKN1C,SLFN5,RABGAP1L,CTSL,TSC22D3,AQP11,CXCR4,RORA,HSD17B11,KLF3,LIPA
CD8_bin8	61	Etv3	170.0	ARCHS4 Coexpression,68;Enrichr Queries,28;GTEx Coexpression,414	SLFN5,SPSB1,TIPARP,TSC22D3,EDEM1,IRF7,CXCR4,RORA,TRAF1,PARP14,KLF3,RUNX3
CD8_bin8	62	Fosl1	173.0	ARCHS4 Coexpression,153;ENCODE ChIP-seq,52;Enrichr Queries,368;ReMap ChIP-seq,52;GTEx Coexpression,240	CDKN1C,B4GALT1,TIPARP,ACTN1,CHRNA9,NKG7,CXCR4,EMP3,SPSB1,CTSL,MYB,PIM1,TAGLN2,PDLIM4
CD8_bin8	67	Tcf7l2	180.5	Literature ChIP-seq,20;ARCHS4 Coexpression,268;ENCODE ChIP-seq,17;Enrichr Queries,593;ReMap ChIP-seq,24;GTEx Coexpression,161	CDKN1C,SLFN5,B4GALT1,THRA,CHRNA9,CXCR4,RORA,HSD17B11,LYST,LIPA,PIM1,RAB11FIP4,SLC16A5,TIPARP,ACTN1,ARMC7,EMP3,WDR12,RUNX3,PTPN14,FAM189B,SPSB1,TFAP4,CD7,AQP11,TAGLN2,PAFAH1B3
CD8_bin8	68	Nr3c1	181.0	Literature ChIP-seq,104;ARCHS4 Coexpression,5;ENCODE ChIP-seq,34;Enrichr Queries,314;ReMap ChIP-seq,14;GTEx Coexpression,615	SLFN5,B4GALT1,THRA,TIPARP,TSC22D3,EDEM1,CXCR4,ARMC7,RORA,TRAF1,EMP3,PARP14,PTPN14,RUNX3,ARL5C,TFAP4,CD7,TAGLN2,PAFAH1B3,PDLIM4,SLC16A5
CD8_bin8	71	Irf7	191.0	ARCHS4 Coexpression,64;Enrichr Queries,69;GTEx Coexpression,440	RTP4,SLFN5,SELL,OAS3,CXCR4,TRAF1,PARP14,XAF1,RUNX3
CD8_bin8	73	Kdm5b	198.4	Literature ChIP-seq,142;ARCHS4 Coexpression,214;ENCODE ChIP-seq,94;ReMap ChIP-seq,263;GTEx Coexpression,279	RABGAP1L,THRA,SPO11,SNAI3,ABCC5,ACTN1,KCNA2,ARMC7,EMP3,TDRD5,WDR12,MSH6,GPRIN3,ARL5C,CTSL,CD7,AQP11,TAGLN2,PAFAH1B3,PDK1
CD8_bin8	75	Smad3	201.6	Literature ChIP-seq,35;ARCHS4 Coexpression,297;Enrichr Queries,340;ReMap ChIP-seq,51;GTEx Coexpression,285	SLFN5,B4GALT1,TIPARP,TSC22D3,ACTN1,PPM1H,CXCR4,ARMC7,RORA,PTPN14,MSH6,SPSB1,TFAP4,ALS2CL,FAM169B,PIM1,TAGLN2,ACSS1,SLC16A5
CD8_bin8	76	Foxo1	203.8	Literature ChIP-seq,1;ARCHS4 Coexpression,18;Enrichr Queries,102;ReMap ChIP-seq,63;GTEx Coexpression,835	CDKN1C,SLFN5,B4GALT1,SPO11,PDE3B,CHRNA9,CXCR4,DTX1,RORA,GIMAP7,LYST,ARL5C,ALS2CL,PIM1,ACSS1,PDK1,ARPP21,TIPARP,TSC22D3,ACTN1,EDEM1,SNAI3,EMP3,TRAF1,RUNX3,KLF3,GPRIN3,SPSB1,TFAP4,RGCC,FAM169B,CD8A,CD7,AIRN,PAFAH1B3
CD8_bin8	77	Batf	204.4	ARCHS4 Coexpression,14;ENCODE ChIP-seq,101;Enrichr Queries,3;ReMap ChIP-seq,2;GTEx Coexpression,902	RTP4,RABGAP1L,B4GALT1,EDEM1,TSC22D3,CHRNA9,CXCR4,NKG7,EMP3,TRAF1,PARP14,LYST,RUNX3,GIMAP7,SELL,CD8A,OAS3,MYB,CD7,IRF7,PIM1,TAGLN2,XAF1
CD8_bin8	78	Egr2	204.7	ARCHS4 Coexpression,427;Enrichr Queries,115;GTEx Coexpression,72	RGCC,TIPARP,TSC22D3,ACTN1,IRF7,CXCR4,TRAF1
CD8_bin8	86	Nfatc2	211.0	ARCHS4 Coexpression,12;Enrichr Queries,618;GTEx Coexpression,3	GPRIN3,SLFN5,SELL,CD8A,CD7,THEMIS,CXCR4,NKG7,RORA,RUNX3,LYST
CD8_bin8	88	Gata3	219.3	Literature ChIP-seq,69;ARCHS4 Coexpression,190;ENCODE ChIP-seq,14;Enrichr Queries,96;ReMap ChIP-seq,47;GTEx Coexpression,900	B4GALT1,PDE3B,RORC,PPM1H,CXCR4,RORA,LIPA,MYB,PIM1,THEM6,SLC16A5,TIPARP,ABCC5,ACTN1,EDEM1,TSC22D3,SNAI3,NKG7,ARMC7,TDRD5,RUNX3,SPSB1,FAM169B,SELL,CD8A,OAS3,IRF7,TAGLN2,XAF1
CD8_bin8	90	Ikzf1	221.2	Literature ChIP-seq,107;ARCHS4 Coexpression,86;ENCODE ChIP-seq,12;Enrichr Queries,137;ReMap ChIP-seq,114;GTEx Coexpression,871	RTP4,SLFN5,RABGAP1L,B4GALT1,KCNA2,THEMIS,CXCR4,NKG7,ARMC7,EMP3,TRAF1,PARP14,RUNX3,LYST,SELL,CTSL,MYB,CD7,PIM1,IRF7,TAGLN2,XAF1,SLC16A5
CD8_bin8	91	Ets2	221.8	Literature ChIP-seq,116;ARCHS4 Coexpression,466;Enrichr Queries,187;GTEx Coexpression,118	SPSB1,ALS2CL,TIPARP,TSC22D3,ACTN1,CXCR4,RORA,TAGLN2,KLF3,PDK1
CD8_bin8	93	Elk3	225.3	Literature ChIP-seq,39;ARCHS4 Coexpression,194;Enrichr Queries,192;GTEx Coexpression,476	CDKN1C,SLFN5,ACTN1,CXCR4,DNTT,EMP3,SRM,FAM189B,TMIE,SPSB1,TFAP4,TBXA2R,PIM1,CAPN3,TAGLN2,XAF1,PDLIM4,SLC16A5
CD8_bin8	95	Hivep1	231.3	ARCHS4 Coexpression,52;Enrichr Queries,360;GTEx Coexpression,282	SLFN5,TIPARP,OAS3,EDEM1,ACTN1,RORA,TRAF1,PARP14,XAF1,KLF3
CD8_bin8	100	Myc	239.8	Literature ChIP-seq,57;ARCHS4 Coexpression,1019;ENCODE ChIP-seq,27;Enrichr Queries,95;ReMap ChIP-seq,158;GTEx Coexpression,83	CDKN1C,B4GALT1,PDE3B,CXCR4,HSD17B11,SRM,CTSL,MYB,PIM1,THEM6,HIST3H2BA,PDK1,TIPARP,SNAI3,TSC22D3,ACTN1,ABCC5,NKG7,ARMC7,EMP3,TRAF1,PARP14,WDR12,KLF3,RUNX3,MSH6,FAM189B,SPSB1,TFAP4,CD8A,OAS3,CD7,TAGLN2,PAFAH1B3
CD8_bin8	101	Stat3	241.7	Literature ChIP-seq,2;ARCHS4 Coexpression,993;ENCODE ChIP-seq,59;Enrichr Queries,163;ReMap ChIP-seq,121;GTEx Coexpression,112	SLFN5,B4GALT1,THRA,KCNA2,CHRNA9,PPM1H,DTX1,CXCR4,THY1,MYB,PIM1,RAB11FIP4,PDK1,RABGAP1L,TIPARP,ACTN1,TSC22D3,TRAF1,EMP3,PARP14,RUNX3,KLF3,PTPN14,SPSB1,CD7,IRF7,TAGLN2,PAFAH1B3
CD8_bin8	107	Ascl2	248.7	ARCHS4 Coexpression,373;Enrichr Queries,134;GTEx Coexpression,239	CDKN1C,TSC22D3,MYB,IRF7,CXCR4,NKG7,ARMC7,KLF3,RUNX3
CD8_bin8	109	Maf	250.8	ARCHS4 Coexpression,262;Enrichr Queries,534;ReMap ChIP-seq,119;GTEx Coexpression,88	GPRIN3,ALS2CL,SNAI3,EDEM1,TSC22D3,KCNA2,CD7,CXCR4,RORA,TRAF1,KLF3,RUNX3
CD8_bin8	110	Prdm1	251.4	ARCHS4 Coexpression,8;ENCODE ChIP-seq,40;Enrichr Queries,168;ReMap ChIP-seq,172;GTEx Coexpression,869	SLFN5,B4GALT1,EDEM1,CHRNA9,RORC,CXCR4,NKG7,ARMC7,RORA,HSD17B11,PARP14,RUNX3,LIPA,PTPN14,GPRIN3,RGCC,CD8A,MYB,PIM1,TAGLN2,SLC16A5
CD8_bin8	113	Bcl11b	259.0	Literature ChIP-seq,161;ARCHS4 Coexpression,10;Enrichr Queries,57;GTEx Coexpression,808	SLFN5,ACTN1,PDE3B,CXCR4,RORA,THY1,RUNX3,GPRIN3,SELL,CD8A,MYB,CD7
CD8_bin8	114	Nr6a1	260.3	ARCHS4 Coexpression,469;Enrichr Queries,93;GTEx Coexpression,219	MSH6,RABGAP1L,SPO11,MYB,PPM1H,CXCR4,RORA,TDRD5,WDR12,RAB11FIP4
CD8_bin8	116	Fli1	263.7	Literature ChIP-seq,75;ARCHS4 Coexpression,366;ENCODE ChIP-seq,110;Enrichr Queries,158;ReMap ChIP-seq,207;GTEx Coexpression,666	SLFN5,TIPARP,SNAI3,ACTN1,CXCR4,NKG7,RORA,ARMC7,DNTT,EMP3,WDR78,GIMAP7,RUNX3,MSH6,FAM189B,TFAP4,SELL,CD7,TAGLN2,PAFAH1B3
CD8_bin8	117	Creb1	269.2	Literature ChIP-seq,137;ARCHS4 Coexpression,254;ENCODE ChIP-seq,88;Enrichr Queries,376;ReMap ChIP-seq,240;GTEx Coexpression,520	SLFN5,TIPARP,EDEM1,NKG7,CXCR4,RORA,EMP3,WDR78,LYST,LIPA,SRM,MSH6,TFAP4,CTSL,TBXA2R,MYB,ACSS1,PAFAH1B3,PDLIM4,RAB11FIP4
CD8_bin8	124	Aebp1	274.5	ARCHS4 Coexpression,356;GTEx Coexpression,193	TBXA2R,ACTN1,THY1
CD8_bin8	127	Mef2c	276.6	ARCHS4 Coexpression,151;ENCODE ChIP-seq,117;Enrichr Queries,488;ReMap ChIP-seq,36;GTEx Coexpression,591	IGHM,RABGAP1L,ARPP21,TIPARP,ACTN2,TSC22D3,KCNA2,CXCR4,DNTT,RORA,TRAF1,LYST,RUNX3,MYB,PIM1,CAPN3
CD8_bin8	138	Rlf	286.7	ARCHS4 Coexpression,45;Enrichr Queries,781;GTEx Coexpression,34	TIPARP,CXCR4,RORA,LYST,RUNX3,PDK1,SRM
CD8_bin8	139	Jund	287.2	Literature ChIP-seq,81;ARCHS4 Coexpression,667;ENCODE ChIP-seq,33;Enrichr Queries,171;ReMap ChIP-seq,48;GTEx Coexpression,723	SLFN5,B4GALT1,TIPARP,TSC22D3,ACTN1,CHRNA9,NKG7,CXCR4,ARMC7,EMP3,THY1,WDR12,RUNX3,TFAP4,CTSL,LPAR6,CD7,PIM1,AQP11,TAGLN2,ACSS1,SLC16A5,PDK1
CD8_bin8	142	Sp110	288.0	ARCHS4 Coexpression,35;Enrichr Queries,15;GTEx Coexpression,814	RTP4,SLFN5,SELL,OAS3,IRF7,CXCR4,EMP3,PARP14,XAF1
CD8_bin8	143	Klf8	289.3	ARCHS4 Coexpression,674;Enrichr Queries,98;GTEx Coexpression,96	SLFN5,ALS2CL,TIPARP,TSC22D3,CXCR4,RORA,XAF1,KLF3
CD8_bin8	146	Rest	295.3	Literature ChIP-seq,28;ARCHS4 Coexpression,230;ENCODE ChIP-seq,30;Enrichr Queries,181;ReMap ChIP-seq,113;GTEx Coexpression,1190	CDKN1C,THRA,PPM1H,RORA,THY1,LIPA,SRM,MYB,PIM1,ACSS1,RAB11FIP4,SLC16A5,KCNH3,TIPARP,EDEM1,TRAF1,PARP14,KLF3,PTPN14,MSH6,FAM189B,SPSB1,TFAP4,FAM169B,OAS3,AQP11,TAGLN2,PAFAH1B3
CD8_bin8	150	Nacc2	298.0	ARCHS4 Coexpression,130;GTEx Coexpression,466	THRA,KCNA2,THY1
CD8_bin8	152	Zbtb7a	299.0	ARCHS4 Coexpression,506;ENCODE ChIP-seq,31;Enrichr Queries,395;ReMap ChIP-seq,146;GTEx Coexpression,417	CDKN1C,THRA,SNAI3,ACTN1,ABCC5,KCNA2,PDE3B,RORA,ARMC7,KLF3,LIPA,LYST,FAM189B,SPSB1,TBXA2R,CD7,IRF7,AQP11,PAFAH1B3,PDLIM4,SLC16A5
CD8_bin8	154	Nfic	302.2	ARCHS4 Coexpression,236;ENCODE ChIP-seq,58;Enrichr Queries,561;ReMap ChIP-seq,17;GTEx Coexpression,639	B4GALT1,THRA,TIPARP,ACTN1,CXCR4,ARMC7,RORA,TRAF1,PTPN14,LYST,TFAP4,PIM1,TAGLN2,SLC16A5
CD8_bin8	155	Zbtb38	302.3	ARCHS4 Coexpression,61;Enrichr Queries,346;GTEx Coexpression,500	SLFN5,B4GALT1,TIPARP,ACTN1,EDEM1,RORA,PTPN14,LYST
CD8_bin8	157	Nr4a1	305.0	ARCHS4 Coexpression,323;Enrichr Queries,199;ReMap ChIP-seq,197;GTEx Coexpression,501	RGCC,TIPARP,RRAD,EDEM1,TSC22D3,MYB,IRF7,CXCR4,ARMC7,LYST,SLC16A5
CD8_bin8	158	Rreb1	309.0	ARCHS4 Coexpression,101;Enrichr Queries,413;GTEx Coexpression,413	ALS2CL,B4GALT1,TFAP4,ACTN1,MYB,RORA,KLF3,PAFAH1B3
CD8_bin8	160	Jun	310.3	Literature ChIP-seq,66;ARCHS4 Coexpression,84;ENCODE ChIP-seq,24;Enrichr Queries,99;ReMap ChIP-seq,87;GTEx Coexpression,1502	SLFN5,B4GALT1,TIPARP,TSC22D3,ACTN1,CHRNA9,CXCR4,ARMC7,EMP3,THY1,PTPN14,SPSB1,RGCC,CTSL,LPAR6,CD7,PIM1,AQP11,TAGLN2,ACSS1,PAFAH1B3,SLC16A5,PDK1
CD8_bin8	163	Bach2	313.0	ARCHS4 Coexpression,27;Enrichr Queries,319;ReMap ChIP-seq,39;GTEx Coexpression,867	SPO11,EDEM1,TSC22D3,ACTN1,KCNA2,CXCR4,DTX1,DNTT,RORA,TRAF1,GPRIN3,MSH6,TFAP4,CD7,CAPN3
CD8_bin8	165	Ncoa2	314.5	ARCHS4 Coexpression,625;Enrichr Queries,428;ReMap ChIP-seq,101;GTEx Coexpression,104	RABGAP1L,SPO11,PPM1H,ARMC7,RORA,EMP3,LYST,KLF3,SRM,CTSL,ACSS1,SLC16A5
CD8_bin8	167	Hhex	316.0	ARCHS4 Coexpression,49;Enrichr Queries,209;ReMap ChIP-seq,253;GTEx Coexpression,753	B4GALT1,TSC22D3,TDRP,CXCR4,EMP3,HSD17B11,RGCC,SELL,LPAR6,MYB,PIM1,TAGLN2,SLC16A5
CD8_bin8	170	Rfx5	319.2	ARCHS4 Coexpression,1244;ENCODE ChIP-seq,46;Enrichr Queries,25;ReMap ChIP-seq,265;GTEx Coexpression,16	RTP4,ABCC5,TSC22D3,ACTN1,PDE3B,RORC,CXCR4,ARMC7,TRAF1,PARP14,RUNX3,LIPA,KLF3,SPSB1,TFAP4,OAS3,CD7,MYB,IRF7,TAGLN2,XAF1,PAFAH1B3
CD8_bin8	172	Stat5b	320.0	ARCHS4 Coexpression,160;Enrichr Queries,138;ReMap ChIP-seq,55;GTEx Coexpression,927	THRA,SNAI3,TSC22D3,ACTN1,KCNA2,CXCR4,RORA,LYST,RUNX3,GPRIN3,SELL,CD8A,MYB,CD7,PIM1
CD8_bin8	178	Gtf2ird1	327.5	ARCHS4 Coexpression,65;GTEx Coexpression,590	FAM189B,TFAP4,SELL,RORC,TAGLN2,HSD17B11
CD8_bin8	180	Pbx4	328.3	ARCHS4 Coexpression,7;Enrichr Queries,49;GTEx Coexpression,929	CDKN1C,TSC22D3,TDRP,CXCR4,RORA,TRAF1,EMP3,RUNX3,RGCC,TBXA2R,MYB,CD7,IRF7,TAGLN2
CD8_bin8	185	Sox4	336.3	ARCHS4 Coexpression,626;Enrichr Queries,196;GTEx Coexpression,187	MSH6,CDKN1C,B4GALT1,TSC22D3,ACTN1,CXCR4,TAGLN2,PAFAH1B3
CD8_bin8	187	Mybl1	336.8	Literature ChIP-seq,156;ARCHS4 Coexpression,264;Enrichr Queries,926;GTEx Coexpression,1	SLFN5,CD8A,TBXA2R,ACTN1,CD7,MYB,THEMIS,CXCR4,NKG7,EMP3,RUNX3
CD8_bin8	191	Nfatc1	347.0	ARCHS4 Coexpression,463;ENCODE ChIP-seq,107;Enrichr Queries,100;ReMap ChIP-seq,280;GTEx Coexpression,785	SPSB1,TIPARP,EDEM1,TSC22D3,ACTN1,CD7,CAPN3,CXCR4,RORA,TRAF1,RUNX3
CD8_bin8	193	Rara	347.6	Literature ChIP-seq,63;ARCHS4 Coexpression,406;Enrichr Queries,56;ReMap ChIP-seq,74;GTEx Coexpression,1139	RTP4,SLFN5,THRA,RRAD,CXCR4,RORA,TBXA2R,MYB,SLC16A5,ACTN2,SNAI3,TSC22D3,ACTN1,THEMIS,EMP3,PARP14,RUNX3,TMIE,TFAP4,FAM169B,SELL,LPAR6,CD7,TAGLN2,PAFAH1B3
CD8_bin8	199	Klf3	353.0	ARCHS4 Coexpression,36;Enrichr Queries,237;ReMap ChIP-seq,248;GTEx Coexpression,891	SLFN5,B4GALT1,RGCC,TSC22D3,ACTN1,PIM1,CXCR4,RORA,ARMC7,TAGLN2,HSD17B11
CD8_bin8	202	Cebpa	358.4	Literature ChIP-seq,91;ARCHS4 Coexpression,330;Enrichr Queries,391;ReMap ChIP-seq,75;GTEx Coexpression,905	B4GALT1,EDEM1,TSC22D3,ABCC5,PDE3B,CHRNA9,CXCR4,HSD17B11,LIPA,SPSB1,RGCC,CTSL,PIM1,IRF7,ACSS1,SLC16A5
CD8_bin8	205	Smad1	362.0	Literature ChIP-seq,144;ARCHS4 Coexpression,146;Enrichr Queries,331;ReMap ChIP-seq,236;GTEx Coexpression,953	MSH6,LPAR6,ACTN1,CD7,PIM1,NKG7,CXCR4,RORA,DNTT,EMP3,PTPN14,KLF3
CD8_bin8	209	Zbtb37	365.0	ARCHS4 Coexpression,148;Enrichr Queries,230;GTEx Coexpression,717	RABGAP1L,TIPARP,RORA,XAF1,LYST,KLF3,SRM
CD8_bin8	210	Rarg	365.5	Literature ChIP-seq,73;ARCHS4 Coexpression,431;Enrichr Queries,665;GTEx Coexpression,293	ALS2CL,THRA,ACTN1,TAGLN2,EMP3,KLF3,PDLIM4
CD8_bin8	214	Egr1	371.7	Literature ChIP-seq,25;ARCHS4 Coexpression,1467;ENCODE ChIP-seq,76;Enrichr Queries,350;ReMap ChIP-seq,174;GTEx Coexpression,138	CDKN1C,B4GALT1,THRA,RRAD,PDE3B,KCNA2,RORC,CXCR4,DTX1,RORA,ALS2CL,TBXA2R,MYB,PIM1,ACSS1,PDLIM4,RAB11FIP4,SLC16A5,KCNH3,RABGAP1L,TIPARP,ACTN2,SNAI3,TSC22D3,ABCC5,ACTN1,EDEM1,ARMC7,EMP3,TRAF1,TDRD5,KLF3,RUNX3,GPRIN3,TMIE,SPSB1,TFAP4,RGCC,IRF7,TAGLN2,PAFAH1B3
CD8_bin8	215	Zbtb32	372.0	ARCHS4 Coexpression,24;Enrichr Queries,24;GTEx Coexpression,1068	RTP4,IGHM,EDEM1,CXCR4,NKG7,DTX1,TRAF1,RUNX3,SELL,OAS3,MYB,IRF7,XAF1
CD8_bin8	217	Tfap2c	372.3	Literature ChIP-seq,48;ARCHS4 Coexpression,792;ENCODE ChIP-seq,82;Enrichr Queries,917;ReMap ChIP-seq,73;GTEx Coexpression,322	B4GALT1,SPO11,ACTN1,ABCC5,TSC22D3,RORC,CXCR4,RORA,ARMC7,EMP3,KLF3,SPSB1,FAM169B,TFAP4,MYB,TAGLN2,ACSS1,PAFAH1B3,PDLIM4,RAB11FIP4,SLC16A5,PDK1
CD8_bin8	218	Srf	372.5	Literature ChIP-seq,89;ARCHS4 Coexpression,954;ENCODE ChIP-seq,57;Enrichr Queries,673;ReMap ChIP-seq,279;GTEx Coexpression,183	B4GALT1,ACTN1,ABCC5,EDEM1,ARMC7,EMP3,WDR12,KLF3,TFAP4,MYB,PIM1,TAGLN2,PDLIM4,SLC16A5
CD8_bin8	223	Tgif1	374.3	ARCHS4 Coexpression,614;Enrichr Queries,120;GTEx Coexpression,389	B4GALT1,THRA,TIPARP,TSC22D3,ACTN1,KCNA2,CXCR4,TAGLN2,EMP3
CD8_bin8	228	Meis3	378.0	ARCHS4 Coexpression,584;Enrichr Queries,397;GTEx Coexpression,153	CDKN1C,KCNH3,CXCR4,THY1,EMP3
CD8_bin8	230	Ybx3	382.5	ARCHS4 Coexpression,171;GTEx Coexpression,594	ACTN2,RRAD,CAPN3
CD8_bin8	237	Bach1	390.3	Literature ChIP-seq,74;ARCHS4 Coexpression,341;ENCODE ChIP-seq,68;Enrichr Queries,101;ReMap ChIP-seq,237;GTEx Coexpression,1521	B4GALT1,TIPARP,RRAD,ABCC5,TSC22D3,ACTN1,SNAI3,CHRNA9,CXCR4,ARMC7,RORA,THY1,PARP14,KLF3,LYST,CD8A,LPAR6,OAS3,CD7,PIM1,PAFAH1B3,SLC16A5
CD8_bin8	238	Zeb2	391.5	ARCHS4 Coexpression,400;Enrichr Queries,549;ReMap ChIP-seq,38;GTEx Coexpression,579	ABCC5,EDEM1,CXCR4,ARMC7,RORA,EMP3,LYST,CTSL,CD7,PIM1,TAGLN2,XAF1,RAB11FIP4,SLC16A5
CD8_bin8	239	Ctcf	391.8	Literature ChIP-seq,105;ARCHS4 Coexpression,433;ENCODE ChIP-seq,7;Enrichr Queries,1233;ReMap ChIP-seq,155;GTEx Coexpression,418	THRA,RRAD,TIPARP,ABCC5,TSC22D3,PPM1H,TDRP,CXCR4,EMP3,MSH6,TFAP4,ARL5C,RGCC,SELL,TAGLN2,AIRN,THEM6,ACSS1,PAFAH1B3
CD8_bin8	244	Ahr	396.0	Literature ChIP-seq,136;ARCHS4 Coexpression,106;Enrichr Queries,364;ReMap ChIP-seq,147;GTEx Coexpression,1227	SLFN5,B4GALT1,SPO11,TIPARP,TSC22D3,ACTN1,EDEM1,RORC,CXCR4,PARP14,ALS2CL,CD8A,OAS3,CD7
CD8_bin8	250	Zscan18	400.7	ARCHS4 Coexpression,551;Enrichr Queries,246;GTEx Coexpression,405	CDKN1C,RGCC,THRA,TSC22D3,TDRP,CXCR4,RORA
CD8_bin8	251	Foxf1	400.7	ARCHS4 Coexpression,232;Enrichr Queries,615;GTEx Coexpression,355	RGCC,ACTN1,CXCR4,THY1,PDLIM4
CD8_bin8	253	Trafd1	405.0	ARCHS4 Coexpression,22;Enrichr Queries,74;GTEx Coexpression,1119	RTP4,SLFN5,SELL,TIPARP,OAS3,IRF7,TAGLN2,TRAF1,PARP14,XAF1
CD8_bin8	262	Rag1	409.7	ARCHS4 Coexpression,13;Enrichr Queries,234;GTEx Coexpression,982	MSH6,ARPP21,SELL,CD8A,EDEM1,MYB,RORC,CXCR4,DTX1,DNTT,LIPA
CD8_bin8	263	Klf10	410.3	ARCHS4 Coexpression,589;Enrichr Queries,219;GTEx Coexpression,423	TIPARP,TSC22D3,ACTN1,RORC,CXCR4,TAGLN2,PTPN14
CD8_bin8	272	Cebpb	412.5	Literature ChIP-seq,97;ARCHS4 Coexpression,1014;ENCODE ChIP-seq,23;Enrichr Queries,92;ReMap ChIP-seq,18;GTEx Coexpression,1231	SLFN5,B4GALT1,TIPARP,ACTN1,EDEM1,TSC22D3,CHRNA9,CXCR4,ARMC7,EMP3,HSD17B11,KLF3,SRM,FAM189B,SPSB1,CTSL,TBXA2R,LPAR6,PIM1,IRF7,TAGLN2,AIRN,SLC16A5
CD8_bin8	274	Foxp1	413.8	Literature ChIP-seq,145;ARCHS4 Coexpression,662;Enrichr Queries,700;ReMap ChIP-seq,232;GTEx Coexpression,330	CDKN1C,ACTN1,EDEM1,RORA,EMP3,WDR78,KLF3,PTPN14,SRM,FAM189B,TFAP4,MYB,PIM1,PDLIM4,PDK1
CD8_bin8	277	Mafb	414.8	ARCHS4 Coexpression,989;Enrichr Queries,112;ReMap ChIP-seq,238;GTEx Coexpression,320	CDKN1C,RGCC,TIPARP,CTSL,TSC22D3,CHRNA9,IRF7,CXCR4,RORA,DNTT,KLF3
CD8_bin8	281	Atf6	416.7	ARCHS4 Coexpression,375;Enrichr Queries,79;GTEx Coexpression,796	SELL,CTSL,TIPARP,TSC22D3,ACTN1,EDEM1,CXCR4,RORA,PTPN14
CD8_bin8	282	Arid5a	418.0	ARCHS4 Coexpression,41;GTEx Coexpression,795	SELL,CD7,PIM1,IRF7,EMP3,TRAF1
CD8_bin8	284	Crem	419.2	Literature ChIP-seq,132;ARCHS4 Coexpression,218;Enrichr Queries,161;ReMap ChIP-seq,100;GTEx Coexpression,1485	CDKN1C,B4GALT1,PDE3B,CXCR4,RORA,SRM,CTSL,MYB,PIM1,RAB11FIP4,SLC16A5,TIPARP,SNAI3,TSC22D3,ABCC5,EDEM1,EMP3,TRAF1,TDRD5,KLF3,MSH6,FAM189B,TFAP4,RGCC,FAM169B,IRF7,TAGLN2,PAFAH1B3
CD8_bin8	286	Bcl6	421.6	Literature ChIP-seq,153;ARCHS4 Coexpression,971;Enrichr Queries,59;ReMap ChIP-seq,82;GTEx Coexpression,843	RTP4,TIPARP,SNAI3,TSC22D3,ACTN1,CXCR4,DTX1,RORA,TRAF1,MSH6,GPRIN3,RGCC,SELL,CD7,PIM1,IRF7
CD8_bin8	289	Zbtb2	423.7	ARCHS4 Coexpression,144;Enrichr Queries,118;GTEx Coexpression,1009	TFAP4,TIPARP,ACTN1,MYB,PIM1,CXCR4,KLF3
CD8_bin8	290	Foxn3	423.7	ARCHS4 Coexpression,409;Enrichr Queries,417;GTEx Coexpression,445	ACTN2,TSC22D3,ACTN1,PDE3B,RORA,PTPN14,KLF3
CD8_bin8	296	Satb1	430.0	ARCHS4 Coexpression,6;Enrichr Queries,238;ReMap ChIP-seq,209;GTEx Coexpression,1267	SLFN5,ACTN1,TSC22D3,PDE3B,CXCR4,RORA,DNTT,THY1,HSD17B11,LYST,GPRIN3,SELL,MYB,CD7,ACSS1
CD8_bin8	297	Hes1	430.0	ARCHS4 Coexpression,1056;Enrichr Queries,162;ReMap ChIP-seq,210;GTEx Coexpression,292	ALS2CL,CTSL,TIPARP,TSC22D3,ACTN1,CXCR4,AIRN,TAGLN2,KLF3
CD8_bin8	299	Hbp1	432.3	ARCHS4 Coexpression,182;Enrichr Queries,184;ReMap ChIP-seq,109;GTEx Coexpression,1254	TIPARP,TSC22D3,NKG7,CXCR4,ARMC7,RORA,EMP3,KLF3,SRM,TFAP4,CD7,PIM1,THEM6,SLC16A5
CD8_bin8	301	Trps1	433.3	ARCHS4 Coexpression,282;Enrichr Queries,971;GTEx Coexpression,47	LPAR6,MYB,CXCR4,RORA,TDRD5,PDLIM4,PTPN14
CD8_bin8	306	Epas1	439.5	ARCHS4 Coexpression,724;Enrichr Queries,587;ReMap ChIP-seq,99;GTEx Coexpression,348	RGCC,ALS2CL,THRA,ACTN1,KCNA2,CXCR4,TAGLN2,PARP14,PDLIM4,PTPN14,PDK1
CD8_bin8	320	Pou2f1	449.8	ARCHS4 Coexpression,216;Enrichr Queries,245;ReMap ChIP-seq,259;GTEx Coexpression,1079	MSH6,RABGAP1L,THRA,SELL,MYB,CXCR4,RORA,TAGLN2,EMP3,PTPN14
CD8_bin8	326	Elk1	455.2	Literature ChIP-seq,67;ARCHS4 Coexpression,1528;ENCODE ChIP-seq,70;ReMap ChIP-seq,282;GTEx Coexpression,329	KCNH3,RABGAP1L,B4GALT1,THRA,TIPARP,ACTN1,RORC,DTX1,PARP14,LYST,MSH6,FAM189B,TFAP4,THEM6,PDLIM4
CD8_bin8	327	Ovol2	456.3	ARCHS4 Coexpression,840;Enrichr Queries,304;ReMap ChIP-seq,295;GTEx Coexpression,386	ALS2CL,ABCC5,MYB,PPM1H,CXCR4,RORA,KLF3
CD8_bin8	336	Nr4a3	461.0	ARCHS4 Coexpression,861;Enrichr Queries,110;GTEx Coexpression,412	RGCC,ACTN2,TIPARP,RRAD,TSC22D3,CXCR4,RORA,TRAF1
CD8_bin8	337	Myb	461.2	Literature ChIP-seq,3;ARCHS4 Coexpression,364;ENCODE ChIP-seq,22;Enrichr Queries,1214;ReMap ChIP-seq,1;GTEx Coexpression,1163	B4GALT1,KCNA2,RORC,PPM1H,CXCR4,HSD17B11,LIPA,SRM,ARL5C,MYB,PIM1,ACSS1,PDK1,RABGAP1L,ARPP21,SNAI3,EDEM1,NKG7,DNTT,EMP3,TRAF1,WDR12,RUNX3,KLF3,MSH6,FAM189B,FAM169B,SELL,CD7,AQP11,TAGLN2,AIRN
CD8_bin8	344	Sox13	467.8	ARCHS4 Coexpression,876;Enrichr Queries,664;ReMap ChIP-seq,102;GTEx Coexpression,229	B4GALT1,TSC22D3,ACTN1,NKG7,CXCR4,ARMC7,PTPN14,TFAP4,CD7,PIM1,TAGLN2,PAFAH1B3,SLC16A5
CD8_bin8	350	Atf5	471.0	ARCHS4 Coexpression,217;Enrichr Queries,111;GTEx Coexpression,1085	TSC22D3,ACTN1,EDEM1,IRF7,CXCR4,DTX1,TAGLN2,EMP3,TRAF1
CD8_bin8	352	Dbp	472.3	ARCHS4 Coexpression,460;Enrichr Queries,576;GTEx Coexpression,381	RGCC,TFAP4,THRA,TSC22D3,IRF7,HIST3H2BA,PAFAH1B3
CD8_bin8	360	Mtf1	479.0	ARCHS4 Coexpression,192;GTEx Coexpression,766	SELL,CTSL,IRF7,TRAF1
CD8_bin8	362	Nfatc3	481.3	ARCHS4 Coexpression,32;Enrichr Queries,123;GTEx Coexpression,1289	MSH6,GPRIN3,SLFN5,TIPARP,CD8A,TSC22D3,EDEM1,CD7,PIM1,CXCR4,NKG7,RORA
CD8_bin8	366	Tcf3	482.3	Literature ChIP-seq,9;ARCHS4 Coexpression,940;ENCODE ChIP-seq,21;Enrichr Queries,957;ReMap ChIP-seq,31;GTEx Coexpression,936	RTP4,CDKN1C,B4GALT1,SPO11,RORC,DTX1,HSD17B11,SRM,ARL5C,MYB,PIM1,ACSS1,PDLIM4,PDK1,KCNH3,RABGAP1L,TIPARP,SNAI3,ACTN1,ARMC7,DNTT,TRAF1,RUNX3,KLF3,MSH6,TFAP4,RGCC,LPAR6,CD7,AQP11,TAGLN2,PAFAH1B3
CD8_bin8	371	Gli1	486.8	Literature ChIP-seq,160;ARCHS4 Coexpression,875;Enrichr Queries,311;GTEx Coexpression,601	CDKN1C,TSC22D3,MYB,CXCR4,DTX1,THY1
CD8_bin8	372	Hmgn3	488.5	ARCHS4 Coexpression,1305;ENCODE ChIP-seq,105;ReMap ChIP-seq,35;GTEx Coexpression,509	CDKN1C,SNAI3,WDR12,LYST,KLF3,FAM189B,TFAP4,TBXA2R,CD7,MYB,IRF7,TAGLN2,PAFAH1B3
CD8_bin8	378	Aire	496.7	ARCHS4 Coexpression,797;Enrichr Queries,155;GTEx Coexpression,538	TMIE,MYB,RORC,IRF7,CXCR4,PDLIM4,RUNX3
CD8_bin8	383	Arid3a	498.4	ARCHS4 Coexpression,910;ENCODE ChIP-seq,95;Enrichr Queries,213;ReMap ChIP-seq,79;GTEx Coexpression,1195	ACTN1,EDEM1,NKG7,CXCR4,ARMC7,RORA,EMP3,TFAP4,CD7,MYB,PIM1,IRF7,TAGLN2,PAFAH1B3,SLC16A5
CD8_bin8	384	Tet2	499.0	ARCHS4 Coexpression,154;GTEx Coexpression,844	PARP14,XAF1,LYST
CD8_bin8	386	Zeb1	500.2	ARCHS4 Coexpression,1228;ENCODE ChIP-seq,38;Enrichr Queries,625;ReMap ChIP-seq,149;GTEx Coexpression,461	TIPARP,ACTN1,SNAI3,CXCR4,ARMC7,RORA,EMP3,TFAP4,CD7,TAGLN2,PAFAH1B3,SLC16A5
CD8_bin8	387	Nr1d1	500.3	ARCHS4 Coexpression,267;Enrichr Queries,316;GTEx Coexpression,918	SPSB1,THRA,TSC22D3,IRF7,RORA
CD8_bin8	398	Hivep2	506.0	ARCHS4 Coexpression,149;Enrichr Queries,937;GTEx Coexpression,432	SLFN5,KCNA2,PPM1H,RORA,TRAF1,PARP14
CD8_bin8	402	Bbx	507.7	ARCHS4 Coexpression,475;Enrichr Queries,897;GTEx Coexpression,151	SPO11,RORA,TDRD5,PARP14,SRM
CD8_bin8	403	E2f7	507.8	Literature ChIP-seq,26;ARCHS4 Coexpression,152;Enrichr Queries,1197;ReMap ChIP-seq,130;GTEx Coexpression,1034	MSH6,SPSB1,ACTN1,MYB,PIM1,TAGLN2,THY1,PAFAH1B3,PTPN14
CD8_bin8	412	Zkscan1	510.4	ARCHS4 Coexpression,187;ENCODE ChIP-seq,56;Enrichr Queries,1042;ReMap ChIP-seq,81;GTEx Coexpression,1186	CDKN1C,RTP4,SLFN5,SNAI3,TSC22D3,NKG7,ARMC7,RORA,EMP3,SRM,TFAP4,TBXA2R,CD7,TAGLN2,PAFAH1B3,SLC16A5,PDK1
CD8_bin8	417	Elk4	513.8	ARCHS4 Coexpression,92;ENCODE ChIP-seq,83;Enrichr Queries,1029;ReMap ChIP-seq,133;GTEx Coexpression,1232	SLFN5,B4GALT1,TIPARP,EDEM1,PPM1H,ARMC7,RORA,TRAF1,WDR78,PARP14,KLF3,FAM189B,TFAP4,IRF7,THEM6,PAFAH1B3,SLC16A5
CD8_bin8	428	Spic	525.7	ARCHS4 Coexpression,1327;Enrichr Queries,129;GTEx Coexpression,121	RTP4,SELL,CD8A,OAS3,IRF7,CXCR4,TRAF1,LIPA,GIMAP7
CD8_bin8	437	Egr3	532.3	ARCHS4 Coexpression,823;Enrichr Queries,371;GTEx Coexpression,403	RGCC,FAM169B,TIPARP,TSC22D3,CXCR4,RORA,KLF3
CD8_bin8	438	Klf13	532.8	ARCHS4 Coexpression,613;Enrichr Queries,231;ReMap ChIP-seq,129;GTEx Coexpression,1158	CDKN1C,FAM189B,TSC22D3,ACTN1,CD7,PIM1,NKG7,CXCR4,ARMC7,RORA,PAFAH1B3,KLF3
CD8_bin8	439	Pcgf2	533.5	ARCHS4 Coexpression,877;ReMap ChIP-seq,190	FAM189B,ARPP21,SPO11,CD8A,CXCR4,ACSS1
CD8_bin8	445	Sp4	536.2	ARCHS4 Coexpression,763;ENCODE ChIP-seq,112;Enrichr Queries,394;ReMap ChIP-seq,201;GTEx Coexpression,1211	MSH6,FAM189B,TFAP4,THRA,ACTN1,MYB,PIM1,CXCR4,RORA,EMP3,KLF3
CD8_bin8	447	Clock	538.4	Literature ChIP-seq,4;ARCHS4 Coexpression,300;Enrichr Queries,783;ReMap ChIP-seq,72;GTEx Coexpression,1533	RRAD,ACTN1,ABCC5,TSC22D3,RORC,ARMC7,RORA,LYST,KLF3,PTPN14,MSH6,SPSB1,CD7,PIM1,AIRN,TAGLN2,THEM6,SLC16A5,PDK1
CD8_bin8	461	Hoxa7	545.7	ARCHS4 Coexpression,639;Enrichr Queries,574;GTEx Coexpression,424	CDKN1C,MYB,CAPN3,CXCR4,RORA,PTPN14
CD8_bin8	463	Arid5b	547.0	ARCHS4 Coexpression,1380;Enrichr Queries,174;GTEx Coexpression,87	SLFN5,SPSB1,TIPARP,TSC22D3,ACTN1,CXCR4,RORA,PTPN14
CD8_bin8	464	Mkx	547.7	ARCHS4 Coexpression,133;Enrichr Queries,1377;GTEx Coexpression,133	TBXA2R,ACTN1,THY1,PTPN14
CD8_bin8	469	Etv1	553.5	ARCHS4 Coexpression,257;Enrichr Queries,999;ReMap ChIP-seq,203;GTEx Coexpression,755	TFAP4,THRA,EDEM1,KCNA2,PPM1H,CXCR4,ARMC7,RORA,THEM6,SLC16A5
CD8_bin8	476	Sall3	559.3	ARCHS4 Coexpression,603;Enrichr Queries,883;GTEx Coexpression,192	THRA,CXCR4,RORA,TAGLN2,RAB11FIP4
CD8_bin8	480	Mybl2	560.7	Literature ChIP-seq,115;ARCHS4 Coexpression,1006;ENCODE ChIP-seq,113;Enrichr Queries,1049;ReMap ChIP-seq,262;GTEx Coexpression,819	TIPARP,EDEM1,CHRNA9,EMP3,HSD17B11,WDR12,KLF3,SRM,MSH6,SPSB1,ARL5C,MYB,PIM1
CD8_bin8	481	Nfix	562.7	ARCHS4 Coexpression,231;Enrichr Queries,553;GTEx Coexpression,904	THRA,ACTN1,PPM1H,RORA,THY1
CD8_bin8	498	Grhl2	576.0	Literature ChIP-seq,87;ARCHS4 Coexpression,1145;Enrichr Queries,1234;ReMap ChIP-seq,105;GTEx Coexpression,309	B4GALT1,ACTN1,ARMC7,TRAF1,THY1,KLF3,PTPN14,FAM189B,SPSB1,ALS2CL,CD8A,OAS3,CD7,MYB,TAGLN2
CD8_bin8	501	Zmat1	579.0	ARCHS4 Coexpression,810;Enrichr Queries,222;GTEx Coexpression,705	SLFN5,TSC22D3,ACTN1,PDE3B,TDRP,CXCR4,RORA
CD8_bin8	502	Pknox2	579.3	ARCHS4 Coexpression,440;Enrichr Queries,1150;GTEx Coexpression,148	KCNH3,TFAP4,KCNA2,RORA,PTPN14
CD8_bin8	504	Tbx19	580.7	ARCHS4 Coexpression,332;Enrichr Queries,18;GTEx Coexpression,1392	RABGAP1L,TFAP4,SELL,TSC22D3,MYB,IRF7,CXCR4,RORA,TRAF1,XAF1,RUNX3
CD8_bin8	505	Cxxc5	582.0	ARCHS4 Coexpression,234;GTEx Coexpression,930	THRA,PPM1H,THY1
CD8_bin8	506	Nme2	582.3	ARCHS4 Coexpression,995;ReMap ChIP-seq,221;GTEx Coexpression,531	TIPARP,EDEM1,MYB,RORC,SRM
CD8_bin8	512	Cux1	589.0	Literature ChIP-seq,46;ARCHS4 Coexpression,1158;ENCODE ChIP-seq,48;Enrichr Queries,1035;ReMap ChIP-seq,44;GTEx Coexpression,1203	RTP4,PPM1H,CXCR4,RORA,LYST,ALS2CL,TBXA2R,PIM1,THEM6,PDLIM4,SLC16A5,PDK1,ARPP21,TIPARP,SNAI3,ACTN1,ABCC5,TSC22D3,NKG7,ARMC7,DNTT,EMP3,RUNX3,MSH6,TFAP4,SELL,LPAR6,OAS3,CD7,IRF7,AQP11,TAGLN2,PAFAH1B3
CD8_bin8	514	Tead3	590.7	ARCHS4 Coexpression,601;Enrichr Queries,907;GTEx Coexpression,264	ACTN1,PDLIM4,PTPN14
CD8_bin8	516	Foxn2	592.0	ARCHS4 Coexpression,137;Enrichr Queries,789;GTEx Coexpression,850	TIPARP,EDEM1,PDE3B,RORA,LYST,KLF3
CD8_bin8	529	Rora	600.7	ARCHS4 Coexpression,17;Enrichr Queries,947;GTEx Coexpression,838	GPRIN3,SLFN5,RGCC,TSC22D3,CD7,CXCR4,KLF3
CD8_bin8	530	Tet3	601.0	ARCHS4 Coexpression,1085;ReMap ChIP-seq,296;GTEx Coexpression,422	RORA,KLF3
CD8_bin8	532	Sgsm2	601.5	ARCHS4 Coexpression,255;GTEx Coexpression,948	KCNH3,THRA
CD8_bin8	538	Mbd4	605.2	ARCHS4 Coexpression,670;ENCODE ChIP-seq,99;Enrichr Queries,688;ReMap ChIP-seq,246;GTEx Coexpression,1323	MSH6,THRA,TIPARP,ACTN1,PIM1,CXCR4,HSD17B11,KLF3,SLC16A5,PDK1
CD8_bin8	539	E2f1	605.3	Literature ChIP-seq,93;ARCHS4 Coexpression,946;ENCODE ChIP-seq,72;Enrichr Queries,1091;ReMap ChIP-seq,264;GTEx Coexpression,1166	B4GALT1,THRA,PDE3B,CHRNA9,CXCR4,SRM,ARL5C,CTSL,MYB,PIM1,THEM6,HIST3H2BA,SLC16A5,PDK1,ACTN2,TIPARP,ACTN1,SNAI3,PTPN14,KLF3,MSH6,TMIE,TFAP4,LPAR6,PAFAH1B3
CD8_bin8	553	Zc3h8	612.0	ARCHS4 Coexpression,744;Enrichr Queries,596;ReMap ChIP-seq,218;GTEx Coexpression,890	B4GALT1,ARL5C,TFAP4,TIPARP,ABCC5,TSC22D3,ARMC7,WDR12,SLC16A5
CD8_bin8	554	Etv5	613.0	ARCHS4 Coexpression,185;Enrichr Queries,657;GTEx Coexpression,997	KCNH3,SELL,TSC22D3,ACTN1,CD7,CXCR4,TAGLN2
CD8_bin8	556	Ltf	613.5	ARCHS4 Coexpression,1225;GTEx Coexpression,2	CD8A,CD7,CXCR4,NKG7,DNTT,RUNX3
CD8_bin8	561	Rorc	615.7	ARCHS4 Coexpression,470;Enrichr Queries,403;GTEx Coexpression,974	ACTN2,TSC22D3,IRF7,CAPN3,CXCR4,RORA
CD8_bin8	562	Tet1	616.3	Literature ChIP-seq,52;ARCHS4 Coexpression,342;GTEx Coexpression,1455	ACTN2,PPM1H,THY1,WDR12,KLF3,PTPN14,MSH6,FAM189B,TMIE,SPSB1,ALS2CL,TBXA2R,TAGLN2,PDLIM4
CD8_bin8	566	Atf1	617.0	ARCHS4 Coexpression,755;ENCODE ChIP-seq,106;Enrichr Queries,782;ReMap ChIP-seq,224;GTEx Coexpression,1218	MSH6,TFAP4,THRA,TBXA2R,TIPARP,TSC22D3,ACTN1,CD7,PIM1,CXCR4,SLC16A5
CD8_bin8	568	Patz1	617.0	ARCHS4 Coexpression,1183;Enrichr Queries,188;GTEx Coexpression,480	MSH6,TFAP4,THRA,MYB,TDRP,KLF3
CD8_bin8	573	Zfhx3	620.0	ARCHS4 Coexpression,972;Enrichr Queries,675;GTEx Coexpression,213	TBXA2R,ACTN1,RORA,PAFAH1B3,KLF3,PTPN14
CD8_bin8	578	Hnf4a	622.2	Literature ChIP-seq,84;ARCHS4 Coexpression,1203;ENCODE ChIP-seq,53;Enrichr Queries,1195;ReMap ChIP-seq,84;GTEx Coexpression,1114	RABGAP1L,B4GALT1,THRA,TIPARP,SNAI3,EDEM1,NKG7,ARMC7,HSD17B11,WDR12,TFAP4,CD7,MYB,PIM1,AQP11,ACSS1,SLC16A5,PDK1
CD8_bin8	579	Xbp1	623.0	ARCHS4 Coexpression,891;Enrichr Queries,407;ReMap ChIP-seq,138;GTEx Coexpression,1056	SELL,TSC22D3,ACTN1,PIM1,CXCR4,ARMC7,TAGLN2,EMP3,THEM6,GIMAP7,LYST
CD8_bin8	585	Kdm2b	625.0	ARCHS4 Coexpression,403;GTEx Coexpression,847	MSH6,TFAP4,TRAF1
CD8_bin8	586	Klf7	625.3	ARCHS4 Coexpression,1198;Enrichr Queries,116;GTEx Coexpression,562	TSC22D3,ACTN1,CXCR4,RORA,TAGLN2,LYST,KLF3
CD8_bin8	588	Smad4	626.8	Literature ChIP-seq,10;ARCHS4 Coexpression,1068;Enrichr Queries,1072;ReMap ChIP-seq,27;GTEx Coexpression,957	KCNH3,TIPARP,ACTN1,PPM1H,CXCR4,NKG7,ARMC7,DNTT,RUNX3,KLF3,MSH6,SPSB1,TFAP4,FAM169B,CD8A,MYB,PIM1,TAGLN2,ACSS1,RAB11FIP4,SLC16A5
CD8_bin8	602	Ddit3	637.3	ARCHS4 Coexpression,1480;Enrichr Queries,401;GTEx Coexpression,31	TIPARP,TSC22D3,CD7,IRF7,CXCR4,NKG7
CD8_bin8	604	Ahdc1	638.0	ARCHS4 Coexpression,548;Enrichr Queries,989;GTEx Coexpression,377	SPSB1,ALS2CL,THRA,ACTN1,RORA
CD8_bin8	610	Snai3	642.7	ARCHS4 Coexpression,167;Enrichr Queries,684;GTEx Coexpression,1077	CDKN1C,SELL,CD7,IRF7,CXCR4,EMP3
CD8_bin8	617	Hoxb4	646.8	Literature ChIP-seq,125;ARCHS4 Coexpression,826;Enrichr Queries,1251;GTEx Coexpression,385	MSH6,SELL,ACTN1,PIM1,CXCR4,WDR12,PDLIM4,SRM
CD8_bin8	638	Cdx1	656.7	ARCHS4 Coexpression,961;Enrichr Queries,653;GTEx Coexpression,356	MYB,IRF7,RORA,HSD17B11
CD8_bin8	639	Sox12	659.0	ARCHS4 Coexpression,776;Enrichr Queries,733;GTEx Coexpression,468	CDKN1C,FAM189B,TFAP4,ACTN1,TDRP
CD8_bin8	644	Pknox1	661.5	ARCHS4 Coexpression,1040;Enrichr Queries,410;ReMap ChIP-seq,216;GTEx Coexpression,980	TFAP4,TBXA2R,ACTN1,MYB,PIM1,TDRP,NKG7,RORA,EMP3,KLF3
CD8_bin8	650	Hoxa2	665.0	Literature ChIP-seq,162;ARCHS4 Coexpression,1463;Enrichr Queries,880;GTEx Coexpression,155	ACTN1,CXCR4,RORA,PDLIM4
CD8_bin8	657	Sall2	668.7	ARCHS4 Coexpression,784;Enrichr Queries,924;GTEx Coexpression,298	MSH6,KCNA2,MYB,PPM1H,CXCR4
CD8_bin8	663	Skil	671.7	ARCHS4 Coexpression,1573;Enrichr Queries,400;GTEx Coexpression,42	B4GALT1,TFAP4,TIPARP,TSC22D3,ACTN1,CXCR4,PAFAH1B3
CD8_bin8	672	Hey1	674.3	ARCHS4 Coexpression,1572;Enrichr Queries,312;GTEx Coexpression,139	CDKN1C,RGCC,THRA,ARPP21,TSC22D3,CXCR4
CD8_bin8	682	Pou4f1	677.7	ARCHS4 Coexpression,1089;Enrichr Queries,286;GTEx Coexpression,658	CDKN1C,MYB,CAPN3,CXCR4,RORA
CD8_bin8	684	Prmt3	678.3	ARCHS4 Coexpression,311;Enrichr Queries,1080;GTEx Coexpression,644	MSH6,WDR12
CD8_bin8	687	Foxk1	680.3	ARCHS4 Coexpression,1050;Enrichr Queries,448;ReMap ChIP-seq,288;GTEx Coexpression,935	FAM189B,TFAP4,ACTN1,RORA,KLF3,PTPN14
CD8_bin8	692	Barhl1	684.0	ARCHS4 Coexpression,286;Enrichr Queries,827;GTEx Coexpression,939	THRA,KCNA2,PPM1H,CXCR4,RUNX3
CD8_bin8	694	Pbx3	686.6	ARCHS4 Coexpression,849;ENCODE ChIP-seq,77;Enrichr Queries,898;ReMap ChIP-seq,227;GTEx Coexpression,1382	IGHM,SLFN5,ACTN1,NKG7,CXCR4,RORA,ARMC7,EMP3,SRM,TFAP4,IRF7,TAGLN2,PAFAH1B3
CD8_bin8	695	Mga	687.0	ARCHS4 Coexpression,281;Enrichr Queries,1227;GTEx Coexpression,553	MSH6,TAGLN2,LYST
CD8_bin8	699	Ar	689.0	Literature ChIP-seq,58;ARCHS4 Coexpression,1576;Enrichr Queries,281;ReMap ChIP-seq,43;GTEx Coexpression,1487	RTP4,RABGAP1L,B4GALT1,TIPARP,ABCC5,TSC22D3,EDEM1,PPM1H,THEMIS,CXCR4,ARMC7,RORA,TRAF1,PARP14,PTPN14,SRM,SPSB1,ALS2CL,MYB,ACSS1,SLC16A5
CD8_bin8	706	Pou3f1	690.8	Literature ChIP-seq,117;ARCHS4 Coexpression,1252;Enrichr Queries,477;GTEx Coexpression,917	CDKN1C,LPAR6,ACTN1,THEMIS,CXCR4,DTX1,RORA,ARMC7
CD8_bin8	707	Pbx1	690.8	Literature ChIP-seq,80;ARCHS4 Coexpression,894;Enrichr Queries,1168;GTEx Coexpression,621	SLFN5,RABGAP1L,ACTN1,TSC22D3,RORA,EMP3,TDRD5,GIMAP7,LYST,SRM,RGCC,CD8A,CAPN3
CD8_bin8	708	Egr4	691.0	ARCHS4 Coexpression,1196;Enrichr Queries,55;GTEx Coexpression,822	KCNH3,RGCC,RRAD,TIPARP,TSC22D3,PPM1H,IRF7,CXCR4
CD8_bin8	709	Thra	691.8	Literature ChIP-seq,155;ARCHS4 Coexpression,223;Enrichr Queries,910;GTEx Coexpression,1479	KCNH3,TSC22D3,KCNA2,RORA
CD8_bin8	729	Setdb1	701.3	Literature ChIP-seq,37;ARCHS4 Coexpression,1328;ENCODE ChIP-seq,92;Enrichr Queries,1241;ReMap ChIP-seq,137;GTEx Coexpression,1373	CDKN1C,THRA,TIPARP,SPO11,RRAD,SNAI3,ACTN1,EDEM1,PPM1H,TRAF1,WDR12,PARP14,LIPA,PTPN14,SRM,MSH6,TFAP4,ARL5C,CD8A,CD7,THEM6,PDK1
CD8_bin8	734	Prdm16	703.0	Literature ChIP-seq,102;ARCHS4 Coexpression,1299;Enrichr Queries,872;GTEx Coexpression,539	CDKN1C,TBXA2R,MYB,RORA
CD8_bin8	736	Prox1	703.8	ARCHS4 Coexpression,1071;Enrichr Queries,579;ReMap ChIP-seq,34;GTEx Coexpression,1131	CDKN1C,SLFN5,ACTN1,CXCR4,ARMC7,RORA,EMP3,KLF3,CD7,AIRN,PDLIM4,SLC16A5
CD8_bin8	741	Foxj1	706.7	ARCHS4 Coexpression,924;Enrichr Queries,348;GTEx Coexpression,848	CDKN1C,RRAD,MYB,CXCR4,WDR78
CD8_bin8	744	Drap1	709.0	ARCHS4 Coexpression,183;Enrichr Queries,614;GTEx Coexpression,1330	ACTN1,TAGLN2,EMP3
CD8_bin8	745	Scmh1	709.5	ARCHS4 Coexpression,892;GTEx Coexpression,527	ACTN2,ACTN1
CD8_bin8	748	Mzf1	710.3	ARCHS4 Coexpression,1448;Enrichr Queries,185;GTEx Coexpression,498	THRA,TSC22D3,MYB,IRF7,TDRP,RORA
CD8_bin8	750	Hoxb3	710.7	ARCHS4 Coexpression,1238;Enrichr Queries,524;GTEx Coexpression,370	CDKN1C,ACTN1,CXCR4,RORA,PDLIM4
CD8_bin8	751	Pitx2	711.3	ARCHS4 Coexpression,456;Enrichr Queries,687;GTEx Coexpression,991	CDKN1C,ACTN2,CAPN3,CXCR4,RORA
CD8_bin8	756	Tcf12	713.2	ARCHS4 Coexpression,1452;ENCODE ChIP-seq,10;Enrichr Queries,432;ReMap ChIP-seq,70;GTEx Coexpression,1602	SLFN5,RRAD,SNAI3,ACTN1,ARMC7,RORA,EMP3,TRAF1,KLF3,PTPN14,SPSB1,TFAP4,CD7,MYB,PIM1,PAFAH1B3,PDLIM4,SLC16A5
CD8_bin8	768	Rbsn	719.5	ARCHS4 Coexpression,932;GTEx Coexpression,507	THRA,TAGLN2
CD8_bin8	770	Hlf	720.3	ARCHS4 Coexpression,324;Enrichr Queries,554;GTEx Coexpression,1283	THRA,TSC22D3,KCNA2,RORC,RORA
CD8_bin8	805	Gtf2ird2	734.7	ARCHS4 Coexpression,630;Enrichr Queries,247;GTEx Coexpression,1327	RABGAP1L,TFAP4,ABCC5,TSC22D3,CXCR4,KLF3
CD8_bin8	806	Zbtb11	735.5	ARCHS4 Coexpression,733;Enrichr Queries,1082;ReMap ChIP-seq,276;GTEx Coexpression,851	TFAP4,TIPARP,ARMC7,LYST
CD8_bin8	813	Tcf4	743.0	Literature ChIP-seq,101;ARCHS4 Coexpression,1391;Enrichr Queries,642;ReMap ChIP-seq,166;GTEx Coexpression,1415	THRA,ACTN1,PDE3B,THEMIS,PPM1H,CXCR4,RORA,HSD17B11,GIMAP7,LYST,RUNX3,PTPN14,SRM,SPSB1,FAM169B,MYB,PIM1,AQP11,TAGLN2,ACSS1,XAF1,PDLIM4,RAB11FIP4
CD8_bin8	820	Six4	745.0	ARCHS4 Coexpression,915;Enrichr Queries,608;GTEx Coexpression,712	MYB,CAPN3,CXCR4,RORA,PTPN14
CD8_bin8	823	Tfe3	748.0	ARCHS4 Coexpression,845;Enrichr Queries,449;GTEx Coexpression,950	TSC22D3,ACTN1,TAGLN2,EMP3
CD8_bin8	824	Elf4	748.0	ARCHS4 Coexpression,1237;Enrichr Queries,41;GTEx Coexpression,966	SLFN5,ACTN1,IRF7,CXCR4,TAGLN2,EMP3,PARP14,RUNX3
CD8_bin8	829	Zbtb44	748.7	ARCHS4 Coexpression,752;Enrichr Queries,759;GTEx Coexpression,735	MSH6,RABGAP1L,CAPN3,RORA,KLF3
CD8_bin8	831	Zbtb4	749.0	ARCHS4 Coexpression,537;Enrichr Queries,643;GTEx Coexpression,1067	THRA,TSC22D3,RORA
CD8_bin8	832	Nr2f6	749.0	ARCHS4 Coexpression,949;Enrichr Queries,954;ReMap ChIP-seq,180;GTEx Coexpression,913	ACTN1,CD7,PIM1,NKG7,ARMC7,TAGLN2,THEM6,SLC16A5,SRM
CD8_bin8	833	Eea1	749.3	ARCHS4 Coexpression,622;Enrichr Queries,751;GTEx Coexpression,875	ACTN1,RORA,PTPN14,LYST
CD8_bin8	844	St18	754.7	ARCHS4 Coexpression,1272;Enrichr Queries,702;GTEx Coexpression,290	CDKN1C,PPM1H,CXCR4,RORA,RAB11FIP4
CD8_bin8	854	Zbtb7b	763.3	ARCHS4 Coexpression,1265;Enrichr Queries,140;GTEx Coexpression,885	B4GALT1,TSC22D3,ACTN1,IRF7,TAGLN2,EMP3,KLF3
CD8_bin8	864	E2f2	767.0	ARCHS4 Coexpression,429;Enrichr Queries,746;GTEx Coexpression,1126	MSH6,EDEM1,MYB,PIM1,CXCR4
CD8_bin8	866	Tfdp2	769.3	ARCHS4 Coexpression,93;Enrichr Queries,645;GTEx Coexpression,1570	TFAP4,TSC22D3,ACTN1,MYB,CXCR4,RORA,TAGLN2
CD8_bin8	889	Gtf3a	784.0	ARCHS4 Coexpression,38;Enrichr Queries,1356;GTEx Coexpression,958	SELL,ACTN2,TSC22D3,CD7,EMP3,GIMAP7,SRM
CD8_bin8	898	Thap1	789.2	ARCHS4 Coexpression,1291;ENCODE ChIP-seq,103;Enrichr Queries,1190;ReMap ChIP-seq,170;GTEx Coexpression,1192	FAM189B,TFAP4,TBXA2R,SNAI3,ABCC5,ACTN1,CD7,CXCR4,WDR78
CD8_bin8	908	Tcf7l1	800.7	ARCHS4 Coexpression,979;Enrichr Queries,946;GTEx Coexpression,477	CXCR4,RORA,TAGLN2,PAFAH1B3
CD8_bin8	957	Mafg	823.3	ARCHS4 Coexpression,1032;Enrichr Queries,635;ReMap ChIP-seq,176;GTEx Coexpression,1450	RABGAP1L,B4GALT1,CTSL,TSC22D3,ACTN1,PIM1,LYST,KLF3,SLC16A5
CD8_bin8	959	Zfp62	823.3	ARCHS4 Coexpression,126;Enrichr Queries,1254;GTEx Coexpression,1090	MSH6,TIPARP,TAGLN2,EMP3
CD8_bin8	966	Arid3b	825.5	ARCHS4 Coexpression,929;GTEx Coexpression,722	MSH6,RUNX3
CD8_bin8	983	Alx4	833.0	ARCHS4 Coexpression,1359;Enrichr Queries,487;GTEx Coexpression,653	CXCR4,RORA,PTPN14,RUNX3
CD8_bin8	991	Zbtb26	841.0	ARCHS4 Coexpression,703;Enrichr Queries,1295;GTEx Coexpression,525	MSH6,RORA
CD8_bin8	992	Hivep3	841.0	ARCHS4 Coexpression,802;Enrichr Queries,411;GTEx Coexpression,1310	SPSB1,ACTN1,RORA,TRAF1,RUNX3
CD8_bin8	996	Tshz1	843.0	ARCHS4 Coexpression,572;Enrichr Queries,945;GTEx Coexpression,1012	THRA,CXCR4,RORA
CD8_bin8	997	Setbp1	843.0	ARCHS4 Coexpression,931;Enrichr Queries,1030;GTEx Coexpression,568	ACTN1,CXCR4,RORA,TAGLN2
CD8_bin8	1010	Cenpb	851.7	ARCHS4 Coexpression,1585;Enrichr Queries,507;GTEx Coexpression,463	ACTN1,TAGLN2,EMP3,RAB11FIP4
CD8_bin8	1023	Zfp30	857.3	ARCHS4 Coexpression,1067;Enrichr Queries,377;GTEx Coexpression,1128	TSC22D3,CXCR4,RORA,XAF1
CD8_bin8	1027	Dzip1	859.7	ARCHS4 Coexpression,374;Enrichr Queries,982;GTEx Coexpression,1223	TAGLN2,THY1,EMP3,PTPN14
CD8_bin8	1041	Bhlhe41	864.0	ARCHS4 Coexpression,435;GTEx Coexpression,1293	THRA,CAPN3
CD8_bin8	1054	Tbr1	871.0	ARCHS4 Coexpression,1444;Enrichr Queries,994;GTEx Coexpression,175	KCNH3,ARPP21,KCNA2,RORA
CD8_bin8	1058	Pax7	872.0	ARCHS4 Coexpression,1044;Enrichr Queries,846;GTEx Coexpression,726	ACTN2,CAPN3,CXCR4,RUNX3
CD8_bin8	1063	Baz2b	874.7	ARCHS4 Coexpression,1304;Enrichr Queries,723;GTEx Coexpression,597	RABGAP1L,TDRP,RORA,LYST
CD8_bin8	1076	Tfcp2l1	879.3	ARCHS4 Coexpression,928;Enrichr Queries,935;GTEx Coexpression,775	ALS2CL,TSC22D3,CXCR4
CD8_bin8	1085	Lcorl	883.0	ARCHS4 Coexpression,489;Enrichr Queries,1102;GTEx Coexpression,1058	RABGAP1L,RORA,PAFAH1B3
CD8_bin8	1095	Tsc22d1	890.3	ARCHS4 Coexpression,1447;Enrichr Queries,606;GTEx Coexpression,618	THRA,TSC22D3,ACTN1,TAGLN2
CD8_bin8	1101	Kmt2a	892.7	ARCHS4 Coexpression,1275;ReMap ChIP-seq,66;GTEx Coexpression,1337	ARPP21,TIPARP,EDEM1,MYB,PPM1H,ACSS1,LIPA,SRM
CD8_bin8	1105	Aebp2	893.3	ARCHS4 Coexpression,1537;Enrichr Queries,544;GTEx Coexpression,599	TBXA2R,ACTN1,RORA,KLF3
CD8_bin8	1116	Zhx1	900.3	ARCHS4 Coexpression,1096;Enrichr Queries,1041;ReMap ChIP-seq,86;GTEx Coexpression,1378	CDKN1C,FAM189B,TFAP4,TBXA2R,ARMC7,TAGLN2,RORA,THEM6,LYST,SLC16A5
CD8_bin8	1120	Plagl1	902.7	ARCHS4 Coexpression,1169;Enrichr Queries,925;GTEx Coexpression,614	CDKN1C,RORA,RAB11FIP4
CD8_bin8	1133	Dach2	912.3	ARCHS4 Coexpression,1138;Enrichr Queries,1334;GTEx Coexpression,265	THRA,THY1
CD8_bin8	1176	Rfx7	936.0	ARCHS4 Coexpression,464;Enrichr Queries,1351;GTEx Coexpression,993	MSH6,MYB,RORA
CD8_bin8	1184	E2f8	938.0	ARCHS4 Coexpression,938;Enrichr Queries,1024;GTEx Coexpression,852	MSH6,MYB,CAPN3,CXCR4
CD8_bin8	1185	Creb3l2	938.0	ARCHS4 Coexpression,295;Enrichr Queries,939;GTEx Coexpression,1580	B4GALT1,ACTN1,PTPN14
CD8_bin8	1187	Creb3l4	939.3	ARCHS4 Coexpression,886;Enrichr Queries,369;GTEx Coexpression,1563	TSC22D3,MYB,IRF7,CXCR4,TDRD5
CD8_bin8	1200	Mbd1	945.7	ARCHS4 Coexpression,1394;Enrichr Queries,694;GTEx Coexpression,749	TSC22D3,ACTN1,IRF7,TDRD5
CD8_bin8	1205	Phf21a	947.7	ARCHS4 Coexpression,973;Enrichr Queries,1069;GTEx Coexpression,801	SELL,TSC22D3,RORA
CD8_bin8	1213	Ikzf4	955.7	ARCHS4 Coexpression,1308;Enrichr Queries,683;GTEx Coexpression,876	THRA,TSC22D3,TAGLN2,RORA
CD8_bin8	1246	Tfap4	976.0	ARCHS4 Coexpression,1393;Enrichr Queries,1302;ReMap ChIP-seq,112;GTEx Coexpression,1097	B4GALT1,TFAP4,ACTN1,CD7,MYB,NKG7,ARMC7,SLC16A5
CD8_bin8	1255	Atoh8	979.7	ARCHS4 Coexpression,1592;Enrichr Queries,919;GTEx Coexpression,428	CDKN1C,TSC22D3,PAFAH1B3
CD8_bin8	1257	Cenpa	980.5	ARCHS4 Coexpression,897;GTEx Coexpression,1064	SRM
CD8_bin8	1281	Rfx3	992.0	ARCHS4 Coexpression,1209;Enrichr Queries,742;GTEx Coexpression,1025	RABGAP1L,RORA,LYST
CD8_bin8	1297	Champ1	1002.0	ARCHS4 Coexpression,1300;GTEx Coexpression,703	WDR12
CD8_bin8	1303	Prdm15	1006.0	ARCHS4 Coexpression,678;Enrichr Queries,1320;GTEx Coexpression,1021	TFAP4,CXCR4
CD8_bin8	1304	Zscan26	1007.0	ARCHS4 Coexpression,761;GTEx Coexpression,1252	PAFAH1B3
CD8_bin8	1310	L3mbtl3	1009.0	ARCHS4 Coexpression,480;GTEx Coexpression,1537	PDK1
CD8_bin8	1323	Nfat5	1019.0	ARCHS4 Coexpression,782;Enrichr Queries,979;GTEx Coexpression,1296	RORA,LYST,PTPN14
CD8_bin8	1352	Topors	1040.0	ARCHS4 Coexpression,1565;GTEx Coexpression,515	MSH6
CD8_bin8	1360	Thyn1	1046.0	ARCHS4 Coexpression,1274;GTEx Coexpression,818	THRA
CD8_bin8	1373	Zkscan3	1054.0	ARCHS4 Coexpression,1581;Enrichr Queries,784;GTEx Coexpression,798	ABCC5,TSC22D3,KLF3,RAB11FIP4
CD8_bin8	1383	Dot1l	1063.0	ARCHS4 Coexpression,898;Enrichr Queries,1324;GTEx Coexpression,968	ACTN1,TRAF1,TDRD5
CD8_bin8	1395	Zbtb20	1068.0	ARCHS4 Coexpression,725;Enrichr Queries,906;GTEx Coexpression,1574	TFAP4,TSC22D3,RORA
CD8_bin8	1400	Gatad2a	1071.0	ARCHS4 Coexpression,1053;Enrichr Queries,727;GTEx Coexpression,1433	MSH6,ACTN1,TAGLN2
CD8_bin8	1401	Pa2g4	1074.0	ARCHS4 Coexpression,1039;GTEx Coexpression,1108	SRM
CD8_bin8	1424	Foxp4	1092.0	ARCHS4 Coexpression,1504;Enrichr Queries,1244;GTEx Coexpression,529	ACTN1,ACSS1
CD8_bin8	1427	Tshz2	1095.0	ARCHS4 Coexpression,1505;Enrichr Queries,1192;GTEx Coexpression,587	CDKN1C,RORA
CD8_bin8	1428	Dmrta2	1095.0	ARCHS4 Coexpression,1165;Enrichr Queries,856;GTEx Coexpression,1263	CXCR4,RORA
CD8_bin8	1440	Hnf1a	1104.0	ARCHS4 Coexpression,1276;Enrichr Queries,950;GTEx Coexpression,1087	MYB,IRF7
CD8_bin8	1450	Skor1	1113.0	ARCHS4 Coexpression,1309;GTEx Coexpression,916	PPM1H
CD8_bin8	1451	Zfp92	1114.0	ARCHS4 Coexpression,1377;Enrichr Queries,1294;GTEx Coexpression,671	GPRIN3,RORA
CD8_bin8	1458	Tcf20	1119.0	ARCHS4 Coexpression,1229;Enrichr Queries,1057;GTEx Coexpression,1072	ACTN1,RORA
CD8_bin8	1509	Mxd4	1193.0	ARCHS4 Coexpression,1571;Enrichr Queries,998;GTEx Coexpression,1010	TSC22D3,CXCR4
CD8_bin8	1510	Zbtb41	1193.0	ARCHS4 Coexpression,1595;Enrichr Queries,1075;GTEx Coexpression,910	PPM1H,RORA,LYST
CD8_bin8	1513	Mysm1	1203.0	ARCHS4 Coexpression,1473;Enrichr Queries,1002;GTEx Coexpression,1134	RORA,LYST
CD8_bin8	1518	Dnmt1	1213.0	ARCHS4 Coexpression,1187;GTEx Coexpression,1238
CD8_bin8	1526	Zfpm1	1228.0	ARCHS4 Coexpression,1433;Enrichr Queries,1078;GTEx Coexpression,1172	SPSB1,ACTN1
CD8_bin8	1541	Zfhx2	1266.0	ARCHS4 Coexpression,1152;Enrichr Queries,1347;GTEx Coexpression,1298
CD8_bin8	1584	Pcgf6	1337.0	ARCHS4 Coexpression,1490;Enrichr Queries,1305;GTEx Coexpression,1216	MSH6
CD8_bin8	1592	Ttf1	1348.0	ARCHS4 Coexpression,1471;GTEx Coexpression,1224
CD8_bin8	1593	Ybx1	1351.0	ARCHS4 Coexpression,1301;Enrichr Queries,1289;GTEx Coexpression,1464	TAGLN2
CD8_bin8	1598	Ahctf1	1359.0	ARCHS4 Coexpression,1507;Enrichr Queries,1299;GTEx Coexpression,1270	MSH6
CD8_bin8	1599	Nfia	1361.0	ARCHS4 Coexpression,1484;Enrichr Queries,1185;GTEx Coexpression,1413	RORA
CD8_bin8	1602	Phf20	1367.0	ARCHS4 Coexpression,1563;Enrichr Queries,1108;GTEx Coexpression,1430	RABGAP1L,RORA
CD8_bin8	1606	Scx	1372.0	ARCHS4 Coexpression,1372
CD8_bin8	1614	Carf	1391.0	ARCHS4 Coexpression,1401;GTEx Coexpression,1380
CD8_bin8	1616	Spen	1400.0	ARCHS4 Coexpression,1364;GTEx Coexpression,1435
CD8_bin8	1626	Sox5	1447.0	ARCHS4 Coexpression,1519;Enrichr Queries,1218;GTEx Coexpression,1605	RORA
CD8_bin8	1632	Ski	1518.0	ARCHS4 Coexpression,1583;GTEx Coexpression,1453

## Sheet: CD8_bin9
Query Name	Rank	TF	Score	Library	Overlapping_Genes
CD8_bin9	1	Batf2	9.333	ARCHS4 Coexpression,14;Enrichr Queries,12;GTEx Coexpression,2	RTP4,SELPLG,GCH1,STAT1,TAPBPL,LSP1,HSD17B11,IFIT1,PARP14,USP18,ICAM1,BST2,RNF213,CYTH4,SELL,OAS3,EPSTI1,IRF7,LAP3,GBP2,S1PR4
CD8_bin9	2	Tbx21	13.25	ARCHS4 Coexpression,23;Enrichr Queries,4;ReMap ChIP-seq,1;GTEx Coexpression,25	B4GALT1,SELPLG,KCNA2,CXCR4,DTX1,RORA,LSP1,TAPBPL,SLA2,IFIT1,CCDC102A,LYST,GIMAP7,ICAM1,CD79B,RNF213,CYTH4,PIM1,EPSTI1,BMF,GBP2,S1PR4,JUND,TIPARP,STAT1,EDEM1,CRTAM,NKG7,PARP14,RUNX3,PTPN14,SELL,CD8A,OAS3,CD7,IRF7
CD8_bin9	3	Irf9	15.0	ARCHS4 Coexpression,16;Enrichr Queries,5;ReMap ChIP-seq,38;GTEx Coexpression,1	RTP4,SELPLG,CXCR4,N4BP2L1,TAPBPL,LSP1,IFIT1,USP18,ICAM1,CD79B,RNF213,CYTH4,CTSL,EPSTI1,PIM1,GBP2,S1PR4,TMEM120B,JUND,GCH1,STAT1,EDEM1,TSC22D3,HPCAL1,EMP3,PARP14,KLF3,BST2,SLC25A37,SELL,OAS3,CD7,IRF7,TAGLN2,LAP3
CD8_bin9	5	Batf3	19.0	ARCHS4 Coexpression,20;Enrichr Queries,16;GTEx Coexpression,21	RTP4,GCH1,STAT1,CRTAM,CXCR4,EMP3,PARP14,IFIT1,HSD17B11,RUNX3,USP18,ICAM1,SRM,BST2,SELL,OAS3,EPSTI1,IRF7,LAP3,GBP2
CD8_bin9	6	Csrnp1	19.5	ARCHS4 Coexpression,26;GTEx Coexpression,13	JUND,TIPARP,TSC22D3,NKG7,CXCR4,LSP1,SLA2,ICAM1,RGCC,CYTH4,CD7,PIM1,IRF7,GBP2
CD8_bin9	7	Irf8	21.0	Literature ChIP-seq,2;ARCHS4 Coexpression,28;Enrichr Queries,22;GTEx Coexpression,32	RTP4,SELPLG,STAT1,EDEM1,CXCR4,LSP1,TAPBPL,EMP3,PARP14,IFIT1,WDR12,RUNX3,USP18,ICAM1,CD79B,BST2,CYTH4,RNF213,SELL,EPSTI1,IRF7,BMF,LAP3,GBP2
CD8_bin9	8	Stat4	24.5	Literature ChIP-seq,31;ARCHS4 Coexpression,9;Enrichr Queries,23;GTEx Coexpression,35	SELPLG,THRA,CXCR4,RORA,N4BP2L1,LSP1,TAPBPL,THY1,SLA2,IFIT1,GIMAP7,ICAM1,SRM,EPSTI1,PIM1,GBP2,GCH1,STAT1,TSC22D3,SNAI3,CRTAM,NKG7,EMP3,RUNX3,BST2,SELL,CD8A,CD7,IRF7
CD8_bin9	9	Sp110	25.0	ARCHS4 Coexpression,12;Enrichr Queries,2;GTEx Coexpression,61	RTP4,SELPLG,GCH1,STAT1,CXCR4,LSP1,EMP3,IFIT1,PARP14,USP18,ICAM1,BST2,CYTH4,RNF213,SELL,OAS3,IRF7,EPSTI1,LAP3,GBP2,S1PR4
CD8_bin9	10	Sp140	25.67	ARCHS4 Coexpression,5;Enrichr Queries,3;GTEx Coexpression,69	RTP4,SELPLG,GCH1,STAT1,CXCR4,NKG7,LSP1,IFIT1,PARP14,RUNX3,USP18,ICAM1,CD79B,BST2,RNF213,CYTH4,SELL,OAS3,CD7,EPSTI1,IRF7,GBP2,S1PR4
CD8_bin9	11	Sp100	27.33	ARCHS4 Coexpression,18;Enrichr Queries,7;GTEx Coexpression,57	RTP4,SELPLG,STAT1,CXCR4,LSP1,EMP3,PARP14,IFIT1,USP18,LYST,ICAM1,BST2,RNF213,CYTH4,SELL,OAS3,EPSTI1,IRF7,LAP3,GBP2
CD8_bin9	12	Irf1	27.33	Literature ChIP-seq,5;ARCHS4 Coexpression,41;ENCODE ChIP-seq,57;Enrichr Queries,6;ReMap ChIP-seq,31;GTEx Coexpression,24	RTP4,SELPLG,B4GALT1,THRA,CXCR4,TAPBPL,LSP1,IFIT1,CXXC5,LIPA,USP18,ICAM1,CYTH4,RNF213,ALS2CL,CTSL,MYB,PIM1,EPSTI1,GBP2,S1PR4,SLC16A5,PDK1,TMEM120B,JUND,GCH1,STAT1,TIPARP,TSC22D3,ACTN1,HPCAL1,NKG7,ARMC7,PARP14,KLF3,BST2,MSH6,SLC25A37,FAM189B,SELL,OAS3,CD7,IRF7,TAGLN2,LAP3
CD8_bin9	14	Ikzf3	31.67	ARCHS4 Coexpression,34;Enrichr Queries,13;GTEx Coexpression,48	IGHM,SELPLG,STAT1,EDEM1,NKG7,CXCR4,RORA,LSP1,IKZF2,RUNX3,ICAM1,CD79B,CYTH4,RNF213,SELL,CD8A,OAS3,MYB,CD7,EPSTI1,GBP2
CD8_bin9	15	Spib	34.5	ARCHS4 Coexpression,79;Enrichr Queries,8;ReMap ChIP-seq,24;GTEx Coexpression,27	RTP4,IGHM,B4GALT1,SELPLG,KCNA2,DTX1,CXCR4,TAPBPL,LSP1,CXXC5,LYST,ICAM1,CD79B,CYTH4,MYB,EPSTI1,SLC39A6,BMF,GBP2,STAT1,EDEM1,ACTN1,NKG7,RUNX3,BST2,SELL,CD8A,OAS3,CD7,LY6D,IRF7
CD8_bin9	16	Plscr1	35.5	ARCHS4 Coexpression,8;GTEx Coexpression,63	RTP4,GCH1,STAT1,HSD17B11,IFIT1,PARP14,USP18,ICAM1,BST2,CTSL,OAS3,EPSTI1,IRF7,TAGLN2,LAP3,GBP2
CD8_bin9	17	Batf	36.4	ARCHS4 Coexpression,7;ENCODE ChIP-seq,90;Enrichr Queries,1;ReMap ChIP-seq,11;GTEx Coexpression,73	RTP4,SELPLG,B4GALT1,CHRNA9,CXCR4,LSP1,TAPBPL,CXXC5,IFIT1,LYST,CCDC102A,GIMAP7,ICAM1,CYTH4,MYB,PIM1,EPSTI1,BMF,TRDC,GBP2,S1PR4,JUND,GCH1,STAT1,EDEM1,TSC22D3,NKG7,EMP3,PARP14,RUNX3,BST2,SELL,CD8A,OAS3,CD7,IRF7,TAGLN2
CD8_bin9	18	Stat1	38.5	Literature ChIP-seq,137;ARCHS4 Coexpression,3;ENCODE ChIP-seq,2;Enrichr Queries,14;ReMap ChIP-seq,4;GTEx Coexpression,71	RTP4,B4GALT1,SELPLG,KCNA2,CXCR4,LSP1,IKZF2,CXXC5,IFIT1,USP18,ICAM1,RNF213,CYTH4,EPSTI1,PIM1,BMF,GBP2,S1PR4,JUND,GCH1,STAT1,EDEM1,ACTN1,HPCAL1,EMP3,PARP14,BST2,SLC25A37,SELL,OAS3,CD7,IRF7,TAGLN2,LAP3
CD8_bin9	19	Relb	43.25	ARCHS4 Coexpression,53;Enrichr Queries,15;ReMap ChIP-seq,12;GTEx Coexpression,93	RTP4,RORC,CXCR4,N4BP2L1,LSP1,CXXC5,IFIT1,CCDC102A,USP18,ICAM1,CYTH4,RNF213,MYB,EPSTI1,BMF,TSPAN3,GBP2,PDLIM4,JUND,GCH1,STAT1,TSC22D3,NKG7,EMP3,PARP14,RUNX3,BST2,OAS3,CD7,IRF7,TAGLN2
CD8_bin9	22	Nfkb2	46.5	ARCHS4 Coexpression,99;Enrichr Queries,39;ReMap ChIP-seq,18;GTEx Coexpression,30	RORC,CXCR4,THY1,LSP1,IFIT1,CCDC102A,LYST,ICAM1,CYTH4,MYB,EPSTI1,BMF,TSPAN3,GBP2,PDLIM4,JUND,GCH1,STAT1,EDEM1,ACTN1,EMP3,PARP14,RUNX3,PTPN14,BST2,OAS3,IRF7,TAGLN2
CD8_bin9	23	Foxp3	47.5	Literature ChIP-seq,114;ARCHS4 Coexpression,35;Enrichr Queries,29;GTEx Coexpression,12	SELPLG,KCNA2,CXCR4,RORA,LSP1,THY1,SLA2,IKZF2,ICAM1,CD79B,CYTH4,RNF213,MYB,SLC39A6,BMF,GBP2,S1PR4,STAT1,SNAI3,NKG7,RUNX3,SELL,CD8A,CD7,IRF7,TAGLN2,PAFAH1B3
CD8_bin9	24	Scml4	48.0	ARCHS4 Coexpression,10;Enrichr Queries,103;GTEx Coexpression,31	SELPLG,TSC22D3,CXCR4,NKG7,RORA,LSP1,SLA2,GIMAP7,RUNX3,CYTH4,SELL,CD8A,CD7,MYB,EPSTI1,TRDC,GBP2,S1PR4
CD8_bin9	25	Runx3	48.2	ARCHS4 Coexpression,129;ENCODE ChIP-seq,59;Enrichr Queries,19;ReMap ChIP-seq,8;GTEx Coexpression,26	B4GALT1,SELPLG,CXCR4,RORA,LSP1,TAPBPL,SLA2,CXXC5,HSD17B11,IFIT1,CCDC102A,LYST,USP18,ICAM1,CYTH4,MYB,PIM1,EPSTI1,BMF,TRDC,GBP2,S1PR4,GCH1,TIPARP,STAT1,EDEM1,ACTN1,NKG7,EMP3,PARP14,RUNX3,BST2,MSH6,FAM189B,SLC25A37,SELL,CD8A,CD7,IRF7,PAFAH1B3
CD8_bin9	26	Bhlhe40	49.5	ARCHS4 Coexpression,55;ENCODE ChIP-seq,19;ReMap ChIP-seq,35;GTEx Coexpression,89	RTP4,SELPLG,B4GALT1,THRA,CXXC5,HSD17B11,ICAM1,ALS2CL,CTSL,PIM1,SLC39A6,BMF,PPARGC1B,PDK1,SLC16A5,JUND,GCH1,TIPARP,SNAI3,EDEM1,NKG7,ARMC7,EMP3,TDRD5,FAM189B,SLC25A37,CD7,LY6D,TAGLN2,LAP3,PAFAH1B3
CD8_bin9	27	Irf4	50.0	ARCHS4 Coexpression,43;ENCODE ChIP-seq,66;Enrichr Queries,76;ReMap ChIP-seq,14;GTEx Coexpression,51	IGHM,B4GALT1,SELPLG,KCNA2,CXCR4,RORA,TAPBPL,LSP1,IKZF2,CXXC5,USP18,CCDC102A,ICAM1,CD79B,MYB,PIM1,EPSTI1,BMF,GBP2,JUND,STAT1,TIPARP,EDEM1,SNAI3,EMP3,WDR12,RUNX3,GPRIN3,SELL,OAS3,CD7,IRF7,TAGLN2
CD8_bin9	28	Akna	52.0	ARCHS4 Coexpression,100;Enrichr Queries,46;GTEx Coexpression,10	SELPLG,STAT1,TSC22D3,NKG7,CXCR4,LSP1,EMP3,SLA2,PARP14,RUNX3,ICAM1,CYTH4,SELL,CD8A,CD7,EPSTI1,GBP2,S1PR4
CD8_bin9	33	Mxd1	58.33	ARCHS4 Coexpression,81;Enrichr Queries,24;GTEx Coexpression,70	JUND,GCH1,TIPARP,STAT1,TSC22D3,CXCR4,LSP1,SLA2,IFIT1,PARP14,USP18,LYST,ICAM1,SLC25A37,CYTH4,SELL,OAS3,CD7,IRF7,GBP2,S1PR4
CD8_bin9	34	Irf5	66.33	ARCHS4 Coexpression,127;Enrichr Queries,35;GTEx Coexpression,37	SELPLG,STAT1,EDEM1,CXCR4,LSP1,EMP3,IKZF2,PARP14,RUNX3,USP18,ICAM1,CD79B,BST2,CYTH4,SELL,OAS3,IRF7,EPSTI1,GBP2
CD8_bin9	35	Tcf7	69.6	Literature ChIP-seq,52;ARCHS4 Coexpression,61;Enrichr Queries,60;ReMap ChIP-seq,155;GTEx Coexpression,20	SELPLG,THRA,CXCR4,DTX1,RORA,LSP1,SLA2,CXXC5,ICAM1,CYTH4,MYB,PIM1,TRDC,S1PR4,RAB11FIP4,PRRT1,JUND,TIPARP,STAT1,SNAI3,ACTN1,TSC22D3,HPCAL1,NKG7,RUNX3,FAM189B,RGCC,SELL,CD8A,CD7
CD8_bin9	36	Klf2	77.25	Literature ChIP-seq,158;ARCHS4 Coexpression,64;Enrichr Queries,73;GTEx Coexpression,14	JUND,SELPLG,TIPARP,TSC22D3,CXCR4,LSP1,EMP3,GIMAP7,LYST,ICAM1,RGCC,CYTH4,SELL,CD7,IRF7,TAGLN2,GBP2,S1PR4
CD8_bin9	37	Irf7	78.0	ARCHS4 Coexpression,15;Enrichr Queries,25;GTEx Coexpression,194	RTP4,GCH1,STAT1,CXCR4,LSP1,IFIT1,PARP14,RUNX3,USP18,ICAM1,BST2,RNF213,CYTH4,SELL,OAS3,EPSTI1,LAP3,GBP2,S1PR4
CD8_bin9	38	Arid5a	78.5	ARCHS4 Coexpression,21;GTEx Coexpression,136	CYTH4,SELPLG,SELL,CD7,PIM1,IRF7,LSP1,EMP3,GBP2,S1PR4,ICAM1
CD8_bin9	39	Gfi1	79.67	ARCHS4 Coexpression,163;Enrichr Queries,48;GTEx Coexpression,28	GCH1,STAT1,EDEM1,NKG7,CXCR4,RORA,LSP1,SLA2,RUNX3,LYST,ICAM1,CD79B,SELL,CD8A,CD7,MYB,IRF7,GBP2
CD8_bin9	40	Stat2	81.4	ARCHS4 Coexpression,11;ENCODE ChIP-seq,1;Enrichr Queries,11;ReMap ChIP-seq,5;GTEx Coexpression,379	RTP4,SELPLG,CXCR4,LSP1,IFIT1,CXXC5,LIPA,USP18,ICAM1,RNF213,CYTH4,PIM1,EPSTI1,GBP2,S1PR4,GCH1,STAT1,TSC22D3,PARP14,BST2,SLC25A37,SELL,OAS3,CD7,IRF7,LAP3
CD8_bin9	41	Fosb	82.67	ARCHS4 Coexpression,115;Enrichr Queries,90;GTEx Coexpression,43	JUND,TIPARP,TSC22D3,CXCR4,EMP3,IFIT1,KLF3,ICAM1,RGCC,PIM1,IRF7,GBP2
CD8_bin9	42	Stat3	84.67	Literature ChIP-seq,3;ARCHS4 Coexpression,131;ENCODE ChIP-seq,23;Enrichr Queries,110;ReMap ChIP-seq,66;GTEx Coexpression,175	RTP4,B4GALT1,SELPLG,THRA,KCNA2,DTX1,CXCR4,LSP1,THY1,CXXC5,IFIT1,SLA2,ICAM1,RNF213,CYTH4,MYB,SLC39A6,PIM1,BMF,TSPAN3,GBP2,RAB11FIP4,PDK1,PRRT1,JUND,STAT1,ACTN1,NKG7,ARMC7,EMP3,PARP14,WDR78,RUNX3,PTPN14,KLF3,BST2,OAS3,CD7,IRF7,TAGLN2,PAFAH1B3
CD8_bin9	43	Junb	89.5	ARCHS4 Coexpression,17;Enrichr Queries,53;ReMap ChIP-seq,106;GTEx Coexpression,182	PRRT1,JUND,SELPLG,TIPARP,STAT1,ACTN1,TSC22D3,NKG7,CXCR4,EMP3,LSP1,CXXC5,ICAM1,RGCC,CYTH4,TBXA2R,MYB,CD7,PIM1,IRF7,TAGLN2,BMF,GBP2,S1PR4
CD8_bin9	45	Ikzf1	93.0	Literature ChIP-seq,116;ARCHS4 Coexpression,33;ENCODE ChIP-seq,4;Enrichr Queries,44;ReMap ChIP-seq,48;GTEx Coexpression,313	RTP4,SELPLG,B4GALT1,KCNA2,CXCR4,N4BP2L1,LSP1,TAPBPL,CXXC5,IFIT1,IKZF2,LYST,USP18,ICAM1,CYTH4,RNF213,CTSL,MYB,PIM1,EPSTI1,BMF,GBP2,S1PR4,SLC16A5,PRRT1,STAT1,HPCAL1,NKG7,ARMC7,EMP3,PARP14,RUNX3,BST2,SLC25A37,SELL,CD7,IRF7,TAGLN2,LAP3
CD8_bin9	46	Ets1	94.83	Literature ChIP-seq,154;ARCHS4 Coexpression,25;ENCODE ChIP-seq,3;Enrichr Queries,121;ReMap ChIP-seq,226;GTEx Coexpression,40	SELPLG,THRA,CXCR4,RORA,N4BP2L1,LSP1,HSD17B11,GIMAP7,ICAM1,RNF213,ARL5C,CYTH4,EPSTI1,PIM1,BMF,THEM6,GBP2,S1PR4,PDK1,PRRT1,TMEM120B,JUND,GCH1,STAT1,TIPARP,ACTN1,TSC22D3,ABCC5,ARMC7,EMP3,PARP14,WDR12,KLF3,MSH6,GPRIN3,FAM189B,SELL,OAS3,CD7,TAGLN2,LAP3,PAFAH1B3
CD8_bin9	47	Rara	96.6	Literature ChIP-seq,102;ARCHS4 Coexpression,93;Enrichr Queries,51;ReMap ChIP-seq,80;GTEx Coexpression,157	RTP4,SELPLG,THRA,CXCR4,RORA,LSP1,CXXC5,IFIT1,ICAM1,CYTH4,TBXA2R,MYB,BMF,S1PR4,SLC16A5,JUND,STAT1,ACTN2,SNAI3,ACTN1,TSC22D3,HPCAL1,EMP3,PARP14,RUNX3,TMIE,FAM169B,SELL,CD7,TAGLN2,PAFAH1B3
CD8_bin9	48	Fos	97.8	ARCHS4 Coexpression,101;ENCODE ChIP-seq,71;Enrichr Queries,93;ReMap ChIP-seq,112;GTEx Coexpression,112	B4GALT1,SELPLG,CHRNA9,CXCR4,IFIT1,ICAM1,CYTH4,PIM1,BMF,TRDC,TSPAN3,GBP2,PDK1,JUND,TIPARP,STAT1,TSC22D3,EMP3,WDR78,KLF3,PTPN14,SLC25A37,RGCC,CD7,TAGLN2
CD8_bin9	49	Stat5b	98.5	ARCHS4 Coexpression,65;Enrichr Queries,134;ReMap ChIP-seq,21;GTEx Coexpression,174	SELPLG,JUND,THRA,STAT1,SNAI3,ACTN1,TSC22D3,KCNA2,CXCR4,RORA,LSP1,RUNX3,LYST,ICAM1,GPRIN3,SLC25A37,CYTH4,RNF213,SELL,CD8A,MYB,CD7,PIM1,S1PR4
CD8_bin9	53	Pou2f2	103.2	ARCHS4 Coexpression,123;ENCODE ChIP-seq,79;Enrichr Queries,34;ReMap ChIP-seq,19;GTEx Coexpression,261	IGHM,SELPLG,CXCR4,DTX1,RORA,N4BP2L1,TAPBPL,LSP1,CXXC5,ICAM1,CD79B,RNF213,CYTH4,PIM1,EPSTI1,BMF,GBP2,SLC16A5,JUND,GCH1,STAT1,TIPARP,EDEM1,ARMC7,WDR78,RUNX3,BST2,SELL,IRF7,PAFAH1B3
CD8_bin9	54	Lef1	104.0	ARCHS4 Coexpression,39;Enrichr Queries,80;ReMap ChIP-seq,282;GTEx Coexpression,15	SELPLG,STAT1,ACTN1,EDEM1,CXCR4,DNTT,RORA,LSP1,THY1,SLA2,IKZF2,RUNX3,GIMAP7,CYTH4,RGCC,SELL,CD7,MYB,PIM1,GBP2,S1PR4
CD8_bin9	55	Ikzf2	110.3	ARCHS4 Coexpression,87;Enrichr Queries,101;GTEx Coexpression,143	IGHM,STAT1,EDEM1,CXCR4,RORA,IFIT1,PARP14,USP18,ICAM1,SELL,OAS3,MYB,BMF,GBP2
CD8_bin9	56	Nfkb1	112.0	ARCHS4 Coexpression,22;Enrichr Queries,128;ReMap ChIP-seq,122;GTEx Coexpression,176	JUND,GCH1,STAT1,EDEM1,ACTN1,CXCR4,THY1,TAPBPL,EMP3,IKZF2,PARP14,LYST,USP18,ICAM1,RNF213,OAS3,MYB,IRF7,EPSTI1,TAGLN2,LAP3,GBP2,PAFAH1B3
CD8_bin9	60	Zbtb1	120.7	ARCHS4 Coexpression,111;Enrichr Queries,131;GTEx Coexpression,120	JUND,STAT1,TIPARP,EDEM1,ACTN1,TSC22D3,CXCR4,RORA,IKZF2,LYST,KLF3,GPRIN3,RNF213
CD8_bin9	62	Bcl6	122.2	Literature ChIP-seq,145;ARCHS4 Coexpression,98;Enrichr Queries,52;ReMap ChIP-seq,13;GTEx Coexpression,303	RTP4,SELPLG,DTX1,CXCR4,RORA,TAPBPL,LSP1,CXXC5,IFIT1,ICAM1,CD79B,CYTH4,RNF213,PIM1,BMF,GBP2,S1PR4,JUND,TIPARP,STAT1,SNAI3,ACTN1,TSC22D3,HPCAL1,MSH6,GPRIN3,BST2,SLC25A37,RGCC,SELL,CD7,IRF7
CD8_bin9	63	Rfx5	123.8	ARCHS4 Coexpression,291;ENCODE ChIP-seq,35;Enrichr Queries,9;ReMap ChIP-seq,280;GTEx Coexpression,4	RTP4,SELPLG,CXCR4,N4BP2L1,LSP1,IFIT1,CXXC5,IKZF2,ICAM1,CD79B,RNF213,CYTH4,MYB,EPSTI1,BMF,GBP2,PRRT1,TMEM120B,JUND,STAT1,ACTN1,ABCC5,TSC22D3,ARMC7,PARP14,WDR78,RUNX3,BST2,OAS3,CD7,IRF7,TAGLN2,LAP3,PAFAH1B3
CD8_bin9	65	Tal1	127.0	Literature ChIP-seq,21;ARCHS4 Coexpression,258;ENCODE ChIP-seq,11;Enrichr Queries,251;ReMap ChIP-seq,23;GTEx Coexpression,198	SELPLG,B4GALT1,THRA,CXCR4,N4BP2L1,THY1,TAPBPL,CXXC5,IFIT1,IKZF2,SLA2,GIMAP7,LIPA,CCDC102A,USP18,LYST,ICAM1,SRM,MYB,PIM1,SLC39A6,THEM6,S1PR4,TAPT1,SLC16A5,PDK1,TMEM120B,JUND,STAT1,ACTN1,EDEM1,ABCC5,TSC22D3,CRTAM,ARMC7,EMP3,KLF3,RUNX3,PTPN14,MSH6,SLC25A37,RGCC,OAS3,CD7,AQP11,TAGLN2
CD8_bin9	66	Nfe2l2	127.6	Literature ChIP-seq,94;ARCHS4 Coexpression,91;Enrichr Queries,115;ReMap ChIP-seq,65;GTEx Coexpression,273	RTP4,PPM1H,CXCR4,CXXC5,ICAM1,ALS2CL,RNF213,TBXA2R,CTSL,TSPAN3,GBP2,SLC16A5,PRRT1,KCNH3,JUND,TIPARP,STAT1,ACTN1,TSC22D3,ABCC5,HPCAL1,NKG7,ARMC7,EMP3,KLF3,RGCC,CD7,LY6D,TAGLN2,LAP3
CD8_bin9	69	Nfatc2	141.7	ARCHS4 Coexpression,6;Enrichr Queries,413;GTEx Coexpression,6	SELPLG,STAT1,NKG7,CXCR4,RORA,TAPBPL,LSP1,SLA2,RUNX3,LYST,ICAM1,GPRIN3,RNF213,CYTH4,SELL,CD8A,CD7,GBP2,S1PR4
CD8_bin9	71	Ascl2	143.7	ARCHS4 Coexpression,89;Enrichr Queries,99;GTEx Coexpression,243	SELPLG,STAT1,TSC22D3,CXCR4,NKG7,ARMC7,LSP1,IFIT1,KLF3,RUNX3,ICAM1,BST2,CYTH4,MYB,IRF7,GBP2,S1PR4
CD8_bin9	75	Pbx4	152.0	ARCHS4 Coexpression,45;Enrichr Queries,78;GTEx Coexpression,333	JUND,STAT1,TSC22D3,TDRP,CXCR4,RORA,TAPBPL,EMP3,SLA2,RUNX3,ICAM1,RGCC,TBXA2R,MYB,CD7,IRF7,BMF,TAGLN2,GBP2
CD8_bin9	78	Fli1	156.8	Literature ChIP-seq,45;ARCHS4 Coexpression,86;ENCODE ChIP-seq,116;Enrichr Queries,66;ReMap ChIP-seq,146;GTEx Coexpression,482	SELPLG,USP11,CXCR4,RORA,LSP1,CXXC5,GIMAP7,USP18,ICAM1,CYTH4,GBP2,S1PR4,JUND,STAT1,TIPARP,SNAI3,ACTN1,NKG7,ARMC7,DNTT,EMP3,WDR78,RUNX3,MSH6,FAM189B,SELL,CD7,TAGLN2,PAFAH1B3
CD8_bin9	81	Fosl2	169.6	ARCHS4 Coexpression,480;ENCODE ChIP-seq,47;Enrichr Queries,74;ReMap ChIP-seq,115;GTEx Coexpression,132	B4GALT1,JUND,SELPLG,TIPARP,STAT1,ACTN1,TSC22D3,HPCAL1,CHRNA9,CXCR4,ARMC7,EMP3,CXXC5,KLF3,PTPN14,ICAM1,CD7,PIM1,TAGLN2,GBP2,SLC16A5
CD8_bin9	84	Stat5a	170.2	Literature ChIP-seq,69;ARCHS4 Coexpression,29;ENCODE ChIP-seq,36;Enrichr Queries,32;ReMap ChIP-seq,205;GTEx Coexpression,650	SELPLG,RORC,CXCR4,N4BP2L1,LSP1,CXXC5,HSD17B11,IKZF2,GIMAP7,USP18,ICAM1,CYTH4,MYB,PIM1,EPSTI1,TRDC,BMF,GBP2,S1PR4,JUND,STAT1,TIPARP,ACTN2,ACTN1,TSC22D3,NKG7,PARP14,RUNX3,BST2,MSH6,GPRIN3,FAM189B,SELL,CD7,IRF7,TAGLN2,PAFAH1B3
CD8_bin9	85	Prdm1	170.2	ARCHS4 Coexpression,30;ENCODE ChIP-seq,32;Enrichr Queries,149;ReMap ChIP-seq,39;GTEx Coexpression,601	B4GALT1,SELPLG,USP11,CHRNA9,RORC,CXCR4,RORA,TAPBPL,IFIT1,IKZF2,HSD17B11,LIPA,ICAM1,RNF213,MYB,PIM1,BMF,GBP2,SLC16A5,STAT1,EDEM1,NKG7,ARMC7,PARP14,RUNX3,PTPN14,GPRIN3,SLC25A37,RGCC,CD8A,LY6D,TAGLN2
CD8_bin9	86	Elf4	172.0	ARCHS4 Coexpression,287;Enrichr Queries,41;GTEx Coexpression,188	SELPLG,STAT1,ACTN1,CXCR4,LSP1,EMP3,PARP14,RUNX3,ICAM1,BST2,CYTH4,EPSTI1,IRF7,TAGLN2,GBP2,S1PR4
CD8_bin9	89	Klf13	173.8	ARCHS4 Coexpression,148;Enrichr Queries,129;ReMap ChIP-seq,97;GTEx Coexpression,321	PRRT1,JUND,SELPLG,STAT1,ACTN1,TSC22D3,CRTAM,HPCAL1,NKG7,CXCR4,ARMC7,RORA,LSP1,CXXC5,KLF3,ICAM1,FAM189B,CYTH4,CD7,PIM1,BMF,PAFAH1B3,S1PR4
CD8_bin9	91	Cebpb	176.2	Literature ChIP-seq,72;ARCHS4 Coexpression,189;ENCODE ChIP-seq,28;Enrichr Queries,82;ReMap ChIP-seq,25;GTEx Coexpression,661	B4GALT1,SELPLG,THRA,CHRNA9,CXCR4,LSP1,LYST,ICAM1,CD79B,CYTH4,CTSL,MYB,PIM1,EPSTI1,BMF,GBP2,PDLIM4,S1PR4,PPARGC1B,SLC16A5,JUND,TIPARP,STAT1,ACTN1,EDEM1,TSC22D3,ARMC7,EMP3,KLF3,RUNX3,SLC25A37,SELL,IRF7,TAGLN2
CD8_bin9	92	Eomes	176.4	Literature ChIP-seq,89;ARCHS4 Coexpression,566;Enrichr Queries,37;ReMap ChIP-seq,179;GTEx Coexpression,11	GCH1,STAT1,ABCC5,TSC22D3,CRTAM,PPM1H,NKG7,CXCR4,RORA,LSP1,SLA2,IKZF2,RUNX3,LYST,BST2,SELL,CD8A,CD7,MYB,PIM1,EPSTI1,GBP2,RAB11FIP4,SLC16A5
CD8_bin9	93	Mtf1	180.0	ARCHS4 Coexpression,95;GTEx Coexpression,265	SELPLG,CYTH4,SELL,GCH1,CTSL,EPSTI1,IRF7,ICAM1
CD8_bin9	97	Jun	189.5	Literature ChIP-seq,92;ARCHS4 Coexpression,107;ENCODE ChIP-seq,41;Enrichr Queries,84;ReMap ChIP-seq,50;GTEx Coexpression,763	B4GALT1,SELPLG,CHRNA9,CXCR4,THY1,HSD17B11,CXXC5,LYST,ICAM1,CTSL,MYB,PIM1,SLC39A6,EPSTI1,BMF,GBP2,SLC16A5,PDK1,TMEM120B,JUND,TIPARP,STAT1,ACTN1,TSC22D3,HPCAL1,ARMC7,EMP3,PTPN14,SLC25A37,RGCC,CD7,AQP11,TAGLN2,LAP3,PAFAH1B3
CD8_bin9	102	Hivep1	198.3	ARCHS4 Coexpression,152;Enrichr Queries,318;GTEx Coexpression,125	RNF213,STAT1,TIPARP,EDEM1,OAS3,ACTN1,RORA,IKZF2,PARP14,KLF3,ICAM1
CD8_bin9	103	Klf6	199.8	ARCHS4 Coexpression,58;Enrichr Queries,86;ReMap ChIP-seq,43;GTEx Coexpression,612	JUND,TIPARP,STAT1,ACTN1,TSC22D3,HPCAL1,CXCR4,ARMC7,EMP3,LSP1,CXXC5,LYST,KLF3,PTPN14,ICAM1,SLC25A37,ARL5C,CYTH4,RGCC,CD7,TAGLN2,GBP2,SLC16A5
CD8_bin9	105	Myc	201.0	Literature ChIP-seq,12;ARCHS4 Coexpression,573;ENCODE ChIP-seq,55;Enrichr Queries,112;ReMap ChIP-seq,171;GTEx Coexpression,283	SELPLG,USP11,CXCR4,DTX1,TAPBPL,CXXC5,HSD17B11,IFIT1,CCDC102A,ICAM1,SRM,CD79B,MYB,PIM1,BMF,THEM6,PPARGC1B,TMEM120B,JUND,TIPARP,STAT1,SNAI3,ACTN1,TSC22D3,EMP3,WDR78,KLF3,RUNX3,FAM189B,OAS3,CD7,TAGLN2,PAFAH1B3
CD8_bin9	106	Nr4a2	201.3	Literature ChIP-seq,118;ARCHS4 Coexpression,94;Enrichr Queries,96;GTEx Coexpression,497	JUND,THRA,GCH1,ARPP21,TIPARP,STAT1,TSC22D3,CXCR4,RORA,ICAM1,GPRIN3,RGCC,GBP2,RAB11FIP4
CD8_bin9	107	Trafd1	202.0	ARCHS4 Coexpression,2;Enrichr Queries,18;GTEx Coexpression,586	RTP4,SELPLG,GCH1,TIPARP,STAT1,LSP1,TAPBPL,IFIT1,PARP14,USP18,ICAM1,BST2,RNF213,CYTH4,SELL,OAS3,EPSTI1,IRF7,TAGLN2,LAP3,GBP2,S1PR4
CD8_bin9	108	Maf	203.5	ARCHS4 Coexpression,138;Enrichr Queries,287;ReMap ChIP-seq,92;GTEx Coexpression,297	JUND,SELPLG,STAT1,SNAI3,EDEM1,TSC22D3,KCNA2,CXCR4,RORA,TAPBPL,CXXC5,KLF3,RUNX3,ICAM1,GPRIN3,ALS2CL,RNF213,CD7,GBP2
CD8_bin9	111	Tet2	207.0	ARCHS4 Coexpression,110;GTEx Coexpression,304	SLC25A37,CYTH4,RNF213,LSP1,PARP14,LYST
CD8_bin9	112	Smad3	209.0	Literature ChIP-seq,33;ARCHS4 Coexpression,384;Enrichr Queries,303;ReMap ChIP-seq,63;GTEx Coexpression,262	B4GALT1,PPM1H,CXCR4,RORA,CXXC5,ICAM1,ALS2CL,RNF213,PIM1,EPSTI1,BMF,SLC16A5,JUND,STAT1,TIPARP,ACTN1,TSC22D3,CRTAM,HPCAL1,ARMC7,PTPN14,MSH6,SLC25A37,FAM169B,TAGLN2
CD8_bin9	114	Fosl1	212.2	ARCHS4 Coexpression,244;ENCODE ChIP-seq,62;Enrichr Queries,236;ReMap ChIP-seq,34;GTEx Coexpression,485	JUND,B4GALT1,SELPLG,TIPARP,STAT1,ACTN1,HPCAL1,CHRNA9,NKG7,CXCR4,EMP3,CXXC5,IFIT1,ICAM1,SLC25A37,CYTH4,CTSL,MYB,PIM1,TAGLN2,S1PR4,PDLIM4
CD8_bin9	117	Bach1	214.3	Literature ChIP-seq,70;ARCHS4 Coexpression,114;ENCODE ChIP-seq,70;Enrichr Queries,85;ReMap ChIP-seq,168;GTEx Coexpression,779	B4GALT1,USP11,CHRNA9,CXCR4,RORA,N4BP2L1,IKZF2,LYST,ICAM1,RNF213,CYTH4,SLC39A6,EPSTI1,PIM1,GBP2,SLC16A5,JUND,TIPARP,STAT1,ABCC5,ACTN1,TSC22D3,EDEM1,ARMC7,EMP3,PARP14,KLF3,MSH6,SLC25A37,OAS3,CD7,LAP3
CD8_bin9	118	Hhex	214.8	ARCHS4 Coexpression,48;Enrichr Queries,88;ReMap ChIP-seq,186;GTEx Coexpression,537	B4GALT1,GCH1,STAT1,TSC22D3,TDRP,CXCR4,TAPBPL,LSP1,EMP3,IFIT1,CXXC5,HSD17B11,ICAM1,RNF213,RGCC,CYTH4,SELL,MYB,PIM1,BMF,TAGLN2,GBP2,S1PR4,SLC16A5
CD8_bin9	119	Runx1	217.0	Literature ChIP-seq,16;ARCHS4 Coexpression,270;Enrichr Queries,148;ReMap ChIP-seq,22;GTEx Coexpression,629	B4GALT1,SELPLG,KCNA2,PPM1H,CXCR4,RORA,CXXC5,IFIT1,SLA2,CCDC102A,USP18,ICAM1,ARL5C,CYTH4,RNF213,CTSL,TBXA2R,MYB,PIM1,SLC39A6,BMF,GBP2,S1PR4,PPARGC1B,SLC16A5,TMEM120B,JUND,STAT1,TIPARP,SNAI3,ACTN1,EDEM1,ABCC5,TSC22D3,HPCAL1,NKG7,ARMC7,EMP3,RUNX3,PTPN14,BST2,FAM189B,CD7,TAGLN2,LAP3,PAFAH1B3
CD8_bin9	120	Snai3	217.3	ARCHS4 Coexpression,66;Enrichr Queries,442;GTEx Coexpression,144	SELPLG,CYTH4,SELL,CD7,IRF7,CXCR4,LSP1,EMP3,S1PR4,ICAM1
CD8_bin9	123	Nr3c1	220.8	Literature ChIP-seq,75;ARCHS4 Coexpression,40;ENCODE ChIP-seq,33;Enrichr Queries,291;ReMap ChIP-seq,49;GTEx Coexpression,837	B4GALT1,THRA,CXCR4,RORA,TAPBPL,LSP1,CXXC5,IKZF2,USP18,ICAM1,ARL5C,PDLIM4,PPARGC1B,SLC16A5,JUND,TIPARP,STAT1,TSC22D3,EDEM1,HPCAL1,ARMC7,EMP3,PARP14,PTPN14,RUNX3,CD7,TAGLN2,PAFAH1B3
CD8_bin9	128	Egr1	225.5	Literature ChIP-seq,27;ARCHS4 Coexpression,748;ENCODE ChIP-seq,40;Enrichr Queries,156;ReMap ChIP-seq,181;GTEx Coexpression,201	B4GALT1,THRA,RORC,N4BP2L1,RORA,LSP1,CCDC102A,ICAM1,MYB,PIM1,SLC39A6,SLC16A5,KCNH3,ACTN2,TSC22D3,ACTN1,ABCC5,HPCAL1,ARMC7,EMP3,RUNX3,GPRIN3,LY6D,IRF7,TAGLN2,LAP3,PAFAH1B3,USP11,KCNA2,CXCR4,DTX1,CXXC5,RNF213,ALS2CL,TBXA2R,GBP2,PDLIM4,RAB11FIP4,PPARGC1B,JUND,GCH1,TIPARP,STAT1,SNAI3,EDEM1,TDRD5,KLF3,SLC25A37,TMIE,RGCC
CD8_bin9	132	Zbtb7a	228.6	ARCHS4 Coexpression,610;ENCODE ChIP-seq,22;Enrichr Queries,247;ReMap ChIP-seq,78;GTEx Coexpression,186	THRA,KCNA2,PPM1H,RORA,N4BP2L1,LSP1,CXXC5,CCDC102A,ICAM1,TBXA2R,SLC39A6,S1PR4,SLC16A5,PRRT1,JUND,GCH1,STAT1,SNAI3,ACTN1,ARMC7,KLF3,PTPN14,GPRIN3,FAM189B,SLC25A37,CD7,LY6D,IRF7,PAFAH1B3
CD8_bin9	136	Rarg	234.8	Literature ChIP-seq,64;ARCHS4 Coexpression,285;Enrichr Queries,320;GTEx Coexpression,270	ALS2CL,JUND,THRA,ACTN1,LY6D,TAGLN2,EMP3,LSP1,CXXC5,KLF3,PDLIM4,ICAM1
CD8_bin9	137	Kdm5b	235.8	Literature ChIP-seq,148;ARCHS4 Coexpression,186;ENCODE ChIP-seq,82;ReMap ChIP-seq,231;GTEx Coexpression,532	THRA,SPO11,KCNA2,N4BP2L1,LSP1,CXXC5,ICAM1,ARL5C,CTSL,SLC39A6,PPARGC1B,PDK1,JUND,SNAI3,ACTN1,ABCC5,ARMC7,EMP3,TDRD5,WDR12,MSH6,GPRIN3,CD7,AQP11,TAGLN2,LAP3,PAFAH1B3
CD8_bin9	138	Gata3	242.5	Literature ChIP-seq,44;ARCHS4 Coexpression,174;ENCODE ChIP-seq,8;Enrichr Queries,113;ReMap ChIP-seq,44;GTEx Coexpression,1072	B4GALT1,RORC,PPM1H,CXCR4,RORA,IKZF2,CXXC5,IFIT1,LIPA,ICAM1,RNF213,MYB,SLC39A6,PIM1,THEM6,TSPAN3,GBP2,SLC16A5,GCH1,STAT1,TIPARP,ACTN1,EDEM1,ABCC5,TSC22D3,SNAI3,NKG7,ARMC7,TDRD5,RUNX3,BST2,FAM169B,SELL,CD8A,OAS3,IRF7,LY6D,TAGLN2
CD8_bin9	141	Rest	245.8	Literature ChIP-seq,58;ARCHS4 Coexpression,321;ENCODE ChIP-seq,27;Enrichr Queries,222;ReMap ChIP-seq,203;GTEx Coexpression,644	THRA,USP11,PPM1H,RORA,THY1,CXXC5,LIPA,SRM,RNF213,MYB,SLC39A6,PIM1,BMF,S1PR4,RAB11FIP4,PPARGC1B,SLC16A5,PRRT1,KCNH3,JUND,STAT1,TIPARP,EDEM1,PARP14,PTPN14,KLF3,MSH6,FAM189B,FAM169B,OAS3,AQP11,TAGLN2,PAFAH1B3
CD8_bin9	144	Rag1	248.7	ARCHS4 Coexpression,13;Enrichr Queries,57;GTEx Coexpression,676	ARPP21,STAT1,EDEM1,RORC,CXCR4,DTX1,DNTT,IFIT1,IKZF2,LIPA,ICAM1,CD79B,MSH6,RNF213,SELL,CD8A,MYB,EPSTI1,BMF,TAPT1
CD8_bin9	145	Tcf7l2	250.2	Literature ChIP-seq,23;ARCHS4 Coexpression,210;ENCODE ChIP-seq,24;Enrichr Queries,404;ReMap ChIP-seq,86;GTEx Coexpression,754	B4GALT1,THRA,PPM1H,CXCR4,RORA,LSP1,CXXC5,LYST,LIPA,PIM1,BMF,RAB11FIP4,SLC16A5,PDK1,JUND,GCH1,STAT1,TIPARP,ACTN1,SNAI3,ABCC5,HPCAL1,ARMC7,EMP3,PTPN14,FAM189B,CD7,AQP11,TAGLN2,LAP3,PAFAH1B3
CD8_bin9	146	Atf6	250.3	ARCHS4 Coexpression,479;Enrichr Queries,135;GTEx Coexpression,137	SELPLG,TIPARP,STAT1,ACTN1,EDEM1,TSC22D3,CXCR4,RORA,PTPN14,ICAM1,CYTH4,SELL,CTSL,S1PR4
CD8_bin9	149	Mafb	252.8	ARCHS4 Coexpression,182;Enrichr Queries,124;ReMap ChIP-seq,144;GTEx Coexpression,561	GCH1,TIPARP,STAT1,USP11,TSC22D3,CHRNA9,CXCR4,RORA,DNTT,IFIT1,KLF3,ICAM1,RGCC,CYTH4,CTSL,EPSTI1,IRF7,LAP3,GBP2
CD8_bin9	154	Klf9	259.3	ARCHS4 Coexpression,136;Enrichr Queries,123;ReMap ChIP-seq,132;GTEx Coexpression,646	JUND,THRA,TIPARP,ACTN2,TSC22D3,KCNA2,CXCR4,RORA,LSP1,EMP3,CXXC5,ICAM1,RGCC,CD7,TAGLN2,GBP2,PAFAH1B3
CD8_bin9	156	Nr4a1	260.3	ARCHS4 Coexpression,414;Enrichr Queries,162;ReMap ChIP-seq,85;GTEx Coexpression,380	JUND,SELPLG,TIPARP,EDEM1,TSC22D3,CXCR4,ARMC7,LSP1,CXXC5,LYST,ICAM1,BST2,CYTH4,RGCC,MYB,IRF7,GBP2,S1PR4,SLC16A5
CD8_bin9	158	Cxxc5	265.0	ARCHS4 Coexpression,196;GTEx Coexpression,334	THRA,CRTAM,HPCAL1,PPM1H,BMF,THY1
CD8_bin9	166	Foxo1	279.4	Literature ChIP-seq,1;ARCHS4 Coexpression,80;Enrichr Queries,223;ReMap ChIP-seq,69;GTEx Coexpression,1024	B4GALT1,SELPLG,SPO11,CHRNA9,CXCR4,DTX1,RORA,N4BP2L1,TAPBPL,IKZF2,CXXC5,GIMAP7,LYST,ICAM1,CD79B,ARL5C,ALS2CL,PIM1,BMF,S1PR4,PDK1,PRRT1,JUND,ARPP21,GCH1,STAT1,TIPARP,TSC22D3,ACTN1,EDEM1,SNAI3,EMP3,RUNX3,KLF3,GPRIN3,RGCC,FAM169B,CD8A,CD7,LAP3,PAFAH1B3
CD8_bin9	168	Ets2	282.3	Literature ChIP-seq,126;ARCHS4 Coexpression,578;Enrichr Queries,87;GTEx Coexpression,338	JUND,GCH1,TIPARP,STAT1,ACTN1,TSC22D3,CXCR4,RORA,KLF3,ICAM1,ALS2CL,TAGLN2,GBP2,PDK1
CD8_bin9	170	Etv3	285.0	ARCHS4 Coexpression,96;Enrichr Queries,102;GTEx Coexpression,657	JUND,GCH1,TIPARP,STAT1,TSC22D3,EDEM1,CXCR4,RORA,PARP14,KLF3,RUNX3,ICAM1,IRF7,EPSTI1
CD8_bin9	175	Tfap2c	288.5	Literature ChIP-seq,54;ARCHS4 Coexpression,459;ENCODE ChIP-seq,64;Enrichr Queries,787;ReMap ChIP-seq,79;GTEx Coexpression,288	B4GALT1,SPO11,RORC,CXCR4,RORA,CXXC5,MYB,SLC39A6,TSPAN3,PDLIM4,PPARGC1B,RAB11FIP4,SLC16A5,PDK1,JUND,GCH1,STAT1,ACTN1,ABCC5,TSC22D3,HPCAL1,ARMC7,EMP3,KLF3,BST2,FAM169B,LY6D,TAGLN2,PAFAH1B3
CD8_bin9	179	Egr2	297.3	ARCHS4 Coexpression,544;Enrichr Queries,89;GTEx Coexpression,259	JUND,RGCC,TIPARP,STAT1,TSC22D3,ACTN1,IRF7,CXCR4,IFIT1,GBP2,ICAM1
CD8_bin9	181	Zscan18	300.7	ARCHS4 Coexpression,365;Enrichr Queries,360;GTEx Coexpression,177	PRRT1,JUND,RGCC,THRA,STAT1,USP11,TSC22D3,TDRP,CXCR4,RORA
CD8_bin9	182	Nr4a3	302.3	ARCHS4 Coexpression,494;Enrichr Queries,70;GTEx Coexpression,343	JUND,GCH1,ACTN2,TIPARP,STAT1,TSC22D3,CXCR4,RORA,IFIT1,ICAM1,RGCC,GBP2
CD8_bin9	184	Arid3a	305.6	ARCHS4 Coexpression,1129;ENCODE ChIP-seq,65;Enrichr Queries,94;ReMap ChIP-seq,61;GTEx Coexpression,179	SELPLG,CXCR4,RORA,LSP1,CXXC5,ICAM1,CYTH4,MYB,PIM1,SLC39A6,BMF,GBP2,S1PR4,PPARGC1B,SLC16A5,PRRT1,JUND,STAT1,ACTN1,EDEM1,NKG7,ARMC7,EMP3,BST2,SLC25A37,CD7,IRF7,TAGLN2,PAFAH1B3
CD8_bin9	187	Aire	310.7	ARCHS4 Coexpression,462;Enrichr Queries,65;GTEx Coexpression,405	JUND,STAT1,USP11,RORC,CXCR4,LSP1,IFIT1,RUNX3,ICAM1,CD79B,TMIE,MYB,IRF7,GBP2,PDLIM4
CD8_bin9	188	Tfe3	313.0	ARCHS4 Coexpression,485;Enrichr Queries,273;GTEx Coexpression,181	SELPLG,CYTH4,JUND,STAT1,ACTN1,TSC22D3,TAGLN2,EMP3,GBP2,ICAM1
CD8_bin9	189	Creb1	313.8	Literature ChIP-seq,104;ARCHS4 Coexpression,342;ENCODE ChIP-seq,104;Enrichr Queries,324;ReMap ChIP-seq,258;GTEx Coexpression,751	TMEM120B,JUND,GCH1,STAT1,ACTN1,ABCC5,TSC22D3,NKG7,CXCR4,RORA,EMP3,WDR12,LYST,ICAM1,SRM,MSH6,SLC25A37,FAM189B,MYB,SLC39A6,PIM1,BMF,PAFAH1B3,TAPT1
CD8_bin9	191	Klf3	316.0	ARCHS4 Coexpression,50;Enrichr Queries,351;ReMap ChIP-seq,244;GTEx Coexpression,619	JUND,B4GALT1,SELPLG,ACTN1,TSC22D3,CXCR4,RORA,ARMC7,HSD17B11,SLC25A37,RGCC,CYTH4,LY6D,PIM1,TAGLN2,BMF,TSPAN3
CD8_bin9	192	Rel	317.3	ARCHS4 Coexpression,760;Enrichr Queries,61;GTEx Coexpression,131	JUND,GCH1,TIPARP,STAT1,EDEM1,TSC22D3,CXCR4,RORA,LSP1,PARP14,RUNX3,KLF3,ICAM1,IRF7,GBP2
CD8_bin9	197	Rreb1	326.3	ARCHS4 Coexpression,172;Enrichr Queries,463;GTEx Coexpression,344	ALS2CL,B4GALT1,ACTN1,USP11,MYB,LY6D,RORA,KLF3,PAFAH1B3,PPARGC1B
CD8_bin9	198	Srf	327.7	Literature ChIP-seq,71;ARCHS4 Coexpression,933;ENCODE ChIP-seq,56;Enrichr Queries,437;ReMap ChIP-seq,252;GTEx Coexpression,217	PRRT1,JUND,B4GALT1,STAT1,ACTN1,ABCC5,EDEM1,HPCAL1,ARMC7,EMP3,IKZF2,WDR12,CCDC102A,KLF3,ICAM1,BST2,SLC25A37,MYB,PIM1,TAGLN2,LAP3,GBP2,PDLIM4,SLC16A5
CD8_bin9	199	Nfic	329.2	ARCHS4 Coexpression,327;ENCODE ChIP-seq,31;Enrichr Queries,389;ReMap ChIP-seq,41;GTEx Coexpression,858	B4GALT1,SELPLG,JUND,THRA,TIPARP,ACTN1,CXCR4,ARMC7,RORA,CXXC5,PTPN14,LYST,ICAM1,PIM1,TAGLN2,BMF,TRDC,TSPAN3,SLC16A5
CD8_bin9	204	Aebp1	333.0	ARCHS4 Coexpression,446;GTEx Coexpression,220	TBXA2R,ACTN1,THY1,CCDC102A
CD8_bin9	206	Zbtb7b	337.3	ARCHS4 Coexpression,296;Enrichr Queries,100;GTEx Coexpression,616	JUND,B4GALT1,STAT1,ACTN1,TSC22D3,EMP3,LSP1,CXXC5,KLF3,ICAM1,CYTH4,LY6D,IRF7,TAGLN2,S1PR4
CD8_bin9	210	Ncoa2	340.5	ARCHS4 Coexpression,396;Enrichr Queries,665;ReMap ChIP-seq,136;GTEx Coexpression,165	TMEM120B,SPO11,STAT1,PPM1H,ARMC7,RORA,EMP3,IKZF2,CXXC5,LYST,KLF3,SRM,RNF213,CTSL,LY6D,SLC16A5
CD8_bin9	211	Smad1	340.6	Literature ChIP-seq,112;ARCHS4 Coexpression,108;Enrichr Queries,217;ReMap ChIP-seq,166;GTEx Coexpression,1100	PRRT1,JUND,STAT1,ACTN1,NKG7,CXCR4,RORA,DNTT,EMP3,LSP1,CXXC5,PTPN14,KLF3,CCDC102A,ICAM1,MSH6,CYTH4,CD7,PIM1,TSPAN3
CD8_bin9	212	L3mbtl3	342.5	ARCHS4 Coexpression,588;GTEx Coexpression,97	BST2,RNF213,LSP1,GBP2,PDK1
CD8_bin9	213	Crebl2	343.3	ARCHS4 Coexpression,329;Enrichr Queries,257;GTEx Coexpression,444	BST2,STAT1,CTSL,TSC22D3,AQP11,CXCR4,RORA,HSD17B11,GBP2,KLF3,LIPA
CD8_bin9	214	Epas1	343.5	ARCHS4 Coexpression,743;Enrichr Queries,296;ReMap ChIP-seq,30;GTEx Coexpression,305	THRA,STAT1,ACTN1,KCNA2,HPCAL1,CXCR4,LSP1,PARP14,CXXC5,PTPN14,ICAM1,SLC25A37,RGCC,CYTH4,ALS2CL,TAGLN2,BMF,GBP2,PDLIM4,PDK1
CD8_bin9	215	Jund	344.7	Literature ChIP-seq,84;ARCHS4 Coexpression,705;ENCODE ChIP-seq,9;Enrichr Queries,297;ReMap ChIP-seq,46;GTEx Coexpression,927	B4GALT1,SELPLG,CHRNA9,CXCR4,THY1,CXXC5,CTSL,PIM1,SLC39A6,EPSTI1,BMF,GBP2,SLC16A5,PDK1,JUND,STAT1,ACTN1,TSC22D3,HPCAL1,NKG7,ARMC7,EMP3,WDR12,SLC25A37,CD7,LY6D,AQP11,TAGLN2
CD8_bin9	220	Mbd4	351.2	ARCHS4 Coexpression,708;ENCODE ChIP-seq,108;Enrichr Queries,446;ReMap ChIP-seq,262;GTEx Coexpression,232	JUND,THRA,STAT1,TIPARP,USP11,ACTN1,CXCR4,HSD17B11,KLF3,CD79B,MSH6,CYTH4,PIM1,S1PR4,SLC16A5,PDK1
CD8_bin9	226	Cebpa	356.0	Literature ChIP-seq,67;ARCHS4 Coexpression,248;Enrichr Queries,125;ReMap ChIP-seq,81;GTEx Coexpression,1259	B4GALT1,JUND,STAT1,EDEM1,TSC22D3,ABCC5,CHRNA9,CXCR4,TAPBPL,LSP1,IFIT1,HSD17B11,LIPA,ICAM1,SLC25A37,RGCC,CYTH4,CTSL,PIM1,IRF7,BMF,GBP2,PPARGC1B,SLC16A5
CD8_bin9	228	Phf21a	360.3	ARCHS4 Coexpression,128;Enrichr Queries,895;GTEx Coexpression,58	SLC25A37,SELPLG,CYTH4,SELL,STAT1,TSC22D3,RORA,LSP1,S1PR4
CD8_bin9	229	Clock	360.8	Literature ChIP-seq,9;ARCHS4 Coexpression,228;Enrichr Queries,698;ReMap ChIP-seq,77;GTEx Coexpression,792	STAT1,ACTN1,ABCC5,TSC22D3,HPCAL1,RORC,ARMC7,RORA,LSP1,TAPBPL,LYST,KLF3,PTPN14,MSH6,RNF213,CD7,LY6D,SLC39A6,PIM1,TAGLN2,THEM6,PPARGC1B,SLC16A5,PDK1
CD8_bin9	231	Bcl11b	363.3	Literature ChIP-seq,161;ARCHS4 Coexpression,62;Enrichr Queries,229;GTEx Coexpression,1001	GPRIN3,RNF213,SELL,CD8A,ACTN1,MYB,CD7,CXCR4,RORA,THY1,RUNX3
CD8_bin9	234	Rlf	366.0	ARCHS4 Coexpression,102;Enrichr Queries,920;GTEx Coexpression,76	TIPARP,CXCR4,RORA,SLA2,RUNX3,LYST,PDK1,SRM
CD8_bin9	242	Nfatc1	385.2	ARCHS4 Coexpression,190;ENCODE ChIP-seq,93;Enrichr Queries,220;ReMap ChIP-seq,254;GTEx Coexpression,1169	JUND,SELPLG,STAT1,TIPARP,EDEM1,ACTN1,TSC22D3,CXCR4,RORA,TAPBPL,LSP1,CXXC5,RUNX3,ICAM1,CYTH4,CD7,BMF,GBP2
CD8_bin9	245	Hivep2	387.7	ARCHS4 Coexpression,238;Enrichr Queries,575;GTEx Coexpression,350	PRRT1,RNF213,STAT1,KCNA2,PPM1H,RORA,PARP14,GBP2,ICAM1
CD8_bin9	246	Etv1	388.3	ARCHS4 Coexpression,205;Enrichr Queries,855;ReMap ChIP-seq,230;GTEx Coexpression,263	JUND,THRA,STAT1,EDEM1,CRTAM,KCNA2,HPCAL1,PPM1H,CXCR4,ARMC7,RORA,THEM6,TSPAN3,SLC16A5
CD8_bin9	253	Hbp1	395.5	ARCHS4 Coexpression,169;Enrichr Queries,118;ReMap ChIP-seq,164;GTEx Coexpression,1131	JUND,TIPARP,STAT1,USP11,TSC22D3,NKG7,CXCR4,ARMC7,RORA,EMP3,KLF3,SRM,CD7,PIM1,BMF,THEM6,GBP2,SLC16A5
CD8_bin9	256	Mybl1	397.3	Literature ChIP-seq,156;ARCHS4 Coexpression,628;Enrichr Queries,796;GTEx Coexpression,9	CD8A,TBXA2R,STAT1,ACTN1,CD7,MYB,NKG7,CXCR4,EMP3,SLA2,RUNX3
CD8_bin9	260	Pou2f1	401.8	ARCHS4 Coexpression,303;Enrichr Queries,487;ReMap ChIP-seq,251;GTEx Coexpression,566	TMEM120B,THRA,STAT1,USP11,CRTAM,CXCR4,RORA,EMP3,PTPN14,MSH6,RNF213,SELL,MYB,TAGLN2
CD8_bin9	261	Ahr	401.8	Literature ChIP-seq,103;ARCHS4 Coexpression,177;Enrichr Queries,235;ReMap ChIP-seq,195;GTEx Coexpression,1299	TMEM120B,B4GALT1,TIPARP,SPO11,STAT1,ACTN1,TSC22D3,EDEM1,RORC,CXCR4,PARP14,ICAM1,ALS2CL,CD8A,OAS3,CD7,BMF,GBP2
CD8_bin9	265	Klf10	407.3	ARCHS4 Coexpression,383;Enrichr Queries,174;GTEx Coexpression,665	JUND,GCH1,TIPARP,STAT1,ACTN1,TSC22D3,RORC,CXCR4,TAGLN2,PTPN14,ICAM1
CD8_bin9	267	Zbtb32	411.3	ARCHS4 Coexpression,19;Enrichr Queries,27;GTEx Coexpression,1188	RTP4,IGHM,GCH1,STAT1,EDEM1,NKG7,CXCR4,DTX1,LSP1,IFIT1,IKZF2,USP18,RUNX3,ICAM1,CD79B,SELL,OAS3,MYB,EPSTI1,IRF7,BMF,GBP2
CD8_bin9	274	Crem	415.8	Literature ChIP-seq,113;ARCHS4 Coexpression,307;Enrichr Queries,83;ReMap ChIP-seq,73;GTEx Coexpression,1503	B4GALT1,CXCR4,RORA,CXXC5,ICAM1,SRM,CTSL,MYB,SLC39A6,PIM1,TRDC,BMF,TSPAN3,GBP2,S1PR4,RAB11FIP4,TAPT1,SLC16A5,PRRT1,TMEM120B,JUND,GCH1,TIPARP,STAT1,SNAI3,TSC22D3,EDEM1,ABCC5,EMP3,TDRD5,KLF3,MSH6,FAM189B,SLC25A37,RGCC,FAM169B,IRF7,TAGLN2,LAP3,PAFAH1B3
CD8_bin9	278	Elk4	418.4	ARCHS4 Coexpression,109;ENCODE ChIP-seq,98;Enrichr Queries,641;ReMap ChIP-seq,130;GTEx Coexpression,1114	JUND,B4GALT1,STAT1,TIPARP,USP11,EDEM1,PPM1H,ARMC7,RORA,WDR78,PARP14,KLF3,FAM189B,RNF213,SLC39A6,IRF7,THEM6,S1PR4,PAFAH1B3,SLC16A5
CD8_bin9	280	E2f2	421.0	ARCHS4 Coexpression,283;Enrichr Queries,670;GTEx Coexpression,310	MSH6,SLC25A37,SELPLG,STAT1,EDEM1,MYB,PIM1,CXCR4,LSP1
CD8_bin9	283	Zbtb37	422.3	ARCHS4 Coexpression,407;Enrichr Queries,346;GTEx Coexpression,514	CYTH4,RNF213,TIPARP,RORA,IKZF2,LYST,KLF3,SRM
CD8_bin9	285	Satb1	423.3	ARCHS4 Coexpression,52;Enrichr Queries,266;ReMap ChIP-seq,233;GTEx Coexpression,1142	STAT1,ACTN1,TSC22D3,CXCR4,RORA,DNTT,THY1,SLA2,HSD17B11,LYST,BST2,GPRIN3,RNF213,SELL,MYB,CD7,GBP2,TAPT1
CD8_bin9	292	Egr3	426.7	ARCHS4 Coexpression,473;Enrichr Queries,164;GTEx Coexpression,643	JUND,RGCC,FAM169B,TIPARP,TSC22D3,CXCR4,RORA,IFIT1,GBP2,KLF3,ICAM1
CD8_bin9	295	Hes1	428.5	ARCHS4 Coexpression,1016;Enrichr Queries,146;ReMap ChIP-seq,283;GTEx Coexpression,269	JUND,TIPARP,STAT1,ACTN1,TSC22D3,CXCR4,KLF3,ICAM1,ALS2CL,CTSL,LY6D,TAGLN2
CD8_bin9	297	Pbx3	429.6	ARCHS4 Coexpression,839;ENCODE ChIP-seq,84;Enrichr Queries,546;ReMap ChIP-seq,189;GTEx Coexpression,490	IGHM,JUND,SELPLG,STAT1,ACTN1,NKG7,CXCR4,RORA,N4BP2L1,EMP3,CXXC5,CCDC102A,ICAM1,BST2,IRF7,BMF,PAFAH1B3
CD8_bin9	302	Bach2	433.5	ARCHS4 Coexpression,90;Enrichr Queries,553;ReMap ChIP-seq,42;GTEx Coexpression,1049	JUND,SELPLG,SPO11,EDEM1,ACTN1,TSC22D3,KCNA2,DTX1,CXCR4,N4BP2L1,DNTT,RORA,TAPBPL,ICAM1,GPRIN3,MSH6,CD79B,CD7,S1PR4
CD8_bin9	305	Myb	436.3	Literature ChIP-seq,4;ARCHS4 Coexpression,259;ENCODE ChIP-seq,20;Enrichr Queries,1083;ReMap ChIP-seq,2;GTEx Coexpression,1250	SELPLG,B4GALT1,USP11,KCNA2,RORC,PPM1H,CXCR4,TAPBPL,CXXC5,HSD17B11,LIPA,SRM,CD79B,RNF213,ARL5C,CYTH4,MYB,PIM1,PDK1,JUND,ARPP21,STAT1,SNAI3,EDEM1,HPCAL1,NKG7,DNTT,EMP3,WDR12,RUNX3,KLF3,MSH6,FAM189B,SLC25A37,FAM169B,SELL,CD7,AQP11,TAGLN2
CD8_bin9	308	E2f7	441.6	Literature ChIP-seq,39;ARCHS4 Coexpression,242;Enrichr Queries,1285;ReMap ChIP-seq,99;GTEx Coexpression,543	JUND,SELPLG,STAT1,ACTN1,THY1,TAPBPL,IKZF2,PTPN14,MSH6,RNF213,MYB,PIM1,TAGLN2,BMF,PAFAH1B3
CD8_bin9	309	Gtf2ird1	442.5	ARCHS4 Coexpression,69;GTEx Coexpression,816	FAM189B,CYTH4,SELL,RORC,TAGLN2,LSP1,HSD17B11,S1PR4
CD8_bin9	310	Nr6a1	443.0	ARCHS4 Coexpression,580;Enrichr Queries,290;GTEx Coexpression,459	MSH6,SPO11,MYB,PPM1H,CXCR4,RORA,TDRD5,WDR12,RAB11FIP4,PPARGC1B
CD8_bin9	312	Tcf3	443.7	Literature ChIP-seq,36;ARCHS4 Coexpression,921;ENCODE ChIP-seq,14;Enrichr Queries,596;ReMap ChIP-seq,7;GTEx Coexpression,1088	RTP4,B4GALT1,SELPLG,SPO11,RORC,DTX1,TAPBPL,LSP1,CXXC5,HSD17B11,CCDC102A,ICAM1,SRM,RNF213,ARL5C,CYTH4,MYB,PIM1,BMF,S1PR4,PDLIM4,TAPT1,PDK1,PRRT1,KCNH3,TMEM120B,JUND,STAT1,TIPARP,SNAI3,ACTN1,ARMC7,DNTT,RUNX3,KLF3,BST2,MSH6,RGCC,CD7,AQP11,TAGLN2,PAFAH1B3
CD8_bin9	313	Elk1	444.2	Literature ChIP-seq,86;ARCHS4 Coexpression,1506;ENCODE ChIP-seq,45;ReMap ChIP-seq,291;GTEx Coexpression,293	PRRT1,KCNH3,SELPLG,B4GALT1,THRA,TIPARP,STAT1,ACTN1,RORC,DTX1,N4BP2L1,LSP1,ICAM1,SLC25A37,CYTH4,MYB,EPSTI1,THEM6,LAP3,TSPAN3,PAFAH1B3,PDLIM4
CD8_bin9	315	Sox4	445.7	ARCHS4 Coexpression,681;Enrichr Queries,233;GTEx Coexpression,423	MSH6,B4GALT1,JUND,STAT1,ACTN1,TSC22D3,CXCR4,TAGLN2,PAFAH1B3,ICAM1
CD8_bin9	319	Mef2c	450.8	ARCHS4 Coexpression,241;ENCODE ChIP-seq,117;Enrichr Queries,515;ReMap ChIP-seq,55;GTEx Coexpression,1326	IGHM,SELPLG,ARPP21,TIPARP,STAT1,ACTN2,TSC22D3,KCNA2,CXCR4,DNTT,RORA,IKZF2,CCDC102A,RUNX3,LYST,ICAM1,MYB,PIM1
CD8_bin9	330	Nacc2	459.5	ARCHS4 Coexpression,215;GTEx Coexpression,704	THRA,KCNA2,THY1
CD8_bin9	331	Hey1	460.3	ARCHS4 Coexpression,619;Enrichr Queries,393;GTEx Coexpression,369	RGCC,ARPP21,THRA,TSC22D3,CXCR4,TSPAN3,GBP2,ICAM1
CD8_bin9	334	Tgif1	465.7	ARCHS4 Coexpression,674;Enrichr Queries,98;GTEx Coexpression,625	B4GALT1,JUND,THRA,TIPARP,STAT1,ACTN1,TSC22D3,KCNA2,CXCR4,EMP3,ICAM1,TAGLN2,GBP2
CD8_bin9	337	Spic	468.3	ARCHS4 Coexpression,1266;Enrichr Queries,59;GTEx Coexpression,80	RTP4,GCH1,STAT1,CXCR4,IFIT1,LIPA,GIMAP7,USP18,ICAM1,CD79B,RNF213,SELL,CD8A,OAS3,IRF7,GBP2
CD8_bin9	341	Barhl1	469.7	ARCHS4 Coexpression,368;Enrichr Queries,963;GTEx Coexpression,78	TMEM120B,THRA,CRTAM,KCNA2,HPCAL1,PPM1H,CXCR4,CXXC5,RUNX3
CD8_bin9	342	Etv5	470.3	ARCHS4 Coexpression,122;Enrichr Queries,604;GTEx Coexpression,685	KCNH3,SELL,USP11,ACTN1,TSC22D3,CD7,CXCR4,TAGLN2,LSP1,S1PR4,ICAM1
CD8_bin9	347	Tet3	475.0	ARCHS4 Coexpression,465;ReMap ChIP-seq,296;GTEx Coexpression,664	SLC25A37,RORA,IKZF2,KLF3
CD8_bin9	351	Zbtb38	479.0	ARCHS4 Coexpression,117;Enrichr Queries,587;GTEx Coexpression,733	B4GALT1,STAT1,TIPARP,ACTN1,EDEM1,RORA,IKZF2,PTPN14,LYST
CD8_bin9	355	Tsc22d1	484.7	ARCHS4 Coexpression,422;Enrichr Queries,568;GTEx Coexpression,464	JUND,THRA,USP11,ACTN1,TSC22D3,TAGLN2,TSPAN3
CD8_bin9	364	Zbtb2	489.3	ARCHS4 Coexpression,147;Enrichr Queries,172;GTEx Coexpression,1149	JUND,TIPARP,STAT1,ACTN1,MYB,PIM1,CXCR4,CXXC5,KLF3
CD8_bin9	368	Hoxb4	493.8	Literature ChIP-seq,129;ARCHS4 Coexpression,818;Enrichr Queries,865;GTEx Coexpression,163	BST2,MSH6,SELL,ACTN1,PIM1,SLC39A6,CXCR4,GBP2,WDR12,CCDC102A,PDLIM4,SRM
CD8_bin9	370	Nfix	496.3	ARCHS4 Coexpression,322;Enrichr Queries,541;GTEx Coexpression,626	THRA,ACTN1,CRTAM,PPM1H,RORA,THY1,CXXC5
CD8_bin9	371	Foxf1	497.3	ARCHS4 Coexpression,325;Enrichr Queries,576;GTEx Coexpression,591	RGCC,ACTN1,CXCR4,THY1,GBP2,PDLIM4
CD8_bin9	376	Sgsm2	499.5	ARCHS4 Coexpression,343;GTEx Coexpression,656	KCNH3,THRA,USP11
CD8_bin9	377	Xbp1	499.8	ARCHS4 Coexpression,510;Enrichr Queries,253;ReMap ChIP-seq,58;GTEx Coexpression,1178	JUND,GCH1,STAT1,ACTN1,TSC22D3,CXCR4,ARMC7,EMP3,SLA2,GIMAP7,LYST,ICAM1,BST2,SELL,PIM1,SLC39A6,TAGLN2,THEM6,S1PR4
CD8_bin9	378	Meis3	501.0	ARCHS4 Coexpression,661;Enrichr Queries,636;GTEx Coexpression,206	PRRT1,KCNH3,CXCR4,THY1,EMP3,CXXC5
CD8_bin9	386	Dbp	505.0	ARCHS4 Coexpression,983;Enrichr Queries,212;GTEx Coexpression,320	PRRT1,TMEM120B,JUND,RGCC,THRA,STAT1,TSC22D3,IRF7,GBP2,PAFAH1B3,ICAM1
CD8_bin9	387	Trps1	506.0	ARCHS4 Coexpression,214;Enrichr Queries,1082;GTEx Coexpression,222	MYB,SLC39A6,CXCR4,RORA,TDRD5,PDLIM4,PTPN14
CD8_bin9	397	Sp4	517.0	ARCHS4 Coexpression,771;ENCODE ChIP-seq,113;Enrichr Queries,246;ReMap ChIP-seq,169;GTEx Coexpression,1286	PRRT1,JUND,THRA,STAT1,ACTN1,CXCR4,RORA,EMP3,CXXC5,IKZF2,KLF3,BST2,MSH6,FAM189B,MYB,PIM1,LAP3
CD8_bin9	398	Zeb1	518.6	ARCHS4 Coexpression,1171;ENCODE ChIP-seq,25;Enrichr Queries,584;ReMap ChIP-seq,114;GTEx Coexpression,699	JUND,STAT1,TIPARP,ACTN1,SNAI3,CXCR4,ARMC7,RORA,N4BP2L1,EMP3,CXXC5,ICAM1,CYTH4,CD7,BMF,TAGLN2,PAFAH1B3,PPARGC1B,SLC16A5
CD8_bin9	401	Zeb2	523.0	ARCHS4 Coexpression,509;Enrichr Queries,763;ReMap ChIP-seq,16;GTEx Coexpression,804	PRRT1,JUND,EDEM1,ABCC5,HPCAL1,CXCR4,ARMC7,RORA,EMP3,CXXC5,LYST,ICAM1,SLC25A37,CYTH4,CTSL,CD7,PIM1,TAGLN2,BMF,RAB11FIP4,SLC16A5
CD8_bin9	402	Ddit3	523.0	ARCHS4 Coexpression,1455;Enrichr Queries,95;GTEx Coexpression,19	JUND,GCH1,TIPARP,STAT1,TSC22D3,NKG7,CXCR4,SLA2,IFIT1,ICAM1,SLC25A37,CD7,IRF7,GBP2
CD8_bin9	403	Atf5	524.3	ARCHS4 Coexpression,305;Enrichr Queries,71;GTEx Coexpression,1197	JUND,STAT1,ACTN1,TSC22D3,EDEM1,CXCR4,DTX1,EMP3,ICAM1,BST2,IRF7,TAGLN2,GBP2
CD8_bin9	404	Cux1	525.3	Literature ChIP-seq,30;ARCHS4 Coexpression,1107;ENCODE ChIP-seq,18;Enrichr Queries,644;ReMap ChIP-seq,74;GTEx Coexpression,1279	RTP4,SELPLG,PPM1H,CXCR4,RORA,TAPBPL,LSP1,CXXC5,IKZF2,LYST,ICAM1,CD79B,CYTH4,ALS2CL,TBXA2R,PIM1,SLC39A6,BMF,THEM6,TSPAN3,PDLIM4,SLC16A5,PDK1,JUND,ARPP21,STAT1,TIPARP,SNAI3,ACTN1,ABCC5,TSC22D3,NKG7,ARMC7,DNTT,EMP3,RUNX3,MSH6,SELL,OAS3,CD7,IRF7,LY6D,AQP11,TAGLN2,PAFAH1B3
CD8_bin9	416	Hnf4a	530.0	Literature ChIP-seq,87;ARCHS4 Coexpression,1145;ENCODE ChIP-seq,49;Enrichr Queries,591;ReMap ChIP-seq,90;GTEx Coexpression,1218	B4GALT1,RORC,PPM1H,N4BP2L1,RORA,HSD17B11,CXXC5,SLA2,USP18,LIPA,ICAM1,MYB,PIM1,SLC39A6,BMF,TSPAN3,RAB11FIP4,PPARGC1B,TAPT1,SLC16A5,TMEM120B,JUND,STAT1,TIPARP,ACTN2,SNAI3,EDEM1,ACTN1,ABCC5,HPCAL1,NKG7,ARMC7,DNTT,WDR12,PARP14,RUNX3,PTPN14,KLF3,SLC25A37,CD7,AQP11
CD8_bin9	418	Pcgf2	530.0	ARCHS4 Coexpression,864;ReMap ChIP-seq,196	FAM189B,ARPP21,GCH1,CD8A,SPO11,CXCR4,TRDC,CCDC102A
CD8_bin9	423	Hoxa2	531.5	Literature ChIP-seq,162;ARCHS4 Coexpression,739;Enrichr Queries,1016;GTEx Coexpression,209	ACTN1,CXCR4,RORA,TSPAN3,CCDC102A,PDLIM4
CD8_bin9	429	Grhl2	536.0	Literature ChIP-seq,91;ARCHS4 Coexpression,858;Enrichr Queries,1310;ReMap ChIP-seq,141;GTEx Coexpression,280	B4GALT1,ACTN1,ARMC7,THY1,CXXC5,KLF3,PTPN14,CCDC102A,ICAM1,FAM189B,ALS2CL,CD8A,OAS3,CD7,MYB,LY6D,SLC39A6,EPSTI1,TAGLN2,BMF
CD8_bin9	430	Atf1	536.2	ARCHS4 Coexpression,765;ENCODE ChIP-seq,105;Enrichr Queries,362;ReMap ChIP-seq,157;GTEx Coexpression,1292	PRRT1,JUND,SELPLG,THRA,STAT1,TIPARP,TSC22D3,ACTN1,CXCR4,CXXC5,ICAM1,MSH6,SLC25A37,TBXA2R,CD7,PIM1,GBP2,TAPT1,SLC16A5
CD8_bin9	433	Ctcf	538.3	Literature ChIP-seq,111;ARCHS4 Coexpression,942;ENCODE ChIP-seq,16;Enrichr Queries,847;ReMap ChIP-seq,206;GTEx Coexpression,1108	JUND,THRA,STAT1,ACTN2,ABCC5,PPM1H,TDRP,CXCR4,RORA,EMP3,CXXC5,USP18,BST2,MSH6,SLC25A37,RGCC,ARL5C,SELL,TAGLN2,THEM6,LAP3,PAFAH1B3
CD8_bin9	439	Nfatc3	542.3	ARCHS4 Coexpression,32;Enrichr Queries,258;GTEx Coexpression,1337	SELPLG,TIPARP,STAT1,EDEM1,TSC22D3,CXCR4,NKG7,RORA,LSP1,MSH6,GPRIN3,RNF213,CD8A,CD7,PIM1,S1PR4
CD8_bin9	440	Egr4	544.3	ARCHS4 Coexpression,911;Enrichr Queries,155;GTEx Coexpression,567	PRRT1,KCNH3,JUND,RGCC,GCH1,TIPARP,TSC22D3,PPM1H,IRF7,CXCR4,ICAM1
CD8_bin9	445	Creb3l4	547.3	ARCHS4 Coexpression,508;Enrichr Queries,434;GTEx Coexpression,700	TSC22D3,MYB,SLC39A6,IRF7,CXCR4,BMF,TDRD5
CD8_bin9	449	Hmgn3	549.0	ARCHS4 Coexpression,1240;ENCODE ChIP-seq,114;ReMap ChIP-seq,102;GTEx Coexpression,740	SNAI3,CXXC5,WDR12,LYST,KLF3,ICAM1,BST2,FAM189B,CYTH4,TBXA2R,CD7,MYB,IRF7,TAGLN2,PAFAH1B3
CD8_bin9	456	Foxp1	554.8	Literature ChIP-seq,135;ARCHS4 Coexpression,1364;Enrichr Queries,867;ReMap ChIP-seq,113;GTEx Coexpression,295	JUND,STAT1,ACTN1,EDEM1,HPCAL1,RORA,EMP3,IKZF2,CXXC5,WDR78,CCDC102A,KLF3,USP18,PTPN14,SRM,FAM189B,MYB,SLC39A6,PIM1,BMF,LAP3,PDLIM4,PDK1
CD8_bin9	463	Gli1	559.3	Literature ChIP-seq,160;ARCHS4 Coexpression,862;Enrichr Queries,390;GTEx Coexpression,825	TSC22D3,MYB,CXCR4,DTX1,BMF,THY1,ICAM1
CD8_bin9	466	Elk3	560.8	Literature ChIP-seq,76;ARCHS4 Coexpression,278;Enrichr Queries,312;GTEx Coexpression,1577	STAT1,ACTN1,HPCAL1,CXCR4,DNTT,EMP3,TAPBPL,CCDC102A,ICAM1,SRM,FAM189B,SLC25A37,TMIE,TBXA2R,PIM1,TAGLN2,PDLIM4,SLC16A5
CD8_bin9	483	Zkscan1	570.6	ARCHS4 Coexpression,274;ENCODE ChIP-seq,48;Enrichr Queries,1148;ReMap ChIP-seq,117;GTEx Coexpression,1266	RTP4,JUND,SELPLG,SNAI3,TSC22D3,HPCAL1,NKG7,ARMC7,RORA,LSP1,EMP3,CXXC5,ICAM1,SRM,TBXA2R,CD7,BMF,TAGLN2,PAFAH1B3,SLC16A5,PDK1
CD8_bin9	485	Ovol2	571.5	ARCHS4 Coexpression,831;Enrichr Queries,539;ReMap ChIP-seq,295;GTEx Coexpression,621	ALS2CL,ABCC5,MYB,PPM1H,CXCR4,RORA,KLF3
CD8_bin9	493	Smad4	575.4	Literature ChIP-seq,18;ARCHS4 Coexpression,1029;Enrichr Queries,674;ReMap ChIP-seq,52;GTEx Coexpression,1104	KCNH3,JUND,TIPARP,STAT1,ACTN1,PPM1H,NKG7,CXCR4,ARMC7,DNTT,CXXC5,RUNX3,KLF3,BST2,MSH6,RNF213,FAM169B,CD8A,MYB,PIM1,EPSTI1,TAGLN2,RAB11FIP4,SLC16A5
CD8_bin9	499	Bbx	579.0	ARCHS4 Coexpression,585;Enrichr Queries,769;GTEx Coexpression,383	SPO11,STAT1,RORA,TDRD5,PARP14,SRM
CD8_bin9	502	Sox13	580.0	ARCHS4 Coexpression,1095;Enrichr Queries,612;ReMap ChIP-seq,139;GTEx Coexpression,474	JUND,B4GALT1,TSC22D3,ACTN1,NKG7,CXCR4,ARMC7,PTPN14,CD7,PIM1,BMF,TAGLN2,PAFAH1B3,SLC16A5
CD8_bin9	507	Klf8	583.3	ARCHS4 Coexpression,1376;Enrichr Queries,216;GTEx Coexpression,158	ALS2CL,TIPARP,STAT1,TSC22D3,LY6D,CXCR4,RORA,IKZF2,KLF3,ICAM1
CD8_bin9	511	Ltf	586.0	ARCHS4 Coexpression,1167;GTEx Coexpression,5	CD8A,CD7,NKG7,CXCR4,DNTT,LSP1,SLA2,RUNX3
CD8_bin9	512	E2f1	586.2	Literature ChIP-seq,78;ARCHS4 Coexpression,928;ENCODE ChIP-seq,95;Enrichr Queries,908;ReMap ChIP-seq,255;GTEx Coexpression,1253	B4GALT1,THRA,USP11,CHRNA9,CXCR4,TAPBPL,CXXC5,USP18,SRM,ICAM1,ARL5C,CTSL,MYB,PIM1,BMF,THEM6,TSPAN3,PPARGC1B,SLC16A5,PDK1,JUND,STAT1,ACTN2,TIPARP,ACTN1,SNAI3,HPCAL1,PTPN14,KLF3,MSH6,BST2,TMIE,LAP3,PAFAH1B3
CD8_bin9	516	Tcf12	588.2	ARCHS4 Coexpression,730;ENCODE ChIP-seq,53;Enrichr Queries,480;ReMap ChIP-seq,75;GTEx Coexpression,1603	TMEM120B,JUND,STAT1,SNAI3,ACTN1,KCNA2,ARMC7,RORA,EMP3,CXXC5,KLF3,USP18,ICAM1,CD79B,CD7,MYB,PIM1,EPSTI1,IRF7,BMF,TAGLN2,TSPAN3,PAFAH1B3,SLC16A5
CD8_bin9	519	Thra	590.3	Literature ChIP-seq,155;ARCHS4 Coexpression,311;Enrichr Queries,395;GTEx Coexpression,1500	KCNH3,JUND,STAT1,TSC22D3,KCNA2,RORA,CXXC5
CD8_bin9	537	Sox12	600.7	ARCHS4 Coexpression,783;Enrichr Queries,654;GTEx Coexpression,365	PRRT1,FAM189B,JUND,ACTN1,TDRP,BMF,CXXC5
CD8_bin9	540	Mkx	601.7	ARCHS4 Coexpression,219;Enrichr Queries,1386;GTEx Coexpression,200	TBXA2R,ACTN1,THY1,CCDC102A,PTPN14
CD8_bin9	543	Ahdc1	602.7	ARCHS4 Coexpression,639;Enrichr Queries,852;GTEx Coexpression,317	ALS2CL,JUND,THRA,ACTN1,LY6D,RORA,CXXC5
CD8_bin9	550	Foxk1	610.0	ARCHS4 Coexpression,1008;Enrichr Queries,495;ReMap ChIP-seq,290;GTEx Coexpression,647	FAM189B,JUND,ACTN1,BMF,RORA,TAPBPL,PTPN14,KLF3
CD8_bin9	554	Mybl2	610.8	Literature ChIP-seq,134;ARCHS4 Coexpression,977;ENCODE ChIP-seq,115;Enrichr Queries,1155;ReMap ChIP-seq,273;GTEx Coexpression,1011	TIPARP,EDEM1,CHRNA9,EMP3,HSD17B11,WDR12,KLF3,USP18,SRM,MSH6,ARL5C,MYB,PIM1,LAP3,S1PR4
CD8_bin9	568	Sall2	619.3	ARCHS4 Coexpression,789;Enrichr Queries,792;GTEx Coexpression,277	PRRT1,MSH6,KCNA2,MYB,PPM1H,CXCR4,CXXC5
CD8_bin9	570	Nme2	619.7	ARCHS4 Coexpression,962;ReMap ChIP-seq,133;GTEx Coexpression,764	CD79B,RNF213,TIPARP,EDEM1,MYB,RORC,HPCAL1,BMF,TRDC,SRM
CD8_bin9	597	Scmh1	636.5	ARCHS4 Coexpression,875;GTEx Coexpression,398	ACTN2,ACTN1,CCDC102A
CD8_bin9	616	Tet1	646.0	Literature ChIP-seq,26;ARCHS4 Coexpression,432;GTEx Coexpression,1480	ACTN2,STAT1,PPM1H,THY1,CXXC5,WDR12,USP18,PTPN14,KLF3,ICAM1,MSH6,FAM189B,TMIE,ALS2CL,TBXA2R,TAGLN2,BMF,PDLIM4,PPARGC1B
CD8_bin9	622	Mzf1	649.3	ARCHS4 Coexpression,1417;Enrichr Queries,153;GTEx Coexpression,378	TMEM120B,JUND,THRA,STAT1,TSC22D3,MYB,IRF7,TDRP,RORA,BMF
CD8_bin9	625	Drap1	651.0	ARCHS4 Coexpression,170;Enrichr Queries,410;GTEx Coexpression,1373	JUND,STAT1,ACTN1,HPCAL1,TAGLN2,EMP3
CD8_bin9	633	Tead3	656.7	ARCHS4 Coexpression,671;Enrichr Queries,1047;GTEx Coexpression,252	ACTN1,CCDC102A,PDLIM4,PTPN14
CD8_bin9	654	Nr1d1	669.0	ARCHS4 Coexpression,631;Enrichr Queries,294;GTEx Coexpression,1082	JUND,THRA,TSC22D3,IRF7,RORA,ICAM1
CD8_bin9	665	Zfhx3	674.3	ARCHS4 Coexpression,945;Enrichr Queries,851;GTEx Coexpression,227	TBXA2R,ACTN1,RORA,CCDC102A,PAFAH1B3,KLF3,PTPN14
CD8_bin9	673	Pbx1	678.8	Literature ChIP-seq,108;ARCHS4 Coexpression,879;Enrichr Queries,1262;GTEx Coexpression,466	ACTN1,TSC22D3,RORA,EMP3,IKZF2,TDRD5,CCDC102A,GIMAP7,LYST,SRM,RGCC,CD8A,BMF,TSPAN3
CD8_bin9	678	Nr2f6	684.3	ARCHS4 Coexpression,931;Enrichr Queries,595;ReMap ChIP-seq,134;GTEx Coexpression,1077	JUND,ACTN1,NKG7,ARMC7,CXXC5,ICAM1,SRM,CD7,PIM1,BMF,TAGLN2,THEM6,SLC16A5
CD8_bin9	685	Zmat1	687.3	ARCHS4 Coexpression,807;Enrichr Queries,341;GTEx Coexpression,914	TSC22D3,ACTN1,TDRP,CXCR4,RORA,IFIT1,IKZF2,GBP2
CD8_bin9	688	Scx	688.0	ARCHS4 Coexpression,688	JUND
CD8_bin9	691	Patz1	689.7	ARCHS4 Coexpression,1128;Enrichr Queries,225;GTEx Coexpression,716	MSH6,JUND,THRA,STAT1,MYB,TDRP,CXXC5,KLF3
CD8_bin9	705	Setdb1	699.7	Literature ChIP-seq,74;ARCHS4 Coexpression,1267;ENCODE ChIP-seq,97;Enrichr Queries,1104;ReMap ChIP-seq,246;GTEx Coexpression,1410	THRA,STAT1,TIPARP,SPO11,SNAI3,ACTN1,EDEM1,PPM1H,WDR12,PARP14,LIPA,PTPN14,ICAM1,SRM,MSH6,ARL5C,CD8A,CD7,SLC39A6,THEM6,LAP3,S1PR4,PDK1
CD8_bin9	706	Setbp1	700.3	ARCHS4 Coexpression,533;Enrichr Queries,1138;GTEx Coexpression,430	ACTN1,USP11,CXCR4,RORA,TAGLN2,CCDC102A
CD8_bin9	707	Klf7	700.7	ARCHS4 Coexpression,1141;Enrichr Queries,170;GTEx Coexpression,791	ACTN1,TSC22D3,CXCR4,RORA,TAGLN2,GBP2,LYST,KLF3,ICAM1
CD8_bin9	710	Foxn2	704.0	ARCHS4 Coexpression,374;Enrichr Queries,701;GTEx Coexpression,1037	TIPARP,STAT1,EDEM1,RORA,LYST,KLF3
CD8_bin9	712	Skor1	705.5	ARCHS4 Coexpression,1243;GTEx Coexpression,168	TMEM120B,CRTAM,HPCAL1,PPM1H
CD8_bin9	715	Sall3	706.3	ARCHS4 Coexpression,672;Enrichr Queries,1019;GTEx Coexpression,428	THRA,CXCR4,RORA,TAGLN2,RAB11FIP4
CD8_bin9	719	Pknox1	707.8	ARCHS4 Coexpression,1268;Enrichr Queries,338;ReMap ChIP-seq,98;GTEx Coexpression,1127	PRRT1,JUND,SELPLG,STAT1,ACTN1,TDRP,NKG7,RORA,EMP3,CXXC5,KLF3,ICAM1,BST2,TBXA2R,MYB,PIM1
CD8_bin9	723	Zbtb4	709.7	ARCHS4 Coexpression,633;Enrichr Queries,309;GTEx Coexpression,1187	JUND,THRA,TSC22D3,RORA,CXXC5,GBP2
CD8_bin9	724	Skil	710.0	ARCHS4 Coexpression,1557;Enrichr Queries,173;GTEx Coexpression,400	B4GALT1,JUND,TIPARP,STAT1,ACTN1,TSC22D3,CXCR4,GBP2,PAFAH1B3,ICAM1
CD8_bin9	726	Mxd4	710.7	ARCHS4 Coexpression,1551;Enrichr Queries,323;GTEx Coexpression,258	TMEM120B,JUND,TSC22D3,CRTAM,HPCAL1,CXCR4,BMF,CXXC5,GBP2
CD8_bin9	731	Arid3b	713.0	ARCHS4 Coexpression,909;GTEx Coexpression,517	MSH6,LSP1,RUNX3
CD8_bin9	738	Thap1	717.6	ARCHS4 Coexpression,1225;ENCODE ChIP-seq,106;Enrichr Queries,808;ReMap ChIP-seq,177;GTEx Coexpression,1272	JUND,STAT1,SNAI3,ACTN1,ABCC5,CXCR4,WDR78,ICAM1,FAM189B,TBXA2R,CD7,S1PR4,TAPT1
CD8_bin9	744	Creb3l2	721.0	ARCHS4 Coexpression,381;Enrichr Queries,1065;GTEx Coexpression,717	B4GALT1,ACTN1,CCDC102A,PTPN14
CD8_bin9	749	Rora	724.3	ARCHS4 Coexpression,77;Enrichr Queries,1070;GTEx Coexpression,1026	GPRIN3,RGCC,TSC22D3,CD7,CXCR4,KLF3
CD8_bin9	753	Ikzf4	725.0	ARCHS4 Coexpression,1242;Enrichr Queries,325;GTEx Coexpression,608	THRA,TSC22D3,TAGLN2,RORA,IKZF2,CXXC5,TAPT1,PPARGC1B
CD8_bin9	754	Kmt2a	726.0	ARCHS4 Coexpression,1212;ReMap ChIP-seq,109;GTEx Coexpression,857	ARPP21,TIPARP,EDEM1,CRTAM,MYB,PPM1H,N4BP2L1,LAP3,LIPA,TAPT1,SRM
CD8_bin9	756	Zhx1	727.0	ARCHS4 Coexpression,469;Enrichr Queries,880;ReMap ChIP-seq,145;GTEx Coexpression,1414	PRRT1,JUND,STAT1,ARMC7,RORA,LSP1,LYST,ICAM1,FAM189B,CYTH4,TBXA2R,TAGLN2,THEM6,SLC16A5
CD8_bin9	777	Ar	738.0	Literature ChIP-seq,61;ARCHS4 Coexpression,1560;Enrichr Queries,376;ReMap ChIP-seq,188;GTEx Coexpression,1505	RTP4,B4GALT1,PPM1H,RORC,CXCR4,DTX1,RORA,IFIT1,IKZF2,RNF213,MYB,EPSTI1,BMF,SLC16A5,TIPARP,STAT1,ACTN2,ABCC5,TSC22D3,EDEM1,CRTAM,HPCAL1,ARMC7,PARP14,PTPN14,RUNX3,FAM169B,CD7
CD8_bin9	778	Foxn3	738.0	ARCHS4 Coexpression,885;Enrichr Queries,646;GTEx Coexpression,683	ACTN2,ACTN1,TSC22D3,RORA,PTPN14,KLF3
CD8_bin9	784	Tbx19	741.0	ARCHS4 Coexpression,728;Enrichr Queries,69;GTEx Coexpression,1426	CYTH4,SELL,STAT1,TSC22D3,MYB,IRF7,CXCR4,RORA,BMF,IFIT1,GBP2,RUNX3
CD8_bin9	791	Tcf4	744.2	Literature ChIP-seq,93;ARCHS4 Coexpression,1349;Enrichr Queries,598;ReMap ChIP-seq,236;GTEx Coexpression,1445	THRA,PPM1H,CXCR4,RORA,TAPBPL,IKZF2,SLA2,HSD17B11,GIMAP7,LYST,SRM,MYB,PIM1,EPSTI1,BMF,PDLIM4,RAB11FIP4,GCH1,STAT1,ACTN1,HPCAL1,RUNX3,PTPN14,BST2,SLC25A37,FAM169B,AQP11,TAGLN2
CD8_bin9	794	Mga	746.0	ARCHS4 Coexpression,364;Enrichr Queries,1091;GTEx Coexpression,783	MSH6,RNF213,TAGLN2,LYST
CD8_bin9	796	Tfdp2	747.0	ARCHS4 Coexpression,245;Enrichr Queries,424;GTEx Coexpression,1572	STAT1,TSC22D3,ACTN1,MYB,CXCR4,RORA,BMF,TAGLN2
CD8_bin9	797	Hoxb3	747.3	ARCHS4 Coexpression,1180;Enrichr Queries,748;GTEx Coexpression,314	ACTN1,CXCR4,RORA,GBP2,CCDC102A,PDLIM4
CD8_bin9	798	Mafg	748.3	ARCHS4 Coexpression,994;Enrichr Queries,418;ReMap ChIP-seq,105;GTEx Coexpression,1476	PRRT1,B4GALT1,SELPLG,JUND,STAT1,ACTN1,TSC22D3,LYST,KLF3,ICAM1,SLC25A37,CTSL,SLC39A6,PIM1,PPARGC1B,SLC16A5
CD8_bin9	802	Prdm16	751.0	Literature ChIP-seq,109;ARCHS4 Coexpression,1234;Enrichr Queries,1255;GTEx Coexpression,406	TBXA2R,MYB,RORA,CCDC102A
CD8_bin9	806	Thyn1	753.5	ARCHS4 Coexpression,1211;GTEx Coexpression,296	PRRT1,THRA,USP11
CD8_bin9	812	Hivep3	759.3	ARCHS4 Coexpression,463;Enrichr Queries,458;GTEx Coexpression,1357	ACTN1,RORA,GBP2,RUNX3,ICAM1
CD8_bin9	818	Pknox2	760.7	ARCHS4 Coexpression,947;Enrichr Queries,1241;GTEx Coexpression,94	PRRT1,KCNH3,USP11,KCNA2,RORA,PTPN14
CD8_bin9	834	Kdm2b	773.0	ARCHS4 Coexpression,512;GTEx Coexpression,1034	MSH6,BMF,IKZF2
[truncated: 76 more rows]

[truncated: 5 more sheets: CD8_bin10, CD8_bin11, CD8_bin12, CD8_bin13, CD8_bin14]
