# Supplementary material for: Single-cell multiomic analysis of thymocyte development reveals drivers of CD4+ T cell and CD8+ T cell lineage commitment
Source: Nat Immunol. 2023 Aug 14;24(9):1579–90. doi: 10.1038/s41590-023-01584-0 (PMC10457207; doi:10.1038/s41590-023-01584-0)
Supplement: Supplementary file 14 — ChEA3 test results for the CD4+ T cell lineage by gene cluster. [file 41590_2023_1584_MOESM14_ESM.xlsx]

## Sheet: CD4_cluster0
Query Name	Rank	TF	Score	Library	Overlapping_Genes
CD4_cluster0	8	Bcl11b	81.75	Literature ChIP-seq,41;ARCHS4 Coexpression,96;Enrichr Queries,64;GTEx Coexpression,126	EPHB6,KLC3,BCL11B,SATB1,CD8A,TCF7,NAV2,SOX4
CD4_cluster0	11	Eomes	98.2	Literature ChIP-seq,113;ARCHS4 Coexpression,233;Enrichr Queries,60;ReMap ChIP-seq,51;GTEx Coexpression,34	BCL11B,TSC22D1,SATB1,ST8SIA1,TCF7,TUBB2B,HIST3H2A,CD8A,CAPN3,KCNMB4,SLC25A23,SOX4,SLC16A5
CD4_cluster0	12	Pou3f1	111.0	Literature ChIP-seq,40;ARCHS4 Coexpression,115;Enrichr Queries,258;GTEx Coexpression,31	EPHB6,CPT1A,BCL11B,NAV2,COX6A2,PVR,KLC3,TUBB2B,SMO,STMN1,KCNMB4,SLC25A23,SOX4,MCU
CD4_cluster0	13	Meis3	113.0	ARCHS4 Coexpression,85;Enrichr Queries,201;GTEx Coexpression,53	TUBB2B,TUBB2A,NAV2,RAB6B,SOX4,PTMS
CD4_cluster0	14	Pcgf2	119.5	ARCHS4 Coexpression,211;ReMap ChIP-seq,28	TUBB2B,BCL11B,SMO,SATB1,CD8A,KCNMB4,PTMS
CD4_cluster0	16	Mef2c	122.4	ARCHS4 Coexpression,332;ENCODE ChIP-seq,35;Enrichr Queries,110;ReMap ChIP-seq,59;GTEx Coexpression,76	DUSP10,TSC22D1,SATB1,TCF7,STMN1,CAPN3,SSBP2,SLC25A23,COX6A2,RAB6B,SOX4
CD4_cluster0	17	Tsc22d1	122.7	ARCHS4 Coexpression,40;Enrichr Queries,16;GTEx Coexpression,312	LDHB,TUBB2B,H1F0,TUBB2A,CD81,STMN1,SSBP2,RAB6B,SOX4
CD4_cluster0	18	Sox12	124.7	ARCHS4 Coexpression,195;Enrichr Queries,1;GTEx Coexpression,178	H1F0,TUBB2B,TUBB2A,TSC22D1,SMO,ST8SIA1,SATB1,STMN1,NAV2,SLC25A23,SOX4,PTMS
CD4_cluster0	21	Tcf12	134.0	ARCHS4 Coexpression,178;ENCODE ChIP-seq,10;Enrichr Queries,88;ReMap ChIP-seq,223;GTEx Coexpression,171	LDHB,H1F0,TUBB2B,TSC22D1,SATB1,STMN1,GNB4,NAV2,SSBP2,SOX4,SLC16A5
CD4_cluster0	23	Rora	149.3	ARCHS4 Coexpression,159;Enrichr Queries,158;GTEx Coexpression,131	EPHB6,ENDOU,KLC3,BCL11B,SATB1,TCF7,NAV2,SOX4
CD4_cluster0	27	Scml4	154.3	ARCHS4 Coexpression,336;Enrichr Queries,103;GTEx Coexpression,24	BCL11B,CD8A,SATB1,ST8SIA1,TCF7,RASGRP4
CD4_cluster0	29	Nfia	157.7	ARCHS4 Coexpression,43;Enrichr Queries,336;GTEx Coexpression,94	TSC22D1,BCL11B,ST8SIA1,STMN1,NAV2,SSBP2,SOX4,PTMS
CD4_cluster0	34	Nfatc2	162.7	ARCHS4 Coexpression,357;Enrichr Queries,18;GTEx Coexpression,113	DUSP10,BCL11B,CD8A,SATB1,TCF7,NAV2,SOX4
CD4_cluster0	35	Thra	163.5	Literature ChIP-seq,154;ARCHS4 Coexpression,241;Enrichr Queries,45;GTEx Coexpression,214	TUBB2A,TSC22D1,CD81,NAV2,SLC25A23,RAB6B,SOX4
CD4_cluster0	36	Pbx1	165.5	Literature ChIP-seq,95;ARCHS4 Coexpression,213;Enrichr Queries,39;GTEx Coexpression,315	TSC22D1,SATB1,ST8SIA1,F13A1,NAV2,PTMS,TUBB2B,DUSP10,CD8A,STMN1,CAPN3,SSBP2,SOX4
CD4_cluster0	37	Lef1	165.8	ARCHS4 Coexpression,186;Enrichr Queries,112;ReMap ChIP-seq,39;GTEx Coexpression,326	DUSP10,TUBB2A,BCL11B,SATB1,TCF7,SOX4
CD4_cluster0	38	Nacc2	168.5	ARCHS4 Coexpression,293;GTEx Coexpression,44	TUBB2B,SLC25A23,RAB6B
CD4_cluster0	39	Sall3	168.7	ARCHS4 Coexpression,312;Enrichr Queries,124;GTEx Coexpression,70	LDHB,TUBB2B,BCL11B,NAV2,SLC25A23,SOX4
CD4_cluster0	41	Jun	186.0	Literature ChIP-seq,65;ARCHS4 Coexpression,561;ENCODE ChIP-seq,13;Enrichr Queries,145;ReMap ChIP-seq,101;GTEx Coexpression,231	LDHB,TUBB2B,CPT1A,DUSP10,TUBB2A,TSC22D1,SATB1,TCF7,PVR,SOX4,SLC16A5
CD4_cluster0	45	Foxp3	196.8	Literature ChIP-seq,73;ARCHS4 Coexpression,315;Enrichr Queries,239;GTEx Coexpression,160	BCL11B,SATB1,CD8A,TCF7,RASGRP4
CD4_cluster0	46	Sox5	197.7	ARCHS4 Coexpression,44;Enrichr Queries,376;GTEx Coexpression,173	BCL11B,SATB1,ST8SIA1,STMN1,NAV2,SSBP2,SOX4,BRDT
CD4_cluster0	48	Kdm5b	199.6	Literature ChIP-seq,132;ARCHS4 Coexpression,118;ENCODE ChIP-seq,74;ReMap ChIP-seq,249;GTEx Coexpression,425	TSC22D1,BCL11B,CD81,REV1,NAV2,LDHB,H1F0,TUBB2B,TUBB2A,STMN1,SOX4,MCU,BRDT
CD4_cluster0	54	Tbx21	210.5	ARCHS4 Coexpression,183;Enrichr Queries,483;ReMap ChIP-seq,29;GTEx Coexpression,147	DUSP10,BCL11B,CD8A,TCF7,RASGRP4,PTMS
CD4_cluster0	55	Tshz1	211.3	ARCHS4 Coexpression,562;Enrichr Queries,57;GTEx Coexpression,15	BCL11B,TSC22D1,ST8SIA1,SATB1,NAV2,SSBP2,RAB6B,SOX4,PTMS
CD4_cluster0	57	Gata3	213.7	Literature ChIP-seq,14;ARCHS4 Coexpression,817;ENCODE ChIP-seq,93;Enrichr Queries,312;ReMap ChIP-seq,16;GTEx Coexpression,30	EPHB6,CPT1A,BCL11B,SATB1,RASGRP4,ART4,PTMS,KLC3,DUSP10,CD8A,GNB4,HIST3H2BA,SLC25A23,SOX4,SLC16A5
CD4_cluster0	66	Sall2	232.3	ARCHS4 Coexpression,197;Enrichr Queries,49;GTEx Coexpression,451	LDHB,TUBB2B,TUBB2A,SMO,ST8SIA1,NAV2,RAB6B,SOX4
CD4_cluster0	67	Dbp	232.3	ARCHS4 Coexpression,237;Enrichr Queries,319;GTEx Coexpression,141	EPHB6,H1F0,HIST3H2A,BCL11B,TSC22D1,ST8SIA1,HIST3H2BA,SOX4
CD4_cluster0	68	Bach2	232.5	ARCHS4 Coexpression,208;Enrichr Queries,44;ReMap ChIP-seq,133;GTEx Coexpression,545	HIST3H2A,DUSP10,BCL11B,SATB1,TCF7,CAPN3,F13A1,NAV2,SOX4
CD4_cluster0	70	Zbtb4	233.3	ARCHS4 Coexpression,150;Enrichr Queries,63;GTEx Coexpression,487	MFSD6,TSC22D1,SATB1,CD81,NAV2,SSBP2,SLC25A23,RAB6B,SOX4
CD4_cluster0	72	Setbp1	238.7	ARCHS4 Coexpression,19;Enrichr Queries,428;GTEx Coexpression,269	TUBB2B,TUBB2A,SATB1,ST8SIA1,STMN1,NAV2,SSBP2,SOX4
CD4_cluster0	73	Pou4f1	240.3	ARCHS4 Coexpression,104;Enrichr Queries,272;GTEx Coexpression,345	TUBB2B,BCL11B,SATB1,STMN1,CAPN3,SOX4,PTMS
CD4_cluster0	74	Nfe2l2	243.6	Literature ChIP-seq,135;ARCHS4 Coexpression,209;Enrichr Queries,323;ReMap ChIP-seq,104;GTEx Coexpression,447	ENDOU,TUBB2B,CPT1A,TUBB2A,TSC22D1,SATB1,STMN1,SOX4,PTMS,SLC16A5
CD4_cluster0	75	Cux1	244.5	Literature ChIP-seq,108;ARCHS4 Coexpression,417;ENCODE ChIP-seq,90;Enrichr Queries,80;ReMap ChIP-seq,146;GTEx Coexpression,626	CPT1A,TSC22D1,SATB1,F13A1,NAV2,RASGRP4,PTMS,LDHB,H1F0,DUSP10,SMO,SSBP2,RAB6B,SOX4,SLC16A5
CD4_cluster0	76	Trps1	246.0	ARCHS4 Coexpression,291;Enrichr Queries,372;GTEx Coexpression,75	ENDOU,H1F0,CPT1A,SATB1,GNB4,NAV2,SOX4
CD4_cluster0	79	Hlf	249.3	ARCHS4 Coexpression,173;Enrichr Queries,574;GTEx Coexpression,1	MFSD6,ST8SIA1,SATB1,CHDH,NAV2,SLC25A23,SSBP2,RAB6B,PTMS
CD4_cluster0	81	Tcf7	254.6	Literature ChIP-seq,42;ARCHS4 Coexpression,618;Enrichr Queries,91;ReMap ChIP-seq,3;GTEx Coexpression,519	BCL11B,SATB1,TCF7,REV1,NAV2,PVR,RASGRP4,PTMS,DUSP10,HIST3H2A,TUBB2A,CD8A,STMN1,SSBP2,SOX4
CD4_cluster0	84	Mbd4	259.2	ARCHS4 Coexpression,337;ENCODE ChIP-seq,114;Enrichr Queries,398;ReMap ChIP-seq,122;GTEx Coexpression,325	LDHB,TUBB2A,CHDH,SLC25A23,RASGRP4,SOX4,SLC16A5,PTMS
CD4_cluster0	85	Ltf	262.5	ARCHS4 Coexpression,447;GTEx Coexpression,78	H1F0,CD8A,TCF7,RASGRP4
CD4_cluster0	87	Tcf7l1	266.3	ARCHS4 Coexpression,458;Enrichr Queries,157;GTEx Coexpression,184	LDHB,TUBB2B,TUBB2A,SMO,CD81,NAV2,SOX4
CD4_cluster0	93	Sp4	274.4	ARCHS4 Coexpression,15;ENCODE ChIP-seq,9;Enrichr Queries,73;ReMap ChIP-seq,240;GTEx Coexpression,1035	H1F0,KLC3,DUSP10,BCL11B,TSC22D1,SATB1,CD81,STMN1,REV1,SSBP2,SOX4,MCU
CD4_cluster0	96	Gfi1	281.0	ARCHS4 Coexpression,202;Enrichr Queries,479;GTEx Coexpression,162	CPT1A,BCL11B,CD8A,SATB1,TCF7
CD4_cluster0	107	Fos	296.2	ARCHS4 Coexpression,488;ENCODE ChIP-seq,63;Enrichr Queries,409;ReMap ChIP-seq,160;GTEx Coexpression,361	KLC3,DUSP10,TUBB2A,HIST3H2A,TSC22D1,SOX4,ART4,PTMS
CD4_cluster0	112	Tbr1	306.0	ARCHS4 Coexpression,176;Enrichr Queries,677;GTEx Coexpression,65	TUBB2B,TUBB2A,BCL11B,SATB1,STMN1,RAB6B
CD4_cluster0	115	Aebp2	308.0	ARCHS4 Coexpression,504;Enrichr Queries,126;GTEx Coexpression,294	LDHB,TSC22D1,SATB1,GNB4,NAV2,SOX4
CD4_cluster0	117	Smad3	309.6	Literature ChIP-seq,15;ARCHS4 Coexpression,578;Enrichr Queries,348;ReMap ChIP-seq,177;GTEx Coexpression,430	TSC22D1,SATB1,REV1,NAV2,PVR,KLC3,TUBB2B,DUSP10,TUBB2A,STMN1,CAPN3,SOX4,MCU,SLC16A5
CD4_cluster0	126	Foxo1	320.4	Literature ChIP-seq,45;ARCHS4 Coexpression,334;Enrichr Queries,150;ReMap ChIP-seq,218;GTEx Coexpression,855	TUBB2B,BCL11B,TSC22D1,CD81,SATB1,ST8SIA1,CD8A,TCF7,NAV2,SSBP2,SOX4,ART4
CD4_cluster0	133	Scx	325.0	ARCHS4 Coexpression,325	CD81,PTMS
CD4_cluster0	136	Xbp1	327.0	ARCHS4 Coexpression,421;Enrichr Queries,75;ReMap ChIP-seq,24;GTEx Coexpression,788	LDHB,CPT1A,TUBB2B,H1F0,TUBB2A,TSC22D1,CD81,SOX4
CD4_cluster0	137	Zbtb7a	327.6	ARCHS4 Coexpression,509;ENCODE ChIP-seq,2;Enrichr Queries,703;ReMap ChIP-seq,269;GTEx Coexpression,155	TSC22D1,CD81,REV1,PTMS,ENDOU,TUBB2B,SMO,STMN1,KCNMB4,SLC25A23,SOX4,SLC16A5
CD4_cluster0	142	Ahdc1	331.3	ARCHS4 Coexpression,292;Enrichr Queries,674;GTEx Coexpression,28	ENDOU,KLC3,TSC22D1,REV1,NAV2,SLC25A23,PTMS
CD4_cluster0	144	Ybx3	332.0	ARCHS4 Coexpression,376;GTEx Coexpression,288	CAPN3,COX6A2
CD4_cluster0	147	Bhlhe40	333.3	ARCHS4 Coexpression,440;ENCODE ChIP-seq,5;ReMap ChIP-seq,186;GTEx Coexpression,702	ENDOU,LDHB,H1F0,CPT1A,CD81,STMN1,REV1,SLC25A23,RASGRP4,SLC16A5,ART4,PTMS
CD4_cluster0	149	Runx3	333.4	ARCHS4 Coexpression,902;ENCODE ChIP-seq,79;Enrichr Queries,475;ReMap ChIP-seq,58;GTEx Coexpression,153	DUSP10,HIST3H2A,BCL11B,CD8A,TCF7,SOX4,RASGRP4,MCU
CD4_cluster0	150	Elk1	335.2	Literature ChIP-seq,133;ARCHS4 Coexpression,707;ENCODE ChIP-seq,92;ReMap ChIP-seq,251;GTEx Coexpression,493	HIST3H2A,STMN1,REV1,SLC25A23,MCU,PTMS
CD4_cluster0	155	Myb	337.0	Literature ChIP-seq,49;ARCHS4 Coexpression,737;ENCODE ChIP-seq,86;Enrichr Queries,170;ReMap ChIP-seq,19;GTEx Coexpression,961	CPT1A,MFSD6,DUSP10,TUBB2A,BCL11B,CD81,SATB1,TCF7,STMN1,SOX4,PTMS,BRDT
CD4_cluster0	158	Maf	341.3	ARCHS4 Coexpression,282;Enrichr Queries,563;ReMap ChIP-seq,20;GTEx Coexpression,500	KLC3,HIST3H2A,BCL11B,CD81,SATB1,TCF7,SOX4,PTMS
CD4_cluster0	162	Tcf3	343.7	Literature ChIP-seq,29;ARCHS4 Coexpression,443;ENCODE ChIP-seq,6;Enrichr Queries,366;ReMap ChIP-seq,205;GTEx Coexpression,1013	CPT1A,SATB1,ST8SIA1,TCF7,REV1,PTMS,LDHB,H1F0,TUBB2B,TUBB2A,SMO,STMN1,SSBP2,SLC25A23,SOX4,BRDT
CD4_cluster0	164	Tcf4	346.0	Literature ChIP-seq,36;ARCHS4 Coexpression,168;Enrichr Queries,166;ReMap ChIP-seq,7;GTEx Coexpression,1353	CPT1A,TSC22D1,ST8SIA1,SATB1,TCF7,NAV2,H1F0,MFSD6,DUSP10,STMN1,SSBP2,SOX4,BRDT
CD4_cluster0	165	Sox13	347.0	ARCHS4 Coexpression,798;Enrichr Queries,180;ReMap ChIP-seq,81;GTEx Coexpression,329	DUSP10,TSC22D1,CD81,CHDH,NAV2,SOX4,PTMS,SLC16A5
CD4_cluster0	167	Nfic	347.4	ARCHS4 Coexpression,63;ENCODE ChIP-seq,85;Enrichr Queries,306;ReMap ChIP-seq,56;GTEx Coexpression,1227	EPHB6,DUSP10,TSC22D1,CD81,TCF7,NAV2,SLC25A23,COX6A2,SOX4,SLC16A5,PTMS
CD4_cluster0	170	Tfap2c	349.0	Literature ChIP-seq,23;ARCHS4 Coexpression,733;ENCODE ChIP-seq,104;Enrichr Queries,598;ReMap ChIP-seq,152;GTEx Coexpression,484	ENDOU,KLC3,MFSD6,BCL11B,CD81,ST8SIA1,KCNMB4,NAV2,SOX4,SLC16A5
CD4_cluster0	172	Rfx3	350.0	ARCHS4 Coexpression,222;Enrichr Queries,87;GTEx Coexpression,741	TUBB2B,TSC22D1,SATB1,STMN1,NAV2,SSBP2,SOX4
CD4_cluster0	173	Lcorl	350.0	ARCHS4 Coexpression,22;Enrichr Queries,237;GTEx Coexpression,791	TUBB2B,SATB1,CD81,STMN1,NAV2,SSBP2,SOX4
CD4_cluster0	175	Bcl6	350.8	Literature ChIP-seq,84;ARCHS4 Coexpression,885;Enrichr Queries,169;ReMap ChIP-seq,96;GTEx Coexpression,520	CPT1A,DUSP10,TUBB2A,TSC22D1,CD81,SATB1,TCF7,RASGRP4,SOX4,PTMS
CD4_cluster0	176	Hmgn3	351.3	ARCHS4 Coexpression,931;ENCODE ChIP-seq,48;ReMap ChIP-seq,214;GTEx Coexpression,212	LDHB,TUBB2B,HIST3H2A,DUSP10,TCF7,KCNMB4,RASGRP4
CD4_cluster0	180	Smad1	354.0	Literature ChIP-seq,46;ARCHS4 Coexpression,165;Enrichr Queries,340;ReMap ChIP-seq,170;GTEx Coexpression,1049	TUBB2B,TUBB2A,TSC22D1,SATB1,STMN1,SSBP2,RAB6B,SOX4,PTMS
CD4_cluster0	188	Atf1	358.2	ARCHS4 Coexpression,191;ENCODE ChIP-seq,73;Enrichr Queries,816;ReMap ChIP-seq,72;GTEx Coexpression,639	H1F0,TUBB2B,DUSP10,TUBB2A,SATB1,STMN1,SSBP2,RAB6B,MCU,SOX4,SLC16A5
CD4_cluster0	192	Gli1	361.0	Literature ChIP-seq,160;ARCHS4 Coexpression,410;Enrichr Queries,578;GTEx Coexpression,296	BCL11B,SMO,CD81,SOX4,RASGRP4
CD4_cluster0	193	Ikzf1	363.7	Literature ChIP-seq,155;ARCHS4 Coexpression,581;ENCODE ChIP-seq,49;Enrichr Queries,1252;ReMap ChIP-seq,6;GTEx Coexpression,139	TUBB2B,TCF7,SSBP2,SLC25A23,PVR,COX6A2,RASGRP4,PTMS,SLC16A5
CD4_cluster0	199	Grhl2	369.0	Literature ChIP-seq,112;ARCHS4 Coexpression,794;Enrichr Queries,392;ReMap ChIP-seq,86;GTEx Coexpression,461	ENDOU,KLC3,H1F0,CPT1A,HIST3H2A,BCL11B,CD8A,NAV2,SOX4
CD4_cluster0	202	Ikzf4	371.3	ARCHS4 Coexpression,120;Enrichr Queries,69;GTEx Coexpression,925	TUBB2B,BCL11B,TSC22D1,SATB1,STMN1,NAV2,SSBP2,SOX4
CD4_cluster0	204	Pbx3	373.8	ARCHS4 Coexpression,205;ENCODE ChIP-seq,58;Enrichr Queries,41;ReMap ChIP-seq,274;GTEx Coexpression,1291	LDHB,TUBB2B,DUSP10,TUBB2A,TSC22D1,SATB1,STMN1,NAV2,SSBP2,SOX4,MCU,PTMS
CD4_cluster0	205	Nr3c1	375.8	Literature ChIP-seq,87;ARCHS4 Coexpression,393;ENCODE ChIP-seq,39;Enrichr Queries,309;ReMap ChIP-seq,244;GTEx Coexpression,1183	H1F0,TUBB2B,TSC22D1,SATB1,STMN1,GNB4,SLC25A23,SSBP2,SOX4,MCU,SLC16A5,ART4
CD4_cluster0	210	Foxp1	380.8	Literature ChIP-seq,27;ARCHS4 Coexpression,1386;Enrichr Queries,200;ReMap ChIP-seq,162;GTEx Coexpression,129	BCL11B,SATB1,NAV2,SSBP2,SOX4,PTMS
CD4_cluster0	212	Zkscan1	382.4	ARCHS4 Coexpression,420;ENCODE ChIP-seq,52;Enrichr Queries,737;ReMap ChIP-seq,95;GTEx Coexpression,608	ENDOU,H1F0,TUBB2B,TSC22D1,CHDH,SSBP2,SOX4,RASGRP4,SLC16A5
CD4_cluster0	216	Stat3	385.0	Literature ChIP-seq,8;ARCHS4 Coexpression,1224;ENCODE ChIP-seq,87;Enrichr Queries,585;ReMap ChIP-seq,256;GTEx Coexpression,150	EPHB6,LDHB,TUBB2A,DUSP10,HIST3H2A,STMN1,TCF7,SSBP2,PVR,SOX4,RASGRP4,PTMS
CD4_cluster0	218	Nfix	386.7	ARCHS4 Coexpression,59;Enrichr Queries,128;GTEx Coexpression,973	TUBB2A,TSC22D1,CD81,NAV2,SLC25A23,COX6A2,SOX4,PTMS
CD4_cluster0	224	Klf6	389.8	ARCHS4 Coexpression,457;Enrichr Queries,152;ReMap ChIP-seq,13;GTEx Coexpression,937	LDHB,CPT1A,H1F0,TUBB2B,DUSP10,TUBB2A,TSC22D1,STMN1,SOX4,SLC16A5
CD4_cluster0	226	Crem	390.4	Literature ChIP-seq,91;ARCHS4 Coexpression,1266;Enrichr Queries,305;ReMap ChIP-seq,73;GTEx Coexpression,217	TSC22D1,TCF7,REV1,NAV2,PTMS,KLC3,H1F0,DUSP10,HIST3H2A,TUBB2A,SMO,STMN1,SOX4,BRDT,SLC16A5
CD4_cluster0	228	Cebpb	394.7	Literature ChIP-seq,118;ARCHS4 Coexpression,933;ENCODE ChIP-seq,20;Enrichr Queries,568;ReMap ChIP-seq,75;GTEx Coexpression,654	TCF7,REV1,RASGRP4,HIST3H2A,TUBB2A,DUSP10,CD8A,STMN1,GNB4,SSBP2,SOX4,SLC16A5,BRDT
CD4_cluster0	230	Jund	397.0	Literature ChIP-seq,139;ARCHS4 Coexpression,622;ENCODE ChIP-seq,26;Enrichr Queries,47;ReMap ChIP-seq,171;GTEx Coexpression,1377	TSC22D1,CD81,ART4,LDHB,TUBB2B,H1F0,TUBB2A,DUSP10,SLC25A23,SSBP2,SOX4,MCU,SLC16A5
CD4_cluster0	231	Zscan18	398.3	ARCHS4 Coexpression,80;Enrichr Queries,100;GTEx Coexpression,1015	TUBB2B,TUBB2A,TSC22D1,SATB1,NAV2,SSBP2,SLC25A23,RAB6B,SOX4
CD4_cluster0	235	Satb1	402.5	ARCHS4 Coexpression,210;Enrichr Queries,89;ReMap ChIP-seq,194;GTEx Coexpression,1117	BCL11B,TSC22D1,TCF7,NAV2,SSBP2,PVR,SOX4
CD4_cluster0	236	Nr4a2	404.0	Literature ChIP-seq,6;ARCHS4 Coexpression,822;Enrichr Queries,413;GTEx Coexpression,375	TUBB2B,DUSP10,TUBB2A,TSC22D1,SATB1,RAB6B,SOX4
CD4_cluster0	237	Myc	404.7	Literature ChIP-seq,58;ARCHS4 Coexpression,1259;ENCODE ChIP-seq,67;Enrichr Queries,310;ReMap ChIP-seq,259;GTEx Coexpression,475	CPT1A,BCL11B,SATB1,ST8SIA1,KLC3,H1F0,TUBB2A,CHDH,STMN1,SSBP2,SOX4,MCU,BRDT
CD4_cluster0	238	Dzip1	405.0	ARCHS4 Coexpression,390;Enrichr Queries,181;GTEx Coexpression,644	SMO,SATB1,ST8SIA1,STMN1,NAV2,SSBP2,RAB6B
CD4_cluster0	239	Rara	405.8	Literature ChIP-seq,70;ARCHS4 Coexpression,815;Enrichr Queries,362;ReMap ChIP-seq,227;GTEx Coexpression,555	H1F0,TUBB2B,TSC22D1,TCF7,REV1,NAV2,RAB6B,RASGRP4,SOX4,SLC16A5
CD4_cluster0	250	Klf3	414.3	ARCHS4 Coexpression,647;Enrichr Queries,223;ReMap ChIP-seq,211;GTEx Coexpression,576	KLC3,TSC22D1,SATB1,TCF7,NAV2,SSBP2,SOX4
CD4_cluster0	252	Egr3	414.7	ARCHS4 Coexpression,1025;Enrichr Queries,184;GTEx Coexpression,35	EPHB6,KLC3,DUSP10,BCL11B,NAV2,SOX4
CD4_cluster0	255	Zeb2	417.8	ARCHS4 Coexpression,1095;Enrichr Queries,298;ReMap ChIP-seq,2;GTEx Coexpression,276	SATB1,NAV2,KLC3,MFSD6,TUBB2B,HIST3H2A,TUBB2A,KCNMB4,SLC25A23,SSBP2,SOX4,SLC16A5
CD4_cluster0	258	Nfatc1	425.2	ARCHS4 Coexpression,945;ENCODE ChIP-seq,109;Enrichr Queries,344;ReMap ChIP-seq,264;GTEx Coexpression,464	HIST3H2A,BCL11B,TCF7,CAPN3,NAV2,SOX4
CD4_cluster0	261	Zfp30	427.3	ARCHS4 Coexpression,373;Enrichr Queries,2;GTEx Coexpression,907	H1F0,TUBB2A,TSC22D1,SATB1,STMN1,GNB4,SSBP2,SOX4
CD4_cluster0	268	Hey1	431.0	ARCHS4 Coexpression,523;Enrichr Queries,584;GTEx Coexpression,186	TUBB2B,TSC22D1,SLC25A23,SOX4
CD4_cluster0	272	Ets1	433.0	Literature ChIP-seq,144;ARCHS4 Coexpression,366;ENCODE ChIP-seq,22;Enrichr Queries,664;ReMap ChIP-seq,266;GTEx Coexpression,1136	ENDOU,TUBB2B,DUSP10,TUBB2A,BCL11B,SATB1,CD81,TCF7,SOX4,RASGRP4
CD4_cluster0	274	Creb1	433.5	Literature ChIP-seq,54;ARCHS4 Coexpression,141;ENCODE ChIP-seq,80;Enrichr Queries,682;ReMap ChIP-seq,191;GTEx Coexpression,1453	CPT1A,SATB1,CD81,NAV2,PTMS,H1F0,DUSP10,HIST3H2A,TUBB2A,SMO,STMN1,SOX4,MCU
CD4_cluster0	275	Etv1	436.5	ARCHS4 Coexpression,525;Enrichr Queries,394;ReMap ChIP-seq,98;GTEx Coexpression,729	DUSP10,SATB1,NAV2,RAB6B,SOX4,PTMS,SLC16A5
CD4_cluster0	280	Kmt2a	441.7	ARCHS4 Coexpression,1229;ReMap ChIP-seq,11;GTEx Coexpression,85	TSC22D1,SATB1,REV1,GNB4,SSBP2,SOX4
CD4_cluster0	281	Tcf7l2	442.2	Literature ChIP-seq,122;ARCHS4 Coexpression,538;ENCODE ChIP-seq,30;Enrichr Queries,333;ReMap ChIP-seq,174;GTEx Coexpression,1456	LDHB,H1F0,CPT1A,TUBB2A,TSC22D1,CHDH,STMN1,REV1,NAV2,SOX4,SLC16A5,PTMS
CD4_cluster0	288	Prdm1	445.6	ARCHS4 Coexpression,955;ENCODE ChIP-seq,78;Enrichr Queries,592;ReMap ChIP-seq,53;GTEx Coexpression,550	ENDOU,TUBB2B,DUSP10,CD8A,SSBP2,SOX4,SLC16A5
CD4_cluster0	292	Dach2	446.7	ARCHS4 Coexpression,48;Enrichr Queries,1196;GTEx Coexpression,96	TUBB2B,TUBB2A,STMN1,SLC25A23,SSBP2,RAB6B
CD4_cluster0	293	Stat5b	448.0	ARCHS4 Coexpression,356;Enrichr Queries,790;ReMap ChIP-seq,35;GTEx Coexpression,611	DUSP10,HIST3H2A,CD8A,SATB1,TCF7,COX6A2,RASGRP4,SOX4
CD4_cluster0	297	Mybl1	451.3	Literature ChIP-seq,156;ARCHS4 Coexpression,534;Enrichr Queries,980;GTEx Coexpression,135	CD8A,TCF7,STMN1
CD4_cluster0	298	Stat4	451.5	Literature ChIP-seq,32;ARCHS4 Coexpression,925;Enrichr Queries,698;GTEx Coexpression,151	HIST3H2A,TUBB2A,BCL11B,CD8A,SATB1,ST8SIA1,TCF7,HIST3H2BA
CD4_cluster0	306	Six4	456.3	ARCHS4 Coexpression,833;Enrichr Queries,147;GTEx Coexpression,389	TUBB2B,TSC22D1,CAPN3,NAV2,COX6A2,SOX4
CD4_cluster0	308	Sgsm2	457.0	ARCHS4 Coexpression,278;GTEx Coexpression,636	SLC25A23,RAB6B
CD4_cluster0	316	Runx1	461.2	Literature ChIP-seq,16;ARCHS4 Coexpression,1072;Enrichr Queries,588;ReMap ChIP-seq,36;GTEx Coexpression,594	CPT1A,DUSP10,TUBB2A,CD81,ST8SIA1,NAV2,SOX4,RASGRP4,SLC16A5,ART4
CD4_cluster0	334	Mxd4	475.0	ARCHS4 Coexpression,521;Enrichr Queries,192;GTEx Coexpression,712	H1F0,TSC22D1,CD81,SOX4
CD4_cluster0	335	Hivep3	477.0	ARCHS4 Coexpression,1004;Enrichr Queries,415;GTEx Coexpression,12	EPHB6,KLC3,DUSP10,BCL11B,SATB1,NAV2
CD4_cluster0	338	Rest	478.2	Literature ChIP-seq,89;ARCHS4 Coexpression,501;ENCODE ChIP-seq,19;Enrichr Queries,991;ReMap ChIP-seq,262;GTEx Coexpression,1007	BCL11B,SATB1,NAV2,ART4,LDHB,H1F0,DUSP10,HIST3H2A,TUBB2A,RAB6B,SOX4,MCU,SLC16A5
CD4_cluster0	339	Junb	478.3	ARCHS4 Coexpression,617;Enrichr Queries,186;ReMap ChIP-seq,63;GTEx Coexpression,1047	H1F0,DUSP10,HIST3H2A,TUBB2A,TSC22D1,TCF7,SOX4
CD4_cluster0	346	Dmrta2	482.0	ARCHS4 Coexpression,214;Enrichr Queries,536;GTEx Coexpression,696	ENDOU,TUBB2B,BCL11B,STMN1,SOX4
CD4_cluster0	347	Nr2f6	482.3	ARCHS4 Coexpression,445;Enrichr Queries,365;ReMap ChIP-seq,137;GTEx Coexpression,982	TUBB2A,SMO,TCF7,STMN1,SOX4,SLC16A5,PTMS
CD4_cluster0	348	Ovol2	484.3	ARCHS4 Coexpression,768;Enrichr Queries,296;ReMap ChIP-seq,295;GTEx Coexpression,578	KLC3,BCL11B,SATB1,NAV2,BRDT
CD4_cluster0	349	Nr1d1	484.3	ARCHS4 Coexpression,536;Enrichr Queries,313;GTEx Coexpression,604	KLC3,TSC22D1,NAV2,SLC25A23,SOX4
CD4_cluster0	350	Aebp1	484.5	ARCHS4 Coexpression,703;GTEx Coexpression,266	CD81,NAV2
CD4_cluster0	352	Phf21a	484.7	ARCHS4 Coexpression,888;Enrichr Queries,90;GTEx Coexpression,476	TSC22D1,SATB1,NAV2,SSBP2,RASGRP4,SOX4
CD4_cluster0	354	Klf10	485.0	ARCHS4 Coexpression,309;Enrichr Queries,78;GTEx Coexpression,1068	H1F0,DUSP10,TUBB2A,TSC22D1,RAB6B,SOX4
CD4_cluster0	356	Tet3	486.3	ARCHS4 Coexpression,1007;ReMap ChIP-seq,296;GTEx Coexpression,156	KLC3,BCL11B
CD4_cluster0	360	Hivep2	488.0	ARCHS4 Coexpression,329;Enrichr Queries,52;GTEx Coexpression,1083	DUSP10,TSC22D1,SATB1,TCF7,NAV2,RAB6B,SOX4
CD4_cluster0	362	Hnf4a	489.2	Literature ChIP-seq,74;ARCHS4 Coexpression,858;ENCODE ChIP-seq,89;Enrichr Queries,998;ReMap ChIP-seq,34;GTEx Coexpression,882	CPT1A,TSC22D1,TCF7,REV1,NAV2,PVR,PTMS,ART4,H1F0,DUSP10,SMO,CHDH,CAPN3,SSBP2,SOX4,MCU,SLC16A5
CD4_cluster0	374	Fosl2	495.8	ARCHS4 Coexpression,1044;ENCODE ChIP-seq,115;Enrichr Queries,705;ReMap ChIP-seq,166;GTEx Coexpression,449	DUSP10,STMN1,SOX4,ART4,SLC16A5
CD4_cluster0	377	Prox1	497.3	ARCHS4 Coexpression,726;Enrichr Queries,140;ReMap ChIP-seq,212;GTEx Coexpression,911	BCL11B,SATB1,CHDH,NAV2,SOX4,SLC16A5
CD4_cluster0	386	Tal1	501.3	Literature ChIP-seq,47;ARCHS4 Coexpression,711;ENCODE ChIP-seq,24;Enrichr Queries,1093;ReMap ChIP-seq,21;GTEx Coexpression,1112	CPT1A,CD81,TCF7,F13A1,PTMS,ART4,MFSD6,H1F0,DUSP10,SMO,STMN1,SSBP2,SOX4,MCU,SLC16A5
CD4_cluster0	391	Hbp1	505.5	ARCHS4 Coexpression,411;Enrichr Queries,350;ReMap ChIP-seq,167;GTEx Coexpression,1094	DUSP10,TSC22D1,CHDH,SSBP2,SOX4,SLC16A5,PTMS
CD4_cluster0	402	Elk3	513.3	Literature ChIP-seq,21;ARCHS4 Coexpression,831;Enrichr Queries,1018;GTEx Coexpression,183	CPT1A,DUSP10,CD81,GNB4,F13A1,CAPN3,KCNMB4,PVR,SOX4,PTMS,SLC16A5
CD4_cluster0	406	Irf1	514.2	Literature ChIP-seq,78;ARCHS4 Coexpression,826;ENCODE ChIP-seq,81;Enrichr Queries,1363;ReMap ChIP-seq,149;GTEx Coexpression,588	LDHB,DUSP10,HIST3H2A,TUBB2A,CD81,STMN1,GNB4,SLC25A23,SSBP2,RASGRP4,SLC16A5
CD4_cluster0	411	Pou2f1	518.8	ARCHS4 Coexpression,935;Enrichr Queries,229;ReMap ChIP-seq,84;GTEx Coexpression,827	TUBB2B,HIST3H2A,SATB1,STMN1,KCNMB4,NAV2,COX6A2,SOX4
CD4_cluster0	414	Cebpa	519.2	Literature ChIP-seq,117;ARCHS4 Coexpression,656;Enrichr Queries,1080;ReMap ChIP-seq,153;GTEx Coexpression,590	KLC3,CPT1A,CD81,SOX4,SLC16A5
CD4_cluster0	419	Ets2	521.0	Literature ChIP-seq,152;ARCHS4 Coexpression,951;Enrichr Queries,358;GTEx Coexpression,623	KLC3,CPT1A,DUSP10,TSC22D1,SOX4
CD4_cluster0	425	Klf13	524.5	ARCHS4 Coexpression,591;Enrichr Queries,440;ReMap ChIP-seq,120;GTEx Coexpression,947	TUBB2A,TSC22D1,STMN1,TCF7,NAV2,SOX4
CD4_cluster0	430	Rreb1	525.0	ARCHS4 Coexpression,110;Enrichr Queries,427;GTEx Coexpression,1038	CPT1A,TUBB2B,TUBB2A,BCL11B,NAV2,RAB6B,SOX4
CD4_cluster0	432	Pou2f2	525.6	ARCHS4 Coexpression,818;ENCODE ChIP-seq,99;Enrichr Queries,1198;ReMap ChIP-seq,85;GTEx Coexpression,428	LDHB,DUSP10,TCF7,SOX4,RASGRP4,SLC16A5
CD4_cluster0	434	Nr6a1	526.0	ARCHS4 Coexpression,963;Enrichr Queries,308;GTEx Coexpression,307	LDHB,SATB1,NAV2,SOX4,BRDT
CD4_cluster0	435	Prdm16	526.3	Literature ChIP-seq,67;ARCHS4 Coexpression,1247;Enrichr Queries,554;GTEx Coexpression,237	BCL11B,TSC22D1,NAV2
CD4_cluster0	437	Ikzf2	529.0	ARCHS4 Coexpression,743;Enrichr Queries,30;GTEx Coexpression,814	DUSP10,BCL11B,SATB1,TCF7,NAV2,SSBP2,SOX4
CD4_cluster0	438	Rarg	529.3	Literature ChIP-seq,149;ARCHS4 Coexpression,1189;Enrichr Queries,665;GTEx Coexpression,114	ENDOU,KLC3,NAV2,SOX4
CD4_cluster0	451	Tshz2	534.7	ARCHS4 Coexpression,695;Enrichr Queries,627;GTEx Coexpression,282	SATB1,ST8SIA1,NAV2,SOX4
CD4_cluster0	452	Zfhx2	537.7	ARCHS4 Coexpression,414;Enrichr Queries,28;GTEx Coexpression,1171	TUBB2B,TUBB2A,BCL11B,TSC22D1,SATB1,NAV2,SOX4
CD4_cluster0	453	E2f1	537.8	Literature ChIP-seq,38;ARCHS4 Coexpression,1163;ENCODE ChIP-seq,17;Enrichr Queries,794;ReMap ChIP-seq,250;GTEx Coexpression,965	CPT1A,BCL11B,TSC22D1,REV1,NAV2,PVR,RASGRP4,PTMS,H1F0,TUBB2A,CHDH,STMN1,GNB4,CAPN3,SLC16A5
CD4_cluster0	456	Rfx5	540.0	ARCHS4 Coexpression,1199;ENCODE ChIP-seq,34;Enrichr Queries,234;ReMap ChIP-seq,185;GTEx Coexpression,1048	HIST3H2A,TUBB2A,STMN1,SSBP2,SOX4,PTMS
CD4_cluster0	458	Ascl2	541.0	ARCHS4 Coexpression,762;Enrichr Queries,771;GTEx Coexpression,90	KLC3,BCL11B,SOX4,RASGRP4
CD4_cluster0	463	Sox4	542.3	ARCHS4 Coexpression,89;Enrichr Queries,22;GTEx Coexpression,1516	H1F0,TUBB2B,TUBB2A,TSC22D1,BCL11B,SATB1,STMN1,SSBP2
CD4_cluster0	464	Tet1	543.0	Literature ChIP-seq,44;ARCHS4 Coexpression,185;GTEx Coexpression,1400	LDHB,TUBB2B,TSC22D1,SMO,STMN1,SSBP2,COX6A2,PVR,BRDT
CD4_cluster0	468	Mybl2	544.5	Literature ChIP-seq,100;ARCHS4 Coexpression,1246;ENCODE ChIP-seq,110;Enrichr Queries,745;ReMap ChIP-seq,237;GTEx Coexpression,829	H1F0,CPT1A,TUBB2B,TUBB2A,DUSP10,TSC22D1,STMN1,PTMS
CD4_cluster0	471	Ddit3	547.0	ARCHS4 Coexpression,683;Enrichr Queries,202;GTEx Coexpression,756	H1F0,DUSP10,TSC22D1,SOX4
CD4_cluster0	472	Klf7	547.3	ARCHS4 Coexpression,52;Enrichr Queries,71;GTEx Coexpression,1519	TUBB2B,DUSP10,TUBB2A,TSC22D1,SATB1,STMN1,NAV2,SSBP2,SOX4
CD4_cluster0	474	Rag1	547.7	ARCHS4 Coexpression,102;Enrichr Queries,450;GTEx Coexpression,1091	BCL11B,SATB1,CD8A,TCF7,SOX4
CD4_cluster0	487	Zscan26	553.0	ARCHS4 Coexpression,14;GTEx Coexpression,1092	TUBB2B,TUBB2A,TSC22D1,STMN1,SSBP2,SOX4
CD4_cluster0	492	Stat5a	556.0	Literature ChIP-seq,138;ARCHS4 Coexpression,1168;ENCODE ChIP-seq,88;Enrichr Queries,1081;ReMap ChIP-seq,245;GTEx Coexpression,616	DUSP10,HIST3H2A,CHDH,F13A1,SSBP2,SOX4
CD4_cluster0	500	Klf9	560.8	ARCHS4 Coexpression,502;Enrichr Queries,668;ReMap ChIP-seq,65;GTEx Coexpression,1008	H1F0,TUBB2B,TSC22D1,COX6A2,SOX4
CD4_cluster0	506	Zfhx3	565.0	ARCHS4 Coexpression,1206;Enrichr Queries,187;GTEx Coexpression,302	BCL11B,TSC22D1,NAV2,SOX4
CD4_cluster0	507	Batf	565.6	ARCHS4 Coexpression,816;ENCODE ChIP-seq,94;Enrichr Queries,1195;ReMap ChIP-seq,136;GTEx Coexpression,587	DUSP10,CD8A,TCF7,RASGRP4
CD4_cluster0	508	Cxxc5	566.0	ARCHS4 Coexpression,128;GTEx Coexpression,1004	CD81,SLC25A23,RAB6B
CD4_cluster0	512	Tgif1	567.7	ARCHS4 Coexpression,314;Enrichr Queries,421;GTEx Coexpression,968	LDHB,DUSP10,TSC22D1,RAB6B,SOX4
CD4_cluster0	519	Hes1	571.0	ARCHS4 Coexpression,970;Enrichr Queries,581;ReMap ChIP-seq,289;GTEx Coexpression,444	KLC3,TSC22D1,SOX4
CD4_cluster0	522	Epas1	572.0	ARCHS4 Coexpression,673;Enrichr Queries,597;ReMap ChIP-seq,141;GTEx Coexpression,877	TSC22D1,CD81,NAV2,PVR
CD4_cluster0	523	Hoxb3	573.0	ARCHS4 Coexpression,879;Enrichr Queries,284;GTEx Coexpression,556	CPT1A,BCL11B,SATB1,SOX4,PTMS
CD4_cluster0	524	Thap1	573.2	ARCHS4 Coexpression,923;ENCODE ChIP-seq,101;Enrichr Queries,623;ReMap ChIP-seq,203;GTEx Coexpression,1016	CPT1A,TSC22D1,CD81,STMN1,REV1,SOX4
CD4_cluster0	527	Pbx4	575.7	ARCHS4 Coexpression,480;Enrichr Queries,244;GTEx Coexpression,1003	BCL11B,TSC22D1,TCF7,SOX4
CD4_cluster0	548	Smad4	584.6	Literature ChIP-seq,101;ARCHS4 Coexpression,985;Enrichr Queries,779;ReMap ChIP-seq,4;GTEx Coexpression,1054	KLC3,BCL11B,TSC22D1,CD8A,ST8SIA1,KCNMB4,NAV2,SOX4,SLC16A5
CD4_cluster0	553	Baz2b	586.3	ARCHS4 Coexpression,1254;Enrichr Queries,214;GTEx Coexpression,291	TSC22D1,SATB1,REV1,NAV2,SOX4
CD4_cluster0	555	Arid5b	587.7	ARCHS4 Coexpression,604;Enrichr Queries,328;GTEx Coexpression,831	DUSP10,TSC22D1,NAV2,SOX4
CD4_cluster0	561	Ctcf	589.7	Literature ChIP-seq,55;ARCHS4 Coexpression,1196;ENCODE ChIP-seq,1;Enrichr Queries,1045;ReMap ChIP-seq,182;GTEx Coexpression,1059	CPT1A,BCL11B,CD81,SATB1,ST8SIA1,REV1,PTMS,ENDOU,HIST3H2A,TUBB2A,DUSP10,STMN1,SLC25A23
CD4_cluster0	565	Egr1	592.2	Literature ChIP-seq,10;ARCHS4 Coexpression,1462;ENCODE ChIP-seq,27;Enrichr Queries,361;ReMap ChIP-seq,128;GTEx Coexpression,1565	EPHB6,CPT1A,TSC22D1,BCL11B,ST8SIA1,TCF7,REV1,NAV2,COX6A2,PVR,RASGRP4,PTMS,KLC3,TUBB2B,TUBB2A,SMO,CHDH,STMN1,KCNMB4,SSBP2,RAB6B,SOX4,SLC16A5,BRDT
CD4_cluster0	567	Nr4a1	592.8	ARCHS4 Coexpression,338;Enrichr Queries,382;ReMap ChIP-seq,235;GTEx Coexpression,1416	LDHB,TUBB2A,TSC22D1,CD81,SOX4,SLC16A5
CD4_cluster0	569	Setdb1	593.5	Literature ChIP-seq,56;ARCHS4 Coexpression,1283;ENCODE ChIP-seq,46;Enrichr Queries,684;ReMap ChIP-seq,216;GTEx Coexpression,1276	LDHB,TUBB2B,TUBB2A,HIST3H2A,BCL11B,TSC22D1,CD8A,ST8SIA1,CHDH,STMN1,SLC25A23,SOX4
CD4_cluster0	570	Arid3a	595.0	ARCHS4 Coexpression,1120;ENCODE ChIP-seq,56;Enrichr Queries,1088;ReMap ChIP-seq,92;GTEx Coexpression,619	LDHB,H1F0,DUSP10,HIST3H2A,TUBB2A,RASGRP4,SOX4,MCU,SLC16A5,PTMS
CD4_cluster0	583	Patz1	601.0	ARCHS4 Coexpression,216;Enrichr Queries,6;GTEx Coexpression,1581	CPT1A,TUBB2B,TUBB2A,TSC22D1,SMO,SATB1,STMN1,NAV2,SOX4,PTMS
CD4_cluster0	585	Hhex	602.0	ARCHS4 Coexpression,614;Enrichr Queries,1063;ReMap ChIP-seq,5;GTEx Coexpression,726	CPT1A,H1F0,CHDH,PVR,SOX4,RASGRP4,PTMS,SLC16A5
CD4_cluster0	589	Akna	603.7	ARCHS4 Coexpression,468;Enrichr Queries,1200;GTEx Coexpression,143	CD8A,TCF7,RASGRP4
CD4_cluster0	593	Klf2	604.8	Literature ChIP-seq,157;ARCHS4 Coexpression,355;Enrichr Queries,704;GTEx Coexpression,1203	TSC22D1,TCF7,SOX4,RASGRP4
CD4_cluster0	601	Creb3l2	610.3	ARCHS4 Coexpression,1297;Enrichr Queries,347;GTEx Coexpression,187	TSC22D1,NAV2,SOX4
CD4_cluster0	602	Srf	610.8	Literature ChIP-seq,121;ARCHS4 Coexpression,1176;ENCODE ChIP-seq,28;Enrichr Queries,672;ReMap ChIP-seq,157;GTEx Coexpression,1511	TUBB2A,TCF7,COX6A2,SOX4,PTMS,SLC16A5
CD4_cluster0	606	E2f7	612.8	Literature ChIP-seq,161;ARCHS4 Coexpression,1388;Enrichr Queries,636;ReMap ChIP-seq,125;GTEx Coexpression,754	DUSP10,TUBB2A,STMN1,PTMS
CD4_cluster0	613	Fosb	616.0	ARCHS4 Coexpression,680;Enrichr Queries,1073;GTEx Coexpression,95	LDHB,KLC3,F13A1,SOX4
CD4_cluster0	618	Pitx2	617.7	ARCHS4 Coexpression,475;Enrichr Queries,689;GTEx Coexpression,689	BCL11B,CAPN3,COX6A2,SOX4
CD4_cluster0	619	Hoxb4	618.0	Literature ChIP-seq,63;ARCHS4 Coexpression,754;Enrichr Queries,700;GTEx Coexpression,955	TUBB2B,HIST3H2A,TSC22D1,SATB1,REV1,SOX4,PTMS
CD4_cluster0	626	Ikzf3	620.7	ARCHS4 Coexpression,161;Enrichr Queries,292;GTEx Coexpression,1409	BCL11B,SATB1,CD8A,TCF7
CD4_cluster0	635	Elk4	624.0	ARCHS4 Coexpression,632;ENCODE ChIP-seq,105;Enrichr Queries,1110;ReMap ChIP-seq,210;GTEx Coexpression,1063	LDHB,TCF7,SOX4,MCU,SLC16A5
CD4_cluster0	640	Fli1	625.2	Literature ChIP-seq,129;ARCHS4 Coexpression,741;ENCODE ChIP-seq,113;Enrichr Queries,1308;ReMap ChIP-seq,187;GTEx Coexpression,1273	H1F0,CPT1A,DUSP10,CD81,ST8SIA1,GNB4,NAV2,SSBP2,RAB6B,SOX4,RASGRP4,SLC16A5
CD4_cluster0	650	Crebl2	632.7	ARCHS4 Coexpression,265;Enrichr Queries,81;GTEx Coexpression,1552	LDHB,MFSD6,TSC22D1,SATB1,CD81,F13A1,SOX4
CD4_cluster0	657	Ybx1	635.0	ARCHS4 Coexpression,1250;Enrichr Queries,445;GTEx Coexpression,210	LDHB,TUBB2A,STMN1,BRDT
CD4_cluster0	659	Bach1	635.5	Literature ChIP-seq,57;ARCHS4 Coexpression,1469;ENCODE ChIP-seq,72;Enrichr Queries,622;ReMap ChIP-seq,97;GTEx Coexpression,1496	TUBB2A,TSC22D1,BCL11B,CD8A,ST8SIA1,REV1,NAV2,SSBP2,RAB6B,SOX4,SLC16A5
CD4_cluster0	665	St18	639.0	ARCHS4 Coexpression,465;Enrichr Queries,707;GTEx Coexpression,745	BCL11B,STMN1,NAV2,SOX4
CD4_cluster0	667	Stat1	640.3	Literature ChIP-seq,124;ARCHS4 Coexpression,1243;ENCODE ChIP-seq,37;Enrichr Queries,1314;ReMap ChIP-seq,181;GTEx Coexpression,943	H1F0,DUSP10,REV1,NAV2,PVR,PTMS
CD4_cluster0	669	Mafb	642.3	ARCHS4 Coexpression,1219;Enrichr Queries,1044;ReMap ChIP-seq,179;GTEx Coexpression,127	KLC3,H1F0,BCL11B,SSBP2,SOX4
CD4_cluster0	671	Tfdp2	642.3	ARCHS4 Coexpression,341;Enrichr Queries,19;GTEx Coexpression,1567	TSC22D1,SATB1,STMN1,TCF7,NAV2,SSBP2,PVR,SOX4
CD4_cluster0	686	Zbtb20	652.7	ARCHS4 Coexpression,1459;Enrichr Queries,317;GTEx Coexpression,182	TSC22D1,NAV2,SOX4,BRDT
CD4_cluster0	698	Ar	658.2	Literature ChIP-seq,17;ARCHS4 Coexpression,1564;Enrichr Queries,1347;ReMap ChIP-seq,145;GTEx Coexpression,218	CPT1A,BCL11B,TSC22D1,REV1,F13A1,NAV2,COX6A2,ENDOU,LDHB,SMO,GNB4,CAPN3,SSBP2,RAB6B,SLC16A5
CD4_cluster0	703	Aire	661.0	ARCHS4 Coexpression,1000;Enrichr Queries,922;GTEx Coexpression,61	TUBB2A,RAB6B,SOX4
CD4_cluster0	706	Zeb1	662.0	ARCHS4 Coexpression,1178;ENCODE ChIP-seq,12;Enrichr Queries,351;ReMap ChIP-seq,163;GTEx Coexpression,1606	H1F0,MFSD6,TUBB2B,SATB1,NAV2,SLC25A23,SSBP2,SOX4,SLC16A5
CD4_cluster0	716	E2f8	667.0	ARCHS4 Coexpression,1149;Enrichr Queries,718;GTEx Coexpression,134	TUBB2A,STMN1,CAPN3,MCU
CD4_cluster0	718	Zbtb2	668.3	ARCHS4 Coexpression,589;Enrichr Queries,706;GTEx Coexpression,710	DUSP10,RAB6B,SOX4
CD4_cluster0	720	Zfp62	669.7	ARCHS4 Coexpression,77;Enrichr Queries,1079;GTEx Coexpression,853	LDHB,CD81,STMN1,SOX4
CD4_cluster0	729	Pknox1	675.0	ARCHS4 Coexpression,1284;Enrichr Queries,209;ReMap ChIP-seq,123;GTEx Coexpression,1084	TSC22D1,SATB1,STMN1,NAV2,RASGRP4,SOX4
CD4_cluster0	730	Hoxa2	675.5	Literature ChIP-seq,162;ARCHS4 Coexpression,180;Enrichr Queries,933;GTEx Coexpression,1427	TUBB2A,SMO,SOX4,PTMS
CD4_cluster0	741	Foxn2	681.0	ARCHS4 Coexpression,301;Enrichr Queries,1212;GTEx Coexpression,530	CD81,RASGRP4,PTMS
CD4_cluster0	743	Nfatc3	681.7	ARCHS4 Coexpression,158;Enrichr Queries,730;GTEx Coexpression,1157	TUBB2A,SATB1,CD8A,TCF7,SSBP2
CD4_cluster0	747	Ahr	682.8	Literature ChIP-seq,92;ARCHS4 Coexpression,1142;Enrichr Queries,1038;ReMap ChIP-seq,87;GTEx Coexpression,1055	ENDOU,TUBB2B,MFSD6,CD8A,SSBP2,SOX4
CD4_cluster0	748	Fosl1	684.6	ARCHS4 Coexpression,626;ENCODE ChIP-seq,57;Enrichr Queries,1278;ReMap ChIP-seq,180;GTEx Coexpression,1282	TUBB2A,SSBP2,PVR
CD4_cluster0	762	Irf4	692.6	ARCHS4 Coexpression,1195;ENCODE ChIP-seq,103;Enrichr Queries,1197;ReMap ChIP-seq,246;GTEx Coexpression,722	DUSP10,HIST3H2A,SLC25A23
CD4_cluster0	767	Alx4	694.3	ARCHS4 Coexpression,317;Enrichr Queries,517;GTEx Coexpression,1249	BCL11B,SMO,NAV2,PTMS
CD4_cluster0	772	Bhlhe41	697.0	ARCHS4 Coexpression,229;GTEx Coexpression,1165	CD81,CAPN3,COX6A2
CD4_cluster0	777	Thyn1	702.5	ARCHS4 Coexpression,910;GTEx Coexpression,495	LDHB,RAB6B
CD4_cluster0	790	Mafg	708.3	ARCHS4 Coexpression,1273;Enrichr Queries,160;ReMap ChIP-seq,9;GTEx Coexpression,1391	EPHB6,H1F0,DUSP10,HIST3H2A,TUBB2A,TSC22D1,MCU,SOX4,SLC16A5
CD4_cluster0	791	Bbx	708.7	ARCHS4 Coexpression,1614;Enrichr Queries,303;GTEx Coexpression,209	TSC22D1,NAV2,SOX4,BRDT
CD4_cluster0	796	Zhx1	711.8	ARCHS4 Coexpression,1017;Enrichr Queries,1225;ReMap ChIP-seq,247;GTEx Coexpression,358	ENDOU,SLC16A5
CD4_cluster0	826	Skil	722.7	ARCHS4 Coexpression,281;Enrichr Queries,412;GTEx Coexpression,1475	LDHB,DUSP10,TSC22D1,SOX4
CD4_cluster0	832	Pcgf6	726.0	ARCHS4 Coexpression,353;Enrichr Queries,783;GTEx Coexpression,1042	LDHB,TUBB2A,STMN1,BRDT
CD4_cluster0	844	Barhl1	734.0	ARCHS4 Coexpression,296;Enrichr Queries,880;GTEx Coexpression,1026	TUBB2B,BCL11B,RAB6B
CD4_cluster0	846	Nfkb2	734.8	ARCHS4 Coexpression,1217;Enrichr Queries,1034;ReMap ChIP-seq,151;GTEx Coexpression,537	TCF7,RASGRP4,SOX4
CD4_cluster0	848	Cenpb	738.0	ARCHS4 Coexpression,541;Enrichr Queries,116;GTEx Coexpression,1557	H1F0,TUBB2A,CD81,PTMS
CD4_cluster0	854	Atoh8	740.0	ARCHS4 Coexpression,545;Enrichr Queries,603;GTEx Coexpression,1072	CD81,NAV2,SOX4
CD4_cluster0	868	Zfpm1	746.0	ARCHS4 Coexpression,1421;Enrichr Queries,228;GTEx Coexpression,589	CPT1A,BCL11B,NAV2,SSBP2,SOX4
CD4_cluster0	881	Tet2	751.5	ARCHS4 Coexpression,633;GTEx Coexpression,870	RASGRP4
CD4_cluster0	882	Rorc	751.7	ARCHS4 Coexpression,489;Enrichr Queries,1094;GTEx Coexpression,672	CAPN3,COX6A2,SOX4
CD4_cluster0	883	Etv3	752.0	ARCHS4 Coexpression,1139;Enrichr Queries,477;GTEx Coexpression,640	KLC3,DUSP10,SATB1,SOX4
CD4_cluster0	894	Pax7	757.0	ARCHS4 Coexpression,960;Enrichr Queries,904;GTEx Coexpression,407	TUBB2B,BCL11B,CAPN3
CD4_cluster0	897	Egr4	758.3	ARCHS4 Coexpression,1140;Enrichr Queries,637;GTEx Coexpression,498	HIST3H2A,DUSP10,BCL11B
CD4_cluster0	904	Tead3	763.7	ARCHS4 Coexpression,1309;Enrichr Queries,591;GTEx Coexpression,391	NAV2,SOX4,PTMS
CD4_cluster0	905	Etv5	764.0	ARCHS4 Coexpression,805;Enrichr Queries,374;GTEx Coexpression,1113	TUBB2A,TSC22D1,NAV2,SOX4
CD4_cluster0	909	Klf8	765.0	ARCHS4 Coexpression,1398;Enrichr Queries,337;GTEx Coexpression,560	KLC3,SATB1,ST8SIA1,NAV2
CD4_cluster0	911	Hivep1	765.7	ARCHS4 Coexpression,1404;Enrichr Queries,173;GTEx Coexpression,720	DUSP10,TSC22D1,NAV2,SOX4
CD4_cluster0	912	Tbx19	767.3	ARCHS4 Coexpression,344;Enrichr Queries,650;GTEx Coexpression,1308	KLC3,DUSP10,SOX4,RASGRP4
CD4_cluster0	913	Foxn3	767.7	ARCHS4 Coexpression,1112;Enrichr Queries,82;GTEx Coexpression,1109	TSC22D1,SATB1,NAV2,SSBP2,SOX4
CD4_cluster0	920	Irf8	770.5	Literature ChIP-seq,119;ARCHS4 Coexpression,1153;Enrichr Queries,910;GTEx Coexpression,900	F13A1,KCNMB4
CD4_cluster0	922	Pknox2	774.0	ARCHS4 Coexpression,1207;Enrichr Queries,909;GTEx Coexpression,206	NAV2,RAB6B
CD4_cluster0	924	Mtf1	775.5	ARCHS4 Coexpression,1110;GTEx Coexpression,441	RASGRP4
CD4_cluster0	927	Atf6	776.7	ARCHS4 Coexpression,1041;Enrichr Queries,815;GTEx Coexpression,474	SATB1,RASGRP4,SOX4
CD4_cluster0	940	Foxp4	785.3	ARCHS4 Coexpression,694;Enrichr Queries,195;GTEx Coexpression,1467	TSC22D1,SATB1,NAV2,SOX4,PTMS
CD4_cluster0	941	Stat2	785.4	ARCHS4 Coexpression,957;ENCODE ChIP-seq,60;Enrichr Queries,1370;ReMap ChIP-seq,127;GTEx Coexpression,1413	EPHB6,GNB4,SSBP2,RASGRP4
CD4_cluster0	942	Drap1	786.0	ARCHS4 Coexpression,801;Enrichr Queries,342;GTEx Coexpression,1215	TUBB2A,CD81,STMN1,PTMS
CD4_cluster0	961	Tfap4	798.3	ARCHS4 Coexpression,1371;Enrichr Queries,781;ReMap ChIP-seq,176;GTEx Coexpression,865	H1F0,STMN1,SOX4,SLC16A5
CD4_cluster0	962	Gtf3a	798.3	ARCHS4 Coexpression,988;Enrichr Queries,760;GTEx Coexpression,647	LDHB,TUBB2A,COX6A2
CD4_cluster0	967	Ncoa2	802.5	ARCHS4 Coexpression,1340;Enrichr Queries,1136;ReMap ChIP-seq,143;GTEx Coexpression,591	ENDOU,CPT1A,NAV2,SLC16A5
CD4_cluster0	972	Hnf1a	806.3	ARCHS4 Coexpression,911;Enrichr Queries,1001;GTEx Coexpression,507	CHDH
CD4_cluster0	984	Kdm2b	813.0	ARCHS4 Coexpression,1099;GTEx Coexpression,527	KLC3
CD4_cluster0	992	Tcf20	817.0	ARCHS4 Coexpression,1180;Enrichr Queries,452;GTEx Coexpression,819	BCL11B,SATB1,NAV2
CD4_cluster0	1001	Zkscan3	823.7	ARCHS4 Coexpression,1570;Enrichr Queries,105;GTEx Coexpression,796	TUBB2A,TSC22D1,STMN1,SSBP2,SOX4
CD4_cluster0	1006	Clock	827.2	Literature ChIP-seq,11;ARCHS4 Coexpression,1316;Enrichr Queries,1209;ReMap ChIP-seq,80;GTEx Coexpression,1520	H1F0,HIST3H2A,TUBB2A,TSC22D1,STMN1,SLC16A5
CD4_cluster0	1011	Gatad2a	830.3	ARCHS4 Coexpression,967;Enrichr Queries,1120;GTEx Coexpression,404	KLC3,TUBB2A
CD4_cluster0	1012	Tfe3	830.3	ARCHS4 Coexpression,1054;Enrichr Queries,799;GTEx Coexpression,638	TSC22D1,RASGRP4,SOX4
CD4_cluster0	1017	Snai3	832.0	ARCHS4 Coexpression,720;Enrichr Queries,1282;GTEx Coexpression,494	RASGRP4
CD4_cluster0	1021	Mbd1	833.7	ARCHS4 Coexpression,1373;Enrichr Queries,699;GTEx Coexpression,429	TSC22D1,NAV2,BRDT
CD4_cluster0	1026	Sp110	836.3	ARCHS4 Coexpression,642;Enrichr Queries,1376;GTEx Coexpression,491	RASGRP4
CD4_cluster0	1030	Tfcp2l1	838.0	ARCHS4 Coexpression,1138;Enrichr Queries,619;GTEx Coexpression,757	NAV2,SOX4
CD4_cluster0	1036	Batf2	840.3	ARCHS4 Coexpression,763;Enrichr Queries,1360;GTEx Coexpression,398	RASGRP4
CD4_cluster0	1044	Spib	843.3	ARCHS4 Coexpression,1362;Enrichr Queries,817;ReMap ChIP-seq,121;GTEx Coexpression,1073	CD8A,TCF7,F13A1,PTMS
CD4_cluster0	1047	Nfat5	844.7	ARCHS4 Coexpression,986;Enrichr Queries,380;GTEx Coexpression,1168	TSC22D1,NAV2,SOX4
CD4_cluster0	1049	E2f2	845.3	ARCHS4 Coexpression,871;Enrichr Queries,766;GTEx Coexpression,899	TUBB2A,STMN1,ART4
CD4_cluster0	1058	Creb3l4	848.3	ARCHS4 Coexpression,806;Enrichr Queries,183;GTEx Coexpression,1556	H1F0,CPT1A,TSC22D1,STMN1,SOX4
CD4_cluster0	1075	Relb	857.5	ARCHS4 Coexpression,1097;Enrichr Queries,1065;ReMap ChIP-seq,142;GTEx Coexpression,1126	TCF7,RASGRP4,SOX4
CD4_cluster0	1079	Egr2	859.0	ARCHS4 Coexpression,1169;Enrichr Queries,694;GTEx Coexpression,714	DUSP10,SOX4
CD4_cluster0	1097	Zc3h8	869.3	ARCHS4 Coexpression,1493;Enrichr Queries,978;ReMap ChIP-seq,52;GTEx Coexpression,954	H1F0,STMN1,PTMS,SLC16A5
CD4_cluster0	1105	Spen	873.5	ARCHS4 Coexpression,1342;GTEx Coexpression,405	REV1
CD4_cluster0	1107	Irf9	875.3	ARCHS4 Coexpression,771;Enrichr Queries,1389;ReMap ChIP-seq,48;GTEx Coexpression,1293	H1F0,HIST3H2A,REV1,RASGRP4
CD4_cluster0	1110	Zbtb7b	880.3	ARCHS4 Coexpression,904;Enrichr Queries,1166;GTEx Coexpression,571	KLC3,CPT1A,RASGRP4
CD4_cluster0	1114	Zbtb11	881.8	ARCHS4 Coexpression,1465;Enrichr Queries,1251;ReMap ChIP-seq,280;GTEx Coexpression,531	CD81
CD4_cluster0	1119	Foxj1	883.3	ARCHS4 Coexpression,1136;Enrichr Queries,634;GTEx Coexpression,880	TUBB2B,SOX4
CD4_cluster0	1120	L3mbtl3	884.5	ARCHS4 Coexpression,245;GTEx Coexpression,1524	LDHB,SOX4
CD4_cluster0	1121	Mxd1	885.3	ARCHS4 Coexpression,635;Enrichr Queries,1086;GTEx Coexpression,935	DUSP10,RASGRP4
CD4_cluster0	1131	Irf7	890.3	ARCHS4 Coexpression,766;Enrichr Queries,1220;GTEx Coexpression,685	TCF7,RASGRP4
CD4_cluster0	1146	Rlf	899.3	ARCHS4 Coexpression,495;Enrichr Queries,1206;GTEx Coexpression,997	DUSP10
CD4_cluster0	1162	Nr4a3	911.0	ARCHS4 Coexpression,1070;Enrichr Queries,1029;GTEx Coexpression,634	DUSP10,COX6A2
CD4_cluster0	1167	Zbtb1	913.0	ARCHS4 Coexpression,660;Enrichr Queries,754;GTEx Coexpression,1325	DUSP10,TCF7,SOX4
CD4_cluster0	1168	Spic	914.0	ARCHS4 Coexpression,956;Enrichr Queries,1135;GTEx Coexpression,651	CD8A,F13A1,BRDT
CD4_cluster0	1170	Zbtb38	914.3	ARCHS4 Coexpression,975;Enrichr Queries,353;GTEx Coexpression,1415	TSC22D1,NAV2,SOX4
CD4_cluster0	1175	Trafd1	916.7	ARCHS4 Coexpression,715;Enrichr Queries,1147;GTEx Coexpression,888	GNB4,RASGRP4
CD4_cluster0	1176	Foxk1	917.0	ARCHS4 Coexpression,1290;Enrichr Queries,1162;ReMap ChIP-seq,207;GTEx Coexpression,1009	HIST3H2A,NAV2
CD4_cluster0	1180	Atf5	920.0	ARCHS4 Coexpression,1260;Enrichr Queries,659;GTEx Coexpression,841	TUBB2A,SOX4
CD4_cluster0	1185	Nme2	921.7	ARCHS4 Coexpression,1228;ReMap ChIP-seq,66;GTEx Coexpression,1471	DUSP10,NAV2,PVR
CD4_cluster0	1191	Arid5a	926.0	ARCHS4 Coexpression,1059;GTEx Coexpression,793
CD4_cluster0	1199	Zmat1	928.7	ARCHS4 Coexpression,1010;Enrichr Queries,431;GTEx Coexpression,1345	SATB1,NAV2,SSBP2
CD4_cluster0	1200	Gtf2ird2	928.7	ARCHS4 Coexpression,1345;Enrichr Queries,232;GTEx Coexpression,1209	TSC22D1,SATB1,SSBP2,SOX4
CD4_cluster0	1203	Rbsn	930.0	ARCHS4 Coexpression,439;GTEx Coexpression,1421	TUBB2B,ST8SIA1
CD4_cluster0	1206	Nfkb1	933.0	ARCHS4 Coexpression,1255;Enrichr Queries,1218;ReMap ChIP-seq,248;GTEx Coexpression,1011	TCF7
CD4_cluster0	1221	Elf4	942.0	ARCHS4 Coexpression,878;Enrichr Queries,1289;GTEx Coexpression,659	RASGRP4
CD4_cluster0	1242	Cenpa	956.0	ARCHS4 Coexpression,1108;GTEx Coexpression,804
CD4_cluster0	1254	Zbtb26	960.3	ARCHS4 Coexpression,663;Enrichr Queries,758;GTEx Coexpression,1460	TSC22D1,STMN1,SOX4
CD4_cluster0	1259	Skor1	963.0	ARCHS4 Coexpression,936;GTEx Coexpression,990	TUBB2B
CD4_cluster0	1263	Plagl1	964.3	ARCHS4 Coexpression,1106;Enrichr Queries,607;GTEx Coexpression,1180	NAV2,SOX4
CD4_cluster0	1268	Ski	966.5	ARCHS4 Coexpression,537;GTEx Coexpression,1396	CD81
CD4_cluster0	1282	Ahctf1	978.0	ARCHS4 Coexpression,1505;Enrichr Queries,1146;GTEx Coexpression,283	TUBB2A,BRDT
CD4_cluster0	1284	Topors	979.0	ARCHS4 Coexpression,519;GTEx Coexpression,1439	CD81
CD4_cluster0	1290	Dot1l	984.3	ARCHS4 Coexpression,1109;Enrichr Queries,1182;GTEx Coexpression,662	NAV2,BRDT
CD4_cluster0	1297	Hoxa7	992.3	ARCHS4 Coexpression,1351;Enrichr Queries,963;GTEx Coexpression,663	CAPN3,SOX4
CD4_cluster0	1303	Prmt3	998.3	ARCHS4 Coexpression,603;Enrichr Queries,1154;GTEx Coexpression,1238	LDHB,TUBB2A
CD4_cluster0	1314	Zbtb32	1011.0	ARCHS4 Coexpression,1024;Enrichr Queries,1193;GTEx Coexpression,815
CD4_cluster0	1315	Cdx1	1012.0	ARCHS4 Coexpression,875;Enrichr Queries,1267;GTEx Coexpression,895	CPT1A
CD4_cluster0	1319	Rel	1016.0	ARCHS4 Coexpression,1501;Enrichr Queries,795;GTEx Coexpression,752	DUSP10,SOX4
CD4_cluster0	1320	Plscr1	1018.0	ARCHS4 Coexpression,1200;GTEx Coexpression,835
CD4_cluster0	1327	Mkx	1024.0	ARCHS4 Coexpression,1591;Enrichr Queries,1313;GTEx Coexpression,169	NAV2
CD4_cluster0	1328	Zbtb44	1026.0	ARCHS4 Coexpression,1509;Enrichr Queries,1152;GTEx Coexpression,417	SATB1,CAPN3
CD4_cluster0	1329	Phf20	1026.0	ARCHS4 Coexpression,516;Enrichr Queries,1189;GTEx Coexpression,1374	CD81,SSBP2
CD4_cluster0	1341	Rfx7	1036.0	ARCHS4 Coexpression,1269;Enrichr Queries,733;GTEx Coexpression,1106	SATB1,NAV2
CD4_cluster0	1353	Eea1	1045.0	ARCHS4 Coexpression,1335;Enrichr Queries,1240;GTEx Coexpression,559	GNB4
CD4_cluster0	1368	Csrnp1	1056.0	ARCHS4 Coexpression,984;GTEx Coexpression,1127
CD4_cluster0	1387	Batf3	1064.0	ARCHS4 Coexpression,1030;Enrichr Queries,1293;GTEx Coexpression,869
CD4_cluster0	1388	Mzf1	1064.0	ARCHS4 Coexpression,1435;Enrichr Queries,156;GTEx Coexpression,1602	TSC22D1,SATB1,NAV2,SOX4
CD4_cluster0	1403	Sp140	1078.0	ARCHS4 Coexpression,1485;Enrichr Queries,1205;GTEx Coexpression,544	TCF7
CD4_cluster0	1404	Pa2g4	1078.0	ARCHS4 Coexpression,1282;GTEx Coexpression,874
CD4_cluster0	1423	Dnmt1	1098.0	ARCHS4 Coexpression,1125;GTEx Coexpression,1070
CD4_cluster0	1426	Gtf2ird1	1100.0	ARCHS4 Coexpression,1066;GTEx Coexpression,1134
CD4_cluster0	1429	Prdm15	1104.0	ARCHS4 Coexpression,1401;Enrichr Queries,1174;GTEx Coexpression,736	NAV2
CD4_cluster0	1442	Arid3b	1113.0	ARCHS4 Coexpression,850;GTEx Coexpression,1376	SMO
CD4_cluster0	1462	Foxf1	1135.0	ARCHS4 Coexpression,1535;Enrichr Queries,1331;GTEx Coexpression,539	PTMS
CD4_cluster0	1471	Irf5	1148.0	ARCHS4 Coexpression,1184;Enrichr Queries,1202;GTEx Coexpression,1058
CD4_cluster0	1479	Sp100	1158.0	ARCHS4 Coexpression,1397;Enrichr Queries,1294;GTEx Coexpression,783
CD4_cluster0	1481	Zbtb37	1160.0	ARCHS4 Coexpression,1369;Enrichr Queries,744;GTEx Coexpression,1367	NAV2,SOX4
CD4_cluster0	1532	Mysm1	1222.0	ARCHS4 Coexpression,1471;Enrichr Queries,1283;GTEx Coexpression,913
CD4_cluster0	1550	Zfp92	1256.0	ARCHS4 Coexpression,1354;Enrichr Queries,1134;GTEx Coexpression,1280	BCL11B
CD4_cluster0	1551	Ttf1	1260.0	ARCHS4 Coexpression,1468;GTEx Coexpression,1051
CD4_cluster0	1558	Zbtb41	1271.0	ARCHS4 Coexpression,1588;Enrichr Queries,1245;GTEx Coexpression,979
CD4_cluster0	1564	Scmh1	1281.0	ARCHS4 Coexpression,1098;GTEx Coexpression,1464
CD4_cluster0	1577	Champ1	1296.0	ARCHS4 Coexpression,1248;GTEx Coexpression,1343
CD4_cluster0	1597	Carf	1335.0	ARCHS4 Coexpression,1382;GTEx Coexpression,1288
CD4_cluster0	1625	Mga	1455.0	ARCHS4 Coexpression,1582;Enrichr Queries,1276;GTEx Coexpression,1506

## Sheet: CD4_cluster1
Query Name	Rank	TF	Score	Library	Overlapping_Genes
CD4_cluster1	1	Sp100	4.667	ARCHS4 Coexpression,8;Enrichr Queries,4;GTEx Coexpression,2	RTP4,SLFN5,DDX60,IFIT1,USP18,IFIT3,IFIT2,IFIH1,DHX58,GBP2,HERC6,ZBP1,RSAD2,STAT1,STAT2,EIF2AK2,ISG15,PARP14,ISG20,FAM111A,OAS2,OAS3,IRF7,NCOA7,XAF1
CD4_cluster1	2	Stat2	9.6	ARCHS4 Coexpression,4;ENCODE ChIP-seq,1;Enrichr Queries,10;ReMap ChIP-seq,1;GTEx Coexpression,32	RTP4,SLFN5,DDX60,IFIT1,USP18,IFIT3,IFIT2,IFIH1,DHX58,GBP2,HERC6,ZBP1,RSAD2,STAT1,STAT2,EIF2AK2,ISG15,PARP14,ISG20,FAM111A,OAS2,OAS3,IRF7,NCOA7,XAF1
CD4_cluster1	3	Batf3	12.0	ARCHS4 Coexpression,10;Enrichr Queries,23;GTEx Coexpression,3	RTP4,RSAD2,STAT1,EIF2AK2,ISG15,PARP14,IFIT1,USP18,IFIT3,IFIT2,IFIH1,ISG20,OAS2,OAS3,DHX58,IRF7,GBP2
CD4_cluster1	4	Irf1	15.0	Literature ChIP-seq,1;ARCHS4 Coexpression,48;ENCODE ChIP-seq,4;Enrichr Queries,9;ReMap ChIP-seq,2;GTEx Coexpression,26	RTP4,SLFN5,IFIT1,DDX60,USP18,IFIT3,IFIT2,IFIH1,DHX58,GBP2,HERC6,ZBP1,RSAD2,STAT1,STAT2,EIF2AK2,ISG15,PARP14,ISG20,FAM111A,OAS2,OAS3,ARMC3,IRF7,XAF1
CD4_cluster1	5	Batf2	15.33	ARCHS4 Coexpression,6;Enrichr Queries,3;GTEx Coexpression,37	RTP4,SLFN5,DDX60,IFIT1,USP18,IFIT3,IFIT2,IFIH1,DHX58,GBP2,HERC6,ZBP1,RSAD2,STAT1,STAT2,EIF2AK2,ISG15,PARP14,ISG20,OAS2,OAS3,IRF7,NCOA7,XAF1
CD4_cluster1	6	Irf9	16.5	ARCHS4 Coexpression,12;Enrichr Queries,7;ReMap ChIP-seq,46;GTEx Coexpression,1	RTP4,SLFN5,DDX60,IFIT1,USP18,IFIT3,IFIT2,IFIH1,DHX58,GBP2,HERC6,ZBP1,RSAD2,STAT1,STAT2,EIF2AK2,ISG15,PARP14,ISG20,OAS2,OAS3,IRF7,NCOA7,XAF1
CD4_cluster1	7	Irf7	17.0	ARCHS4 Coexpression,7;Enrichr Queries,14;GTEx Coexpression,30	RTP4,ZBP1,SLFN5,RSAD2,STAT1,STAT2,EIF2AK2,ISG15,DDX60,IFIT1,PARP14,USP18,IFIT3,IFIT2,IFIH1,ISG20,OAS2,OAS3,DHX58,GBP2,XAF1,HERC6
CD4_cluster1	8	Stat1	20.33	Literature ChIP-seq,77;ARCHS4 Coexpression,3;ENCODE ChIP-seq,2;Enrichr Queries,13;ReMap ChIP-seq,3;GTEx Coexpression,24	RTP4,SLFN5,DDX60,IFIT1,USP18,IFIT3,IFIT2,IFIH1,DHX58,GBP2,HERC6,ZBP1,RSAD2,STAT1,STAT2,EIF2AK2,ISG15,PARP14,ISG20,OAS2,OAS3,IRF7,NCOA7,XAF1
CD4_cluster1	9	Sp140	22.33	ARCHS4 Coexpression,13;Enrichr Queries,12;GTEx Coexpression,42	ZBP1,RTP4,SLFN5,RSAD2,STAT1,STAT2,EIF2AK2,ISG15,DDX60,IFIT1,PARP14,USP18,IFIT3,IFIT2,ISG20,IFIH1,OAS2,OAS3,DHX58,IRF7,GBP2,XAF1,HERC6
CD4_cluster1	10	Sp110	23.0	ARCHS4 Coexpression,9;Enrichr Queries,8;GTEx Coexpression,52	ZBP1,RTP4,SLFN5,RSAD2,STAT1,STAT2,EIF2AK2,ISG15,DDX60,IFIT1,PARP14,USP18,IFIT3,IFIT2,ISG20,IFIH1,OAS2,OAS3,DHX58,IRF7,GBP2,XAF1,HERC6
CD4_cluster1	11	Irf8	23.0	Literature ChIP-seq,2;ARCHS4 Coexpression,24;Enrichr Queries,25;GTEx Coexpression,41	RTP4,ZBP1,RSAD2,STAT1,STAT2,ISG15,PARP14,IFIT1,USP18,IFIT3,IFIT2,IFIH1,ISG20,OAS2,IRF7,GBP2,XAF1
CD4_cluster1	13	Ikzf2	25.67	ARCHS4 Coexpression,16;Enrichr Queries,41;GTEx Coexpression,20	SLFN5,RSAD2,STAT1,EIF2AK2,DDX60,IFIT1,PARP14,USP18,IFIT3,IFIT2,IFIH1,FAM111A,OAS2,OAS3,GBP2,XAF1
CD4_cluster1	14	Irf4	27.8	ARCHS4 Coexpression,32;ENCODE ChIP-seq,10;Enrichr Queries,57;ReMap ChIP-seq,32;GTEx Coexpression,8	ZBP1,RSAD2,STAT1,STAT2,EIF2AK2,DDX60,USP18,IFIT3,IFIT2,IFIH1,ISG20,FAM111A,OAS2,OAS3,DHX58,IRF7,GBP2,HERC6
CD4_cluster1	15	Relb	31.25	ARCHS4 Coexpression,22;Enrichr Queries,18;ReMap ChIP-seq,27;GTEx Coexpression,58	ZBP1,RTP4,RSAD2,STAT1,ISG15,DDX60,IFIT1,PARP14,USP18,IFIT3,IFIT2,ISG20,IFIH1,OAS2,OAS3,DHX58,IRF7,GBP2,XAF1
CD4_cluster1	16	Batf	31.6	ARCHS4 Coexpression,17;ENCODE ChIP-seq,14;Enrichr Queries,22;ReMap ChIP-seq,9;GTEx Coexpression,96	RTP4,ZBP1,RSAD2,STAT1,ISG15,PARP14,IFIT1,IFIT3,IFIT2,ISG20,IFIH1,OAS2,OAS3,DHX58,IRF7,NCOA7,GBP2,XAF1
CD4_cluster1	20	Irf5	37.67	ARCHS4 Coexpression,51;Enrichr Queries,34;GTEx Coexpression,28	RSAD2,STAT1,STAT2,ISG15,PARP14,USP18,IFIT3,IFIT2,IFIH1,ISG20,OAS2,OAS3,IRF7,GBP2
CD4_cluster1	21	Plscr1	43.0	ARCHS4 Coexpression,2;GTEx Coexpression,84	RTP4,RSAD2,STAT1,STAT2,EIF2AK2,ISG15,DDX60,IFIT1,PARP14,USP18,IFIT3,IFIT2,IFIH1,ISG20,OAS2,OAS3,DHX58,IRF7,GBP2,XAF1,HERC6
CD4_cluster1	22	Stat4	43.0	Literature ChIP-seq,11;ARCHS4 Coexpression,33;Enrichr Queries,29;GTEx Coexpression,99	ZBP1,RSAD2,STAT1,STAT2,ISG15,DDX60,IFIT1,IFIT3,IFIT2,ISG20,IFIH1,OAS2,IRF7,GBP2,XAF1
CD4_cluster1	23	Rel	52.67	ARCHS4 Coexpression,68;Enrichr Queries,40;GTEx Coexpression,50	SLFN5,RSAD2,STAT1,ISG15,PARP14,IFIT3,IFIT2,ISG20,IFIH1,OAS2,IRF7,GBP2,XAF1
CD4_cluster1	24	Tbx21	53.25	ARCHS4 Coexpression,67;Enrichr Queries,35;ReMap ChIP-seq,14;GTEx Coexpression,97	ZBP1,RSAD2,STAT1,ISG15,PARP14,IFIT1,IFIT3,IFIT2,ISG20,OAS2,OAS3,IRF7,NCOA7,GBP2
CD4_cluster1	26	Ikzf3	60.0	ARCHS4 Coexpression,37;Enrichr Queries,125;GTEx Coexpression,18	IFIH1,ZBP1,SLFN5,STAT1,OAS2,OAS3,EIF2AK2,GBP2,XAF1,IFIT3
CD4_cluster1	27	Spib	60.5	ARCHS4 Coexpression,105;Enrichr Queries,59;ReMap ChIP-seq,49;GTEx Coexpression,29	RTP4,RSAD2,STAT1,EIF2AK2,ISG15,IFIT3,IFIH1,ISG20,OAS2,OAS3,IRF7,GBP2
CD4_cluster1	28	Nfkb2	61.75	ARCHS4 Coexpression,25;Enrichr Queries,37;ReMap ChIP-seq,163;GTEx Coexpression,22	STAT1,STAT2,ISG15,PARP14,IFIT1,IFIT3,IFIT2,IFIH1,ISG20,OAS2,OAS3,DHX58,IRF7,GBP2
CD4_cluster1	29	Arid5a	62.5	ARCHS4 Coexpression,45;GTEx Coexpression,80	ISG20,IRF7,GBP2
CD4_cluster1	30	Trafd1	65.0	ARCHS4 Coexpression,5;Enrichr Queries,5;GTEx Coexpression,185	RTP4,SLFN5,DDX60,IFIT1,USP18,IFIT3,IFIT2,IFIH1,DHX58,GBP2,HERC6,ZBP1,RSAD2,STAT1,STAT2,EIF2AK2,ISG15,PARP14,ISG20,OAS2,OAS3,IRF7,NCOA7,XAF1
CD4_cluster1	33	Runx3	70.0	ARCHS4 Coexpression,76;ENCODE ChIP-seq,96;Enrichr Queries,114;ReMap ChIP-seq,8;GTEx Coexpression,56	ZBP1,STAT1,STAT2,ISG15,PARP14,IFIT1,USP18,IFIT3,ISG20,OAS2,IRF7,NCOA7,GBP2
CD4_cluster1	34	Rfx5	72.2	ARCHS4 Coexpression,75;ENCODE ChIP-seq,41;Enrichr Queries,31;ReMap ChIP-seq,210;GTEx Coexpression,4	RTP4,STAT1,STAT2,EIF2AK2,ISG15,PARP14,IFIT1,IFIT3,IFIT2,IFIH1,ISG20,OAS2,OAS3,ARMC3,IRF7,GBP2,XAF1,HERC6
CD4_cluster1	36	Nfkb1	78.5	ARCHS4 Coexpression,11;Enrichr Queries,56;ReMap ChIP-seq,204;GTEx Coexpression,43	RSAD2,STAT1,STAT2,ISG15,PARP14,USP18,IFIT3,IFIT2,IFIH1,ISG20,OAS2,OAS3,DHX58,IRF7,GBP2
CD4_cluster1	37	Stat5a	98.67	Literature ChIP-seq,3;ARCHS4 Coexpression,50;ENCODE ChIP-seq,57;Enrichr Queries,44;ReMap ChIP-seq,236;GTEx Coexpression,202	ZBP1,STAT1,STAT2,EIF2AK2,ISG15,PARP14,USP18,IFIT3,IFIT2,IFIH1,ISG20,OAS2,DHX58,IRF7,GBP2
CD4_cluster1	38	Scml4	100.7	ARCHS4 Coexpression,60;Enrichr Queries,153;GTEx Coexpression,89	ZBP1,ISG20,SLFN5,GBP2,IFIT3,IFIT2
CD4_cluster1	39	Ikzf1	108.8	Literature ChIP-seq,153;ARCHS4 Coexpression,57;ENCODE ChIP-seq,3;Enrichr Queries,150;ReMap ChIP-seq,198;GTEx Coexpression,92	ZBP1,RTP4,SLFN5,STAT1,STAT2,PARP14,IFIT1,USP18,IFIT3,ISG20,IFIH1,FAM111A,OAS2,IRF7,GBP2,XAF1,HERC6
CD4_cluster1	42	Ets1	118.7	Literature ChIP-seq,128;ARCHS4 Coexpression,44;ENCODE ChIP-seq,8;Enrichr Queries,228;ReMap ChIP-seq,241;GTEx Coexpression,63	ISG20,SLFN5,RSAD2,STAT1,OAS3,ISG15,PARP14,GBP2,XAF1,IFIT3,HERC6
CD4_cluster1	43	Prdm1	127.8	ARCHS4 Coexpression,29;ENCODE ChIP-seq,6;Enrichr Queries,67;ReMap ChIP-seq,7;GTEx Coexpression,530	SLFN5,RSAD2,STAT1,STAT2,ISG15,IFIT1,DDX60,PARP14,IFIT3,IFIT2,IFIH1,ISG20,OAS2,GBP2
CD4_cluster1	47	Foxp3	132.5	Literature ChIP-seq,37;ARCHS4 Coexpression,39;Enrichr Queries,351;GTEx Coexpression,103	ZBP1,ISG20,SLFN5,STAT1,IRF7,GBP2,IFIT3
CD4_cluster1	50	Tcf7	140.8	Literature ChIP-seq,105;ARCHS4 Coexpression,109;Enrichr Queries,341;ReMap ChIP-seq,63;GTEx Coexpression,86	ZBP1,ISG20,SLFN5,STAT1,ISG15
CD4_cluster1	53	Mtf1	144.5	ARCHS4 Coexpression,20;GTEx Coexpression,269	IFIH1,ISG20,RSAD2,OAS2,DHX58,IRF7,IFIT3
CD4_cluster1	54	Zbtb32	145.3	ARCHS4 Coexpression,27;Enrichr Queries,20;GTEx Coexpression,389	RTP4,ZBP1,RSAD2,STAT1,ISG15,DDX60,IFIT1,USP18,IFIT3,IFIT2,IFIH1,ISG20,OAS2,OAS3,IRF7,GBP2,XAF1
CD4_cluster1	55	Csrnp1	146.5	ARCHS4 Coexpression,71;GTEx Coexpression,222	ZBP1,IRF7,GBP2
CD4_cluster1	59	Stat3	158.5	Literature ChIP-seq,8;ARCHS4 Coexpression,52;ENCODE ChIP-seq,5;Enrichr Queries,94;ReMap ChIP-seq,110;GTEx Coexpression,682	SLFN5,STAT1,STAT2,ISG15,PARP14,IFIT1,IFIT3,ISG20,OAS2,IRF7,NCOA7,GBP2
CD4_cluster1	60	Egr2	158.7	ARCHS4 Coexpression,172;Enrichr Queries,75;GTEx Coexpression,229	RSAD2,STAT1,IRF7,ISG15,IFIT1,GBP2,IFIT3,IFIT2
CD4_cluster1	61	Gfi1	160.7	ARCHS4 Coexpression,318;Enrichr Queries,60;GTEx Coexpression,104	ZBP1,ISG20,RSAD2,STAT1,IRF7,ISG15,GBP2,IFIT3,IFIT2
CD4_cluster1	62	Pou2f2	160.8	ARCHS4 Coexpression,487;ENCODE ChIP-seq,69;Enrichr Queries,112;ReMap ChIP-seq,88;GTEx Coexpression,48	ISG20,OAS2,STAT1,STAT2,IRF7,ISG15,GBP2,IFIT3,IFIT2
CD4_cluster1	66	Fli1	170.5	Literature ChIP-seq,12;ARCHS4 Coexpression,270;ENCODE ChIP-seq,111;Enrichr Queries,277;ReMap ChIP-seq,211;GTEx Coexpression,142	ISG20,IFIH1,SLFN5,FAM111A,STAT1,ISG15,GBP2,USP18,IFIT3,IFIT2
CD4_cluster1	68	Nr3c1	174.5	Literature ChIP-seq,99;ARCHS4 Coexpression,19;ENCODE ChIP-seq,98;Enrichr Queries,564;ReMap ChIP-seq,234;GTEx Coexpression,33	IFIH1,ISG20,SLFN5,RSAD2,STAT1,OAS2,OAS3,ARMC3,EIF2AK2,PARP14,USP18
CD4_cluster1	72	Rag1	180.0	ARCHS4 Coexpression,135;Enrichr Queries,190;GTEx Coexpression,215	FAM111A,RSAD2,STAT1,IFIT1,IFIT3,IFIT2
CD4_cluster1	75	Atf5	191.0	ARCHS4 Coexpression,77;Enrichr Queries,71;GTEx Coexpression,425	ISG20,IFIH1,RSAD2,STAT1,OAS2,IRF7,ISG15,GBP2,IFIT3,IFIT2
CD4_cluster1	78	Runx1	193.8	Literature ChIP-seq,6;ARCHS4 Coexpression,154;Enrichr Queries,395;ReMap ChIP-seq,216;GTEx Coexpression,198	ISG20,SLFN5,FAM111A,RSAD2,STAT1,OAS2,STAT2,IRF7,ISG15,NCOA7,GBP2,IFIT1
CD4_cluster1	81	Nfe2l2	203.6	Literature ChIP-seq,31;ARCHS4 Coexpression,74;Enrichr Queries,404;ReMap ChIP-seq,227;GTEx Coexpression,282	IFIH1,RTP4,SLFN5,STAT1,NCOA7,GBP2,IFIT3
CD4_cluster1	89	Elk4	217.6	ARCHS4 Coexpression,40;ENCODE ChIP-seq,59;Enrichr Queries,724;ReMap ChIP-seq,54;GTEx Coexpression,211	ISG20,FAM111A,SLFN5,STAT1,STAT2,IRF7,DDX60,PARP14
CD4_cluster1	93	Arid5b	227.7	ARCHS4 Coexpression,102;Enrichr Queries,406;GTEx Coexpression,175	SLFN5,STAT1,STAT2,GBP2
CD4_cluster1	94	Lef1	229.8	ARCHS4 Coexpression,126;Enrichr Queries,372;ReMap ChIP-seq,286;GTEx Coexpression,135	ZBP1,SLFN5,STAT1,GBP2
CD4_cluster1	95	Mybl1	229.8	Literature ChIP-seq,154;ARCHS4 Coexpression,87;Enrichr Queries,591;GTEx Coexpression,87	ZBP1,ISG20,SLFN5,STAT1
CD4_cluster1	98	Myc	232.5	Literature ChIP-seq,30;ARCHS4 Coexpression,187;ENCODE ChIP-seq,43;Enrichr Queries,565;ReMap ChIP-seq,213;GTEx Coexpression,357	IFIH1,ISG20,STAT1,OAS2,OAS3,ISG15,NCOA7,DDX60,GBP2,IFIT1
CD4_cluster1	102	Maf	239.3	ARCHS4 Coexpression,56;Enrichr Queries,272;ReMap ChIP-seq,214;GTEx Coexpression,415	ISG20,STAT1,STAT2,GBP2,IFIT3
CD4_cluster1	104	Tfap2c	244.2	Literature ChIP-seq,68;ARCHS4 Coexpression,248;ENCODE ChIP-seq,110;Enrichr Queries,579;ReMap ChIP-seq,83;GTEx Coexpression,377	ISG20,STAT1,ISG15,NCOA7
CD4_cluster1	105	Hivep1	245.3	ARCHS4 Coexpression,41;Enrichr Queries,656;GTEx Coexpression,39	IFIH1,SLFN5,STAT1,OAS2,OAS3,PARP14,XAF1
CD4_cluster1	106	Arid3a	245.4	ARCHS4 Coexpression,522;ENCODE ChIP-seq,83;Enrichr Queries,237;ReMap ChIP-seq,182;GTEx Coexpression,203	ISG20,FAM111A,STAT1,DHX58,IRF7,ISG15
CD4_cluster1	107	Foxo1	247.0	Literature ChIP-seq,64;ARCHS4 Coexpression,112;Enrichr Queries,607;ReMap ChIP-seq,11;GTEx Coexpression,441	ISG20,SLFN5,STAT1,NCOA7,IFIT2
CD4_cluster1	109	Nfatc2	251.0	ARCHS4 Coexpression,69;Enrichr Queries,609;GTEx Coexpression,75	ZBP1,ISG20,SLFN5,STAT1,GBP2
CD4_cluster1	110	Eomes	251.6	Literature ChIP-seq,29;ARCHS4 Coexpression,730;Enrichr Queries,130;ReMap ChIP-seq,271;GTEx Coexpression,98	ZBP1,ISG20,SLFN5,STAT1,STAT2,ISG15,GBP2,IFIT3,IFIT2
CD4_cluster1	113	Ahr	256.4	Literature ChIP-seq,138;ARCHS4 Coexpression,49;Enrichr Queries,311;ReMap ChIP-seq,29;GTEx Coexpression,755	ZBP1,SLFN5,STAT1,ARMC3,OAS3,NCOA7,GBP2,PARP14,IFIT3
CD4_cluster1	114	Fosl2	256.8	ARCHS4 Coexpression,340;ENCODE ChIP-seq,21;Enrichr Queries,455;ReMap ChIP-seq,181;GTEx Coexpression,287	ISG20,STAT1,NCOA7,GBP2
CD4_cluster1	115	Hoxb4	258.5	Literature ChIP-seq,76;ARCHS4 Coexpression,312;Enrichr Queries,451;GTEx Coexpression,195	STAT2,GBP2,IFIT3,IFIT2
CD4_cluster1	117	Nfatc1	262.4	ARCHS4 Coexpression,190;ENCODE ChIP-seq,93;Enrichr Queries,602;ReMap ChIP-seq,101;GTEx Coexpression,326	ISG20,FAM111A,STAT1,GBP2
CD4_cluster1	118	Tet2	264.0	ARCHS4 Coexpression,61;GTEx Coexpression,467	PARP14,XAF1
CD4_cluster1	120	Elf4	266.7	ARCHS4 Coexpression,656;Enrichr Queries,43;GTEx Coexpression,101	ZBP1,ISG20,IFIH1,SLFN5,STAT1,IRF7,ISG15,GBP2,PARP14,IFIT3,IFIT2
CD4_cluster1	125	Bcl6	276.2	Literature ChIP-seq,47;ARCHS4 Coexpression,673;Enrichr Queries,101;ReMap ChIP-seq,97;GTEx Coexpression,463	ISG20,RTP4,STAT1,IRF7,NCOA7,IFIT1,GBP2,IFIT3,IFIT2,HERC6
CD4_cluster1	126	Elk3	276.5	Literature ChIP-seq,51;ARCHS4 Coexpression,519;Enrichr Queries,426;GTEx Coexpression,110	SLFN5,STAT1,ISG15,XAF1
CD4_cluster1	127	Snai3	278.0	ARCHS4 Coexpression,218;Enrichr Queries,444;GTEx Coexpression,172	ZBP1,ISG20,IRF7
CD4_cluster1	131	Gata3	281.8	Literature ChIP-seq,26;ARCHS4 Coexpression,485;ENCODE ChIP-seq,30;Enrichr Queries,284;ReMap ChIP-seq,251;GTEx Coexpression,615	SLFN5,RSAD2,STAT1,OAS3,IRF7,GBP2,IFIT1,XAF1,IFIT3
CD4_cluster1	132	Kdm5b	282.6	Literature ChIP-seq,117;ARCHS4 Coexpression,766;ENCODE ChIP-seq,102;ReMap ChIP-seq,205;GTEx Coexpression,223	STAT2,ARMC3,DHX58,ISG15,NCOA7
CD4_cluster1	133	Myb	284.8	Literature ChIP-seq,52;ARCHS4 Coexpression,260;ENCODE ChIP-seq,114;Enrichr Queries,648;ReMap ChIP-seq,33;GTEx Coexpression,602	ZBP1,RSAD2,STAT1,ISG15
CD4_cluster1	135	Zbtb1	287.0	ARCHS4 Coexpression,64;Enrichr Queries,761;GTEx Coexpression,36	IFIH1,FAM111A,SLFN5,STAT1,EIF2AK2
CD4_cluster1	138	Cenpa	289.0	ARCHS4 Coexpression,496;GTEx Coexpression,82	STAT1,OAS2
CD4_cluster1	140	Creb3l4	291.7	ARCHS4 Coexpression,456;Enrichr Queries,313;GTEx Coexpression,106	ISG20,FAM111A,IRF7,ISG15
CD4_cluster1	143	Klf8	293.0	ARCHS4 Coexpression,113;Enrichr Queries,217;GTEx Coexpression,549	SLFN5,RSAD2,STAT1,XAF1
CD4_cluster1	146	Mafb	294.8	ARCHS4 Coexpression,715;Enrichr Queries,73;ReMap ChIP-seq,16;GTEx Coexpression,375	ISG20,RSAD2,STAT1,DHX58,IRF7,ISG15,IFIT1,GBP2,IFIT3,HERC6,IFIT2
CD4_cluster1	147	Pcgf2	303.5	ARCHS4 Coexpression,434;ReMap ChIP-seq,173	NCOA7
CD4_cluster1	148	Cebpb	305.0	Literature ChIP-seq,56;ARCHS4 Coexpression,800;ENCODE ChIP-seq,13;Enrichr Queries,124;ReMap ChIP-seq,72;GTEx Coexpression,765	ISG20,SLFN5,STAT1,IRF7,NCOA7,ISG15,GBP2,IFIT3
CD4_cluster1	152	Arid3b	317.0	ARCHS4 Coexpression,562;GTEx Coexpression,72	ZBP1,ISG20
CD4_cluster1	156	Etv3	320.0	ARCHS4 Coexpression,23;Enrichr Queries,200;GTEx Coexpression,737	IFIH1,SLFN5,RSAD2,STAT1,OAS2,STAT2,DHX58,IRF7,PARP14,IFIT3
CD4_cluster1	157	Akna	320.7	ARCHS4 Coexpression,754;Enrichr Queries,113;GTEx Coexpression,95	ZBP1,ISG20,SLFN5,STAT1,GBP2,PARP14,IFIT3,IFIT2
CD4_cluster1	159	Nr4a3	325.0	ARCHS4 Coexpression,153;Enrichr Queries,100;GTEx Coexpression,722	ISG20,RSAD2,STAT1,IFIT1,GBP2,IFIT3,IFIT2
CD4_cluster1	167	Hes1	330.3	ARCHS4 Coexpression,199;Enrichr Queries,559;ReMap ChIP-seq,288;GTEx Coexpression,275	STAT1
CD4_cluster1	171	Hbp1	336.3	ARCHS4 Coexpression,46;Enrichr Queries,299;ReMap ChIP-seq,183;GTEx Coexpression,817	ISG20,RSAD2,STAT1,STAT2,ISG15,GBP2
CD4_cluster1	173	Thap1	339.2	ARCHS4 Coexpression,186;ENCODE ChIP-seq,97;Enrichr Queries,603;ReMap ChIP-seq,120;GTEx Coexpression,690	ISG20,STAT1,ISG15
CD4_cluster1	178	Zbtb2	342.7	ARCHS4 Coexpression,98;Enrichr Queries,704;GTEx Coexpression,226	STAT1
CD4_cluster1	186	Cux1	347.8	Literature ChIP-seq,109;ARCHS4 Coexpression,459;ENCODE ChIP-seq,7;Enrichr Queries,728;ReMap ChIP-seq,74;GTEx Coexpression,710	ISG20,RTP4,ZBP1,STAT1,OAS2,STAT2,OAS3,IRF7,ISG15,NCOA7,DDX60,IFIT2
CD4_cluster1	187	Ltf	348.0	ARCHS4 Coexpression,629;GTEx Coexpression,67	ZBP1,ISG20
CD4_cluster1	193	Hnf4a	350.2	Literature ChIP-seq,101;ARCHS4 Coexpression,583;ENCODE ChIP-seq,77;Enrichr Queries,621;ReMap ChIP-seq,235;GTEx Coexpression,484	IFIH1,ISG20,STAT1,STAT2,NCOA7,PARP14,USP18,IFIT3
CD4_cluster1	194	Zfp30	354.0	ARCHS4 Coexpression,223;Enrichr Queries,316;GTEx Coexpression,523	STAT1,XAF1,IFIT3
CD4_cluster1	195	Egr1	354.8	Literature ChIP-seq,43;ARCHS4 Coexpression,119;ENCODE ChIP-seq,80;Enrichr Queries,223;ReMap ChIP-seq,134;GTEx Coexpression,1530	ISG20,STAT1,STAT2,ISG15,NCOA7,GBP2,IFIT3,IFIT2
CD4_cluster1	196	Crem	355.0	Literature ChIP-seq,121;ARCHS4 Coexpression,78;Enrichr Queries,92;ReMap ChIP-seq,151;GTEx Coexpression,1333	ISG20,ZBP1,STAT1,IRF7,ISG15,NCOA7,GBP2,IFIT3,IFIT2
CD4_cluster1	197	Bach1	359.5	Literature ChIP-seq,73;ARCHS4 Coexpression,120;ENCODE ChIP-seq,58;Enrichr Queries,295;ReMap ChIP-seq,194;GTEx Coexpression,1417	ISG20,ZBP1,FAM111A,STAT1,STAT2,OAS3,ISG15,GBP2,PARP14,IFIT3,HERC6
CD4_cluster1	198	Tcf3	359.7	Literature ChIP-seq,49;ARCHS4 Coexpression,597;ENCODE ChIP-seq,68;Enrichr Queries,631;ReMap ChIP-seq,126;GTEx Coexpression,687	RTP4,IFIH1,STAT1,OAS2,DHX58,ISG15,PARP14,USP18
CD4_cluster1	203	Pbx4	365.3	ARCHS4 Coexpression,814;Enrichr Queries,82;GTEx Coexpression,200	ISG20,FAM111A,RSAD2,STAT1,IRF7,ISG15,GBP2,IFIT3,IFIT2
CD4_cluster1	206	Rara	367.0	Literature ChIP-seq,19;ARCHS4 Coexpression,483;Enrichr Queries,625;ReMap ChIP-seq,168;GTEx Coexpression,540	RTP4,ZBP1,SLFN5,STAT1,ISG15,IFIT1,PARP14
CD4_cluster1	219	Hhex	378.8	ARCHS4 Coexpression,1020;Enrichr Queries,183;ReMap ChIP-seq,70;GTEx Coexpression,242	RSAD2,STAT1,IFIT1,GBP2,IFIT3,IFIT2
CD4_cluster1	225	Satb1	383.3	ARCHS4 Coexpression,156;Enrichr Queries,479;ReMap ChIP-seq,37;GTEx Coexpression,861	ZBP1,SLFN5,STAT1,STAT2,GBP2
CD4_cluster1	226	Xbp1	384.8	ARCHS4 Coexpression,468;Enrichr Queries,461;ReMap ChIP-seq,263;GTEx Coexpression,347	ISG20,STAT1
CD4_cluster1	229	Smad3	386.0	Literature ChIP-seq,90;ARCHS4 Coexpression,897;Enrichr Queries,605;ReMap ChIP-seq,99;GTEx Coexpression,239	ZBP1,SLFN5,STAT1,ISG15,NCOA7
CD4_cluster1	230	E2f1	386.7	Literature ChIP-seq,16;ARCHS4 Coexpression,613;ENCODE ChIP-seq,87;Enrichr Queries,790;ReMap ChIP-seq,208;GTEx Coexpression,606	IFIH1,FAM111A,STAT1,OAS3,EIF2AK2,ISG15,USP18
CD4_cluster1	231	Zbtb37	388.0	ARCHS4 Coexpression,108;Enrichr Queries,900;GTEx Coexpression,156	FAM111A,XAF1
CD4_cluster1	232	Klf6	388.3	ARCHS4 Coexpression,690;Enrichr Queries,220;ReMap ChIP-seq,75;GTEx Coexpression,568	ISG20,STAT1,ISG15,GBP2,IFIT3
CD4_cluster1	233	Mybl2	388.7	Literature ChIP-seq,124;ARCHS4 Coexpression,780;ENCODE ChIP-seq,108;Enrichr Queries,902;ReMap ChIP-seq,245;GTEx Coexpression,173	OAS2,USP18
CD4_cluster1	234	Ctcf	389.5	Literature ChIP-seq,103;ARCHS4 Coexpression,667;ENCODE ChIP-seq,29;Enrichr Queries,671;ReMap ChIP-seq,106;GTEx Coexpression,761	RTP4,ZBP1,STAT1,OAS2,EIF2AK2,ISG15,NCOA7,IFIT1,PARP14
CD4_cluster1	251	Plagl1	404.0	ARCHS4 Coexpression,492;Enrichr Queries,590;GTEx Coexpression,130	STAT2,GBP2
CD4_cluster1	255	Bhlhe40	409.3	ARCHS4 Coexpression,579;ENCODE ChIP-seq,86;ReMap ChIP-seq,108;GTEx Coexpression,864	ISG20,STAT2,ISG15,HERC6
CD4_cluster1	256	Elk1	410.8	Literature ChIP-seq,91;ARCHS4 Coexpression,1307;ENCODE ChIP-seq,28;ReMap ChIP-seq,228;GTEx Coexpression,400	SLFN5,FAM111A,STAT1,OAS2,STAT2,ISG15,DDX60
CD4_cluster1	257	Bcl11b	411.8	Literature ChIP-seq,161;ARCHS4 Coexpression,118;Enrichr Queries,994;GTEx Coexpression,374	SLFN5
CD4_cluster1	264	Grhl2	416.8	Literature ChIP-seq,54;ARCHS4 Coexpression,426;Enrichr Queries,1037;ReMap ChIP-seq,250;GTEx Coexpression,317	ISG20,OAS3
CD4_cluster1	266	Rfx3	417.3	ARCHS4 Coexpression,170;Enrichr Queries,917;GTEx Coexpression,165	ARMC3
CD4_cluster1	268	Zfp92	418.3	ARCHS4 Coexpression,995;Enrichr Queries,191;GTEx Coexpression,69	RSAD2,OAS2,EIF2AK2,IFIT1,GBP2,USP18,IFIT3
CD4_cluster1	269	Klf2	419.5	Literature ChIP-seq,157;ARCHS4 Coexpression,1248;Enrichr Queries,140;GTEx Coexpression,133	ISG20,IRF7,ISG15,GBP2,IFIT3,IFIT2
CD4_cluster1	271	Klf3	421.3	ARCHS4 Coexpression,114;Enrichr Queries,924;ReMap ChIP-seq,56;GTEx Coexpression,591	SLFN5,ARMC3,ISG15
CD4_cluster1	278	Hivep2	425.7	ARCHS4 Coexpression,58;Enrichr Queries,413;GTEx Coexpression,806	SLFN5,STAT1,PARP14,GBP2
CD4_cluster1	285	Ascl2	428.7	ARCHS4 Coexpression,148;Enrichr Queries,47;GTEx Coexpression,1091	ISG20,RSAD2,STAT1,OAS2,IRF7,ISG15,IFIT1,GBP2,IFIT3,IFIT2
CD4_cluster1	287	Smad4	430.6	Literature ChIP-seq,118;ARCHS4 Coexpression,225;Enrichr Queries,778;ReMap ChIP-seq,281;GTEx Coexpression,751	STAT1,IFIT3
CD4_cluster1	289	Egr3	431.7	ARCHS4 Coexpression,307;Enrichr Queries,314;GTEx Coexpression,674	IFIT1,GBP2,IFIT3
CD4_cluster1	290	Mxd1	432.0	ARCHS4 Coexpression,1084;Enrichr Queries,21;GTEx Coexpression,191	ZBP1,SLFN5,RSAD2,STAT1,STAT2,ISG15,IFIT1,PARP14,USP18,IFIT3,IFIT2,IFIH1,ISG20,OAS2,OAS3,IRF7,GBP2
CD4_cluster1	293	Atf6	438.0	ARCHS4 Coexpression,149;Enrichr Queries,812;GTEx Coexpression,353	STAT1,STAT2
CD4_cluster1	296	Foxj1	439.7	ARCHS4 Coexpression,166;Enrichr Queries,970;GTEx Coexpression,183	ARMC3
CD4_cluster1	297	Cebpa	440.0	Literature ChIP-seq,33;ARCHS4 Coexpression,1137;Enrichr Queries,323;ReMap ChIP-seq,85;GTEx Coexpression,622	ISG20,STAT1,DHX58,IRF7,IFIT1,GBP2
CD4_cluster1	301	Tet3	444.7	ARCHS4 Coexpression,268;ReMap ChIP-seq,296;GTEx Coexpression,770
CD4_cluster1	304	Pbx3	447.6	ARCHS4 Coexpression,369;ENCODE ChIP-seq,47;Enrichr Queries,555;ReMap ChIP-seq,160;GTEx Coexpression,1107	ISG20,SLFN5,STAT1,STAT2,IRF7,GBP2
CD4_cluster1	307	Tbx19	450.3	ARCHS4 Coexpression,117;Enrichr Queries,99;GTEx Coexpression,1135	ISG20,STAT1,IRF7,IFIT1,GBP2,XAF1,IFIT3,IFIT2
CD4_cluster1	308	Ddit3	452.0	ARCHS4 Coexpression,1223;Enrichr Queries,55;GTEx Coexpression,78	ZBP1,ISG20,RSAD2,STAT1,IRF7,ISG15,IFIT1,GBP2,IFIT3,IFIT2
CD4_cluster1	310	Mbd4	452.4	ARCHS4 Coexpression,1071;ENCODE ChIP-seq,99;Enrichr Queries,689;ReMap ChIP-seq,269;GTEx Coexpression,134	ISG20,STAT1
CD4_cluster1	312	Zkscan1	454.4	ARCHS4 Coexpression,466;ENCODE ChIP-seq,61;Enrichr Queries,892;ReMap ChIP-seq,187;GTEx Coexpression,666	SLFN5,ISG15
CD4_cluster1	313	Tfe3	456.0	ARCHS4 Coexpression,362;Enrichr Queries,797;GTEx Coexpression,209	STAT1,GBP2
CD4_cluster1	315	Fos	460.0	ARCHS4 Coexpression,870;ENCODE ChIP-seq,34;Enrichr Queries,106;ReMap ChIP-seq,179;GTEx Coexpression,1111	SLFN5,RSAD2,STAT1,ISG15,IFIT1,IFIT3,IFIT2,ISG20,OAS3,IRF7,NCOA7,GBP2
CD4_cluster1	317	Setdb1	460.3	Literature ChIP-seq,111;ARCHS4 Coexpression,853;ENCODE ChIP-seq,15;Enrichr Queries,686;ReMap ChIP-seq,10;GTEx Coexpression,1087	ISG20,FAM111A,RSAD2,STAT1,ARMC3,STAT2,ISG15,NCOA7,PARP14,IFIT3,IFIT2
CD4_cluster1	325	Champ1	467.0	ARCHS4 Coexpression,786;GTEx Coexpression,148	STAT1
CD4_cluster1	326	Fosb	467.0	ARCHS4 Coexpression,124;Enrichr Queries,76;GTEx Coexpression,1201	ISG20,RSAD2,IRF7,ISG15,NCOA7,IFIT1,GBP2,IFIT3,IFIT2
CD4_cluster1	329	Ets2	468.8	Literature ChIP-seq,150;ARCHS4 Coexpression,845;Enrichr Queries,174;GTEx Coexpression,706	ISG20,STAT1,GBP2,IFIT3,IFIT2
CD4_cluster1	331	Tal1	470.3	Literature ChIP-seq,61;ARCHS4 Coexpression,1321;ENCODE ChIP-seq,20;Enrichr Queries,458;ReMap ChIP-seq,112;GTEx Coexpression,850	ISG20,SLFN5,RSAD2,STAT1,OAS3,ISG15,IFIT1,USP18
CD4_cluster1	336	Kdm2b	474.5	ARCHS4 Coexpression,473;GTEx Coexpression,476
CD4_cluster1	340	E2f7	479.0	Literature ChIP-seq,160;ARCHS4 Coexpression,1056;Enrichr Queries,974;ReMap ChIP-seq,129;GTEx Coexpression,76	STAT1,OAS2,IFIT3
CD4_cluster1	342	Zfhx2	479.3	ARCHS4 Coexpression,443;Enrichr Queries,866;GTEx Coexpression,129	ARMC3
CD4_cluster1	344	Junb	480.5	ARCHS4 Coexpression,1025;Enrichr Queries,134;ReMap ChIP-seq,23;GTEx Coexpression,740	ISG20,STAT1,IRF7,ISG15,NCOA7,GBP2,IFIT3
CD4_cluster1	365	Prox1	492.0	ARCHS4 Coexpression,230;Enrichr Queries,1153;ReMap ChIP-seq,57;GTEx Coexpression,528	SLFN5,NCOA7
CD4_cluster1	367	Nr4a2	493.8	Literature ChIP-seq,152;ARCHS4 Coexpression,497;Enrichr Queries,185;GTEx Coexpression,1141	RSAD2,STAT1,GBP2,IFIT3,IFIT2
CD4_cluster1	374	Fosl1	496.4	ARCHS4 Coexpression,1068;ENCODE ChIP-seq,33;Enrichr Queries,182;ReMap ChIP-seq,104;GTEx Coexpression,1095	ISG20,ZBP1,STAT1,ISG15,IFIT1,IFIT3
CD4_cluster1	377	E2f2	497.3	ARCHS4 Coexpression,634;Enrichr Queries,768;GTEx Coexpression,90	ZBP1,ISG20,STAT1
CD4_cluster1	383	Srf	501.7	Literature ChIP-seq,69;ARCHS4 Coexpression,633;ENCODE ChIP-seq,26;Enrichr Queries,673;ReMap ChIP-seq,172;GTEx Coexpression,1437	STAT1,STAT2,IRF7,EIF2AK2,ISG15,DDX60,GBP2
CD4_cluster1	384	Pou2f1	504.8	ARCHS4 Coexpression,803;Enrichr Queries,783;ReMap ChIP-seq,28;GTEx Coexpression,405	STAT1,STAT2,IFIT3,IFIT2
CD4_cluster1	385	Jund	504.8	Literature ChIP-seq,46;ARCHS4 Coexpression,1062;ENCODE ChIP-seq,25;Enrichr Queries,582;ReMap ChIP-seq,95;GTEx Coexpression,1219	ISG20,IFIH1,SLFN5,STAT1,ISG15,GBP2
CD4_cluster1	387	Rarg	505.0	Literature ChIP-seq,60;ARCHS4 Coexpression,653;Enrichr Queries,1028;GTEx Coexpression,279	ZBP1
CD4_cluster1	389	Epas1	509.8	ARCHS4 Coexpression,1192;Enrichr Queries,403;ReMap ChIP-seq,262;GTEx Coexpression,182	STAT1,PARP14,GBP2
CD4_cluster1	399	Mef2c	518.0	ARCHS4 Coexpression,1052;ENCODE ChIP-seq,117;Enrichr Queries,511;ReMap ChIP-seq,21;GTEx Coexpression,889	STAT1,NCOA7,IFIT3
CD4_cluster1	411	Smad1	525.4	Literature ChIP-seq,143;ARCHS4 Coexpression,957;Enrichr Queries,597;ReMap ChIP-seq,188;GTEx Coexpression,742	STAT1,ISG15
CD4_cluster1	417	Foxp1	529.4	Literature ChIP-seq,104;ARCHS4 Coexpression,1047;Enrichr Queries,1079;ReMap ChIP-seq,13;GTEx Coexpression,404	FAM111A,STAT1,OAS2,DHX58,NCOA7,USP18
CD4_cluster1	418	Dbp	530.0	ARCHS4 Coexpression,801;Enrichr Queries,214;GTEx Coexpression,575	STAT1,IRF7,GBP2,IFIT3
CD4_cluster1	419	Mbd1	530.3	ARCHS4 Coexpression,1031;Enrichr Queries,322;GTEx Coexpression,238	STAT1,STAT2,IRF7
CD4_cluster1	422	Hnf1a	531.3	ARCHS4 Coexpression,741;Enrichr Queries,422;GTEx Coexpression,431	STAT1,IRF7
CD4_cluster1	425	Bach2	532.0	ARCHS4 Coexpression,397;Enrichr Queries,1146;ReMap ChIP-seq,64;GTEx Coexpression,521	ZBP1,ISG20
CD4_cluster1	426	Zmat1	533.7	ARCHS4 Coexpression,279;Enrichr Queries,143;GTEx Coexpression,1179	SLFN5,DDX60,IFIT1,GBP2,IFIT3,IFIT2
CD4_cluster1	427	Egr4	533.7	ARCHS4 Coexpression,567;Enrichr Queries,623;GTEx Coexpression,411	IRF7
CD4_cluster1	441	Spic	546.3	ARCHS4 Coexpression,851;Enrichr Queries,30;GTEx Coexpression,758	RTP4,ZBP1,RSAD2,STAT1,IFIT1,USP18,IFIT3,IFIT2,ISG20,OAS2,OAS3,IRF7,GBP2
CD4_cluster1	444	Rest	549.8	Literature ChIP-seq,116;ARCHS4 Coexpression,1618;ENCODE ChIP-seq,51;Enrichr Queries,604;ReMap ChIP-seq,232;GTEx Coexpression,678	IFIH1,STAT1,OAS3,PARP14
CD4_cluster1	455	Pou4f1	555.7	ARCHS4 Coexpression,276;Enrichr Queries,1250;GTEx Coexpression,141	OAS2
CD4_cluster1	464	Jun	561.2	Literature ChIP-seq,15;ARCHS4 Coexpression,1556;ENCODE ChIP-seq,23;Enrichr Queries,294;ReMap ChIP-seq,105;GTEx Coexpression,1374	ISG20,SLFN5,RSAD2,STAT1,ISG15,GBP2,DDX60,IFIT1,USP18
CD4_cluster1	465	Sp4	561.2	ARCHS4 Coexpression,1310;ENCODE ChIP-seq,92;Enrichr Queries,454;ReMap ChIP-seq,231;GTEx Coexpression,719	STAT1,STAT2,NCOA7
CD4_cluster1	468	Hmgn3	563.0	ARCHS4 Coexpression,798;ENCODE ChIP-seq,84;ReMap ChIP-seq,62;GTEx Coexpression,1308	FAM111A,STAT2,IRF7,ISG15
CD4_cluster1	475	Sall2	566.0	ARCHS4 Coexpression,233;Enrichr Queries,1173;GTEx Coexpression,292
CD4_cluster1	489	Thyn1	572.0	ARCHS4 Coexpression,737;GTEx Coexpression,407
CD4_cluster1	490	Ybx3	572.0	ARCHS4 Coexpression,253;GTEx Coexpression,891
CD4_cluster1	503	Hoxb3	579.0	ARCHS4 Coexpression,657;Enrichr Queries,539;GTEx Coexpression,541	GBP2
CD4_cluster1	505	Aire	579.7	ARCHS4 Coexpression,142;Enrichr Queries,208;GTEx Coexpression,1389	STAT1,STAT2,IRF7,GBP2,IFIT1
CD4_cluster1	514	Nfatc3	583.7	ARCHS4 Coexpression,93;Enrichr Queries,735;GTEx Coexpression,923	SLFN5,STAT1
CD4_cluster1	518	Zhx1	584.5	ARCHS4 Coexpression,295;Enrichr Queries,739;ReMap ChIP-seq,203;GTEx Coexpression,1101	STAT1,ISG15
CD4_cluster1	523	Rora	586.0	ARCHS4 Coexpression,95;Enrichr Queries,1213;GTEx Coexpression,450	SLFN5
CD4_cluster1	524	Ovol2	586.8	ARCHS4 Coexpression,349;Enrichr Queries,1110;ReMap ChIP-seq,295;GTEx Coexpression,593
CD4_cluster1	533	Klf13	597.0	ARCHS4 Coexpression,935;Enrichr Queries,750;ReMap ChIP-seq,125;GTEx Coexpression,578	STAT1,ISG15
CD4_cluster1	534	Zbtb7b	597.7	ARCHS4 Coexpression,721;Enrichr Queries,493;GTEx Coexpression,579	STAT1,IRF7
CD4_cluster1	536	E2f8	598.7	ARCHS4 Coexpression,591;Enrichr Queries,717;GTEx Coexpression,488	FAM111A
CD4_cluster1	539	Cdx1	599.7	ARCHS4 Coexpression,649;Enrichr Queries,643;GTEx Coexpression,507	IRF7
CD4_cluster1	545	Zbtb7a	602.2	ARCHS4 Coexpression,1368;ENCODE ChIP-seq,100;Enrichr Queries,701;ReMap ChIP-seq,82;GTEx Coexpression,760	STAT1,IRF7,EIF2AK2,ISG15
CD4_cluster1	548	Phf21a	605.3	ARCHS4 Coexpression,681;Enrichr Queries,775;GTEx Coexpression,360	STAT1
CD4_cluster1	551	Hivep3	606.7	ARCHS4 Coexpression,143;Enrichr Queries,715;GTEx Coexpression,962	GBP2
CD4_cluster1	554	Kmt2a	607.7	ARCHS4 Coexpression,738;ReMap ChIP-seq,71;GTEx Coexpression,1014	IFIH1,EIF2AK2
CD4_cluster1	555	Nfat5	608.0	ARCHS4 Coexpression,226;Enrichr Queries,660;GTEx Coexpression,938	STAT1
CD4_cluster1	562	Stat5b	612.3	ARCHS4 Coexpression,1256;Enrichr Queries,489;ReMap ChIP-seq,34;GTEx Coexpression,670	ISG20,STAT1,STAT2,IFIT3
CD4_cluster1	563	Atf1	612.6	ARCHS4 Coexpression,1281;ENCODE ChIP-seq,85;Enrichr Queries,813;ReMap ChIP-seq,150;GTEx Coexpression,734	ISG20,STAT1,STAT2,ISG15,GBP2
CD4_cluster1	564	Zbtb38	612.7	ARCHS4 Coexpression,136;Enrichr Queries,419;GTEx Coexpression,1283	SLFN5,STAT1
CD4_cluster1	568	Etv1	614.0	ARCHS4 Coexpression,1425;Enrichr Queries,683;ReMap ChIP-seq,102;GTEx Coexpression,246	STAT1,ISG15
CD4_cluster1	570	Tfap4	615.3	ARCHS4 Coexpression,1028;Enrichr Queries,947;ReMap ChIP-seq,31;GTEx Coexpression,455	ISG20,DHX58,ISG15
CD4_cluster1	579	Rorc	617.3	ARCHS4 Coexpression,874;Enrichr Queries,187;GTEx Coexpression,791	RSAD2,STAT1,IRF7,GBP2,IFIT3
CD4_cluster1	581	Zeb1	617.6	ARCHS4 Coexpression,635;ENCODE ChIP-seq,52;Enrichr Queries,616;ReMap ChIP-seq,180;GTEx Coexpression,1605	IFIH1,STAT1,ISG15
CD4_cluster1	587	Drap1	620.0	ARCHS4 Coexpression,446;Enrichr Queries,412;GTEx Coexpression,1002	STAT1,ISG15
CD4_cluster1	594	Nr2f6	623.8	ARCHS4 Coexpression,618;Enrichr Queries,982;ReMap ChIP-seq,258;GTEx Coexpression,637
CD4_cluster1	595	Ncoa2	624.5	ARCHS4 Coexpression,959;Enrichr Queries,763;ReMap ChIP-seq,152;GTEx Coexpression,624	ISG20,STAT1
CD4_cluster1	601	Tcf7l2	629.5	Literature ChIP-seq,141;ARCHS4 Coexpression,1457;ENCODE ChIP-seq,48;Enrichr Queries,589;ReMap ChIP-seq,193;GTEx Coexpression,1349	IFIH1,FAM111A,STAT1,ISG15
CD4_cluster1	612	Gtf2ird1	634.5	ARCHS4 Coexpression,386;GTEx Coexpression,883
CD4_cluster1	616	Gtf3a	636.3	ARCHS4 Coexpression,234;Enrichr Queries,923;GTEx Coexpression,752
CD4_cluster1	629	Creb1	643.5	Literature ChIP-seq,120;ARCHS4 Coexpression,1415;ENCODE ChIP-seq,75;Enrichr Queries,682;ReMap ChIP-seq,223;GTEx Coexpression,1346	ISG20,SLFN5,FAM111A,STAT1,ISG15
CD4_cluster1	641	Tcf20	648.7	ARCHS4 Coexpression,637;Enrichr Queries,915;GTEx Coexpression,394
CD4_cluster1	643	Tcf4	649.2	Literature ChIP-seq,119;ARCHS4 Coexpression,1022;Enrichr Queries,634;ReMap ChIP-seq,282;GTEx Coexpression,1189	ISG20,STAT1,XAF1
CD4_cluster1	657	Gli1	657.0	Literature ChIP-seq,159;ARCHS4 Coexpression,431;Enrichr Queries,1127;GTEx Coexpression,911
CD4_cluster1	663	Sox13	658.8	ARCHS4 Coexpression,432;Enrichr Queries,1027;ReMap ChIP-seq,165;GTEx Coexpression,1011	NCOA7
CD4_cluster1	664	Dnmt1	659.0	ARCHS4 Coexpression,529;GTEx Coexpression,789
CD4_cluster1	668	Foxk1	661.0	ARCHS4 Coexpression,872;Enrichr Queries,823;ReMap ChIP-seq,266;GTEx Coexpression,683
CD4_cluster1	672	Pknox1	661.8	ARCHS4 Coexpression,854;Enrichr Queries,714;ReMap ChIP-seq,272;GTEx Coexpression,807	STAT1
CD4_cluster1	675	Pa2g4	662.5	ARCHS4 Coexpression,852;GTEx Coexpression,473
CD4_cluster1	681	Pbx1	667.5	Literature ChIP-seq,100;ARCHS4 Coexpression,480;Enrichr Queries,1120;GTEx Coexpression,970	ZBP1,SLFN5
CD4_cluster1	688	Tgif1	671.3	ARCHS4 Coexpression,936;Enrichr Queries,464;GTEx Coexpression,614	STAT1,GBP2
CD4_cluster1	703	Pou3f1	680.3	Literature ChIP-seq,84;ARCHS4 Coexpression,694;Enrichr Queries,1293;GTEx Coexpression,650	IFIH1,ISG20
CD4_cluster1	708	Rreb1	683.0	ARCHS4 Coexpression,451;Enrichr Queries,873;GTEx Coexpression,725
CD4_cluster1	710	Clock	683.4	Literature ChIP-seq,65;ARCHS4 Coexpression,922;Enrichr Queries,814;ReMap ChIP-seq,162;GTEx Coexpression,1454	ZBP1,RSAD2,STAT1
CD4_cluster1	711	Tfcp2l1	683.7	ARCHS4 Coexpression,560;Enrichr Queries,1193;GTEx Coexpression,298
CD4_cluster1	722	Mxd4	694.3	ARCHS4 Coexpression,1413;Enrichr Queries,442;GTEx Coexpression,228	STAT2,GBP2
CD4_cluster1	723	St18	695.0	ARCHS4 Coexpression,733;Enrichr Queries,1081;GTEx Coexpression,271
CD4_cluster1	725	Zbtb11	696.0	ARCHS4 Coexpression,1206;Enrichr Queries,959;ReMap ChIP-seq,132;GTEx Coexpression,487	ISG15
CD4_cluster1	727	Ar	697.0	Literature ChIP-seq,38;ARCHS4 Coexpression,1437;Enrichr Queries,519;ReMap ChIP-seq,154;GTEx Coexpression,1337	ISG20,RTP4,ZBP1,STAT1,NCOA7,IFIT1,PARP14
CD4_cluster1	736	Dzip1	703.0	ARCHS4 Coexpression,336;Enrichr Queries,1029;GTEx Coexpression,744
CD4_cluster1	740	Dot1l	705.0	ARCHS4 Coexpression,498;Enrichr Queries,840;GTEx Coexpression,777
CD4_cluster1	768	Nfic	717.4	ARCHS4 Coexpression,1353;ENCODE ChIP-seq,32;Enrichr Queries,1126;ReMap ChIP-seq,61;GTEx Coexpression,1015	ZBP1,ISG20,FAM111A,NCOA7,ISG15,IFIT2
CD4_cluster1	789	Prdm15	725.0	ARCHS4 Coexpression,1086;Enrichr Queries,834;GTEx Coexpression,255
CD4_cluster1	798	Zeb2	727.5	ARCHS4 Coexpression,160;Enrichr Queries,1112;ReMap ChIP-seq,138;GTEx Coexpression,1500	RSAD2,XAF1
CD4_cluster1	800	Skor1	728.0	ARCHS4 Coexpression,807;GTEx Coexpression,649
CD4_cluster1	805	Nr4a1	729.3	ARCHS4 Coexpression,1078;Enrichr Queries,312;ReMap ChIP-seq,243;GTEx Coexpression,1284	IRF7,GBP2,IFIT3
CD4_cluster1	826	Tcf12	739.0	ARCHS4 Coexpression,1150;ENCODE ChIP-seq,22;Enrichr Queries,767;ReMap ChIP-seq,157;GTEx Coexpression,1599	SLFN5,STAT1,ISG15,IFIT1,GBP2,IFIT3
CD4_cluster1	832	Foxn3	743.0	ARCHS4 Coexpression,502;Enrichr Queries,882;GTEx Coexpression,845
CD4_cluster1	859	Eea1	757.7	ARCHS4 Coexpression,953;Enrichr Queries,773;GTEx Coexpression,547	STAT1
CD4_cluster1	873	Gatad2a	770.0	ARCHS4 Coexpression,195;Enrichr Queries,891;GTEx Coexpression,1224
CD4_cluster1	879	Mafg	772.0	ARCHS4 Coexpression,834;Enrichr Queries,976;ReMap ChIP-seq,22;GTEx Coexpression,1256	RSAD2,STAT1,IFIT3
CD4_cluster1	880	Etv5	773.0	ARCHS4 Coexpression,455;Enrichr Queries,1013;GTEx Coexpression,851
CD4_cluster1	890	Klf9	777.5	ARCHS4 Coexpression,1622;Enrichr Queries,667;ReMap ChIP-seq,141;GTEx Coexpression,680	ISG15,GBP2
CD4_cluster1	901	Zc3h8	783.8	ARCHS4 Coexpression,1244;Enrichr Queries,1174;ReMap ChIP-seq,128;GTEx Coexpression,589	IFIT2
CD4_cluster1	916	Nme2	789.3	ARCHS4 Coexpression,735;ReMap ChIP-seq,257;GTEx Coexpression,1376
CD4_cluster1	934	Klf10	796.7	ARCHS4 Coexpression,893;Enrichr Queries,719;GTEx Coexpression,778	STAT1
CD4_cluster1	940	Ikzf4	802.3	ARCHS4 Coexpression,806;Enrichr Queries,1050;GTEx Coexpression,551
CD4_cluster1	942	Bhlhe41	803.0	ARCHS4 Coexpression,672;GTEx Coexpression,934
CD4_cluster1	949	Baz2b	807.7	ARCHS4 Coexpression,797;Enrichr Queries,729;GTEx Coexpression,897	NCOA7
CD4_cluster1	953	Dach2	810.0	ARCHS4 Coexpression,402;Enrichr Queries,825;GTEx Coexpression,1203
CD4_cluster1	965	Foxf1	814.7	ARCHS4 Coexpression,1340;Enrichr Queries,601;GTEx Coexpression,503	GBP2
CD4_cluster1	974	Mysm1	817.7	ARCHS4 Coexpression,1212;Enrichr Queries,1053;GTEx Coexpression,188	FAM111A
CD4_cluster1	976	Gtf2ird2	819.0	ARCHS4 Coexpression,969;Enrichr Queries,492;GTEx Coexpression,996	GBP2,IFIT2
CD4_cluster1	999	Zbtb4	830.0	ARCHS4 Coexpression,1471;Enrichr Queries,636;GTEx Coexpression,383	GBP2
CD4_cluster1	1001	L3mbtl3	830.5	ARCHS4 Coexpression,1600;GTEx Coexpression,61	DHX58,GBP2
CD4_cluster1	1007	Nr1d1	834.3	ARCHS4 Coexpression,1455;Enrichr Queries,396;GTEx Coexpression,652	IRF7,IFIT3
CD4_cluster1	1015	Lcorl	839.0	ARCHS4 Coexpression,1328;Enrichr Queries,839;GTEx Coexpression,350
CD4_cluster1	1035	Rfx7	852.0	ARCHS4 Coexpression,830;Enrichr Queries,887;GTEx Coexpression,839
CD4_cluster1	1041	Tet1	856.0	Literature ChIP-seq,87;ARCHS4 Coexpression,1211;GTEx Coexpression,1270	STAT1,USP18
CD4_cluster1	1042	Dmrta2	856.3	ARCHS4 Coexpression,482;Enrichr Queries,1241;GTEx Coexpression,846
CD4_cluster1	1071	Zkscan3	872.7	ARCHS4 Coexpression,1447;Enrichr Queries,815;GTEx Coexpression,356	STAT1
CD4_cluster1	1083	Sox12	879.3	ARCHS4 Coexpression,212;Enrichr Queries,897;GTEx Coexpression,1529
CD4_cluster1	1086	Thra	880.0	Literature ChIP-seq,41;ARCHS4 Coexpression,1580;Enrichr Queries,575;GTEx Coexpression,1324	ZBP1,STAT1
CD4_cluster1	1087	Zfhx3	880.0	ARCHS4 Coexpression,679;Enrichr Queries,1036;GTEx Coexpression,925
CD4_cluster1	1108	Pitx2	890.7	ARCHS4 Coexpression,777;Enrichr Queries,1059;GTEx Coexpression,836
CD4_cluster1	1115	Zscan18	896.0	ARCHS4 Coexpression,1508;Enrichr Queries,491;GTEx Coexpression,689	STAT1,ISG15
CD4_cluster1	1116	Zfpm1	896.3	ARCHS4 Coexpression,1116;Enrichr Queries,952;GTEx Coexpression,621
CD4_cluster1	1121	Patz1	898.7	ARCHS4 Coexpression,520;Enrichr Queries,624;GTEx Coexpression,1552	STAT1
CD4_cluster1	1124	Prdm16	900.8	Literature ChIP-seq,155;ARCHS4 Coexpression,785;Enrichr Queries,1271;GTEx Coexpression,1392
CD4_cluster1	1137	Klf7	906.0	ARCHS4 Coexpression,570;Enrichr Queries,695;GTEx Coexpression,1453	GBP2
CD4_cluster1	1148	Zfp62	911.3	ARCHS4 Coexpression,1481;Enrichr Queries,1074;GTEx Coexpression,179	FAM111A
CD4_cluster1	1158	Scmh1	917.0	ARCHS4 Coexpression,472;GTEx Coexpression,1362
CD4_cluster1	1189	Rbsn	933.5	ARCHS4 Coexpression,568;GTEx Coexpression,1299
CD4_cluster1	1209	Foxn2	950.3	ARCHS4 Coexpression,1547;Enrichr Queries,819;GTEx Coexpression,485	STAT1
CD4_cluster1	1243	Hoxa7	970.7	ARCHS4 Coexpression,988;Enrichr Queries,1145;GTEx Coexpression,779
CD4_cluster1	1248	Setbp1	972.0	ARCHS4 Coexpression,565;Enrichr Queries,876;GTEx Coexpression,1475
CD4_cluster1	1252	Six4	972.7	ARCHS4 Coexpression,532;Enrichr Queries,1188;GTEx Coexpression,1198
CD4_cluster1	1254	Pcgf6	974.7	ARCHS4 Coexpression,1237;Enrichr Queries,956;GTEx Coexpression,731
CD4_cluster1	1257	Ttf1	978.0	ARCHS4 Coexpression,1209;GTEx Coexpression,747
CD4_cluster1	1259	Nr6a1	980.3	ARCHS4 Coexpression,864;Enrichr Queries,1133;GTEx Coexpression,944
CD4_cluster1	1265	Hoxa2	982.5	Literature ChIP-seq,162;ARCHS4 Coexpression,1179;Enrichr Queries,1283;GTEx Coexpression,1306
CD4_cluster1	1272	Scx	987.0	ARCHS4 Coexpression,987
CD4_cluster1	1288	Prmt3	994.0	ARCHS4 Coexpression,999;Enrichr Queries,955;GTEx Coexpression,1028
CD4_cluster1	1291	Ybx1	997.3	ARCHS4 Coexpression,789;Enrichr Queries,906;GTEx Coexpression,1297
CD4_cluster1	1296	Tshz1	1000.0	ARCHS4 Coexpression,1558;Enrichr Queries,1210;GTEx Coexpression,232
CD4_cluster1	1308	Cxxc5	1010.0	ARCHS4 Coexpression,1346;GTEx Coexpression,673
CD4_cluster1	1309	Mzf1	1012.0	ARCHS4 Coexpression,1146;Enrichr Queries,300;GTEx Coexpression,1590	STAT1,STAT2,IRF7
CD4_cluster1	1323	Sox4	1020.0	ARCHS4 Coexpression,960;Enrichr Queries,651;GTEx Coexpression,1448	STAT1
CD4_cluster1	1327	Nfix	1021.0	ARCHS4 Coexpression,1327;Enrichr Queries,1117;GTEx Coexpression,620
CD4_cluster1	1334	Zbtb41	1027.0	ARCHS4 Coexpression,1505;Enrichr Queries,944;GTEx Coexpression,631
CD4_cluster1	1336	Ahctf1	1028.0	ARCHS4 Coexpression,1266;Enrichr Queries,940;GTEx Coexpression,877
CD4_cluster1	1347	Ahdc1	1033.0	ARCHS4 Coexpression,1500;Enrichr Queries,1040;GTEx Coexpression,559
CD4_cluster1	1348	Hlf	1034.0	ARCHS4 Coexpression,1079;Enrichr Queries,1119;GTEx Coexpression,904
CD4_cluster1	1352	Rlf	1035.0	ARCHS4 Coexpression,1593;Enrichr Queries,852;GTEx Coexpression,661
CD4_cluster1	1356	Crebl2	1038.0	ARCHS4 Coexpression,1361;Enrichr Queries,244;GTEx Coexpression,1510	SLFN5,STAT1,GBP2,IFIT3
CD4_cluster1	1370	Bbx	1053.0	ARCHS4 Coexpression,1584;Enrichr Queries,281;GTEx Coexpression,1295	STAT1,NCOA7,PARP14
CD4_cluster1	1381	Zscan26	1059.0	ARCHS4 Coexpression,1303;GTEx Coexpression,815
CD4_cluster1	1394	Pknox2	1069.0	ARCHS4 Coexpression,682;Enrichr Queries,1235;GTEx Coexpression,1289
CD4_cluster1	1396	Sgsm2	1072.0	ARCHS4 Coexpression,1416;GTEx Coexpression,727
CD4_cluster1	1398	Carf	1074.0	ARCHS4 Coexpression,1044;GTEx Coexpression,1104
CD4_cluster1	1418	Tead3	1086.0	ARCHS4 Coexpression,907;Enrichr Queries,1149;GTEx Coexpression,1202
CD4_cluster1	1427	Skil	1091.0	ARCHS4 Coexpression,1434;Enrichr Queries,457;GTEx Coexpression,1383	STAT1,GBP2
CD4_cluster1	1434	Spen	1094.0	ARCHS4 Coexpression,962;GTEx Coexpression,1226
CD4_cluster1	1436	Tsc22d1	1097.0	ARCHS4 Coexpression,1143;Enrichr Queries,1185;GTEx Coexpression,963
CD4_cluster1	1438	Tfdp2	1097.0	ARCHS4 Coexpression,1123;Enrichr Queries,637;GTEx Coexpression,1532	STAT1
CD4_cluster1	1440	Zbtb20	1101.0	ARCHS4 Coexpression,1193;Enrichr Queries,571;GTEx Coexpression,1540	GBP2
CD4_cluster1	1443	Alx4	1105.0	ARCHS4 Coexpression,951;Enrichr Queries,1317;GTEx Coexpression,1046
CD4_cluster1	1446	Pax7	1106.0	ARCHS4 Coexpression,861;Enrichr Queries,1227;GTEx Coexpression,1230
CD4_cluster1	1455	Aebp2	1115.0	ARCHS4 Coexpression,1333;Enrichr Queries,1105;GTEx Coexpression,907
CD4_cluster1	1468	Trps1	1129.0	ARCHS4 Coexpression,1493;Enrichr Queries,1009;GTEx Coexpression,885
CD4_cluster1	1478	Zbtb26	1144.0	ARCHS4 Coexpression,1155;Enrichr Queries,918;GTEx Coexpression,1358
CD4_cluster1	1485	Tcf7l1	1150.0	ARCHS4 Coexpression,695;Enrichr Queries,1212;GTEx Coexpression,1543
CD4_cluster1	1487	Atoh8	1151.0	ARCHS4 Coexpression,1496;Enrichr Queries,1165;GTEx Coexpression,792
CD4_cluster1	1492	Phf20	1156.0	ARCHS4 Coexpression,1396;Enrichr Queries,857;GTEx Coexpression,1215
CD4_cluster1	1493	Zbtb44	1160.0	ARCHS4 Coexpression,1278;Enrichr Queries,951;GTEx Coexpression,1251
CD4_cluster1	1501	Mkx	1168.0	ARCHS4 Coexpression,1516;Enrichr Queries,392;GTEx Coexpression,1597	IFIT3,IFIT2
CD4_cluster1	1509	Barhl1	1176.0	ARCHS4 Coexpression,1524;Enrichr Queries,1303;GTEx Coexpression,702
CD4_cluster1	1510	Hey1	1177.0	ARCHS4 Coexpression,1417;Enrichr Queries,562;GTEx Coexpression,1551	GBP2
CD4_cluster1	1534	Tbr1	1197.0	ARCHS4 Coexpression,1134;Enrichr Queries,1046;GTEx Coexpression,1410
CD4_cluster1	1535	Nfia	1197.0	ARCHS4 Coexpression,1231;Enrichr Queries,1176;GTEx Coexpression,1184
CD4_cluster1	1543	Creb3l2	1211.0	ARCHS4 Coexpression,880;Enrichr Queries,1200;GTEx Coexpression,1553
CD4_cluster1	1555	Sall3	1223.0	ARCHS4 Coexpression,915;Enrichr Queries,1287;GTEx Coexpression,1466
CD4_cluster1	1559	Foxp4	1228.0	ARCHS4 Coexpression,1262;Enrichr Queries,1054;GTEx Coexpression,1368
CD4_cluster1	1583	Sox5	1304.0	ARCHS4 Coexpression,1294;Enrichr Queries,1015;GTEx Coexpression,1603
CD4_cluster1	1588	Mga	1314.0	ARCHS4 Coexpression,1489;Enrichr Queries,1025;GTEx Coexpression,1428
CD4_cluster1	1591	Meis3	1318.0	ARCHS4 Coexpression,1577;Enrichr Queries,1080;GTEx Coexpression,1298
CD4_cluster1	1595	Tshz2	1327.0	ARCHS4 Coexpression,1264;Enrichr Queries,1202;GTEx Coexpression,1514
CD4_cluster1	1605	Ski	1360.0	ARCHS4 Coexpression,1456;GTEx Coexpression,1263
CD4_cluster1	1606	Topors	1362.0	ARCHS4 Coexpression,1402;GTEx Coexpression,1322
CD4_cluster1	1612	Aebp1	1386.0	ARCHS4 Coexpression,1301;GTEx Coexpression,1471
CD4_cluster1	1615	Cenpb	1406.0	ARCHS4 Coexpression,1462;Enrichr Queries,1239;GTEx Coexpression,1518
CD4_cluster1	1628	Nacc2	1514.0	ARCHS4 Coexpression,1504;GTEx Coexpression,1523

## Sheet: CD4_cluster2
Query Name	Rank	TF	Score	Library	Overlapping_Genes
CD4_cluster2	1	Hivep3	46.67	ARCHS4 Coexpression,8;Enrichr Queries,65;GTEx Coexpression,67	SPSB1,CD4,ID2,SFMBT2,BCL2,RORA,CD44,TMEM154,RUNX1
CD4_cluster2	2	Pcgf2	80.5	ARCHS4 Coexpression,54;ReMap ChIP-seq,107	ZFYVE28,SALL2,SFMBT2,SAMD1,DYNLL2
CD4_cluster2	4	Mef2c	92.6	ARCHS4 Coexpression,28;ENCODE ChIP-seq,118;Enrichr Queries,2;ReMap ChIP-seq,4;GTEx Coexpression,311	ATP8A1,RORA,TUBA4A,RUNX1,CHL1,GPR183,ID2,BCL2,MLEC,CKB,ASB2,ITM2A,CD44
CD4_cluster2	5	Bcl11b	93.0	Literature ChIP-seq,162;ARCHS4 Coexpression,34;Enrichr Queries,52;GTEx Coexpression,124	ID2,BCL2,RORA,ITM2A,CD44,TMEM154,RUNX1
CD4_cluster2	6	Egr2	102.3	ARCHS4 Coexpression,4;Enrichr Queries,202;GTEx Coexpression,101	CD4,CHL1,GPR183,ID2,SFMBT2,BCL2,CD44,GADD45G,RUNX1
CD4_cluster2	10	Scx	118.0	ARCHS4 Coexpression,118	SAMD1,DYNLL2
CD4_cluster2	11	Crebl2	120.7	ARCHS4 Coexpression,80;Enrichr Queries,223;GTEx Coexpression,59	CD4,ALDH2,QPCT,ID2,BCL2,MLEC,RORA,CD44
CD4_cluster2	12	Gata3	121.0	Literature ChIP-seq,16;ARCHS4 Coexpression,57;ENCODE ChIP-seq,5;Enrichr Queries,32;ReMap ChIP-seq,23;GTEx Coexpression,593	ATP8A1,SFMBT2,STK39,CTDSPL,RORA,DYNLL2,SYTL2,RUNX1,TMEM154,CD4,SPSB1,ADAM15,ALDH2,ID2,GPR183,QPCT,MYO6,BCL2,CKB,RSU1,CD44,GPR146
CD4_cluster2	14	Bhlhe41	122.5	ARCHS4 Coexpression,234;GTEx Coexpression,11	ATP8A1,SALL2,ALDH2,SFMBT2,DYNLL2
CD4_cluster2	15	Nr4a3	122.7	ARCHS4 Coexpression,9;Enrichr Queries,175;GTEx Coexpression,184	CD4,ID2,SFMBT2,GPR183,RORA,ASB2,CD44,GADD45G,RUNX1
CD4_cluster2	17	Junb	126.0	ARCHS4 Coexpression,123;Enrichr Queries,190;ReMap ChIP-seq,162;GTEx Coexpression,29	CD4,ID2,GPR183,RSU1,CKB,DYNLL2,CD44,GADD45G,RUNX1
CD4_cluster2	18	Tcf7l2	126.7	Literature ChIP-seq,64;ARCHS4 Coexpression,337;ENCODE ChIP-seq,57;Enrichr Queries,139;ReMap ChIP-seq,115;GTEx Coexpression,48	ATP8A1,SFMBT2,RORA,KIF23,RUNX1,GADD45G,SPSB1,ADAM15,SALL2,ID2,BCL2,RSU1,CD44
CD4_cluster2	19	Nr3c1	135.3	Literature ChIP-seq,50;ARCHS4 Coexpression,3;ENCODE ChIP-seq,102;Enrichr Queries,124;ReMap ChIP-seq,199;GTEx Coexpression,334	ACOT7,CTDSPL,STK39,RORA,TUBA4A,RUNX1,SYTL2,ADAM15,SALL2,ID2,QPCT,BCL2,CD44,ABCG2
CD4_cluster2	20	Nfatc1	135.8	ARCHS4 Coexpression,256;ENCODE ChIP-seq,100;Enrichr Queries,9;ReMap ChIP-seq,198;GTEx Coexpression,116	SPSB1,CD4,GPR183,ID2,MYO6,BCL2,RORA,ASB2,CD44,GADD45G,RUNX1
CD4_cluster2	21	Ikzf4	138.3	ARCHS4 Coexpression,253;Enrichr Queries,4;GTEx Coexpression,158	ATP8A1,SALL2,ADAM15,SFMBT2,ID2,BCL2,RORA,ASB2,CD44,TMEM154,GADD45G,RUNX1
CD4_cluster2	25	Runx1	147.0	Literature ChIP-seq,75;ARCHS4 Coexpression,48;Enrichr Queries,324;ReMap ChIP-seq,263;GTEx Coexpression,25	ACOT7,ADAM15,SALL2,ALDH2,ID2,BCL2,RORA,CKB,SAMD1,DYNLL2,CD44,RUNX1
CD4_cluster2	27	Maf	151.5	ARCHS4 Coexpression,324;Enrichr Queries,24;ReMap ChIP-seq,126;GTEx Coexpression,132	CD4,ADAM15,ID2,BCL2,RORA,SAMD1,CD44,GADD45G,RUNX1
CD4_cluster2	28	Bach1	151.5	Literature ChIP-seq,43;ARCHS4 Coexpression,474;ENCODE ChIP-seq,77;Enrichr Queries,147;ReMap ChIP-seq,117;GTEx Coexpression,51	ATP8A1,RORA,TUBA4A,TMEM154,GADD45G,RUNX1,ID2,QPCT,BCL2,RSU1,ITM2A,CD44,GPR146
CD4_cluster2	29	Tal1	151.7	Literature ChIP-seq,8;ARCHS4 Coexpression,41;ENCODE ChIP-seq,2;Enrichr Queries,451;ReMap ChIP-seq,208;GTEx Coexpression,200	ATP8A1,CTDSPL,STK39,KIF23,TUBA4A,RUNX1,GADD45G,TMEM154,MINPP1,CD4,ID2,GPR183,BCL2,MLEC,RSU1,ITM2A,CD44,GPR146,ABCG2
CD4_cluster2	30	Prdm1	152.6	ARCHS4 Coexpression,5;ENCODE ChIP-seq,70;Enrichr Queries,35;ReMap ChIP-seq,91;GTEx Coexpression,562	CD4,ADAM15,ID2,GPR183,BCL2,RORA,DYNLL2,CD44,TMEM154,RUNX1
CD4_cluster2	31	Klf6	157.0	ARCHS4 Coexpression,238;Enrichr Queries,361;ReMap ChIP-seq,7;GTEx Coexpression,22	ZFYVE28,SPSB1,CD4,ACOT7,ADAM15,ID2,GPR183,CKB,DYNLL2,CD44,GADD45G,RUNX1
CD4_cluster2	33	Etv1	161.5	ARCHS4 Coexpression,88;Enrichr Queries,197;ReMap ChIP-seq,258;GTEx Coexpression,103	ZFYVE28,SALL2,ADAM15,ID2,BCL2,RORA,CKB,CD44,RUNX1
CD4_cluster2	34	Foxn3	161.7	ARCHS4 Coexpression,59;Enrichr Queries,227;GTEx Coexpression,199	PRDX4,ID2,CTDSPL,BCL2,RORA,ASB2,CD44,RUNX1
CD4_cluster2	39	Trps1	180.0	ARCHS4 Coexpression,358;Enrichr Queries,174;GTEx Coexpression,8	ADAM15,ID2,MYO6,BCL2,RORA,CD44,RUNX1
CD4_cluster2	40	Cebpa	182.0	Literature ChIP-seq,119;ARCHS4 Coexpression,456;Enrichr Queries,62;ReMap ChIP-seq,104;GTEx Coexpression,169	SPSB1,ALDH2,ID2,BCL2,CD44,TMEM154,GPR146,GADD45G,RUNX1
CD4_cluster2	42	Nr4a2	186.8	Literature ChIP-seq,84;ARCHS4 Coexpression,58;Enrichr Queries,216;GTEx Coexpression,389	CD4,ID2,GPR183,RORA,DYNLL2,CD44,TUBA4A,GADD45G,RUNX1
CD4_cluster2	43	Nfic	188.0	ARCHS4 Coexpression,298;ENCODE ChIP-seq,80;Enrichr Queries,121;ReMap ChIP-seq,94;GTEx Coexpression,347	ADAM15,GPR183,ID2,RORA,CKB,ASB2,CD44,RUNX1,GADD45G
CD4_cluster2	45	Ets2	188.8	Literature ChIP-seq,94;ARCHS4 Coexpression,258;Enrichr Queries,376;GTEx Coexpression,27	MINPP1,SPSB1,ADAM15,ID2,RORA,CD44,GADD45G,RUNX1
CD4_cluster2	46	Irf4	191.2	ARCHS4 Coexpression,64;ENCODE ChIP-seq,74;Enrichr Queries,80;ReMap ChIP-seq,27;GTEx Coexpression,711	ADAM15,GPR183,ID2,SFMBT2,BCL2,MLEC,RORA,ASB2,CD44,TMEM154,RUNX1
CD4_cluster2	47	Klf3	195.5	ARCHS4 Coexpression,133;Enrichr Queries,492;ReMap ChIP-seq,154;GTEx Coexpression,3	ADAM15,SFMBT2,ID2,RORA,CD44,TMEM154,RUNX1
CD4_cluster2	48	Myc	197.7	Literature ChIP-seq,63;ARCHS4 Coexpression,771;ENCODE ChIP-seq,30;Enrichr Queries,125;ReMap ChIP-seq,77;GTEx Coexpression,120	ACOT7,ATP8A1,SFMBT2,STK39,KIF23,TUBA4A,CDYL2,GADD45G,RUNX1,SYTL2,PRDX4,ADAM15,ID2,BCL2,MLEC,CKB,RSU1,SAMD1,CD44,GPR146,ABCG2
CD4_cluster2	49	Thra	198.0	Literature ChIP-seq,152;ARCHS4 Coexpression,269;Enrichr Queries,129;GTEx Coexpression,242	ID2,BCL2,RORA,CKB,DYNLL2,RUNX1
CD4_cluster2	51	Nacc2	199.5	ARCHS4 Coexpression,365;GTEx Coexpression,34	CKB,DYNLL2
CD4_cluster2	53	Foxo1	202.2	Literature ChIP-seq,55;ARCHS4 Coexpression,29;Enrichr Queries,44;ReMap ChIP-seq,47;GTEx Coexpression,836	ACOT7,ATP8A1,KIF23,RORA,TUBA4A,GADD45G,RUNX1,TMEM154,SPSB1,CD4,GPR183,ID2,BCL2,CD44
CD4_cluster2	55	Tcf4	205.6	Literature ChIP-seq,22;ARCHS4 Coexpression,422;Enrichr Queries,166;ReMap ChIP-seq,15;GTEx Coexpression,403	ACOT7,ALDH2,CHL1,ID2,BCL2,CTDSPL,MLEC,RORA,ITM2A,CD44,SYTL2,RUNX1
CD4_cluster2	58	Hey1	208.0	ARCHS4 Coexpression,86;Enrichr Queries,319;GTEx Coexpression,219	CHL1,ID2,CKB,DYNLL2,CD44,GADD45G
CD4_cluster2	60	Runx3	209.0	ARCHS4 Coexpression,241;ENCODE ChIP-seq,86;Enrichr Queries,81;ReMap ChIP-seq,3;GTEx Coexpression,634	ATP8A1,GPR183,ID2,BCL2,RORA,RSU1,ASB2,CD44,CDYL2,TMEM154,RUNX1
CD4_cluster2	67	Fli1	215.5	Literature ChIP-seq,49;ARCHS4 Coexpression,544;ENCODE ChIP-seq,92;Enrichr Queries,117;ReMap ChIP-seq,125;GTEx Coexpression,366	ACOT7,ATP8A1,CTDSPL,RORA,KIF23,DYNLL2,CDYL2,RUNX1,TMEM154,GADD45G,ZFYVE28,MINPP1,CD4,SPSB1,ADAM15,ID2,BCL2,MLEC,RSU1,SAMD1,CD44
CD4_cluster2	75	Ahr	223.8	Literature ChIP-seq,70;ARCHS4 Coexpression,214;Enrichr Queries,402;ReMap ChIP-seq,248;GTEx Coexpression,185	SALL2,CHL1,ID2,BCL2,DYNLL2,CD44,CDYL2,RUNX1
CD4_cluster2	77	Nfe2l2	228.8	Literature ChIP-seq,26;ARCHS4 Coexpression,49;Enrichr Queries,335;ReMap ChIP-seq,266;GTEx Coexpression,468	SPSB1,ADAM15,ALDH2,SALL2,ID2,SFMBT2,ASB2,CD44,TMEM154,RUNX1
CD4_cluster2	78	Klf9	230.3	ARCHS4 Coexpression,77;Enrichr Queries,56;ReMap ChIP-seq,163;GTEx Coexpression,625	SPSB1,ADAM15,ALDH2,ID2,RORA,CKB,TUBA4A,CD44,GADD45G
CD4_cluster2	81	Ikzf1	235.2	Literature ChIP-seq,153;ARCHS4 Coexpression,25;ENCODE ChIP-seq,60;Enrichr Queries,75;ReMap ChIP-seq,196;GTEx Coexpression,902	ZFYVE28,CD4,GPR183,ID2,BCL2,ASB2,CD44,TUBA4A,RUNX1,TMEM154
CD4_cluster2	82	Irf8	235.3	Literature ChIP-seq,89;ARCHS4 Coexpression,10;Enrichr Queries,285;GTEx Coexpression,557	CD4,GPR183,ID2,SFMBT2,BCL2,DYNLL2,CD44,RUNX1,GADD45G
CD4_cluster2	83	Ets1	237.0	Literature ChIP-seq,139;ARCHS4 Coexpression,508;ENCODE ChIP-seq,6;Enrichr Queries,187;ReMap ChIP-seq,272;GTEx Coexpression,310	ATP8A1,RORA,KIF23,TUBA4A,RUNX1,GADD45G,ZFYVE28,MINPP1,CD4,ID2,BCL2,MLEC,CD44,GPR146
CD4_cluster2	84	Etv3	237.3	ARCHS4 Coexpression,671;Enrichr Queries,13;GTEx Coexpression,28	SPSB1,ID2,BCL2,RORA,CD44,TMEM154,GADD45G,RUNX1
CD4_cluster2	86	Fosl1	242.8	ARCHS4 Coexpression,31;ENCODE ChIP-seq,19;Enrichr Queries,673;ReMap ChIP-seq,121;GTEx Coexpression,370	SPSB1,ADAM15,GPR183,MYO6,KIF23,TUBA4A,CD44,RUNX1
CD4_cluster2	88	Gli1	246.5	Literature ChIP-seq,160;ARCHS4 Coexpression,191;Enrichr Queries,315;GTEx Coexpression,320	SALL2,CHL1,ID2,BCL2,CD44,RUNX1,TMEM154
CD4_cluster2	89	Tgif1	247.0	ARCHS4 Coexpression,111;Enrichr Queries,462;GTEx Coexpression,168	ATP8A1,ID2,DYNLL2,CD44,RUNX1,GADD45G
CD4_cluster2	92	Nfatc2	254.0	ARCHS4 Coexpression,150;Enrichr Queries,151;GTEx Coexpression,461	CD4,ID2,BCL2,RORA,CD44,RUNX1
CD4_cluster2	93	Zbtb1	255.3	ARCHS4 Coexpression,137;Enrichr Queries,235;GTEx Coexpression,394	ID2,BCL2,RORA,CD44,RUNX1
CD4_cluster2	107	Grhl2	273.0	Literature ChIP-seq,86;ARCHS4 Coexpression,52;Enrichr Queries,678;ReMap ChIP-seq,64;GTEx Coexpression,485	SPSB1,ADAM15,ID2,GPR183,MYO6,MLEC,DYNLL2,TUBA4A,CD44,TMEM154,RUNX1,SYTL2
CD4_cluster2	112	Satb1	276.3	ARCHS4 Coexpression,51;Enrichr Queries,73;ReMap ChIP-seq,286;GTEx Coexpression,695	PRDX4,ATP8A1,ID2,BCL2,RORA,ASB2,CD44,RUNX1
CD4_cluster2	114	Hmgn3	277.8	ARCHS4 Coexpression,764;ENCODE ChIP-seq,107;ReMap ChIP-seq,2;GTEx Coexpression,238	ZFYVE28,ACOT7,PRDX4,ADAM15,ID2,RSU1,SAMD1,CD44,GPR146
CD4_cluster2	115	Fosl2	278.0	ARCHS4 Coexpression,567;ENCODE ChIP-seq,28;Enrichr Queries,214;ReMap ChIP-seq,108;GTEx Coexpression,473	SPSB1,ID2,DYNLL2,TUBA4A,CD44,GADD45G,RUNX1,SYTL2
CD4_cluster2	116	Srf	279.0	Literature ChIP-seq,120;ARCHS4 Coexpression,1021;ENCODE ChIP-seq,16;Enrichr Queries,58;ReMap ChIP-seq,182;GTEx Coexpression,277	ZFYVE28,ADAM15,ID2,BCL2,RSU1,ASB2,TUBA4A,CD44,GADD45G,RUNX1
CD4_cluster2	117	Rag1	279.0	ARCHS4 Coexpression,160;Enrichr Queries,486;GTEx Coexpression,191	MINPP1,BCL2,MLEC,CD44,RUNX1,ABCG2
CD4_cluster2	123	Ikzf2	285.7	ARCHS4 Coexpression,44;Enrichr Queries,12;GTEx Coexpression,801	ATP8A1,ID2,BCL2,RORA,ASB2,CD44,RUNX1,SYTL2
CD4_cluster2	126	Bach2	286.8	ARCHS4 Coexpression,184;Enrichr Queries,34;ReMap ChIP-seq,43;GTEx Coexpression,886	ATP8A1,ID2,BCL2,MLEC,RORA,TUBA4A,CD44,TMEM154,GPR146,RUNX1
CD4_cluster2	127	Stat4	287.3	Literature ChIP-seq,39;ARCHS4 Coexpression,65;Enrichr Queries,60;GTEx Coexpression,985	CD4,ACOT7,GPR183,ID2,BCL2,RORA,ASB2,CD44,CDYL2,RUNX1,GADD45G,GPR146
CD4_cluster2	128	Tfap2c	287.7	Literature ChIP-seq,21;ARCHS4 Coexpression,830;ENCODE ChIP-seq,78;Enrichr Queries,612;ReMap ChIP-seq,60;GTEx Coexpression,125	CTDSPL,RORA,KIF23,CDYL2,TMEM154,GADD45G,RUNX1,SYTL2,SPSB1,PRDX4,ADAM15,ID2,MLEC,SAMD1,ASB2,CD44,GPR146
CD4_cluster2	129	Tshz1	291.0	ARCHS4 Coexpression,380;Enrichr Queries,45;GTEx Coexpression,448	SALL2,ID2,BCL2,RORA,DYNLL2,CD44,GADD45G,RUNX1
CD4_cluster2	131	Tet2	293.5	ARCHS4 Coexpression,443;GTEx Coexpression,144	CD44,TMEM154
CD4_cluster2	135	Nfkb1	298.0	ARCHS4 Coexpression,66;Enrichr Queries,470;ReMap ChIP-seq,28;GTEx Coexpression,628	CD4,ID2,BCL2,CKB,SAMD1,DYNLL2,CD44,RUNX1
CD4_cluster2	138	Myb	301.7	Literature ChIP-seq,19;ARCHS4 Coexpression,539;ENCODE ChIP-seq,14;Enrichr Queries,176;ReMap ChIP-seq,123;GTEx Coexpression,939	ACOT7,KIF23,CDYL2,RUNX1,TMEM154,CD4,ADAM15,GPR183,ID2,BCL2,MLEC,RSU1,CD44
CD4_cluster2	148	Pbx4	315.7	ARCHS4 Coexpression,68;Enrichr Queries,259;GTEx Coexpression,620	ATP8A1,ID2,GPR183,RORA,CKB,CD44,TUBA4A,GADD45G
CD4_cluster2	151	Nr1d1	318.0	ARCHS4 Coexpression,335;Enrichr Queries,8;GTEx Coexpression,611	SPSB1,ID2,RORA,CKB,TUBA4A,CD44,GADD45G,RUNX1
CD4_cluster2	154	Tcf7	319.2	Literature ChIP-seq,91;ARCHS4 Coexpression,426;Enrichr Queries,1;ReMap ChIP-seq,230;GTEx Coexpression,848	CD4,SPSB1,ACOT7,ADAM15,ID2,GPR183,BCL2,RORA,ITM2A,TUBA4A,CD44,RUNX1
CD4_cluster2	159	Zeb1	324.6	ARCHS4 Coexpression,1023;ENCODE ChIP-seq,55;Enrichr Queries,154;ReMap ChIP-seq,184;GTEx Coexpression,207	ADAM15,ID2,MYO6,BCL2,RORA,KIF23,RSU1,SAMD1,CD44,RUNX1
CD4_cluster2	160	Ar	326.4	Literature ChIP-seq,27;ARCHS4 Coexpression,17;Enrichr Queries,98;ReMap ChIP-seq,53;GTEx Coexpression,1437	ACOT7,STK39,CTDSPL,RORA,CDYL2,GADD45G,RUNX1,TMEM154,ZFYVE28,MINPP1,PRDX4,ADAM15,CHL1,ID2,MYO6,BCL2,MLEC,CKB,RSU1,ASB2,CD44
CD4_cluster2	161	Kdm5b	329.6	Literature ChIP-seq,105;ARCHS4 Coexpression,749;ENCODE ChIP-seq,64;ReMap ChIP-seq,29;GTEx Coexpression,701	SFMBT2,KIF23,DYNLL2,CDYL2,ADAM15,SALL2,CHL1,ID2,QPCT,MYO6,CKB,SAMD1,GPR146,ABCG2
CD4_cluster2	164	Creb1	331.7	Literature ChIP-seq,100;ARCHS4 Coexpression,85;ENCODE ChIP-seq,89;Enrichr Queries,196;ReMap ChIP-seq,80;GTEx Coexpression,1440	RORA,KIF23,TUBA4A,RUNX1,TMEM154,ZFYVE28,ADAM15,ID2,MYO6,BCL2,MLEC,CKB,SAMD1,CD44,ABCG2,GPR146
CD4_cluster2	165	Nfix	333.0	ARCHS4 Coexpression,287;Enrichr Queries,116;GTEx Coexpression,596	SALL2,ID2,RORA,CKB,DYNLL2,CD44,RUNX1
CD4_cluster2	167	Plagl1	335.7	ARCHS4 Coexpression,635;Enrichr Queries,39;GTEx Coexpression,333	ID2,QPCT,RORA,CKB,DYNLL2,ITM2A,CD44,GADD45G
CD4_cluster2	170	Mafb	336.3	ARCHS4 Coexpression,732;Enrichr Queries,414;ReMap ChIP-seq,197;GTEx Coexpression,2	CD4,ADAM15,ID2,MLEC,RORA,CD44,TUBA4A,TMEM154,GADD45G,RUNX1
CD4_cluster2	171	Nr2f6	336.8	ARCHS4 Coexpression,63;Enrichr Queries,162;ReMap ChIP-seq,164;GTEx Coexpression,958	ADAM15,ID2,MLEC,CKB,SAMD1,TUBA4A,CD44,GADD45G
CD4_cluster2	174	Batf	338.6	ARCHS4 Coexpression,205;ENCODE ChIP-seq,21;Enrichr Queries,512;ReMap ChIP-seq,6;GTEx Coexpression,949	MINPP1,CD4,ATP8A1,SFMBT2,GPR183,ID2,BCL2,ASB2,CD44,TMEM154,RUNX1
CD4_cluster2	175	Bhlhe40	343.0	ARCHS4 Coexpression,218;ENCODE ChIP-seq,18;ReMap ChIP-seq,30;GTEx Coexpression,1106	SPSB1,ACOT7,ADAM15,ID2,BCL2,RSU1,SAMD1,ASB2,CD44,GPR146,TMEM154
CD4_cluster2	181	Cux1	347.8	Literature ChIP-seq,93;ARCHS4 Coexpression,197;ENCODE ChIP-seq,81;Enrichr Queries,472;ReMap ChIP-seq,241;GTEx Coexpression,1003	ACOT7,ID2,GPR183,CTDSPL,RORA,RSU1,DYNLL2,CD44,RUNX1,TMEM154,GADD45G,SYTL2
CD4_cluster2	186	Creb3l2	352.7	ARCHS4 Coexpression,388;Enrichr Queries,633;GTEx Coexpression,37	ID2,MLEC,RSU1,TUBA4A,CD44,RUNX1
CD4_cluster2	193	Smad4	357.0	Literature ChIP-seq,76;ARCHS4 Coexpression,525;Enrichr Queries,500;ReMap ChIP-seq,34;GTEx Coexpression,650	ACOT7,ID2,MYO6,BCL2,SAMD1,TUBA4A,CD44,GADD45G,RUNX1,SYTL2
CD4_cluster2	201	Stat5a	363.5	Literature ChIP-seq,114;ARCHS4 Coexpression,691;ENCODE ChIP-seq,48;Enrichr Queries,440;ReMap ChIP-seq,259;GTEx Coexpression,629	CD4,GPR183,ID2,BCL2,ITM2A,CD44,TUBA4A,GPR146,RUNX1
CD4_cluster2	205	Stat3	367.5	Literature ChIP-seq,13;ARCHS4 Coexpression,1079;ENCODE ChIP-seq,38;Enrichr Queries,320;ReMap ChIP-seq,129;GTEx Coexpression,626	ATP8A1,SFMBT2,STK39,KIF23,DYNLL2,TUBA4A,RUNX1,GADD45G,SPSB1,ALDH2,ID2,GPR183,BCL2,ASB2,CD44,ABCG2
CD4_cluster2	209	Foxp3	369.0	Literature ChIP-seq,35;ARCHS4 Coexpression,112;Enrichr Queries,257;GTEx Coexpression,1072	CD4,BCL2,RORA,CD44,RUNX1
CD4_cluster2	211	Kdm2b	370.5	ARCHS4 Coexpression,201;GTEx Coexpression,540	SALL2,BCL2,TMEM154
CD4_cluster2	213	Klf10	373.7	ARCHS4 Coexpression,1;Enrichr Queries,463;GTEx Coexpression,657	ACOT7,SALL2,ID2,QPCT,ASB2,DYNLL2,TUBA4A,CD44,GADD45G
CD4_cluster2	215	Elk4	374.2	ARCHS4 Coexpression,442;ENCODE ChIP-seq,79;Enrichr Queries,467;ReMap ChIP-seq,227;GTEx Coexpression,656	MINPP1,BCL2,MLEC,RORA,RSU1,DYNLL2,TUBA4A,CD44,RUNX1
CD4_cluster2	216	Bcl6	374.2	Literature ChIP-seq,136;ARCHS4 Coexpression,716;Enrichr Queries,55;ReMap ChIP-seq,114;GTEx Coexpression,850	ZFYVE28,ID2,BCL2,RORA,TUBA4A,CD44,GPR146,GADD45G,RUNX1,TMEM154,ABCG2
CD4_cluster2	218	Crem	376.0	Literature ChIP-seq,61;ARCHS4 Coexpression,257;Enrichr Queries,29;ReMap ChIP-seq,99;GTEx Coexpression,1434	ACOT7,ATP8A1,STK39,RORA,KIF23,DYNLL2,TUBA4A,CDYL2,GADD45G,RUNX1,ZFYVE28,SALL2,ADAM15,GPR183,ID2,MYO6,MLEC,CKB,SAMD1,CD44,ABCG2
CD4_cluster2	226	Tcf3	380.8	Literature ChIP-seq,73;ARCHS4 Coexpression,684;ENCODE ChIP-seq,10;Enrichr Queries,386;ReMap ChIP-seq,146;GTEx Coexpression,986	ATP8A1,STK39,TUBA4A,RUNX1,GADD45G,ZFYVE28,CD4,ID2,QPCT,MYO6,BCL2,SAMD1,ASB2,CD44,GPR146
CD4_cluster2	231	Ski	386.5	ARCHS4 Coexpression,336;GTEx Coexpression,437	ZFYVE28,DYNLL2
CD4_cluster2	236	Cenpb	387.7	ARCHS4 Coexpression,92;Enrichr Queries,863;GTEx Coexpression,208	ADAM15,ID2,CKB,SAMD1,DYNLL2
CD4_cluster2	237	Tet3	389.7	ARCHS4 Coexpression,843;ReMap ChIP-seq,296;GTEx Coexpression,30	RORA,CD44,TMEM154
CD4_cluster2	241	Epas1	392.3	ARCHS4 Coexpression,139;Enrichr Queries,333;ReMap ChIP-seq,237;GTEx Coexpression,860	ALDH2,ADAM15,ID2,CKB,CD44,RUNX1
CD4_cluster2	242	E2f1	392.5	Literature ChIP-seq,44;ARCHS4 Coexpression,689;ENCODE ChIP-seq,42;Enrichr Queries,783;ReMap ChIP-seq,206;GTEx Coexpression,591	ACOT7,STK39,KIF23,RORA,RUNX1,SYTL2,ZFYVE28,PRDX4,ADAM15,GPR183,BCL2,SAMD1,ITM2A,CD44,ABCG2
CD4_cluster2	247	Zbtb7a	394.0	ARCHS4 Coexpression,302;ENCODE ChIP-seq,8;Enrichr Queries,442;ReMap ChIP-seq,178;GTEx Coexpression,1040	STK39,RORA,DYNLL2,TUBA4A,RUNX1,SPSB1,ADAM15,ALDH2,ID2,MYO6,CKB,SAMD1,CD44
CD4_cluster2	254	Zkscan1	400.2	ARCHS4 Coexpression,619;ENCODE ChIP-seq,94;Enrichr Queries,480;ReMap ChIP-seq,189;GTEx Coexpression,619	ADAM15,ID2,MYO6,RORA,SAMD1,CD44,ABCG2
CD4_cluster2	257	Ascl2	402.0	ARCHS4 Coexpression,884;Enrichr Queries,242;GTEx Coexpression,80	ID2,CKB,CD44,TMEM154,GADD45G,RUNX1
CD4_cluster2	258	Six4	402.0	ARCHS4 Coexpression,655;Enrichr Queries,145;GTEx Coexpression,406	ID2,RORA,KIF23,CKB,ASB2,CD44,RUNX1
CD4_cluster2	261	Hbp1	405.8	ARCHS4 Coexpression,53;Enrichr Queries,640;ReMap ChIP-seq,251;GTEx Coexpression,679	ACOT7,ID2,CTDSPL,MLEC,RORA,SAMD1,DYNLL2,CD44
CD4_cluster2	266	Sp4	409.4	ARCHS4 Coexpression,506;ENCODE ChIP-seq,65;Enrichr Queries,210;ReMap ChIP-seq,257;GTEx Coexpression,1009	ADAM15,ATP8A1,ALDH2,ID2,BCL2,RORA,TUBA4A,RUNX1
CD4_cluster2	267	Cebpb	411.0	Literature ChIP-seq,107;ARCHS4 Coexpression,1119;ENCODE ChIP-seq,31;Enrichr Queries,111;ReMap ChIP-seq,54;GTEx Coexpression,1044	ACOT7,GADD45G,RUNX1,TMEM154,MINPP1,SPSB1,PRDX4,ALDH2,ID2,MLEC,CKB,RSU1,ITM2A,CD44
CD4_cluster2	272	Ncoa2	415.0	ARCHS4 Coexpression,402;Enrichr Queries,490;ReMap ChIP-seq,169;GTEx Coexpression,599	ATP8A1,BCL2,RORA,TMEM154,GADD45G,SYTL2,RUNX1
CD4_cluster2	274	Zbtb7b	415.7	ARCHS4 Coexpression,1075;Enrichr Queries,11;GTEx Coexpression,161	ADAM15,ID2,CKB,TUBA4A,CD44,TMEM154,GADD45G,RUNX1
CD4_cluster2	275	Zhx1	415.8	ARCHS4 Coexpression,861;Enrichr Queries,228;ReMap ChIP-seq,202;GTEx Coexpression,372	ADAM15,ID2,MYO6,BCL2,RORA,SAMD1,CD44,RUNX1
CD4_cluster2	279	Pou3f1	418.0	Literature ChIP-seq,69;ARCHS4 Coexpression,723;Enrichr Queries,271;GTEx Coexpression,609	ACOT7,SALL2,ID2,SFMBT2,CTDSPL,RORA,CD44,GADD45G
CD4_cluster2	281	Fos	420.0	ARCHS4 Coexpression,264;ENCODE ChIP-seq,37;Enrichr Queries,443;ReMap ChIP-seq,69;GTEx Coexpression,1287	MINPP1,SPSB1,GPR183,ID2,CKB,TUBA4A,CD44,GADD45G,RUNX1,TMEM154,ABCG2
CD4_cluster2	283	Rara	421.2	Literature ChIP-seq,142;ARCHS4 Coexpression,954;Enrichr Queries,47;ReMap ChIP-seq,62;GTEx Coexpression,901	ADAM15,ID2,BCL2,RORA,SAMD1,CD44,GPR146,GADD45G,RUNX1
CD4_cluster2	286	Rarg	422.0	Literature ChIP-seq,109;ARCHS4 Coexpression,707;Enrichr Queries,406;GTEx Coexpression,466	ADAM15,ID2,BCL2,CD44,TMEM154,RUNX1,GPR146
CD4_cluster2	289	Ybx3	424.0	ARCHS4 Coexpression,535;GTEx Coexpression,313	ASB2
CD4_cluster2	291	Arid5b	425.0	ARCHS4 Coexpression,413;Enrichr Queries,342;GTEx Coexpression,520	SPSB1,ID2,RORA,CD44,RUNX1
CD4_cluster2	295	Foxp1	426.2	Literature ChIP-seq,121;ARCHS4 Coexpression,1281;Enrichr Queries,212;ReMap ChIP-seq,1;GTEx Coexpression,516	ACOT7,SFMBT2,RORA,RUNX1,GADD45G,ZFYVE28,ADAM15,GPR183,ID2,MYO6,BCL2,MLEC,RSU1,SAMD1,CD44
CD4_cluster2	296	Smad3	426.2	Literature ChIP-seq,85;ARCHS4 Coexpression,1172;Enrichr Queries,149;ReMap ChIP-seq,10;GTEx Coexpression,715	RORA,TUBA4A,GADD45G,RUNX1,SYTL2,SPSB1,GPR183,ID2,MYO6,BCL2,SAMD1,ASB2,CD44
CD4_cluster2	299	Sox12	427.7	ARCHS4 Coexpression,43;Enrichr Queries,1029;GTEx Coexpression,211	SALL2,ID2,CKB,SAMD1,DYNLL2
CD4_cluster2	301	Eomes	431.2	Literature ChIP-seq,10;ARCHS4 Coexpression,1082;Enrichr Queries,49;ReMap ChIP-seq,38;GTEx Coexpression,977	SFMBT2,RORA,TMEM154,RUNX1,SYTL2,GADD45G,MINPP1,CD4,SALL2,ADAM15,GPR183,ID2,BCL2,CD44,ABCG2
CD4_cluster2	302	Zfpm1	431.3	ARCHS4 Coexpression,452;Enrichr Queries,245;GTEx Coexpression,597	SPSB1,PRDX4,ID2,CKB,SAMD1,GADD45G,RUNX1
CD4_cluster2	303	Hivep1	432.0	ARCHS4 Coexpression,447;Enrichr Queries,399;GTEx Coexpression,450	ID2,BCL2,RORA,DYNLL2,CD44,RUNX1
CD4_cluster2	304	Nr4a1	432.3	ARCHS4 Coexpression,32;Enrichr Queries,186;ReMap ChIP-seq,113;GTEx Coexpression,1398	CD4,ADAM15,SFMBT2,ID2,GPR183,CKB,TUBA4A,CD44,GADD45G
CD4_cluster2	309	Irf1	436.0	Literature ChIP-seq,149;ARCHS4 Coexpression,645;ENCODE ChIP-seq,51;Enrichr Queries,544;ReMap ChIP-seq,277;GTEx Coexpression,950	ACOT7,KIF23,RUNX1,SYTL2,TMEM154,MINPP1,SPSB1,ALDH2,ADAM15,ID2,CKB,ITM2A,CD44
CD4_cluster2	311	Tcf7l1	437.0	ARCHS4 Coexpression,724;Enrichr Queries,372;GTEx Coexpression,215	SALL2,ID2,RORA,RSU1,CKB
CD4_cluster2	312	Zbtb4	437.3	ARCHS4 Coexpression,345;Enrichr Queries,168;GTEx Coexpression,799	ID2,BCL2,RORA,DYNLL2,CD44,RUNX1
CD4_cluster2	314	Egr1	438.7	Literature ChIP-seq,36;ARCHS4 Coexpression,472;ENCODE ChIP-seq,34;Enrichr Queries,379;ReMap ChIP-seq,151;GTEx Coexpression,1560	ATP8A1,STK39,RORA,ZFYVE28,ALDH2,SALL2,MLEC,CKB,RSU1,SAMD1,ACOT7,SFMBT2,CTDSPL,DYNLL2,CDYL2,GADD45G,SYTL2,RUNX1,MINPP1,SPSB1,ADAM15,ID2,QPCT,BCL2,CD44
CD4_cluster2	316	Prdm16	440.5	Literature ChIP-seq,155;ARCHS4 Coexpression,760;Enrichr Queries,583;GTEx Coexpression,264	SALL2,BCL2,RORA,RSU1,RUNX1
CD4_cluster2	317	Scml4	442.3	ARCHS4 Coexpression,438;Enrichr Queries,14;GTEx Coexpression,875	ATP8A1,ID2,BCL2,RORA,CD44,RUNX1,SYTL2,TMEM154
CD4_cluster2	319	Hivep2	445.7	ARCHS4 Coexpression,124;Enrichr Queries,146;GTEx Coexpression,1067	ATP8A1,ID2,BCL2,RORA,CD44,RUNX1
CD4_cluster2	320	Ddit3	445.7	ARCHS4 Coexpression,143;Enrichr Queries,448;GTEx Coexpression,746	ID2,DYNLL2,TUBA4A,CD44,GADD45G
CD4_cluster2	322	Hes1	446.5	ARCHS4 Coexpression,803;Enrichr Queries,31;ReMap ChIP-seq,212;GTEx Coexpression,740	ID2,BCL2,CKB,CD44,SYTL2,GADD45G,RUNX1
CD4_cluster2	324	Egr3	447.7	ARCHS4 Coexpression,46;Enrichr Queries,675;GTEx Coexpression,622	ID2,SFMBT2,GPR183,RORA,CD44,GADD45G
CD4_cluster2	331	Pou2f2	453.0	ARCHS4 Coexpression,632;ENCODE ChIP-seq,62;Enrichr Queries,796;ReMap ChIP-seq,63;GTEx Coexpression,712	GPR183,BCL2,RORA,CD44,TUBA4A,GPR146,RUNX1,GADD45G
CD4_cluster2	332	Pbx1	454.5	Literature ChIP-seq,126;ARCHS4 Coexpression,203;Enrichr Queries,309;GTEx Coexpression,1180	SALL2,ALDH2,CHL1,ID2,RORA,CKB,DYNLL2,RUNX1
CD4_cluster2	333	Lef1	456.0	ARCHS4 Coexpression,478;Enrichr Queries,16;ReMap ChIP-seq,131;GTEx Coexpression,1199	ID2,BCL2,RORA,ITM2A,CD44,RUNX1
CD4_cluster2	335	Cxxc5	458.5	ARCHS4 Coexpression,296;GTEx Coexpression,621	ZFYVE28,DYNLL2
CD4_cluster2	336	Aire	459.3	ARCHS4 Coexpression,536;Enrichr Queries,580;GTEx Coexpression,262	ACOT7,ID2,CD44,RUNX1
CD4_cluster2	337	Arid3a	459.4	ARCHS4 Coexpression,967;ENCODE ChIP-seq,91;Enrichr Queries,63;ReMap ChIP-seq,186;GTEx Coexpression,990	ALDH2,ID2,STK39,RORA,CKB,TUBA4A,CD44,GADD45G,RUNX1
CD4_cluster2	341	Prox1	461.3	ARCHS4 Coexpression,821;Enrichr Queries,36;ReMap ChIP-seq,93;GTEx Coexpression,895	ATP8A1,GPR183,ID2,QPCT,RORA,CD44,GADD45G,RUNX1
CD4_cluster2	345	Snai3	463.7	ARCHS4 Coexpression,521;Enrichr Queries,59;GTEx Coexpression,811	CD4,ID2,CKB,ASB2,TUBA4A,CD44,GADD45G
CD4_cluster2	346	Mbd4	464.4	ARCHS4 Coexpression,440;ENCODE ChIP-seq,111;Enrichr Queries,430;ReMap ChIP-seq,144;GTEx Coexpression,1197	MINPP1,ID2,BCL2,KIF23,DYNLL2,CD44
CD4_cluster2	351	E2f7	470.4	Literature ChIP-seq,161;ARCHS4 Coexpression,436;Enrichr Queries,1193;ReMap ChIP-seq,90;GTEx Coexpression,472	CD4,SPSB1,KIF23,TUBA4A
CD4_cluster2	352	St18	472.0	ARCHS4 Coexpression,242;Enrichr Queries,712;GTEx Coexpression,462	SALL2,QPCT,MLEC,RORA,CD44,GADD45G
CD4_cluster2	362	Setbp1	478.0	ARCHS4 Coexpression,672;Enrichr Queries,469;GTEx Coexpression,293	ID2,BCL2,RORA,RSU1,CKB,RUNX1
CD4_cluster2	367	Tcf12	482.2	ARCHS4 Coexpression,462;ENCODE ChIP-seq,4;Enrichr Queries,239;ReMap ChIP-seq,102;GTEx Coexpression,1604	RORA,TUBA4A,RUNX1,GADD45G,ADAM15,ID2,QPCT,BCL2,CKB,SAMD1,ASB2,CD44,ABCG2
CD4_cluster2	371	Arid5a	483.5	ARCHS4 Coexpression,183;GTEx Coexpression,784	CD4,GPR183
CD4_cluster2	376	Rest	486.3	Literature ChIP-seq,60;ARCHS4 Coexpression,1626;ENCODE ChIP-seq,56;Enrichr Queries,358;ReMap ChIP-seq,194;GTEx Coexpression,624	CTDSPL,RORA,DYNLL2,TUBA4A,RUNX1,GADD45G,TMEM154,SPSB1,SALL2,CHL1,ID2,MLEC,CKB,RSU1,CD44
CD4_cluster2	379	Stat1	487.8	Literature ChIP-seq,146;ARCHS4 Coexpression,754;ENCODE ChIP-seq,66;Enrichr Queries,916;ReMap ChIP-seq,122;GTEx Coexpression,923	ADAM15,GPR183,ID2,SFMBT2,BCL2,SAMD1,CD44
CD4_cluster2	380	Pbx3	489.8	ARCHS4 Coexpression,580;ENCODE ChIP-seq,98;Enrichr Queries,314;ReMap ChIP-seq,174;GTEx Coexpression,1283	CHL1,ID2,BCL2,RORA,CD44
CD4_cluster2	385	Mybl1	493.8	Literature ChIP-seq,154;ARCHS4 Coexpression,331;Enrichr Queries,621;GTEx Coexpression,869	ID2,KIF23,CD44
CD4_cluster2	388	Sox13	497.3	ARCHS4 Coexpression,192;Enrichr Queries,405;ReMap ChIP-seq,176;GTEx Coexpression,1216	CD4,SALL2,ADAM15,ID2,CKB,CD44,GADD45G
CD4_cluster2	394	Cdx1	501.7	ARCHS4 Coexpression,232;Enrichr Queries,393;GTEx Coexpression,880	MLEC,RORA,CKB,GADD45G,RUNX1,ABCG2
CD4_cluster2	405	Gfi1	506.0	ARCHS4 Coexpression,174;Enrichr Queries,261;GTEx Coexpression,1083	ID2,BCL2,RORA,CD44,RUNX1
CD4_cluster2	408	Hnf4a	507.5	Literature ChIP-seq,59;ARCHS4 Coexpression,995;ENCODE ChIP-seq,108;Enrichr Queries,945;ReMap ChIP-seq,74;GTEx Coexpression,864	ACOT7,STK39,CTDSPL,RORA,RUNX1,MINPP1,CD4,SPSB1,ALDH2,SALL2,CHL1,ID2,BCL2,MLEC,SAMD1,CD44,ABCG2
CD4_cluster2	411	Zfhx3	511.3	ARCHS4 Coexpression,1051;Enrichr Queries,418;GTEx Coexpression,65	ID2,RORA,RSU1,CD44,RUNX1
CD4_cluster2	418	Rbsn	516.0	ARCHS4 Coexpression,989;GTEx Coexpression,43	SALL2,DYNLL2
CD4_cluster2	423	Rfx5	518.8	ARCHS4 Coexpression,714;ENCODE ChIP-seq,40;Enrichr Queries,1070;ReMap ChIP-seq,124;GTEx Coexpression,646	CD4,SPSB1,ADAM15,GPR183,ID2,MYO6,BCL2,KIF23,CKB,CD44,CDYL2
CD4_cluster2	424	Ctcf	519.0	Literature ChIP-seq,124;ARCHS4 Coexpression,713;ENCODE ChIP-seq,13;Enrichr Queries,1211;ReMap ChIP-seq,12;GTEx Coexpression,1041	ACOT7,ATP8A1,KIF23,TUBA4A,CDYL2,GADD45G,RUNX1,SYTL2,PRDX4,ADAM15,QPCT,CKB,RSU1,SAMD1
CD4_cluster2	433	Smad1	526.2	Literature ChIP-seq,87;ARCHS4 Coexpression,1224;Enrichr Queries,41;ReMap ChIP-seq,252;GTEx Coexpression,1027	ADAM15,ID2,BCL2,RORA,CD44,GADD45G,RUNX1,TMEM154
CD4_cluster2	434	Mafg	526.3	ARCHS4 Coexpression,1135;Enrichr Queries,377;ReMap ChIP-seq,160;GTEx Coexpression,433	ZFYVE28,ID2,ASB2,TUBA4A,CD44,GADD45G,RUNX1
CD4_cluster2	447	Mybl2	533.7	Literature ChIP-seq,20;ARCHS4 Coexpression,756;ENCODE ChIP-seq,101;Enrichr Queries,1256;ReMap ChIP-seq,255;GTEx Coexpression,814	CD4,SPSB1,SALL2,ID2,SFMBT2,BCL2,KIF23,RSU1,SAMD1,RUNX1,ABCG2
CD4_cluster2	451	Tbx19	536.0	ARCHS4 Coexpression,136;Enrichr Queries,172;GTEx Coexpression,1300	ID2,BCL2,MLEC,RORA,DYNLL2,CD44,RUNX1
CD4_cluster2	455	Ikzf3	537.0	ARCHS4 Coexpression,109;Enrichr Queries,112;GTEx Coexpression,1390	CD4,GPR183,BCL2,RORA,CD44,TMEM154
CD4_cluster2	460	Klf13	541.0	ARCHS4 Coexpression,1205;Enrichr Queries,232;ReMap ChIP-seq,143;GTEx Coexpression,584	ZFYVE28,ADAM15,ID2,RORA,SAMD1,CD44,GADD45G,RUNX1
CD4_cluster2	461	Pitx2	541.0	ARCHS4 Coexpression,247;Enrichr Queries,690;GTEx Coexpression,686	PRDX4,ID2,RORA,ASB2,RUNX1
CD4_cluster2	465	Elk1	543.6	Literature ChIP-seq,81;ARCHS4 Coexpression,1467;ENCODE ChIP-seq,93;ReMap ChIP-seq,268;GTEx Coexpression,809	MLEC,KIF23,RSU1,CD44,GADD45G
CD4_cluster2	479	Thyn1	552.5	ARCHS4 Coexpression,1086;GTEx Coexpression,19	SALL2,CKB,DYNLL2
CD4_cluster2	485	Klf8	555.3	ARCHS4 Coexpression,1298;Enrichr Queries,347;GTEx Coexpression,21	ADAM15,QPCT,RORA,CD44,TMEM154,SYTL2
CD4_cluster2	486	Hoxa7	556.3	ARCHS4 Coexpression,408;Enrichr Queries,603;GTEx Coexpression,658	ID2,RORA,ASB2,RUNX1,GPR146
CD4_cluster2	492	Rorc	560.0	ARCHS4 Coexpression,797;Enrichr Queries,217;GTEx Coexpression,666	ATP8A1,ID2,RORA,ASB2,CD44,GADD45G
CD4_cluster2	493	Patz1	560.7	ARCHS4 Coexpression,61;Enrichr Queries,46;GTEx Coexpression,1575	SALL2,ID2,BCL2,CKB,SAMD1,DYNLL2,CD44,RUNX1
CD4_cluster2	497	Sox4	562.7	ARCHS4 Coexpression,1227;Enrichr Queries,179;GTEx Coexpression,282	ID2,CKB,CD44,RUNX1,GADD45G
CD4_cluster2	498	Hoxa2	563.5	Literature ChIP-seq,53;ARCHS4 Coexpression,1378;Enrichr Queries,586;GTEx Coexpression,237	CHL1,ID2,RORA,RSU1,RUNX1
CD4_cluster2	499	Zbtb44	565.3	ARCHS4 Coexpression,493;Enrichr Queries,774;GTEx Coexpression,429	ATP8A1,BCL2,RORA,ASB2
CD4_cluster2	504	Hhex	569.8	ARCHS4 Coexpression,1265;Enrichr Queries,198;ReMap ChIP-seq,97;GTEx Coexpression,719	CD4,ID2,GPR183,ASB2,CD44,GADD45G,RUNX1
CD4_cluster2	507	Cenpa	570.0	ARCHS4 Coexpression,636;GTEx Coexpression,504	KIF23
CD4_cluster2	509	Klf7	570.7	ARCHS4 Coexpression,991;Enrichr Queries,438;GTEx Coexpression,283	ID2,RORA,RSU1,CD44,RUNX1
CD4_cluster2	514	Batf3	573.3	ARCHS4 Coexpression,872;Enrichr Queries,705;GTEx Coexpression,143	SFMBT2,GPR183,ID2,CD44,RUNX1
CD4_cluster2	516	Hoxb3	573.7	ARCHS4 Coexpression,710;Enrichr Queries,108;GTEx Coexpression,903	ID2,BCL2,MLEC,RORA,CD44,RUNX1
CD4_cluster2	518	Trafd1	576.3	ARCHS4 Coexpression,809;Enrichr Queries,771;GTEx Coexpression,149	ID2,CKB,CD44,TMEM154
CD4_cluster2	521	Pou2f1	577.0	ARCHS4 Coexpression,766;Enrichr Queries,778;ReMap ChIP-seq,247;GTEx Coexpression,517	ZFYVE28,SALL2,BCL2,MLEC,RORA,RUNX1
CD4_cluster2	526	Zeb2	578.3	ARCHS4 Coexpression,620;Enrichr Queries,113;ReMap ChIP-seq,42;GTEx Coexpression,1538	ZFYVE28,PRDX4,GPR183,ID2,BCL2,RORA,TUBA4A,CD44,RUNX1
CD4_cluster2	527	Jun	578.3	Literature ChIP-seq,56;ARCHS4 Coexpression,1594;ENCODE ChIP-seq,61;Enrichr Queries,40;ReMap ChIP-seq,261;GTEx Coexpression,1458	KIF23,TUBA4A,CDYL2,GADD45G,RUNX1,TMEM154,MINPP1,ID2,QPCT,MYO6,BCL2,CKB,CD44
CD4_cluster2	532	Spib	579.3	ARCHS4 Coexpression,418;Enrichr Queries,802;ReMap ChIP-seq,37;GTEx Coexpression,1060	ALDH2,GPR183,BCL2,CD44,TMEM154,RUNX1
CD4_cluster2	547	Xbp1	588.0	ARCHS4 Coexpression,622;Enrichr Queries,1005;ReMap ChIP-seq,231;GTEx Coexpression,494	PRDX4,ADAM15,ID2,SAMD1,CD44
CD4_cluster2	549	Nfatc3	588.3	ARCHS4 Coexpression,394;Enrichr Queries,226;GTEx Coexpression,1145	ID2,BCL2,RORA,CD44,RUNX1
CD4_cluster2	553	Jund	589.8	Literature ChIP-seq,58;ARCHS4 Coexpression,1290;ENCODE ChIP-seq,27;Enrichr Queries,613;ReMap ChIP-seq,190;GTEx Coexpression,1361	ATP8A1,KIF23,TUBA4A,GADD45G,RUNX1,TMEM154,SYTL2,PRDX4,ADAM15,ID2,GPR183,CKB,CD44,ABCG2
CD4_cluster2	558	Hoxb4	592.8	Literature ChIP-seq,127;ARCHS4 Coexpression,873;Enrichr Queries,439;GTEx Coexpression,932	ID2,MYO6,BCL2,CD44,RUNX1
CD4_cluster2	559	Atf5	593.7	ARCHS4 Coexpression,775;Enrichr Queries,181;GTEx Coexpression,825	ALDH2,ID2,BCL2,CKB,CD44,GADD45G
CD4_cluster2	560	Sp140	594.0	ARCHS4 Coexpression,144;Enrichr Queries,1079;GTEx Coexpression,559	GPR183,BCL2,CD44,TMEM154
CD4_cluster2	574	Setdb1	605.0	Literature ChIP-seq,47;ARCHS4 Coexpression,1148;ENCODE ChIP-seq,85;Enrichr Queries,986;ReMap ChIP-seq,95;GTEx Coexpression,1269	ACOT7,SFMBT2,CTDSPL,STK39,CDYL2,RUNX1,PRDX4,ALDH2,ID2,RSU1,CKB,CD44,GPR146
CD4_cluster2	577	Phf20	606.0	ARCHS4 Coexpression,315;Enrichr Queries,1084;GTEx Coexpression,419	ADAM15,RORA,ASB2,CD44
CD4_cluster2	580	Zscan18	609.0	ARCHS4 Coexpression,1569;Enrichr Queries,77;GTEx Coexpression,181	SALL2,ID2,QPCT,BCL2,RORA,CKB,CD44
CD4_cluster2	582	Dbp	610.0	ARCHS4 Coexpression,1120;Enrichr Queries,127;GTEx Coexpression,583	SALL2,ALDH2,ID2,CKB,TUBA4A,GADD45G
CD4_cluster2	583	Gtf2ird1	610.0	ARCHS4 Coexpression,912;GTEx Coexpression,308	ASB2
CD4_cluster2	601	Tet1	624.0	Literature ChIP-seq,12;ARCHS4 Coexpression,476;GTEx Coexpression,1384	ZFYVE28,SPSB1,ACOT7,SALL2,ADAM15,QPCT,STK39,KIF23,DYNLL2,GADD45G,GPR146
CD4_cluster2	607	Elk3	625.3	Literature ChIP-seq,74;ARCHS4 Coexpression,208;Enrichr Queries,650;GTEx Coexpression,1569	ZFYVE28,MINPP1,SPSB1,ADAM15,ID2,CTDSPL,STK39,RSU1,CD44,RUNX1
CD4_cluster2	615	Nfkb2	629.8	ARCHS4 Coexpression,1066;Enrichr Queries,661;ReMap ChIP-seq,243;GTEx Coexpression,549	GPR183,ID2,CD44,RUNX1
CD4_cluster2	617	Etv5	631.3	ARCHS4 Coexpression,616;Enrichr Queries,178;GTEx Coexpression,1100	ID2,BCL2,KIF23,CKB,CD44,RUNX1
CD4_cluster2	629	Rfx3	636.3	ARCHS4 Coexpression,685;Enrichr Queries,489;GTEx Coexpression,735	ATP8A1,CHL1,BCL2,RORA,RUNX1
CD4_cluster2	631	Ahdc1	639.3	ARCHS4 Coexpression,362;Enrichr Queries,980;GTEx Coexpression,576	SPSB1,ID2,RORA,DYNLL2
CD4_cluster2	633	Tead3	639.3	ARCHS4 Coexpression,1181;Enrichr Queries,329;GTEx Coexpression,408	ID2,CTDSPL,CD44,GADD45G,RUNX1
CD4_cluster2	634	Csrnp1	639.5	ARCHS4 Coexpression,163;GTEx Coexpression,1116	CD4,GPR183
CD4_cluster2	641	Atf6	643.0	ARCHS4 Coexpression,886;Enrichr Queries,258;GTEx Coexpression,785	ID2,BCL2,RORA,CD44,RUNX1
CD4_cluster2	642	Sp100	644.3	ARCHS4 Coexpression,441;Enrichr Queries,1000;GTEx Coexpression,492	DYNLL2,CD44,RUNX1,TMEM154
CD4_cluster2	645	Rreb1	645.7	ARCHS4 Coexpression,195;Enrichr Queries,730;GTEx Coexpression,1012	ACOT7,RORA,CD44,RUNX1
CD4_cluster2	650	Skor1	648.0	ARCHS4 Coexpression,1122;GTEx Coexpression,174	ZFYVE28,SALL2
CD4_cluster2	655	Thap1	651.8	ARCHS4 Coexpression,1108;ENCODE ChIP-seq,87;Enrichr Queries,937;ReMap ChIP-seq,139;GTEx Coexpression,988	ACOT7,ID2,RSU1,SAMD1,RUNX1
CD4_cluster2	660	Atf1	654.2	ARCHS4 Coexpression,1454;ENCODE ChIP-seq,109;Enrichr Queries,519;ReMap ChIP-seq,168;GTEx Coexpression,1021	ZFYVE28,ID2,BCL2,TUBA4A,CD44,RUNX1
CD4_cluster2	665	Prdm15	656.7	ARCHS4 Coexpression,446;Enrichr Queries,797;GTEx Coexpression,727	ATP8A1,BCL2,RUNX1
CD4_cluster2	667	Zbtb41	656.7	ARCHS4 Coexpression,96;Enrichr Queries,1271;GTEx Coexpression,603	SALL2,CHL1,QPCT,RORA
CD4_cluster2	668	Rlf	657.3	ARCHS4 Coexpression,275;Enrichr Queries,1082;GTEx Coexpression,615	MLEC,RORA,CD44
CD4_cluster2	669	Dnmt1	658.5	ARCHS4 Coexpression,653;GTEx Coexpression,664	KIF23,SAMD1
CD4_cluster2	672	Klf2	659.8	Literature ChIP-seq,157;ARCHS4 Coexpression,1432;Enrichr Queries,710;GTEx Coexpression,340	ID2,CD44,GPR146,GADD45G
CD4_cluster2	675	Rel	661.3	ARCHS4 Coexpression,1436;Enrichr Queries,78;GTEx Coexpression,470	GPR183,ID2,BCL2,RORA,CD44,RUNX1
CD4_cluster2	679	Tsc22d1	662.0	ARCHS4 Coexpression,458;Enrichr Queries,351;GTEx Coexpression,1177	ID2,CKB,RSU1,TUBA4A,CD44
CD4_cluster2	684	Relb	666.0	ARCHS4 Coexpression,623;Enrichr Queries,688;ReMap ChIP-seq,238;GTEx Coexpression,1115	CD4,ID2,CD44,RUNX1
CD4_cluster2	686	Egr4	666.3	ARCHS4 Coexpression,674;Enrichr Queries,1194;GTEx Coexpression,131	ZFYVE28,SALL2,QPCT,GADD45G
CD4_cluster2	688	Sgsm2	666.5	ARCHS4 Coexpression,319;GTEx Coexpression,1014	DYNLL2
CD4_cluster2	690	Dzip1	667.0	ARCHS4 Coexpression,566;Enrichr Queries,407;GTEx Coexpression,1028	SALL2,MYO6,CKB,CD44,SYTL2
CD4_cluster2	693	Ltf	670.5	ARCHS4 Coexpression,1019;GTEx Coexpression,322	RUNX1
CD4_cluster2	702	Atoh8	678.0	ARCHS4 Coexpression,361;Enrichr Queries,615;GTEx Coexpression,1058	ALDH2,ID2,CD44,GADD45G
CD4_cluster2	706	Ovol2	679.3	ARCHS4 Coexpression,893;Enrichr Queries,595;ReMap ChIP-seq,295;GTEx Coexpression,934	ID2,RORA,CKB
CD4_cluster2	709	Zbtb32	680.3	ARCHS4 Coexpression,172;Enrichr Queries,1067;GTEx Coexpression,802	ID2,BCL2,ASB2,GADD45G
CD4_cluster2	714	Tfcp2l1	682.7	ARCHS4 Coexpression,669;Enrichr Queries,630;GTEx Coexpression,749	ADAM15,CKB,CD44,GADD45G
CD4_cluster2	718	Mxd4	684.0	ARCHS4 Coexpression,1528;Enrichr Queries,424;GTEx Coexpression,100	ZFYVE28,SALL2,ID2,CKB,CD44,GADD45G
CD4_cluster2	719	Foxn2	684.3	ARCHS4 Coexpression,376;Enrichr Queries,812;GTEx Coexpression,865	ID2,RORA,CD44,TMEM154
CD4_cluster2	723	Mtf1	688.0	ARCHS4 Coexpression,638;GTEx Coexpression,738	CD44
CD4_cluster2	724	Mxd1	689.0	ARCHS4 Coexpression,444;Enrichr Queries,707;GTEx Coexpression,916	ID2,CD44,GADD45G,TMEM154
CD4_cluster2	729	E2f2	690.7	ARCHS4 Coexpression,1022;Enrichr Queries,494;GTEx Coexpression,556	ID2,BCL2,KIF23,CD44,TMEM154
CD4_cluster2	731	Pax7	691.3	ARCHS4 Coexpression,793;Enrichr Queries,859;GTEx Coexpression,422	SALL2,BCL2,ASB2,RUNX1
CD4_cluster2	735	Alx4	693.7	ARCHS4 Coexpression,1218;Enrichr Queries,850;GTEx Coexpression,13	ADAM15,RORA,CD44,RUNX1
CD4_cluster2	750	Aebp2	701.0	ARCHS4 Coexpression,1481;Enrichr Queries,304;GTEx Coexpression,318	ID2,RORA,RSU1,CD44,RUNX1
CD4_cluster2	760	Zfp30	710.3	ARCHS4 Coexpression,817;Enrichr Queries,425;GTEx Coexpression,889	SALL2,ID2,BCL2,RORA
CD4_cluster2	766	Gatad2a	712.0	ARCHS4 Coexpression,800;Enrichr Queries,1245;GTEx Coexpression,91	CD44,TMEM154
CD4_cluster2	779	Stat5b	717.0	ARCHS4 Coexpression,1438;Enrichr Queries,250;ReMap ChIP-seq,205;GTEx Coexpression,975	GPR183,ID2,BCL2,RORA,CD44,RUNX1
CD4_cluster2	780	Creb3l4	719.0	ARCHS4 Coexpression,196;Enrichr Queries,412;GTEx Coexpression,1549	ADAM15,ID2,MYO6,CKB,GADD45G,SYTL2
CD4_cluster2	793	Tbx21	723.8	ARCHS4 Coexpression,1393;Enrichr Queries,524;ReMap ChIP-seq,9;GTEx Coexpression,969	CD4,ATP8A1,GPR183,ID2,BCL2,RORA,SAMD1,CD44
CD4_cluster2	800	Rora	726.0	ARCHS4 Coexpression,1180;Enrichr Queries,156;GTEx Coexpression,842	ID2,BCL2,CD44,RUNX1,SYTL2
CD4_cluster2	805	Fosb	727.7	ARCHS4 Coexpression,142;Enrichr Queries,695;GTEx Coexpression,1346	ACOT7,ID2,CD44,GADD45G,RUNX1
CD4_cluster2	807	Mbd1	730.3	ARCHS4 Coexpression,1270;Enrichr Queries,207;GTEx Coexpression,714	ID2,BCL2,CD44,GADD45G,RUNX1
CD4_cluster2	812	Akna	735.3	ARCHS4 Coexpression,744;Enrichr Queries,514;GTEx Coexpression,948	ID2,BCL2,CD44,RUNX1,TMEM154
CD4_cluster2	817	Foxj1	740.7	ARCHS4 Coexpression,984;Enrichr Queries,375;GTEx Coexpression,863	ID2,CKB,CD44,GADD45G
CD4_cluster2	822	Clock	744.4	Literature ChIP-seq,42;ARCHS4 Coexpression,1191;Enrichr Queries,805;ReMap ChIP-seq,175;GTEx Coexpression,1509	SPSB1,BCL2,RORA,CKB,GPR146,RUNX1
CD4_cluster2	825	Stat2	746.8	ARCHS4 Coexpression,1146;ENCODE ChIP-seq,116;Enrichr Queries,853;ReMap ChIP-seq,224;GTEx Coexpression,1395	ID2,CD44,GPR146
CD4_cluster2	830	Skil	748.7	ARCHS4 Coexpression,1539;Enrichr Queries,447;GTEx Coexpression,260	ID2,CKB,CD44,GADD45G,RUNX1
CD4_cluster2	839	Irf5	752.3	ARCHS4 Coexpression,703;Enrichr Queries,515;GTEx Coexpression,1039	CD4,GPR183,ID2,CD44,RUNX1
CD4_cluster2	845	Topors	755.0	ARCHS4 Coexpression,83;GTEx Coexpression,1427	ADAM15,DYNLL2
CD4_cluster2	848	Pknox1	757.3	ARCHS4 Coexpression,1149;Enrichr Queries,723;ReMap ChIP-seq,89;GTEx Coexpression,1068	ZFYVE28,ID2,RORA,TUBA4A,RUNX1
CD4_cluster2	849	Nr6a1	757.7	ARCHS4 Coexpression,794;Enrichr Queries,318;GTEx Coexpression,1161	ATP8A1,SALL2,ID2,RORA,RUNX1
CD4_cluster2	850	Phf21a	758.0	ARCHS4 Coexpression,719;Enrichr Queries,768;GTEx Coexpression,787	ID2,RORA,CD44,TMEM154
CD4_cluster2	854	Zbtb38	761.3	ARCHS4 Coexpression,517;Enrichr Queries,370;GTEx Coexpression,1397	SALL2,ID2,RORA,CD44,RUNX1
CD4_cluster2	869	Foxk1	769.3	ARCHS4 Coexpression,1155;Enrichr Queries,788;ReMap ChIP-seq,152;GTEx Coexpression,982	RORA,CKB,CD44,GPR146,RUNX1
CD4_cluster2	899	Zbtb2	784.3	ARCHS4 Coexpression,1203;Enrichr Queries,446;GTEx Coexpression,704	ID2,BCL2,GADD45G,RUNX1
CD4_cluster2	903	Foxf1	785.3	ARCHS4 Coexpression,293;Enrichr Queries,1187;GTEx Coexpression,876	CD44
CD4_cluster2	908	Gtf2ird2	787.3	ARCHS4 Coexpression,1235;Enrichr Queries,784;GTEx Coexpression,343	ACOT7,ID2,CD44,RUNX1
CD4_cluster2	911	Sp110	789.0	ARCHS4 Coexpression,450;Enrichr Queries,1110;GTEx Coexpression,807	CD44,TMEM154
CD4_cluster2	915	Zfp92	791.0	ARCHS4 Coexpression,1249;Enrichr Queries,755;GTEx Coexpression,369	SFMBT2,QPCT,RORA,CD44
CD4_cluster2	918	Mkx	791.3	ARCHS4 Coexpression,1572;Enrichr Queries,599;GTEx Coexpression,203	ID2,QPCT,RSU1,SYTL2
CD4_cluster2	922	Barhl1	795.3	ARCHS4 Coexpression,372;Enrichr Queries,1379;GTEx Coexpression,635	ZFYVE28,DYNLL2
CD4_cluster2	923	Pou4f1	797.0	ARCHS4 Coexpression,846;Enrichr Queries,287;GTEx Coexpression,1258	ID2,RORA,GADD45G,RUNX1
CD4_cluster2	928	Zmat1	800.7	ARCHS4 Coexpression,849;Enrichr Queries,221;GTEx Coexpression,1332	ATP8A1,BCL2,RORA,CD44,SYTL2
CD4_cluster2	929	Kmt2a	801.3	ARCHS4 Coexpression,1087;ReMap ChIP-seq,98;GTEx Coexpression,1219	ATP8A1,BCL2,KIF23
CD4_cluster2	963	Irf9	822.0	ARCHS4 Coexpression,901;Enrichr Queries,821;ReMap ChIP-seq,282;GTEx Coexpression,1284	ID2,CD44
CD4_cluster2	965	Tcf20	823.0	ARCHS4 Coexpression,697;Enrichr Queries,1261;GTEx Coexpression,511	MLEC,RORA,TMEM154
CD4_cluster2	967	Nme2	825.3	ARCHS4 Coexpression,739;ReMap ChIP-seq,278;GTEx Coexpression,1459	PRDX4
CD4_cluster2	980	Zfhx2	830.7	ARCHS4 Coexpression,607;Enrichr Queries,727;GTEx Coexpression,1158	SALL2,ID2,CKB,GADD45G
CD4_cluster2	984	Sall2	833.0	ARCHS4 Coexpression,824;Enrichr Queries,930;GTEx Coexpression,745	ID2,CKB
CD4_cluster2	986	Sall3	833.7	ARCHS4 Coexpression,396;Enrichr Queries,588;GTEx Coexpression,1517	SALL2,ID2,RORA,RUNX1
CD4_cluster2	992	Meis3	836.0	ARCHS4 Coexpression,386;Enrichr Queries,711;GTEx Coexpression,1411	ID2,CKB,DYNLL2,RUNX1
CD4_cluster2	997	Hlf	837.7	ARCHS4 Coexpression,1297;Enrichr Queries,899;GTEx Coexpression,317	ID2,RORA,CKB
CD4_cluster2	999	Lcorl	838.7	ARCHS4 Coexpression,1478;Enrichr Queries,256;GTEx Coexpression,782	ATP8A1,ID2,MYO6,BCL2,RORA
CD4_cluster2	1003	Tfap4	840.3	ARCHS4 Coexpression,1269;Enrichr Queries,1055;ReMap ChIP-seq,193;GTEx Coexpression,844	ID2,KIF23,SAMD1
CD4_cluster2	1028	Spic	850.7	ARCHS4 Coexpression,1145;Enrichr Queries,756;GTEx Coexpression,651	CD4,ID2,CKB
CD4_cluster2	1031	Zc3h8	853.3	ARCHS4 Coexpression,1428;Enrichr Queries,1359;ReMap ChIP-seq,39;GTEx Coexpression,587	CD4,ACOT7,ID2,RSU1,DYNLL2
CD4_cluster2	1034	Hnf1a	854.3	ARCHS4 Coexpression,1090;Enrichr Queries,643;GTEx Coexpression,830	BCL2,CD44,RUNX1
CD4_cluster2	1075	Aebp1	877.5	ARCHS4 Coexpression,1464;GTEx Coexpression,291	RSU1
CD4_cluster2	1080	Dach2	879.3	ARCHS4 Coexpression,923;Enrichr Queries,1306;GTEx Coexpression,409	ACOT7
CD4_cluster2	1082	Nfat5	879.7	ARCHS4 Coexpression,818;Enrichr Queries,667;GTEx Coexpression,1154	RORA,CD44,RUNX1
CD4_cluster2	1108	Prmt3	899.0	ARCHS4 Coexpression,410;Enrichr Queries,1058;GTEx Coexpression,1229	KIF23,CD44
CD4_cluster2	1114	Tfe3	902.0	ARCHS4 Coexpression,900;Enrichr Queries,789;GTEx Coexpression,1017	ID2,CD44,RUNX1
CD4_cluster2	1119	Baz2b	907.3	ARCHS4 Coexpression,1118;Enrichr Queries,474;GTEx Coexpression,1130	ATP8A1,MYO6,RORA,CD44
CD4_cluster2	1143	Sox5	921.3	ARCHS4 Coexpression,500;Enrichr Queries,658;GTEx Coexpression,1606	CHL1,BCL2,RORA,RUNX1
CD4_cluster2	1146	Mysm1	924.0	ARCHS4 Coexpression,1401;Enrichr Queries,1216;GTEx Coexpression,155	RORA,SAMD1,DYNLL2
CD4_cluster2	1154	E2f8	927.3	ARCHS4 Coexpression,682;Enrichr Queries,1232;GTEx Coexpression,868	KIF23
CD4_cluster2	1168	Plscr1	932.5	ARCHS4 Coexpression,1045;GTEx Coexpression,820
CD4_cluster2	1205	L3mbtl3	953.0	ARCHS4 Coexpression,1620;GTEx Coexpression,286	CKB
CD4_cluster2	1212	Zbtb11	955.3	ARCHS4 Coexpression,1398;Enrichr Queries,1331;ReMap ChIP-seq,225;GTEx Coexpression,867	ZFYVE28
CD4_cluster2	1230	Nfia	965.0	ARCHS4 Coexpression,1420;Enrichr Queries,140;GTEx Coexpression,1335	ID2,BCL2,RORA,CD44,RUNX1
CD4_cluster2	1239	Dmrta2	971.3	ARCHS4 Coexpression,953;Enrichr Queries,865;GTEx Coexpression,1096	RORA,RUNX1
CD4_cluster2	1255	Tfdp2	982.7	ARCHS4 Coexpression,1334;Enrichr Queries,53;GTEx Coexpression,1561	ATP8A1,ID2,BCL2,RORA,CD44,RUNX1
CD4_cluster2	1266	Ybx1	995.0	ARCHS4 Coexpression,250;Enrichr Queries,1325;GTEx Coexpression,1410	MLEC,SAMD1
CD4_cluster2	1274	Irf7	997.3	ARCHS4 Coexpression,889;Enrichr Queries,1017;GTEx Coexpression,1086	ID2,CD44
CD4_cluster2	1280	Drap1	1001.0	ARCHS4 Coexpression,609;Enrichr Queries,1186;GTEx Coexpression,1208	ADAM15,CKB
CD4_cluster2	1284	Pa2g4	1002.0	ARCHS4 Coexpression,1147;GTEx Coexpression,857
CD4_cluster2	1291	Pknox2	1006.0	ARCHS4 Coexpression,1052;Enrichr Queries,564;GTEx Coexpression,1403	ID2,RORA,RUNX1
CD4_cluster2	1297	Zbtb37	1010.0	ARCHS4 Coexpression,425;Enrichr Queries,1252;GTEx Coexpression,1352	RORA,TMEM154
CD4_cluster2	1304	Arid3b	1015.0	ARCHS4 Coexpression,670;GTEx Coexpression,1360	SALL2
CD4_cluster2	1316	Ttf1	1024.0	ARCHS4 Coexpression,1400;GTEx Coexpression,648	ASB2
CD4_cluster2	1320	Elf4	1025.0	ARCHS4 Coexpression,1033;Enrichr Queries,994;GTEx Coexpression,1048	CD44,RUNX1
CD4_cluster2	1322	Dot1l	1030.0	ARCHS4 Coexpression,959;Enrichr Queries,1076;GTEx Coexpression,1054	CD44,RUNX1
CD4_cluster2	1333	Gtf3a	1040.0	ARCHS4 Coexpression,825;Enrichr Queries,1263;GTEx Coexpression,1033	PRDX4
CD4_cluster2	1337	Rfx7	1047.0	ARCHS4 Coexpression,1131;Enrichr Queries,1324;GTEx Coexpression,687	RORA
CD4_cluster2	1348	Eea1	1058.0	ARCHS4 Coexpression,1221;Enrichr Queries,1047;GTEx Coexpression,907	RORA,CD44
CD4_cluster2	1365	Zscan26	1072.0	ARCHS4 Coexpression,1465;GTEx Coexpression,678	SALL2
CD4_cluster2	1398	Zbtb20	1095.0	ARCHS4 Coexpression,1389;Enrichr Queries,328;GTEx Coexpression,1568	ID2,RORA,CD44,RUNX1
CD4_cluster2	1406	Mzf1	1105.0	ARCHS4 Coexpression,1353;Enrichr Queries,366;GTEx Coexpression,1597	ID2,RORA,CKB,RUNX1
CD4_cluster2	1409	Foxp4	1108.0	ARCHS4 Coexpression,1440;Enrichr Queries,429;GTEx Coexpression,1454	ID2,CKB,GADD45G,RUNX1
CD4_cluster2	1411	Bbx	1111.0	ARCHS4 Coexpression,1611;Enrichr Queries,313;GTEx Coexpression,1408	ID2,RORA,CD44,RUNX1
CD4_cluster2	1419	Zkscan3	1115.0	ARCHS4 Coexpression,1547;Enrichr Queries,1300;GTEx Coexpression,498	ID2,DYNLL2
CD4_cluster2	1421	Tshz2	1117.0	ARCHS4 Coexpression,1442;Enrichr Queries,360;GTEx Coexpression,1548	ID2,RORA,CD44,RUNX1
CD4_cluster2	1431	Zfp62	1130.0	ARCHS4 Coexpression,1560;Enrichr Queries,995;GTEx Coexpression,834	ATP8A1,ID2
CD4_cluster2	1513	Scmh1	1201.0	ARCHS4 Coexpression,951;GTEx Coexpression,1450
CD4_cluster2	1517	Batf2	1205.0	ARCHS4 Coexpression,885;Enrichr Queries,1374;GTEx Coexpression,1355
CD4_cluster2	1532	Champ1	1222.0	ARCHS4 Coexpression,1113;GTEx Coexpression,1330
CD4_cluster2	1550	Pcgf6	1239.0	ARCHS4 Coexpression,1424;Enrichr Queries,1276;GTEx Coexpression,1018	KIF23
CD4_cluster2	1568	Tbr1	1270.0	ARCHS4 Coexpression,1346;Enrichr Queries,983;GTEx Coexpression,1482	ID2,RORA
CD4_cluster2	1572	Ahctf1	1277.0	ARCHS4 Coexpression,1444;Enrichr Queries,1269;GTEx Coexpression,1118	CD44
CD4_cluster2	1574	Carf	1280.0	ARCHS4 Coexpression,1278;GTEx Coexpression,1281
CD4_cluster2	1575	Zbtb26	1281.0	ARCHS4 Coexpression,1358;Enrichr Queries,1038;GTEx Coexpression,1448	ID2,RORA
CD4_cluster2	1587	Spen	1297.0	ARCHS4 Coexpression,1229;GTEx Coexpression,1365
CD4_cluster2	1626	Mga	1467.0	ARCHS4 Coexpression,1563;Enrichr Queries,1342;GTEx Coexpression,1495

## Sheet: CD4_cluster3
Query Name	Rank	TF	Score	Library	Overlapping_Genes
CD4_cluster3	1	Hey1	14.67	ARCHS4 Coexpression,32;Enrichr Queries,9;GTEx Coexpression,3	SOCS3,GPRC5B,NSG2,IGFBP4,S1PR1,TRIB2,KLF2
CD4_cluster3	2	Csrnp1	42.0	ARCHS4 Coexpression,71;GTEx Coexpression,13	SOCS3,TSPAN32,KLF2
CD4_cluster3	4	Cebpb	63.33	Literature ChIP-seq,83;ARCHS4 Coexpression,128;ENCODE ChIP-seq,12;Enrichr Queries,8;ReMap ChIP-seq,31;GTEx Coexpression,118	SOCS3,DBP,MYO10,IGFBP4,AMIGO2,IFI30,TRIB2,IL18R1,ASS1,KLF2,TECPR1
CD4_cluster3	6	Epas1	76.25	ARCHS4 Coexpression,11;Enrichr Queries,50;ReMap ChIP-seq,148;GTEx Coexpression,96	SOCS3,VIPR1,IGSF23,ALS2CL,IGFBP4,S1PR1,PDLIM4,KLF2
CD4_cluster3	7	Fli1	78.5	Literature ChIP-seq,26;ARCHS4 Coexpression,76;ENCODE ChIP-seq,81;Enrichr Queries,41;ReMap ChIP-seq,190;GTEx Coexpression,57	KLHDC2,GGT5,SOCS3,DBP,IGFBP4,S1PR1,GIMAP7,IL18R1,KLF2,TSPAN32
CD4_cluster3	8	Tbx21	80.5	ARCHS4 Coexpression,61;Enrichr Queries,109;ReMap ChIP-seq,42;GTEx Coexpression,110	SOCS3,DBP,S1PR1,IFI30,GIMAP7,TSPAN32,KLF2,IL18R1
CD4_cluster3	9	Junb	81.5	ARCHS4 Coexpression,2;Enrichr Queries,81;ReMap ChIP-seq,231;GTEx Coexpression,12	SOCS3,DBP,IGFBP4,AMIGO2,S1PR1,TNFRSF25,IFI30,KLF2
CD4_cluster3	11	Jun	84.83	Literature ChIP-seq,33;ARCHS4 Coexpression,44;ENCODE ChIP-seq,49;Enrichr Queries,169;ReMap ChIP-seq,183;GTEx Coexpression,31	KLHDC2,SOCS3,MYO10,NSG2,IGFBP4,AMIGO2,KLF2,TECPR1
CD4_cluster3	17	Ets1	95.83	Literature ChIP-seq,145;ARCHS4 Coexpression,283;ENCODE ChIP-seq,7;Enrichr Queries,3;ReMap ChIP-seq,90;GTEx Coexpression,47	NXPE3,SOCS3,DBP,MYO10,IGFBP4,S1PR1,IFI30,GIMAP7,TRIB2,KLF2
CD4_cluster3	19	Lef1	98.75	ARCHS4 Coexpression,12;Enrichr Queries,5;ReMap ChIP-seq,118;GTEx Coexpression,260	SOCS3,GPRC5B,IGFBP4,S1PR1,TRIB2,GIMAP7,TSPAN32,KLF2
CD4_cluster3	20	Tcf7	105.2	Literature ChIP-seq,118;ARCHS4 Coexpression,9;Enrichr Queries,25;ReMap ChIP-seq,280;GTEx Coexpression,94	SOCS3,DBP,IGFBP4,S1PR1,TNFRSF25,IFI30,TRIB2,TSPAN32,KLF2,TECPR1,TBC1D16
CD4_cluster3	22	Aire	112.7	ARCHS4 Coexpression,299;Enrichr Queries,6;GTEx Coexpression,33	SOCS3,TMIE,NSG2,PDLIM4,ASS1,KLF2,IL18R1
CD4_cluster3	23	Foxp3	114.3	Literature ChIP-seq,16;ARCHS4 Coexpression,50;Enrichr Queries,270;GTEx Coexpression,121	SOCS3,TNFRSF25,IFI30,TRIB2,TSPAN32,KLF2,IL18R1
CD4_cluster3	25	Thra	118.0	Literature ChIP-seq,153;ARCHS4 Coexpression,138;Enrichr Queries,155;GTEx Coexpression,26	SOCS3,GPRC5B,NSG2,IGFBP4,TRIB2
CD4_cluster3	26	Fosb	119.0	ARCHS4 Coexpression,64;Enrichr Queries,226;GTEx Coexpression,67	SOCS3,IGFBP4,KLF2
CD4_cluster3	27	Tal1	119.8	Literature ChIP-seq,65;ARCHS4 Coexpression,285;ENCODE ChIP-seq,13;Enrichr Queries,239;ReMap ChIP-seq,115;GTEx Coexpression,2	KLHDC2,SOCS3,MYO10,S1PR1,ST8SIA6,IFI30,GIMAP7,TRIB2,TSPAN32,IL18R1,KLF2
CD4_cluster3	31	Elk3	131.3	Literature ChIP-seq,2;ARCHS4 Coexpression,370;Enrichr Queries,13;GTEx Coexpression,140	GGT5,MYO10,IGFBP4,AMIGO2,ESPN,KLF2,SOCS3,GPRC5B,TMIE,DBP,S1PR1,TNFRSF25,PDLIM4,TBC1D16
CD4_cluster3	34	Etv1	146.5	ARCHS4 Coexpression,33;Enrichr Queries,217;ReMap ChIP-seq,261;GTEx Coexpression,75	GPRC5B,DBP,IGFBP4,TNFRSF25,L1CAM,TRIB2
CD4_cluster3	36	Klf7	147.3	ARCHS4 Coexpression,382;Enrichr Queries,19;GTEx Coexpression,41	SOCS3,MYO10,NSG2,IGFBP4,S1PR1,TRIB2,KLF2
CD4_cluster3	38	Fos	148.2	ARCHS4 Coexpression,449;ENCODE ChIP-seq,54;Enrichr Queries,92;ReMap ChIP-seq,87;GTEx Coexpression,59	SOCS3,GPRC5B,DBP,IGFBP4,AMIGO2,IFI30,TRIB2,KLF2,TECPR1
CD4_cluster3	42	Nacc2	155.5	ARCHS4 Coexpression,174;GTEx Coexpression,137	GPRC5B
CD4_cluster3	44	Scml4	156.7	ARCHS4 Coexpression,4;Enrichr Queries,29;GTEx Coexpression,437	SOCS3,S1PR1,TNFRSF25,GIMAP7,TRIB2,TSPAN32,KLF2
CD4_cluster3	47	Snai3	164.0	ARCHS4 Coexpression,70;Enrichr Queries,17;GTEx Coexpression,405	SOCS3,IGFBP4,ESPN,IFI30,TRIB2,TSPAN32,KLF2
CD4_cluster3	49	Runx3	165.4	ARCHS4 Coexpression,121;ENCODE ChIP-seq,96;Enrichr Queries,271;ReMap ChIP-seq,225;GTEx Coexpression,114	SOCS3,S1PR1,IFI30,TSPAN32,KLF2,IL18R1
CD4_cluster3	50	Jund	166.8	Literature ChIP-seq,133;ARCHS4 Coexpression,235;ENCODE ChIP-seq,55;Enrichr Queries,158;ReMap ChIP-seq,93;GTEx Coexpression,327	SOCS3,DBP,IGFBP4,S1PR1,ST8SIA6,TRIB2,KLF2
CD4_cluster3	58	Stat4	180.5	Literature ChIP-seq,3;ARCHS4 Coexpression,125;Enrichr Queries,89;GTEx Coexpression,505	SOCS3,DBP,AMIGO2,S1PR1,TNFRSF25,ESPN,GIMAP7,TRIB2,TSPAN32,KLF2,IL18R1
CD4_cluster3	60	Zeb2	183.3	ARCHS4 Coexpression,351;Enrichr Queries,137;ReMap ChIP-seq,26;GTEx Coexpression,219	SOCS3,GPRC5B,DBP,IGSF23,IGFBP4,S1PR1,ST8SIA6,IFI30
CD4_cluster3	61	Pbx4	184.3	ARCHS4 Coexpression,25;Enrichr Queries,30;GTEx Coexpression,498	SOCS3,IGFBP4,S1PR1,TDRP,TNFRSF25,TRIB2,KLF2
CD4_cluster3	62	Hhex	184.8	ARCHS4 Coexpression,222;Enrichr Queries,18;ReMap ChIP-seq,146;GTEx Coexpression,353	KLHDC2,SOCS3,IGSF23,IGFBP4,S1PR1,TDRP,IFI30,KLF2,TSPAN32
CD4_cluster3	63	Nr4a1	185.5	ARCHS4 Coexpression,236;Enrichr Queries,210;ReMap ChIP-seq,275;GTEx Coexpression,21	SOCS3,IGFBP4,TRIB2,KLF2
CD4_cluster3	65	Hivep3	190.3	ARCHS4 Coexpression,75;Enrichr Queries,245;GTEx Coexpression,251	SOCS3,MYO10,TNFRSF25,IFI30,TRIB2
CD4_cluster3	66	Smad3	191.2	Literature ChIP-seq,98;ARCHS4 Coexpression,8;Enrichr Queries,177;ReMap ChIP-seq,98;GTEx Coexpression,575	SOCS3,DBP,ALS2CL,MYO10,IGFBP4,AMIGO2,IL18R1
CD4_cluster3	67	Sox12	191.7	ARCHS4 Coexpression,68;Enrichr Queries,493;GTEx Coexpression,14	SOCS3,TDRP,L1CAM,TRIB2,TBC1D16
CD4_cluster3	69	Bhlhe40	196.3	ARCHS4 Coexpression,104;ENCODE ChIP-seq,22;ReMap ChIP-seq,107;GTEx Coexpression,552	NXPE3,SOCS3,ALS2CL,DBP,IGSF23,NSG2,IFI30,TECPR1
CD4_cluster3	71	Tshz1	198.0	ARCHS4 Coexpression,185;Enrichr Queries,59;GTEx Coexpression,350	NSG2,IGFBP4,S1PR1,L1CAM,TRIB2,KLF2
CD4_cluster3	72	Stat5a	199.0	Literature ChIP-seq,52;ARCHS4 Coexpression,107;ENCODE ChIP-seq,25;Enrichr Queries,233;ReMap ChIP-seq,270;GTEx Coexpression,507	SOCS3,DBP,IGFBP4,GIMAP7,KLF2,TSPAN32,IL18R1
CD4_cluster3	73	Arid5a	201.0	ARCHS4 Coexpression,18;GTEx Coexpression,384	SOCS3,S1PR1,KLF2
CD4_cluster3	74	Irf1	207.5	Literature ChIP-seq,148;ARCHS4 Coexpression,366;ENCODE ChIP-seq,104;Enrichr Queries,112;ReMap ChIP-seq,34;GTEx Coexpression,481	KLHDC2,SOCS3,DBP,ALS2CL,AMIGO2,IFI30,KLF2
CD4_cluster3	75	Foxo1	209.0	Literature ChIP-seq,1;ARCHS4 Coexpression,234;Enrichr Queries,12;ReMap ChIP-seq,68;GTEx Coexpression,730	MYO10,IGFBP4,IFI30,ESPN,GIMAP7,KLF2,TSPAN32,ASS1,SOCS3,ALS2CL,NSG2,S1PR1,ST8SIA6,TRIB2,IL18R1,TECPR1
CD4_cluster3	76	Fosl2	209.4	ARCHS4 Coexpression,317;ENCODE ChIP-seq,35;Enrichr Queries,235;ReMap ChIP-seq,89;GTEx Coexpression,371	SOCS3,VIPR1,IGFBP4,AMIGO2,KLF2
CD4_cluster3	80	Maf	211.8	ARCHS4 Coexpression,166;Enrichr Queries,7;ReMap ChIP-seq,264;GTEx Coexpression,410	SOCS3,ALS2CL,DBP,IGFBP4,S1PR1,TNFRSF25,TRIB2,KLF2
CD4_cluster3	83	Irf9	214.0	ARCHS4 Coexpression,322;Enrichr Queries,31;ReMap ChIP-seq,209;GTEx Coexpression,294	SOCS3,IGFBP4,ST8SIA6,IFI30,KLF2
CD4_cluster3	85	Foxf1	216.7	ARCHS4 Coexpression,154;Enrichr Queries,58;GTEx Coexpression,438	SOCS3,IGFBP4,S1PR1,PDLIM4,KLF2
CD4_cluster3	86	Sox13	216.8	ARCHS4 Coexpression,341;Enrichr Queries,16;ReMap ChIP-seq,245;GTEx Coexpression,265	GGT5,SOCS3,GPRC5B,MYO10,IGFBP4,TRIB2,KLF2,TBC1D16
CD4_cluster3	87	Klf9	217.3	ARCHS4 Coexpression,150;Enrichr Queries,213;ReMap ChIP-seq,4;GTEx Coexpression,502	GGT5,SOCS3,DBP,IGFBP4,TNFRSF25,IFI30,L1CAM,TRIB2,KLF2
CD4_cluster3	91	Rarg	219.3	Literature ChIP-seq,35;ARCHS4 Coexpression,402;Enrichr Queries,75;GTEx Coexpression,365	SOCS3,ALS2CL,IGFBP4,PDLIM4,ASS1,KLF2
CD4_cluster3	94	Nr4a3	224.3	ARCHS4 Coexpression,87;Enrichr Queries,69;GTEx Coexpression,517	SOCS3,IGFBP4,S1PR1,IFI30,KLF2
CD4_cluster3	96	Relb	225.0	ARCHS4 Coexpression,95;Enrichr Queries,219;ReMap ChIP-seq,29;GTEx Coexpression,557	SOCS3,ST8SIA6,IFI30,PDLIM4,IL18R1,KLF2
CD4_cluster3	97	Satb1	226.0	ARCHS4 Coexpression,623;Enrichr Queries,102;ReMap ChIP-seq,52;GTEx Coexpression,127	KLHDC2,NXPE3,IGFBP4,S1PR1,TNFRSF25,L1CAM,TRIB2,KLF2
CD4_cluster3	100	Klf13	227.0	ARCHS4 Coexpression,209;Enrichr Queries,23;ReMap ChIP-seq,213;GTEx Coexpression,463	SOCS3,DBP,MYO10,IGFBP4,TNFRSF25,TRIB2,KLF2
CD4_cluster3	102	Rest	233.0	Literature ChIP-seq,50;ARCHS4 Coexpression,149;ENCODE ChIP-seq,11;Enrichr Queries,176;ReMap ChIP-seq,99;GTEx Coexpression,913	SOCS3,GPRC5B,TMIE,DBP,MYO10,NSG2,AMIGO2,L1CAM,ESPN,PDLIM4,KLF2
CD4_cluster3	105	Bcl6	236.2	Literature ChIP-seq,134;ARCHS4 Coexpression,409;Enrichr Queries,202;ReMap ChIP-seq,14;GTEx Coexpression,422	SOCS3,DBP,S1PR1,ST8SIA6,IFI30,TRIB2,IL18R1,KLF2
CD4_cluster3	107	Creb3l2	240.0	ARCHS4 Coexpression,189;Enrichr Queries,389;GTEx Coexpression,142	GGT5,MYO10,IGFBP4
CD4_cluster3	109	Barhl1	244.3	ARCHS4 Coexpression,41;Enrichr Queries,577;GTEx Coexpression,115	NSG2,TNFRSF25,L1CAM,ESPN
CD4_cluster3	110	Klf6	244.8	ARCHS4 Coexpression,115;Enrichr Queries,392;ReMap ChIP-seq,11;GTEx Coexpression,461	SOCS3,DBP,IGFBP4,AMIGO2,ESPN,KLF2,IL18R1
CD4_cluster3	111	Gata3	245.5	Literature ChIP-seq,75;ARCHS4 Coexpression,357;ENCODE ChIP-seq,46;Enrichr Queries,47;ReMap ChIP-seq,84;GTEx Coexpression,864	NXPE3,SOCS3,IGFBP4,AMIGO2,ST8SIA6,ESPN,TRIB2,ASS1
CD4_cluster3	113	Hnf4a	250.5	Literature ChIP-seq,58;ARCHS4 Coexpression,750;ENCODE ChIP-seq,92;Enrichr Queries,402;ReMap ChIP-seq,103;GTEx Coexpression,98	SOCS3,IGSF23,DBP,AMIGO2,ASS1,TECPR1,TBC1D16
CD4_cluster3	114	Atoh8	251.7	ARCHS4 Coexpression,172;Enrichr Queries,51;GTEx Coexpression,532	GGT5,SOCS3,IGFBP4,S1PR1,KLF2
CD4_cluster3	116	Batf	255.8	ARCHS4 Coexpression,97;ENCODE ChIP-seq,114;Enrichr Queries,523;ReMap ChIP-seq,65;GTEx Coexpression,480	SOCS3,S1PR1,IFI30,GIMAP7,KLF2
CD4_cluster3	123	Plscr1	263.0	ARCHS4 Coexpression,114;GTEx Coexpression,412	SOCS3,IFI30,IL18R1
CD4_cluster3	126	Hes1	265.5	ARCHS4 Coexpression,455;Enrichr Queries,43;ReMap ChIP-seq,200;GTEx Coexpression,364	KLHDC2,SOCS3,ALS2CL,IGFBP4,TRIB2,KLF2
CD4_cluster3	128	Nfatc2	268.7	ARCHS4 Coexpression,269;Enrichr Queries,178;GTEx Coexpression,359	SOCS3,IGFBP4,S1PR1,TSPAN32,KLF2
CD4_cluster3	129	Zscan18	270.3	ARCHS4 Coexpression,40;Enrichr Queries,265;GTEx Coexpression,506	GPRC5B,NSG2,IGFBP4,TDRP,TRIB2,KLF2
CD4_cluster3	130	Skor1	271.0	ARCHS4 Coexpression,434;GTEx Coexpression,108	NSG2,TNFRSF25,L1CAM
CD4_cluster3	131	Ikzf1	271.3	Literature ChIP-seq,51;ARCHS4 Coexpression,195;ENCODE ChIP-seq,80;Enrichr Queries,847;ReMap ChIP-seq,6;GTEx Coexpression,449	SOCS3,VIPR1,DBP,IGSF23,IGFBP4,S1PR1,ST8SIA6,L1CAM,TSPAN32,KLF2
CD4_cluster3	137	Tfap2c	278.7	Literature ChIP-seq,36;ARCHS4 Coexpression,497;ENCODE ChIP-seq,76;Enrichr Queries,371;ReMap ChIP-seq,13;GTEx Coexpression,679	SOCS3,GPRC5B,DBP,MYO10,AMIGO2,ST8SIA6,ESPN,IFI30,PDLIM4,ASS1,TBC1D16
CD4_cluster3	140	Myb	280.3	Literature ChIP-seq,80;ARCHS4 Coexpression,74;ENCODE ChIP-seq,65;Enrichr Queries,422;ReMap ChIP-seq,186;GTEx Coexpression,855	SOCS3,DBP,IGFBP4,AMIGO2,S1PR1,ST8SIA6,IFI30,KLF2,TSPAN32
CD4_cluster3	141	Nfe2l2	282.8	Literature ChIP-seq,100;ARCHS4 Coexpression,88;Enrichr Queries,666;ReMap ChIP-seq,193;GTEx Coexpression,367	SOCS3,ALS2CL,DBP,S1PR1,IFI30
CD4_cluster3	143	Nr4a2	284.5	Literature ChIP-seq,56;ARCHS4 Coexpression,686;Enrichr Queries,95;GTEx Coexpression,301	SOCS3,GPRC5B,IGFBP4,TRIB2,KLF2
CD4_cluster3	147	Egr1	287.3	Literature ChIP-seq,17;ARCHS4 Coexpression,1273;ENCODE ChIP-seq,8;Enrichr Queries,189;ReMap ChIP-seq,222;GTEx Coexpression,15	NXPE3,GGT5,KLHDC2,IGFBP4,AMIGO2,ESPN,KLF2,ASS1,SOCS3,GPRC5B,TMIE,DBP,ALS2CL,NSG2,ST8SIA6,TNFRSF25,TRIB2,PDLIM4,TECPR1,TBC1D16
CD4_cluster3	148	Foxp1	288.4	Literature ChIP-seq,91;ARCHS4 Coexpression,10;Enrichr Queries,769;ReMap ChIP-seq,166;GTEx Coexpression,406	NXPE3,KLHDC2,SOCS3,DBP,MYO10,NSG2,AMIGO2,TNFRSF25,PDLIM4,IL18R1
CD4_cluster3	150	Atf5	289.3	ARCHS4 Coexpression,438;Enrichr Queries,15;GTEx Coexpression,415	SOCS3,IGSF23,IGFBP4,IFI30,ASS1,KLF2
CD4_cluster3	152	Prdm1	291.4	ARCHS4 Coexpression,444;ENCODE ChIP-seq,41;Enrichr Queries,152;ReMap ChIP-seq,24;GTEx Coexpression,796	SOCS3,DBP,AMIGO2,S1PR1,TNFRSF25,ESPN,KLF2
CD4_cluster3	154	Tead3	293.7	ARCHS4 Coexpression,197;Enrichr Queries,365;GTEx Coexpression,319	SOCS3,IGFBP4,PDLIM4
CD4_cluster3	155	Gli1	294.8	Literature ChIP-seq,159;ARCHS4 Coexpression,639;Enrichr Queries,144;GTEx Coexpression,237	SOCS3,IGFBP4,S1PR1,TRIB2
CD4_cluster3	156	Pcgf2	295.5	ARCHS4 Coexpression,342;ReMap ChIP-seq,249	ST8SIA6,TBC1D16
CD4_cluster3	159	Bach2	298.3	ARCHS4 Coexpression,332;Enrichr Queries,10;ReMap ChIP-seq,63;GTEx Coexpression,788	NXPE3,SOCS3,MYO10,S1PR1,TNFRSF25,TRIB2,KLF2
CD4_cluster3	160	Rara	298.8	Literature ChIP-seq,60;ARCHS4 Coexpression,356;Enrichr Queries,191;ReMap ChIP-seq,81;GTEx Coexpression,806	GGT5,NXPE3,SOCS3,TMIE,DBP,IGFBP4,TSPAN32,KLF2,TBC1D16
CD4_cluster3	162	Klf3	303.5	ARCHS4 Coexpression,58;Enrichr Queries,24;ReMap ChIP-seq,283;GTEx Coexpression,849	SOCS3,MYO10,IGFBP4,S1PR1,KLF2
CD4_cluster3	174	Myc	313.0	Literature ChIP-seq,53;ARCHS4 Coexpression,936;ENCODE ChIP-seq,33;Enrichr Queries,359;ReMap ChIP-seq,109;GTEx Coexpression,388	GGT5,KLHDC2,SOCS3,DBP,IGSF23,IFI30,ESPN,KLF2,TECPR1
CD4_cluster3	175	Srf	314.0	Literature ChIP-seq,136;ARCHS4 Coexpression,793;ENCODE ChIP-seq,70;Enrichr Queries,438;ReMap ChIP-seq,248;GTEx Coexpression,199	SOCS3,DBP,PDLIM4,KLF2,ASS1
CD4_cluster3	181	Gfi1	316.0	ARCHS4 Coexpression,552;Enrichr Queries,273;GTEx Coexpression,123	SOCS3,IFI30,TSPAN32,KLF2,IL18R1
CD4_cluster3	186	Batf3	321.7	ARCHS4 Coexpression,309;Enrichr Queries,231;GTEx Coexpression,425	KLHDC2,SOCS3,IGFBP4,IFI30
CD4_cluster3	187	Nfatc1	326.2	ARCHS4 Coexpression,440;ENCODE ChIP-seq,109;Enrichr Queries,175;ReMap ChIP-seq,269;GTEx Coexpression,638	SOCS3,S1PR1,KLF2
CD4_cluster3	188	Pou2f2	326.2	ARCHS4 Coexpression,358;ENCODE ChIP-seq,91;Enrichr Queries,527;ReMap ChIP-seq,83;GTEx Coexpression,572	SOCS3,DBP,IFI30,KLF2
CD4_cluster3	200	Irf8	337.3	Literature ChIP-seq,55;ARCHS4 Coexpression,389;Enrichr Queries,121;GTEx Coexpression,784	SOCS3,AMIGO2,IFI30,KLF2,ASS1
CD4_cluster3	202	Cebpa	339.0	Literature ChIP-seq,103;ARCHS4 Coexpression,245;Enrichr Queries,232;ReMap ChIP-seq,246;GTEx Coexpression,869	SOCS3,IGFBP4,IFI30,KLF2,TECPR1
CD4_cluster3	203	Elf4	339.3	ARCHS4 Coexpression,403;Enrichr Queries,88;GTEx Coexpression,527	SOCS3,IGFBP4,IFI30,KLF2
CD4_cluster3	205	Mef2c	341.6	ARCHS4 Coexpression,1137;ENCODE ChIP-seq,1;Enrichr Queries,116;ReMap ChIP-seq,226;GTEx Coexpression,228	NXPE3,KLHDC2,VIPR1,IGFBP4,S1PR1,KLF2
CD4_cluster3	207	Patz1	343.3	ARCHS4 Coexpression,702;Enrichr Queries,187;GTEx Coexpression,141	SOCS3,IGFBP4,TDRP,TRIB2
CD4_cluster3	209	Hoxb4	346.0	Literature ChIP-seq,139;ARCHS4 Coexpression,547;Enrichr Queries,230;GTEx Coexpression,468	SOCS3,DBP,IGFBP4,PDLIM4,KLF2
CD4_cluster3	211	Mtf1	348.0	ARCHS4 Coexpression,98;GTEx Coexpression,598	SOCS3,IFI30
CD4_cluster3	214	Ets2	350.8	Literature ChIP-seq,151;ARCHS4 Coexpression,133;Enrichr Queries,186;GTEx Coexpression,933	SOCS3,ALS2CL,IGFBP4,KLF2
CD4_cluster3	215	Stat3	351.2	Literature ChIP-seq,24;ARCHS4 Coexpression,420;ENCODE ChIP-seq,50;Enrichr Queries,648;ReMap ChIP-seq,51;GTEx Coexpression,914	SOCS3,GPRC5B,DBP,ALS2CL,MYO10,AMIGO2,IFI30,TRIB2,ASS1,KLF2
CD4_cluster3	219	Etv5	355.3	ARCHS4 Coexpression,6;Enrichr Queries,2;GTEx Coexpression,1058	SOCS3,MYO10,IGFBP4,TRIB2,ASS1,KLF2,TBC1D16
CD4_cluster3	220	Ovol2	356.5	ARCHS4 Coexpression,320;Enrichr Queries,342;ReMap ChIP-seq,295;GTEx Coexpression,469	GGT5,ALS2CL,ESPN,ASS1
CD4_cluster3	221	Ahr	358.2	Literature ChIP-seq,66;ARCHS4 Coexpression,381;Enrichr Queries,208;ReMap ChIP-seq,160;GTEx Coexpression,976	SOCS3,GPRC5B,VIPR1,ALS2CL,IGFBP4,AMIGO2,KLF2
CD4_cluster3	223	Mafb	360.3	ARCHS4 Coexpression,416;Enrichr Queries,79;ReMap ChIP-seq,268;GTEx Coexpression,678	SOCS3,IGFBP4,IFI30,KLF2
CD4_cluster3	225	Zmat1	361.0	ARCHS4 Coexpression,521;Enrichr Queries,251;GTEx Coexpression,311	SOCS3,S1PR1,TDRP,KLF2
CD4_cluster3	231	Kdm5b	365.0	Literature ChIP-seq,126;ARCHS4 Coexpression,899;ENCODE ChIP-seq,56;ReMap ChIP-seq,185;GTEx Coexpression,559	SOCS3,DBP,ALS2CL,MYO10,NSG2,TRIB2,KLF2,TECPR1,TBC1D16
CD4_cluster3	233	Tcf4	368.0	Literature ChIP-seq,92;ARCHS4 Coexpression,1114;Enrichr Queries,196;ReMap ChIP-seq,121;GTEx Coexpression,317	GPRC5B,MYO10,IGFBP4,AMIGO2,S1PR1,TRIB2,GIMAP7,PDLIM4,KLF2
CD4_cluster3	234	Klf2	368.5	Literature ChIP-seq,9;ARCHS4 Coexpression,1321;Enrichr Queries,93;GTEx Coexpression,51	SOCS3,IGFBP4,S1PR1,IFI30,GIMAP7,TSPAN32,KLF2
CD4_cluster3	235	Tcf7l2	370.5	Literature ChIP-seq,109;ARCHS4 Coexpression,1496;ENCODE ChIP-seq,20;Enrichr Queries,378;ReMap ChIP-seq,45;GTEx Coexpression,175	SOCS3,VIPR1,DBP,MYO10,NSG2,AMIGO2,TBC1D16
CD4_cluster3	236	Irf7	371.7	ARCHS4 Coexpression,319;Enrichr Queries,252;GTEx Coexpression,544	SOCS3,IFI30,KLF2
CD4_cluster3	244	Tfcp2l1	380.3	ARCHS4 Coexpression,379;Enrichr Queries,386;GTEx Coexpression,376	SOCS3,ALS2CL,ASS1
CD4_cluster3	247	Stat1	383.5	Literature ChIP-seq,114;ARCHS4 Coexpression,907;ENCODE ChIP-seq,38;Enrichr Queries,362;ReMap ChIP-seq,46;GTEx Coexpression,834	SOCS3,DBP,IFI30,KLF2,TBC1D16
CD4_cluster3	248	Nfic	385.6	ARCHS4 Coexpression,157;ENCODE ChIP-seq,93;Enrichr Queries,351;ReMap ChIP-seq,141;GTEx Coexpression,1186	SOCS3,IGSF23,IGFBP4,ESPN
CD4_cluster3	251	Mxd1	387.7	ARCHS4 Coexpression,237;Enrichr Queries,467;GTEx Coexpression,459	SOCS3,TSPAN32,KLF2
CD4_cluster3	253	Rora	394.0	ARCHS4 Coexpression,47;Enrichr Queries,399;GTEx Coexpression,736	SOCS3,S1PR1,TNFRSF25
CD4_cluster3	264	Bcl11b	403.0	Literature ChIP-seq,161;ARCHS4 Coexpression,59;Enrichr Queries,715;GTEx Coexpression,677	TNFRSF25,TRIB2,KLF2
CD4_cluster3	268	Eomes	406.0	Literature ChIP-seq,119;ARCHS4 Coexpression,870;Enrichr Queries,411;ReMap ChIP-seq,131;GTEx Coexpression,499	SOCS3,GPRC5B,MYO10,TRIB2,TSPAN32,IL18R1,KLF2
CD4_cluster3	270	Sp110	407.0	ARCHS4 Coexpression,239;Enrichr Queries,288;GTEx Coexpression,694	SOCS3,IFI30,KLF2
CD4_cluster3	272	Grhl2	407.6	Literature ChIP-seq,128;ARCHS4 Coexpression,634;Enrichr Queries,739;ReMap ChIP-seq,159;GTEx Coexpression,378	SOCS3,ALS2CL,IGSF23,ASS1,KLF2
CD4_cluster3	276	Mybl1	411.8	Literature ChIP-seq,154;ARCHS4 Coexpression,169;Enrichr Queries,1225;GTEx Coexpression,99	AMIGO2,TSPAN32,KLF2
CD4_cluster3	278	Nfkb2	412.3	ARCHS4 Coexpression,116;Enrichr Queries,724;ReMap ChIP-seq,36;GTEx Coexpression,773	SOCS3,IFI30,PDLIM4,KLF2,IL18R1
CD4_cluster3	279	Prox1	413.3	ARCHS4 Coexpression,484;Enrichr Queries,660;ReMap ChIP-seq,61;GTEx Coexpression,448	IGSF23,DBP,IGFBP4,PDLIM4
CD4_cluster3	281	Xbp1	416.8	ARCHS4 Coexpression,666;Enrichr Queries,476;ReMap ChIP-seq,142;GTEx Coexpression,383	SOCS3,IGFBP4,GIMAP7,TECPR1
CD4_cluster3	283	Zbtb32	418.0	ARCHS4 Coexpression,539;Enrichr Queries,28;GTEx Coexpression,687	SOCS3,IGFBP4,IFI30,KLF2,IL18R1
CD4_cluster3	285	Sall2	420.3	ARCHS4 Coexpression,485;Enrichr Queries,165;GTEx Coexpression,611	GPRC5B,IGFBP4,TRIB2
CD4_cluster3	288	Pbx3	423.4	ARCHS4 Coexpression,85;ENCODE ChIP-seq,62;Enrichr Queries,642;ReMap ChIP-seq,76;GTEx Coexpression,1252	NXPE3,SOCS3,DBP,NSG2,IGFBP4,TRIB2
CD4_cluster3	294	Ctcf	426.7	Literature ChIP-seq,41;ARCHS4 Coexpression,819;ENCODE ChIP-seq,4;Enrichr Queries,1124;ReMap ChIP-seq,49;GTEx Coexpression,523	NXPE3,VIPR1,MYO10,IGFBP4,AMIGO2,TDRP,ESPN,IFI30,ASS1,SOCS3,GPRC5B,NSG2,S1PR1,TNFRSF25,TRIB2
CD4_cluster3	300	Elk1	432.2	Literature ChIP-seq,42;ARCHS4 Coexpression,1366;ENCODE ChIP-seq,82;ReMap ChIP-seq,267;GTEx Coexpression,404	KLHDC2,SOCS3,NSG2,MYO10,AMIGO2,TBC1D16
CD4_cluster3	304	Plagl1	436.3	ARCHS4 Coexpression,682;Enrichr Queries,379;GTEx Coexpression,248	SOCS3,GPRC5B,IGFBP4
CD4_cluster3	308	Nr2f6	438.3	ARCHS4 Coexpression,394;Enrichr Queries,407;ReMap ChIP-seq,71;GTEx Coexpression,881	SOCS3,DBP,IGFBP4,ASS1
CD4_cluster3	309	Smad4	438.6	Literature ChIP-seq,39;ARCHS4 Coexpression,479;Enrichr Queries,1035;ReMap ChIP-seq,120;GTEx Coexpression,520	KLHDC2,SOCS3,MYO10,NSG2,AMIGO2,S1PR1,KLF2,IL18R1
CD4_cluster3	311	Tgif1	440.0	ARCHS4 Coexpression,210;Enrichr Queries,247;GTEx Coexpression,863	SOCS3,MYO10,NSG2,KLF2
CD4_cluster3	312	Irf4	440.2	ARCHS4 Coexpression,818;ENCODE ChIP-seq,106;Enrichr Queries,524;ReMap ChIP-seq,182;GTEx Coexpression,571	SOCS3,DBP,KLF2
CD4_cluster3	313	Cux1	440.3	Literature ChIP-seq,116;ARCHS4 Coexpression,660;ENCODE ChIP-seq,102;Enrichr Queries,795;ReMap ChIP-seq,32;GTEx Coexpression,937	SOCS3,DBP,ALS2CL,MYO10,IFI30,L1CAM,PDLIM4,TBC1D16
CD4_cluster3	316	Etv3	444.7	ARCHS4 Coexpression,102;Enrichr Queries,272;GTEx Coexpression,960	SOCS3,S1PR1,IFI30,KLF2
CD4_cluster3	327	Rbsn	452.0	ARCHS4 Coexpression,740;GTEx Coexpression,164	GPRC5B
CD4_cluster3	328	Ascl2	452.3	ARCHS4 Coexpression,15;Enrichr Queries,103;GTEx Coexpression,1239	SOCS3,IGFBP4,ESPN,IFI30,KLF2,TSPAN32
CD4_cluster3	333	Runx1	457.2	Literature ChIP-seq,34;ARCHS4 Coexpression,612;Enrichr Queries,653;ReMap ChIP-seq,111;GTEx Coexpression,876	SOCS3,DBP,ESPN,KLF2,IL18R1,TBC1D16
CD4_cluster3	335	Zeb1	459.0	ARCHS4 Coexpression,395;ENCODE ChIP-seq,23;Enrichr Queries,183;ReMap ChIP-seq,88;GTEx Coexpression,1606	SOCS3,DBP,IGSF23,IGFBP4,S1PR1,IFI30,TRIB2
CD4_cluster3	338	Hoxb3	462.0	ARCHS4 Coexpression,810;Enrichr Queries,126;GTEx Coexpression,450	SOCS3,IGFBP4,S1PR1,PDLIM4
CD4_cluster3	340	Bach1	464.8	Literature ChIP-seq,111;ARCHS4 Coexpression,258;ENCODE ChIP-seq,75;Enrichr Queries,684;ReMap ChIP-seq,176;GTEx Coexpression,1485	GGT5,SOCS3,GPRC5B,TRIB2,KLF2
CD4_cluster3	341	Prdm16	467.8	Literature ChIP-seq,155;ARCHS4 Coexpression,915;Enrichr Queries,615;GTEx Coexpression,186	MYO10,AMIGO2
CD4_cluster3	350	Tcf3	475.0	Literature ChIP-seq,21;ARCHS4 Coexpression,762;ENCODE ChIP-seq,47;Enrichr Queries,1079;ReMap ChIP-seq,22;GTEx Coexpression,919	SOCS3,GPRC5B,DBP,MYO10,NSG2,IFI30,PDLIM4,TRIB2,KLF2,TSPAN32
CD4_cluster3	356	Egr2	478.0	ARCHS4 Coexpression,783;Enrichr Queries,87;GTEx Coexpression,564	SOCS3,IGFBP4,S1PR1,KLF2
CD4_cluster3	357	Akna	478.0	ARCHS4 Coexpression,426;Enrichr Queries,529;GTEx Coexpression,479	SOCS3,TSPAN32,KLF2
CD4_cluster3	358	Gtf2ird2	478.0	ARCHS4 Coexpression,1067;Enrichr Queries,105;GTEx Coexpression,262	KLHDC2,SOCS3,IGFBP4,S1PR1,KLF2
CD4_cluster3	360	Hoxa2	479.0	Literature ChIP-seq,162;ARCHS4 Coexpression,1254;Enrichr Queries,335;GTEx Coexpression,165	SOCS3,IGFBP4,PDLIM4
CD4_cluster3	363	Fosl1	481.2	ARCHS4 Coexpression,57;ENCODE ChIP-seq,113;Enrichr Queries,732;ReMap ChIP-seq,262;GTEx Coexpression,1242	SOCS3,IGFBP4,PDLIM4
CD4_cluster3	364	Irf5	483.3	ARCHS4 Coexpression,398;Enrichr Queries,530;GTEx Coexpression,522	SOCS3,IFI30
CD4_cluster3	376	Sox4	489.0	ARCHS4 Coexpression,1059;Enrichr Queries,204;GTEx Coexpression,204	SOCS3,IGFBP4,TRIB2
CD4_cluster3	380	Ikzf2	490.0	ARCHS4 Coexpression,515;Enrichr Queries,269;GTEx Coexpression,686	SOCS3,S1PR1,TRIB2
CD4_cluster3	382	Pbx1	491.5	Literature ChIP-seq,113;ARCHS4 Coexpression,354;Enrichr Queries,347;GTEx Coexpression,1152	GPRC5B,MYO10,NSG2,L1CAM,TRIB2,GIMAP7
CD4_cluster3	399	Dzip1	497.3	ARCHS4 Coexpression,314;Enrichr Queries,211;GTEx Coexpression,967	NSG2,IGFBP4,AMIGO2,TRIB2
CD4_cluster3	411	E2f1	502.2	Literature ChIP-seq,62;ARCHS4 Coexpression,776;ENCODE ChIP-seq,60;Enrichr Queries,1070;ReMap ChIP-seq,187;GTEx Coexpression,858	KLHDC2,SOCS3,DBP,AMIGO2,IFI30,L1CAM,KLF2
CD4_cluster3	416	Pou2f1	504.0	ARCHS4 Coexpression,928;Enrichr Queries,845;ReMap ChIP-seq,157;GTEx Coexpression,86	DBP,MYO10,TNFRSF25,L1CAM
CD4_cluster3	418	Nfkb1	505.5	ARCHS4 Coexpression,129;Enrichr Queries,791;ReMap ChIP-seq,184;GTEx Coexpression,918	SOCS3,DBP,IFI30
CD4_cluster3	425	Zbtb2	513.7	ARCHS4 Coexpression,208;Enrichr Queries,771;GTEx Coexpression,562	SOCS3,S1PR1
CD4_cluster3	427	Ltf	514.0	ARCHS4 Coexpression,790;GTEx Coexpression,238	TSPAN32
CD4_cluster3	428	Dach2	514.3	ARCHS4 Coexpression,333;Enrichr Queries,890;GTEx Coexpression,320	NSG2
CD4_cluster3	429	Meis3	514.3	ARCHS4 Coexpression,45;Enrichr Queries,94;GTEx Coexpression,1404	SOCS3,NSG2,IGFBP4,L1CAM,ASS1
CD4_cluster3	437	Foxj1	517.0	ARCHS4 Coexpression,731;Enrichr Queries,61;GTEx Coexpression,759	SOCS3,GPRC5B,IGFBP4,ESPN
CD4_cluster3	444	Mybl2	520.7	Literature ChIP-seq,143;ARCHS4 Coexpression,911;ENCODE ChIP-seq,108;Enrichr Queries,984;ReMap ChIP-seq,276;GTEx Coexpression,702
CD4_cluster3	446	Nr3c1	521.3	Literature ChIP-seq,93;ARCHS4 Coexpression,571;ENCODE ChIP-seq,27;Enrichr Queries,1197;ReMap ChIP-seq,102;GTEx Coexpression,1138	GGT5,SOCS3,IGFBP4,AMIGO2,PDLIM4
CD4_cluster3	448	Tsc22d1	522.0	ARCHS4 Coexpression,249;Enrichr Queries,171;GTEx Coexpression,1146	SOCS3,GPRC5B,IGFBP4,KLF2
CD4_cluster3	454	Hoxa7	526.0	ARCHS4 Coexpression,217;Enrichr Queries,363;GTEx Coexpression,998	SOCS3,IGFBP4,TSPAN32
CD4_cluster3	455	Sp140	527.0	ARCHS4 Coexpression,262;Enrichr Queries,533;GTEx Coexpression,786	SOCS3,IFI30,KLF2
CD4_cluster3	457	Rag1	528.7	ARCHS4 Coexpression,460;Enrichr Queries,101;GTEx Coexpression,1025	SOCS3,S1PR1,TRIB2,KLF2
CD4_cluster3	461	Pknox1	530.5	ARCHS4 Coexpression,974;Enrichr Queries,479;ReMap ChIP-seq,132;GTEx Coexpression,537	SOCS3,DBP,MYO10,TDRP,ST8SIA6
CD4_cluster3	464	Cxxc5	531.5	ARCHS4 Coexpression,155;GTEx Coexpression,908	GPRC5B
CD4_cluster3	465	Cdx1	531.7	ARCHS4 Coexpression,401;Enrichr Queries,417;GTEx Coexpression,777	SOCS3,VIPR1,KLF2
CD4_cluster3	469	Bhlhe41	534.5	ARCHS4 Coexpression,825;GTEx Coexpression,244	GPRC5B
CD4_cluster3	473	Atf6	539.7	ARCHS4 Coexpression,315;Enrichr Queries,919;GTEx Coexpression,385	MYO10,IL18R1
CD4_cluster3	477	Smad1	542.0	Literature ChIP-seq,49;ARCHS4 Coexpression,1055;Enrichr Queries,385;ReMap ChIP-seq,256;GTEx Coexpression,965	SOCS3,DBP,MYO10,KLF2
CD4_cluster3	478	Zkscan1	543.0	ARCHS4 Coexpression,665;ENCODE ChIP-seq,3;Enrichr Queries,973;ReMap ChIP-seq,172;GTEx Coexpression,902	SOCS3,DBP,IFI30,TRIB2,TSPAN32,ASS1
CD4_cluster3	482	Hivep2	544.7	ARCHS4 Coexpression,227;Enrichr Queries,388;GTEx Coexpression,1019	SOCS3,MYO10
CD4_cluster3	496	Arid3a	550.0	ARCHS4 Coexpression,704;ENCODE ChIP-seq,99;Enrichr Queries,770;ReMap ChIP-seq,253;GTEx Coexpression,924	NXPE3,SOCS3,DBP
CD4_cluster3	503	Tcf12	553.4	ARCHS4 Coexpression,252;ENCODE ChIP-seq,9;Enrichr Queries,829;ReMap ChIP-seq,75;GTEx Coexpression,1602	SOCS3,DBP,MYO10,NSG2,IGFBP4,PDLIM4,TRIB2,TSPAN32
CD4_cluster3	504	Klf8	555.3	ARCHS4 Coexpression,1161;Enrichr Queries,54;GTEx Coexpression,451	ALS2CL,IGFBP4,S1PR1,ASS1,KLF2
CD4_cluster3	505	Egr3	555.7	ARCHS4 Coexpression,543;Enrichr Queries,215;GTEx Coexpression,909	SOCS3,IGFBP4,KLF2
CD4_cluster3	520	Zfpm1	569.0	ARCHS4 Coexpression,1198;Enrichr Queries,27;GTEx Coexpression,482	SOCS3,MYO10,IGFBP4,TECPR1,ASS1,KLF2
CD4_cluster3	521	Spib	569.3	ARCHS4 Coexpression,1104;Enrichr Queries,107;ReMap ChIP-seq,59;GTEx Coexpression,1007	SOCS3,VIPR1,S1PR1,IFI30,KLF2
CD4_cluster3	526	Zfp30	570.3	ARCHS4 Coexpression,477;Enrichr Queries,443;GTEx Coexpression,791	IGFBP4,KLF2
CD4_cluster3	528	Stat5b	571.5	ARCHS4 Coexpression,266;Enrichr Queries,852;ReMap ChIP-seq,263;GTEx Coexpression,905	SOCS3,KLF2
CD4_cluster3	531	Sp4	571.8	ARCHS4 Coexpression,1369;ENCODE ChIP-seq,110;Enrichr Queries,767;ReMap ChIP-seq,97;GTEx Coexpression,516	NXPE3,SOCS3,DBP,IFI30,KLF2
CD4_cluster3	532	Sall3	573.7	ARCHS4 Coexpression,200;Enrichr Queries,1313;GTEx Coexpression,208	GPRC5B,TRIB2
CD4_cluster3	534	Mbd4	574.2	ARCHS4 Coexpression,1151;ENCODE ChIP-seq,107;Enrichr Queries,1141;ReMap ChIP-seq,214;GTEx Coexpression,258	KLHDC2,IL18R1
CD4_cluster3	548	Setbp1	579.0	ARCHS4 Coexpression,738;Enrichr Queries,789;GTEx Coexpression,210	AMIGO2,TRIB2
CD4_cluster3	549	Trafd1	579.7	ARCHS4 Coexpression,463;Enrichr Queries,508;GTEx Coexpression,768	SOCS3,IFI30
CD4_cluster3	552	Mxd4	581.3	ARCHS4 Coexpression,1457;Enrichr Queries,216;GTEx Coexpression,71	IGFBP4,TNFRSF25,L1CAM,TRIB2,KLF2
CD4_cluster3	556	Gatad2a	584.3	ARCHS4 Coexpression,451;Enrichr Queries,972;GTEx Coexpression,330	ESPN
CD4_cluster3	559	Zbtb7a	585.6	ARCHS4 Coexpression,1418;ENCODE ChIP-seq,28;Enrichr Queries,465;ReMap ChIP-seq,37;GTEx Coexpression,980	NXPE3,SOCS3,GPRC5B,DBP,AMIGO2,TNFRSF25,ESPN,IFI30,KLF2
CD4_cluster3	560	Batf2	585.7	ARCHS4 Coexpression,84;Enrichr Queries,339;GTEx Coexpression,1334	SOCS3,IFI30
CD4_cluster3	561	Ahdc1	586.0	ARCHS4 Coexpression,173;Enrichr Queries,1128;GTEx Coexpression,457	ALS2CL,MYO10
CD4_cluster3	563	Rfx5	587.0	ARCHS4 Coexpression,823;ENCODE ChIP-seq,100;Enrichr Queries,859;ReMap ChIP-seq,189;GTEx Coexpression,964	NXPE3,DBP,IFI30,ASS1
CD4_cluster3	574	Pou3f1	592.8	Literature ChIP-seq,67;ARCHS4 Coexpression,842;Enrichr Queries,571;GTEx Coexpression,891	KLHDC2,SOCS3,IGFBP4,ESPN,TRIB2
CD4_cluster3	576	Mzf1	593.0	ARCHS4 Coexpression,1222;Enrichr Queries,396;GTEx Coexpression,161	TDRP,TNFRSF25,KLF2
CD4_cluster3	582	Tet3	598.3	ARCHS4 Coexpression,513;ReMap ChIP-seq,296;GTEx Coexpression,986
CD4_cluster3	585	Stat2	599.8	ARCHS4 Coexpression,971;ENCODE ChIP-seq,116;Enrichr Queries,303;ReMap ChIP-seq,219;GTEx Coexpression,1390	SOCS3,ST8SIA6,IFI30
CD4_cluster3	589	Crem	601.6	Literature ChIP-seq,135;ARCHS4 Coexpression,947;Enrichr Queries,350;ReMap ChIP-seq,149;GTEx Coexpression,1427	KLHDC2,SOCS3,GPRC5B,DBP,MYO10,IFI30,KLF2,TECPR1
CD4_cluster3	593	Zfhx3	604.0	ARCHS4 Coexpression,832;Enrichr Queries,738;GTEx Coexpression,242	MYO10,AMIGO2
CD4_cluster3	596	Hmgn3	606.8	ARCHS4 Coexpression,925;ENCODE ChIP-seq,30;ReMap ChIP-seq,62;GTEx Coexpression,1410	SOCS3,DBP,MYO10,IGFBP4,ST8SIA6,IFI30
CD4_cluster3	599	Trps1	608.7	ARCHS4 Coexpression,1531;Enrichr Queries,68;GTEx Coexpression,227	SOCS3,MYO10,IGFBP4,PDLIM4,TRIB2
CD4_cluster3	614	Egr4	616.3	ARCHS4 Coexpression,739;Enrichr Queries,404;GTEx Coexpression,706	SOCS3,KLF2
CD4_cluster3	631	Setdb1	628.3	Literature ChIP-seq,94;ARCHS4 Coexpression,973;ENCODE ChIP-seq,97;Enrichr Queries,1139;ReMap ChIP-seq,230;GTEx Coexpression,1237	DBP,TNFRSF25,IFI30,ASS1
CD4_cluster3	636	Dot1l	629.7	ARCHS4 Coexpression,362;Enrichr Queries,532;GTEx Coexpression,995	SOCS3,MYO10
CD4_cluster3	638	Thap1	631.0	ARCHS4 Coexpression,902;ENCODE ChIP-seq,71;Enrichr Queries,1241;ReMap ChIP-seq,20;GTEx Coexpression,921	SOCS3,DBP,TNFRSF25,ESPN,TECPR1
CD4_cluster3	642	Ddit3	636.0	ARCHS4 Coexpression,1297;Enrichr Queries,237;GTEx Coexpression,374	SOCS3,TSPAN32,ASS1,KLF2
CD4_cluster3	645	Dbp	638.3	ARCHS4 Coexpression,926;Enrichr Queries,151;GTEx Coexpression,838	SOCS3,IGFBP4,KLF2
CD4_cluster3	646	E2f7	639.8	Literature ChIP-seq,160;ARCHS4 Coexpression,1139;Enrichr Queries,1074;ReMap ChIP-seq,218;GTEx Coexpression,608	SOCS3
CD4_cluster3	654	Zhx1	642.3	ARCHS4 Coexpression,305;Enrichr Queries,969;ReMap ChIP-seq,48;GTEx Coexpression,1247	SOCS3,DBP,IFI30,ASS1,KLF2
CD4_cluster3	663	Zfhx2	650.7	ARCHS4 Coexpression,344;Enrichr Queries,483;GTEx Coexpression,1125	GPRC5B,NSG2,KLF2
CD4_cluster3	668	Foxp4	653.3	ARCHS4 Coexpression,1333;Enrichr Queries,449;GTEx Coexpression,178	KLHDC2,SOCS3,MYO10
CD4_cluster3	669	Hbp1	653.5	ARCHS4 Coexpression,640;Enrichr Queries,693;ReMap ChIP-seq,254;GTEx Coexpression,1027	SOCS3,KLF2
CD4_cluster3	670	Rreb1	653.7	ARCHS4 Coexpression,654;Enrichr Queries,788;GTEx Coexpression,519	ALS2CL,MYO10
CD4_cluster3	673	Arid5b	654.0	ARCHS4 Coexpression,1095;Enrichr Queries,162;GTEx Coexpression,705	SOCS3,MYO10,KLF2
CD4_cluster3	676	Ikzf4	655.3	ARCHS4 Coexpression,931;Enrichr Queries,218;GTEx Coexpression,817	SOCS3,IGFBP4,TRIB2
CD4_cluster3	684	Elk4	661.0	ARCHS4 Coexpression,1159;ENCODE ChIP-seq,77;Enrichr Queries,943;ReMap ChIP-seq,137;GTEx Coexpression,989	KLHDC2,AMIGO2,TECPR1
CD4_cluster3	689	Spic	663.0	ARCHS4 Coexpression,970;Enrichr Queries,498;GTEx Coexpression,521	SOCS3,GIMAP7,KLF2
CD4_cluster3	709	Cenpa	680.0	ARCHS4 Coexpression,685;GTEx Coexpression,675
CD4_cluster3	713	Hnf1a	681.0	ARCHS4 Coexpression,880;Enrichr Queries,1075;GTEx Coexpression,88	IGSF23,ASS1
CD4_cluster3	722	Gtf3a	686.0	ARCHS4 Coexpression,73;Enrichr Queries,1012;GTEx Coexpression,973	S1PR1,GIMAP7
CD4_cluster3	726	Tfe3	687.3	ARCHS4 Coexpression,587;Enrichr Queries,522;GTEx Coexpression,953	SOCS3,KLF2
CD4_cluster3	728	Tshz2	689.7	ARCHS4 Coexpression,1334;Enrichr Queries,689;GTEx Coexpression,46	IGFBP4,TRIB2
CD4_cluster3	729	Tfap4	689.8	ARCHS4 Coexpression,1119;Enrichr Queries,1042;ReMap ChIP-seq,177;GTEx Coexpression,421	SOCS3,DBP,TNFRSF25
CD4_cluster3	731	Atf1	694.2	ARCHS4 Coexpression,1346;ENCODE ChIP-seq,101;Enrichr Queries,920;ReMap ChIP-seq,147;GTEx Coexpression,957	DBP,IFI30,TSPAN32
CD4_cluster3	747	Phf21a	702.3	ARCHS4 Coexpression,410;Enrichr Queries,1028;GTEx Coexpression,669	KLF2
CD4_cluster3	751	Baz2b	703.3	ARCHS4 Coexpression,924;Enrichr Queries,954;GTEx Coexpression,232	TDRP
CD4_cluster3	753	Gtf2ird1	705.5	ARCHS4 Coexpression,328;GTEx Coexpression,1083	KLF2
CD4_cluster3	754	Zbtb7b	706.3	ARCHS4 Coexpression,418;Enrichr Queries,860;GTEx Coexpression,841	SOCS3,KLF2
CD4_cluster3	761	Nr1d1	711.3	ARCHS4 Coexpression,1494;Enrichr Queries,147;GTEx Coexpression,493	SOCS3,DBP,IGFBP4,KLF2
CD4_cluster3	767	Kdm2b	714.0	ARCHS4 Coexpression,671;GTEx Coexpression,757
CD4_cluster3	777	Hivep1	722.3	ARCHS4 Coexpression,1171;Enrichr Queries,427;GTEx Coexpression,569	SOCS3,MYO10
CD4_cluster3	779	Creb1	724.3	Literature ChIP-seq,29;ARCHS4 Coexpression,1458;ENCODE ChIP-seq,90;Enrichr Queries,1136;ReMap ChIP-seq,196;GTEx Coexpression,1437	KLHDC2,SOCS3,DBP,MYO10,ESPN,L1CAM,PDLIM4,TECPR1,KLF2
CD4_cluster3	781	Clock	726.2	Literature ChIP-seq,20;ARCHS4 Coexpression,1027;Enrichr Queries,924;ReMap ChIP-seq,153;GTEx Coexpression,1507	DBP,IGFBP4,TRIB2,TBC1D16
CD4_cluster3	782	Bbx	726.7	ARCHS4 Coexpression,139;Enrichr Queries,639;GTEx Coexpression,1402	MYO10,IFI30
CD4_cluster3	798	Six4	735.3	ARCHS4 Coexpression,713;Enrichr Queries,172;GTEx Coexpression,1321	SOCS3,IGFBP4,KLF2
CD4_cluster3	808	Cenpb	743.3	ARCHS4 Coexpression,1501;Enrichr Queries,595;GTEx Coexpression,134	GPRC5B,IGFBP4
CD4_cluster3	822	Klf10	750.0	ARCHS4 Coexpression,1005;Enrichr Queries,248;GTEx Coexpression,997	SOCS3,IGFBP4,KLF2
CD4_cluster3	825	Aebp2	751.0	ARCHS4 Coexpression,1389;Enrichr Queries,629;GTEx Coexpression,235	MYO10,AMIGO2
CD4_cluster3	834	Nfatc3	754.7	ARCHS4 Coexpression,194;Enrichr Queries,960;GTEx Coexpression,1110	KLF2
CD4_cluster3	843	Foxk1	760.0	ARCHS4 Coexpression,987;Enrichr Queries,856;ReMap ChIP-seq,282;GTEx Coexpression,915	MYO10
CD4_cluster3	856	Kmt2a	766.0	ARCHS4 Coexpression,877;ReMap ChIP-seq,237;GTEx Coexpression,1184	NXPE3
CD4_cluster3	860	Ar	769.2	Literature ChIP-seq,106;ARCHS4 Coexpression,1478;Enrichr Queries,591;ReMap ChIP-seq,241;GTEx Coexpression,1430	SOCS3,IGFBP4,TSPAN32,KLF2,TBC1D16
CD4_cluster3	864	Tcf20	771.0	ARCHS4 Coexpression,797;Enrichr Queries,825;GTEx Coexpression,691	MYO10
CD4_cluster3	875	Dmrta2	776.3	ARCHS4 Coexpression,677;Enrichr Queries,598;GTEx Coexpression,1054	S1PR1
CD4_cluster3	877	Nfat5	777.3	ARCHS4 Coexpression,480;Enrichr Queries,729;GTEx Coexpression,1123	SOCS3
CD4_cluster3	886	Ski	782.0	ARCHS4 Coexpression,1495;GTEx Coexpression,69	TNFRSF25,L1CAM
CD4_cluster3	897	Rfx3	788.0	ARCHS4 Coexpression,764;Enrichr Queries,1005;GTEx Coexpression,595
CD4_cluster3	902	Thyn1	788.5	ARCHS4 Coexpression,876;GTEx Coexpression,701
CD4_cluster3	911	Ybx3	795.0	ARCHS4 Coexpression,501;GTEx Coexpression,1089
CD4_cluster3	914	Zbtb4	796.7	ARCHS4 Coexpression,1510;Enrichr Queries,197;GTEx Coexpression,683	IGFBP4,S1PR1,KLF2
CD4_cluster3	916	Nfix	797.7	ARCHS4 Coexpression,1385;Enrichr Queries,140;GTEx Coexpression,868	SOCS3,IGFBP4,KLF2
CD4_cluster3	917	St18	798.0	ARCHS4 Coexpression,873;Enrichr Queries,1159;GTEx Coexpression,362	GPRC5B
CD4_cluster3	923	Nme2	801.0	ARCHS4 Coexpression,875;ReMap ChIP-seq,70;GTEx Coexpression,1458	IGSF23,TSPAN32,IL18R1
CD4_cluster3	925	Zkscan3	802.3	ARCHS4 Coexpression,1486;Enrichr Queries,535;GTEx Coexpression,386	GPRC5B,IGFBP4,KLF2
CD4_cluster3	928	Ncoa2	803.3	ARCHS4 Coexpression,1058;Enrichr Queries,1006;ReMap ChIP-seq,278;GTEx Coexpression,871
CD4_cluster3	952	Rel	816.7	ARCHS4 Coexpression,1327;Enrichr Queries,518;GTEx Coexpression,605	SOCS3,KLF2
CD4_cluster3	954	Ikzf3	817.7	ARCHS4 Coexpression,1029;Enrichr Queries,39;GTEx Coexpression,1385	SOCS3,S1PR1,IFI30,IL18R1
CD4_cluster3	963	Nr6a1	822.3	ARCHS4 Coexpression,981;Enrichr Queries,357;GTEx Coexpression,1129	SOCS3,MYO10
CD4_cluster3	965	Rorc	822.7	ARCHS4 Coexpression,989;Enrichr Queries,474;GTEx Coexpression,1005	SOCS3,IGFBP4
CD4_cluster3	966	Tcf7l1	824.3	ARCHS4 Coexpression,843;Enrichr Queries,60;GTEx Coexpression,1570	GPRC5B,MYO10,IGFBP4,TRIB2
CD4_cluster3	972	Mafg	825.8	ARCHS4 Coexpression,955;Enrichr Queries,701;ReMap ChIP-seq,281;GTEx Coexpression,1366	SOCS3
CD4_cluster3	989	Crebl2	833.7	ARCHS4 Coexpression,158;Enrichr Queries,799;GTEx Coexpression,1544	S1PR1,IFI30
CD4_cluster3	1010	Zbtb11	845.3	ARCHS4 Coexpression,1278;Enrichr Queries,1053;ReMap ChIP-seq,287;GTEx Coexpression,763
CD4_cluster3	1013	Foxn2	846.7	ARCHS4 Coexpression,1572;Enrichr Queries,538;GTEx Coexpression,430	SOCS3,IL18R1,KLF2
CD4_cluster3	1014	Foxn3	847.7	ARCHS4 Coexpression,689;Enrichr Queries,801;GTEx Coexpression,1053	MYO10
CD4_cluster3	1015	Zbtb1	848.0	ARCHS4 Coexpression,251;Enrichr Queries,1002;GTEx Coexpression,1291	S1PR1
CD4_cluster3	1017	Pknox2	849.7	ARCHS4 Coexpression,834;Enrichr Queries,318;GTEx Coexpression,1397	IGFBP4,TRIB2
CD4_cluster3	1027	Zc3h8	852.5	ARCHS4 Coexpression,1317;Enrichr Queries,1223;ReMap ChIP-seq,23;GTEx Coexpression,847	SOCS3,DBP,IGFBP4,TRIB2
CD4_cluster3	1030	Dnmt1	856.0	ARCHS4 Coexpression,710;GTEx Coexpression,1002
CD4_cluster3	1032	Pax7	858.0	ARCHS4 Coexpression,979;Enrichr Queries,1263;GTEx Coexpression,332	NXPE3
CD4_cluster3	1040	Pou4f1	861.7	ARCHS4 Coexpression,78;Enrichr Queries,1283;GTEx Coexpression,1224	NSG2,TRIB2
CD4_cluster3	1041	Sp100	861.7	ARCHS4 Coexpression,1158;Enrichr Queries,772;GTEx Coexpression,655	SOCS3
CD4_cluster3	1042	Zfp92	862.7	ARCHS4 Coexpression,1088;Enrichr Queries,259;GTEx Coexpression,1241	VIPR1,L1CAM,TRIB2
CD4_cluster3	1043	Pa2g4	863.0	ARCHS4 Coexpression,972;GTEx Coexpression,754
CD4_cluster3	1049	E2f2	865.0	ARCHS4 Coexpression,794;Enrichr Queries,1018;GTEx Coexpression,783
CD4_cluster3	1060	Hlf	868.0	ARCHS4 Coexpression,1160;Enrichr Queries,346;GTEx Coexpression,1098	IGFBP4,S1PR1
CD4_cluster3	1064	Sox5	868.7	ARCHS4 Coexpression,279;Enrichr Queries,722;GTEx Coexpression,1605	NSG2,TRIB2
CD4_cluster3	1070	Prdm15	873.0	ARCHS4 Coexpression,1168;Enrichr Queries,866;GTEx Coexpression,585	MYO10
CD4_cluster3	1098	Nfia	890.0	ARCHS4 Coexpression,1304;Enrichr Queries,53;GTEx Coexpression,1313	MYO10,IGFBP4,S1PR1,TRIB2
CD4_cluster3	1104	Tet1	893.7	Literature ChIP-seq,22;ARCHS4 Coexpression,1283;GTEx Coexpression,1376	GGT5,VIPR1,NSG2,AMIGO2,TNFRSF25,ASS1
CD4_cluster3	1109	Tbx19	898.0	ARCHS4 Coexpression,1223;Enrichr Queries,199;GTEx Coexpression,1272	S1PR1,KLF2,IL18R1
CD4_cluster3	1114	E2f8	898.7	ARCHS4 Coexpression,757;Enrichr Queries,1175;GTEx Coexpression,764
CD4_cluster3	1117	Eea1	900.7	ARCHS4 Coexpression,1051;Enrichr Queries,837;GTEx Coexpression,814	MYO10
CD4_cluster3	1118	Aebp1	902.0	ARCHS4 Coexpression,281;GTEx Coexpression,1523	IGFBP4
CD4_cluster3	1120	Pitx2	903.0	ARCHS4 Coexpression,909;Enrichr Queries,756;GTEx Coexpression,1044	IGFBP4
CD4_cluster3	1175	Mbd1	947.7	ARCHS4 Coexpression,1121;Enrichr Queries,1148;GTEx Coexpression,574
CD4_cluster3	1185	Zscan26	952.5	ARCHS4 Coexpression,1364;GTEx Coexpression,541	L1CAM
CD4_cluster3	1192	Tet2	955.5	ARCHS4 Coexpression,1164;GTEx Coexpression,747
CD4_cluster3	1217	Lcorl	973.0	ARCHS4 Coexpression,1386;Enrichr Queries,870;GTEx Coexpression,663	MYO10
CD4_cluster3	1237	Rfx7	989.3	ARCHS4 Coexpression,951;Enrichr Queries,967;GTEx Coexpression,1050
CD4_cluster3	1239	Mkx	990.7	ARCHS4 Coexpression,176;Enrichr Queries,1196;GTEx Coexpression,1600	IGFBP4
CD4_cluster3	1279	Drap1	1022.0	ARCHS4 Coexpression,650;Enrichr Queries,1240;GTEx Coexpression,1175
CD4_cluster3	1302	Zbtb38	1037.0	ARCHS4 Coexpression,465;Enrichr Queries,1253;GTEx Coexpression,1392
CD4_cluster3	1308	Arid3b	1039.0	ARCHS4 Coexpression,736;GTEx Coexpression,1341
CD4_cluster3	1336	Skil	1058.0	ARCHS4 Coexpression,1475;Enrichr Queries,236;GTEx Coexpression,1463	SOCS3,MYO10,KLF2
CD4_cluster3	1339	Scmh1	1059.0	ARCHS4 Coexpression,670;GTEx Coexpression,1448
CD4_cluster3	1362	Mysm1	1074.0	ARCHS4 Coexpression,1284;Enrichr Queries,1140;GTEx Coexpression,799
CD4_cluster3	1371	Scx	1082.0	ARCHS4 Coexpression,1082
CD4_cluster3	1391	Ybx1	1103.0	ARCHS4 Coexpression,918;Enrichr Queries,987;GTEx Coexpression,1403
CD4_cluster3	1395	Pcgf6	1105.0	ARCHS4 Coexpression,1310;Enrichr Queries,1051;GTEx Coexpression,954
CD4_cluster3	1399	Creb3l4	1109.0	ARCHS4 Coexpression,657;Enrichr Queries,1122;GTEx Coexpression,1548
CD4_cluster3	1402	Champ1	1112.0	ARCHS4 Coexpression,916;GTEx Coexpression,1308
CD4_cluster3	1403	Prmt3	1112.0	ARCHS4 Coexpression,1091;Enrichr Queries,1050;GTEx Coexpression,1196
CD4_cluster3	1418	Rlf	1125.0	ARCHS4 Coexpression,1603;Enrichr Queries,874;GTEx Coexpression,899	SOCS3
CD4_cluster3	1420	Ttf1	1126.0	ARCHS4 Coexpression,1281;GTEx Coexpression,970
CD4_cluster3	1427	Zfp62	1133.0	ARCHS4 Coexpression,1519;Enrichr Queries,1152;GTEx Coexpression,727
CD4_cluster3	1436	Zbtb37	1143.0	ARCHS4 Coexpression,1117;Enrichr Queries,981;GTEx Coexpression,1330
CD4_cluster3	1437	Ahctf1	1148.0	ARCHS4 Coexpression,1336;Enrichr Queries,1033;GTEx Coexpression,1076
CD4_cluster3	1443	Zbtb41	1151.0	ARCHS4 Coexpression,1539;Enrichr Queries,1037;GTEx Coexpression,877
CD4_cluster3	1452	Tfdp2	1160.0	ARCHS4 Coexpression,1203;Enrichr Queries,716;GTEx Coexpression,1560	KLF2
CD4_cluster3	1460	Zbtb20	1164.0	ARCHS4 Coexpression,1267;Enrichr Queries,657;GTEx Coexpression,1567	MYO10
CD4_cluster3	1465	Zbtb26	1167.0	ARCHS4 Coexpression,1230;Enrichr Queries,826;GTEx Coexpression,1445	TRIB2
CD4_cluster3	1492	Carf	1190.0	ARCHS4 Coexpression,1130;GTEx Coexpression,1250
CD4_cluster3	1500	Alx4	1197.0	ARCHS4 Coexpression,1049;Enrichr Queries,1333;GTEx Coexpression,1208
CD4_cluster3	1507	Spen	1203.0	ARCHS4 Coexpression,1061;GTEx Coexpression,1345
CD4_cluster3	1509	Sgsm2	1204.0	ARCHS4 Coexpression,1459;GTEx Coexpression,949
CD4_cluster3	1530	Phf20	1237.0	ARCHS4 Coexpression,1443;Enrichr Queries,930;GTEx Coexpression,1338
CD4_cluster3	1541	Zbtb44	1251.0	ARCHS4 Coexpression,1344;Enrichr Queries,1047;GTEx Coexpression,1362
CD4_cluster3	1559	Tbr1	1275.0	ARCHS4 Coexpression,1216;Enrichr Queries,1132;GTEx Coexpression,1478
CD4_cluster3	1610	Mga	1377.0	ARCHS4 Coexpression,1526;Enrichr Queries,1113;GTEx Coexpression,1491
CD4_cluster3	1623	Topors	1435.0	ARCHS4 Coexpression,1447;GTEx Coexpression,1422
CD4_cluster3	1632	L3mbtl3	1561.0	ARCHS4 Coexpression,1607;GTEx Coexpression,1515

## Sheet: CD4_cluster4
Query Name	Rank	TF	Score	Library	Overlapping_Genes
CD4_cluster4	1	Nfatc2	14.0	ARCHS4 Coexpression,3;Enrichr Queries,36;GTEx Coexpression,3	LEF1,ARID5B,GATA3,NDRG1,RGS2,CD6,CD5,CD28,RGS10,ID3,HIVEP3,PDCD1,CYTIP
CD4_cluster4	2	Gfi1	14.67	ARCHS4 Coexpression,31;Enrichr Queries,3;GTEx Coexpression,10	LEF1,ARID5B,GATA3,NDRG1,RGS2,CD6,CD5,CD28,ID3,HIVEP3,PDCD1,CYTIP
CD4_cluster4	3	Scml4	17.0	ARCHS4 Coexpression,25;Enrichr Queries,1;GTEx Coexpression,25	LEF1,EPHX1,ARID5B,GATA3,RGS2,CD6,CD5,CHN2,CD28,ID3,HIVEP3,CYTIP
CD4_cluster4	5	Foxp3	29.5	Literature ChIP-seq,27;ARCHS4 Coexpression,10;Enrichr Queries,62;GTEx Coexpression,19	CD6,CD5,LEF1,CD28,RGS10,GATA3,PDCD1,CYTIP,IKZF2
CD4_cluster4	6	Stat4	31.75	Literature ChIP-seq,31;ARCHS4 Coexpression,37;Enrichr Queries,51;GTEx Coexpression,8	ITIH5,LEF1,NAB2,ARID5B,GATA3,P2RX7,RGS2,CD6,CD5,SH3BP2,CD28,PDCD1,CYTIP
CD4_cluster4	7	Tcf7	33.8	Literature ChIP-seq,19;ARCHS4 Coexpression,11;Enrichr Queries,4;ReMap ChIP-seq,134;GTEx Coexpression,1	LEF1,NAB2,ARID5B,SLC3A2,GATA3,NDRG1,ETV5,MAPK11,RGS2,CD6,CD5,DMWD,CD28,RGS10,ID3,PDCD1,CYTIP,ST3GAL2
CD4_cluster4	8	Bach2	34.25	ARCHS4 Coexpression,4;Enrichr Queries,27;ReMap ChIP-seq,5;GTEx Coexpression,101	NAB2,LEF1,ARID5B,SLC3A2,NDRG1,ETV5,SNN,RGS2,CD6,CD5,DMWD,CD28,ID3,HIVEP3,CYTIP,RAPSN
CD4_cluster4	9	Lef1	39.75	ARCHS4 Coexpression,16;Enrichr Queries,70;ReMap ChIP-seq,62;GTEx Coexpression,11	HS3ST3B1,LEF1,ARID5B,GATA3,IKZF2,NDRG1,ETV5,RGS2,CD6,CD5,CD28,ID3,CYTIP
CD4_cluster4	10	Foxo1	50.0	Literature ChIP-seq,5;ARCHS4 Coexpression,24;Enrichr Queries,111;ReMap ChIP-seq,14;GTEx Coexpression,96	HS3ST3B1,LEF1,EPHX1,NAB2,ARID5B,SLC3A2,IKZF2,NDRG1,RGS2,CD6,TNIP2,CD28,RGS10,ID3,HIVEP3,CYTIP,RAPSN,ST3GAL2
CD4_cluster4	11	Ikzf3	57.0	ARCHS4 Coexpression,2;Enrichr Queries,86;GTEx Coexpression,83	CD6,CD5,LEF1,CD28,PDCD1,GATA3,IKZF2,CYTIP,ST3GAL2
CD4_cluster4	14	Csrnp1	71.5	ARCHS4 Coexpression,112;GTEx Coexpression,31	CD6,CD5,SH3BP2,CYTIP
CD4_cluster4	16	Tbx21	83.5	ARCHS4 Coexpression,100;Enrichr Queries,65;ReMap ChIP-seq,163;GTEx Coexpression,6	RGS2,CD6,CD5,LEF1,CD28,ID3,SLC3A2,PDCD1,GATA3,CYTIP
CD4_cluster4	18	Nfatc1	97.6	ARCHS4 Coexpression,38;ENCODE ChIP-seq,83;Enrichr Queries,35;ReMap ChIP-seq,242;GTEx Coexpression,90	SEPT11,NAB2,LEF1,ARID5B,SLC3A2,GATA3,NDRG1,RGS2,CD6,CD5,RGS10,ID3,HIVEP3,PDCD1,CYTIP,RAPSN
CD4_cluster4	19	Hey1	103.0	ARCHS4 Coexpression,177;Enrichr Queries,94;GTEx Coexpression,38	MAPK11,SNN,RGS2,FST,LEF1,ID3,NDRG1,ETV5
CD4_cluster4	20	Ets1	106.5	Literature ChIP-seq,146;ARCHS4 Coexpression,17;ENCODE ChIP-seq,25;Enrichr Queries,137;ReMap ChIP-seq,93;GTEx Coexpression,221	NAB2,LEF1,ARID5B,SLC3A2,GATA3,NDRG1,RGS2,SNN,CD6,CD5,TNIP2,CD28,ID3,CYTIP,ST3GAL2
CD4_cluster4	21	Irf4	113.6	ARCHS4 Coexpression,36;ENCODE ChIP-seq,92;Enrichr Queries,60;ReMap ChIP-seq,20;GTEx Coexpression,360	RGS2,CD6,NAB2,LEF1,CD28,ID3,SLC3A2,GATA3,IKZF2,CYTIP,NDRG1,ST3GAL2
CD4_cluster4	22	Kdm2b	114.0	ARCHS4 Coexpression,130;GTEx Coexpression,98	SH3BP2,GATA3,IKZF2,ST3GAL2
CD4_cluster4	27	Runx3	128.6	ARCHS4 Coexpression,144;ENCODE ChIP-seq,88;Enrichr Queries,373;ReMap ChIP-seq,29;GTEx Coexpression,9	LEF1,ARID5B,SLC3A2,GATA3,NDRG1,SNN,RGS2,CD6,CD5,CD28,ID3,PDCD1,CYTIP,ST3GAL2
CD4_cluster4	28	Cebpa	130.8	Literature ChIP-seq,48;ARCHS4 Coexpression,94;Enrichr Queries,319;ReMap ChIP-seq,86;GTEx Coexpression,107	ITIH5,RGS2,FST,SH3BP2,NAB2,EPHX1,ARID5B,ID3,GATA3,TACC2,NDRG1,ST3GAL2
CD4_cluster4	29	Bcl11b	132.3	Literature ChIP-seq,50;ARCHS4 Coexpression,14;Enrichr Queries,42;GTEx Coexpression,423	RGS2,CD6,CD5,FST,LEF1,CD28,ARID5B,ID3,GATA3,CYTIP,NDRG1
CD4_cluster4	34	Crebl2	146.3	ARCHS4 Coexpression,169;Enrichr Queries,54;GTEx Coexpression,216	RGS2,SNN,EPHX1,ARID5B,ID3,NDRG1,ETV5
CD4_cluster4	35	Pbx3	149.8	ARCHS4 Coexpression,342;ENCODE ChIP-seq,9;Enrichr Queries,91;ReMap ChIP-seq,15;GTEx Coexpression,292	ZCCHC12,SEPT11,EPHX1,NAB2,LEF1,RAPH1,ARID5B,SLC3A2,NDRG1,ETV5,P2RX7,MAPK11,RGS2,DMWD,ID3
CD4_cluster4	37	Ascl2	152.0	ARCHS4 Coexpression,327;Enrichr Queries,58;GTEx Coexpression,71	RGS2,FST,SH3BP2,LEF1,EPHX1,ID3,GATA3,NDRG1
CD4_cluster4	39	Nacc2	160.0	ARCHS4 Coexpression,193;GTEx Coexpression,127	MAPK11,SNN
CD4_cluster4	40	Tfap2c	160.0	Literature ChIP-seq,46;ARCHS4 Coexpression,301;ENCODE ChIP-seq,97;Enrichr Queries,8;ReMap ChIP-seq,83;GTEx Coexpression,425	FST,NAB2,LEF1,RAPH1,ARID5B,SLC3A2,GATA3,NDRG1,ETV5,MAPK11,RGS2,TNIP2,SH3BP2,ID3,HIVEP3,TACC2,ST3GAL2
CD4_cluster4	45	Tet2	171.5	ARCHS4 Coexpression,246;GTEx Coexpression,97	SH3BP2,CYTIP
CD4_cluster4	48	Tet3	175.3	ARCHS4 Coexpression,116;ReMap ChIP-seq,296;GTEx Coexpression,114	SH3BP2,GATA3,IKZF2
CD4_cluster4	49	Maf	176.5	ARCHS4 Coexpression,40;Enrichr Queries,214;ReMap ChIP-seq,11;GTEx Coexpression,441	NAB2,LEF1,ARID5B,SLC3A2,GATA3,NDRG1,MAPK11,RGS2,CD6,CD5,DMWD,SH3BP2,CD28,ID3,PDCD1,CYTIP
CD4_cluster4	53	Ybx3	179.0	ARCHS4 Coexpression,302;GTEx Coexpression,56	TACC2,RAPSN
CD4_cluster4	56	Ikzf1	182.8	Literature ChIP-seq,155;ARCHS4 Coexpression,9;ENCODE ChIP-seq,72;Enrichr Queries,657;ReMap ChIP-seq,102;GTEx Coexpression,102	SEPT11,NAB2,LEF1,GATA3,IKZF2,P2RX7,CD6,CD5,RGS10,CD28,ID3,CYTIP,ST3GAL2
CD4_cluster4	57	Nr4a1	184.5	ARCHS4 Coexpression,245;Enrichr Queries,289;ReMap ChIP-seq,51;GTEx Coexpression,153	RGS2,DMWD,SH3BP2,EPHX1,ID3,ARID5B,HIVEP3,CYTIP,NDRG1,ST3GAL2,ETV5
CD4_cluster4	60	Pou2f2	190.4	ARCHS4 Coexpression,389;ENCODE ChIP-seq,54;Enrichr Queries,61;ReMap ChIP-seq,87;GTEx Coexpression,361	SEPT11,NAB2,LEF1,SLC3A2,GATA3,NDRG1,RGS2,DMWD,SH3BP2,RGS10,ID3,HIVEP3,PDCD1,ST3GAL2
CD4_cluster4	63	Klf10	193.7	ARCHS4 Coexpression,211;Enrichr Queries,341;GTEx Coexpression,29	RGS2,ARID5B,ID3,SLC3A2,HIVEP3,TACC2,NDRG1,RAPSN
CD4_cluster4	64	Hivep1	194.3	ARCHS4 Coexpression,90;Enrichr Queries,134;GTEx Coexpression,359	RGS2,RAPH1,ARID5B,ID3,HIVEP3,IKZF2,CYTIP,NDRG1
CD4_cluster4	66	Nr4a2	198.8	Literature ChIP-seq,29;ARCHS4 Coexpression,132;Enrichr Queries,328;GTEx Coexpression,306	SNN,RGS2,FST,ARID5B,ID3,CYTIP,NDRG1
CD4_cluster4	67	Rorc	199.0	ARCHS4 Coexpression,150;Enrichr Queries,331;GTEx Coexpression,116	RGS2,EPHX1,ID3,TACC2,GATA3,NDRG1,RAPSN
CD4_cluster4	68	Prdm1	200.4	ARCHS4 Coexpression,56;ENCODE ChIP-seq,43;Enrichr Queries,28;ReMap ChIP-seq,26;GTEx Coexpression,849	RGS2,FST,CHN2,LEF1,CD28,ID3,ARID5B,SLC3A2,GATA3,IKZF2,CYTIP,NDRG1
CD4_cluster4	69	Rora	200.7	ARCHS4 Coexpression,22;Enrichr Queries,117;GTEx Coexpression,463	RGS2,CD6,CD5,LEF1,CD28,ARID5B,HIVEP3,GATA3,CYTIP,NDRG1
CD4_cluster4	71	Gtf2ird1	201.5	ARCHS4 Coexpression,348;GTEx Coexpression,55	TACC2,RAPSN
CD4_cluster4	74	Thra	207.5	Literature ChIP-seq,36;ARCHS4 Coexpression,152;Enrichr Queries,482;GTEx Coexpression,160	MAPK11,SNN,RGS2,TNIP2,EPHX1,SH3BP2,ID3,NDRG1
CD4_cluster4	76	Eomes	208.2	Literature ChIP-seq,23;ARCHS4 Coexpression,884;Enrichr Queries,123;ReMap ChIP-seq,4;GTEx Coexpression,7	FST,LEF1,NAB2,ARID5B,SLC3A2,GATA3,IKZF2,ETV5,P2RX7,RGS2,CD6,CD5,CHN2,CD28,ID3,PDCD1,TACC2,CYTIP,ST3GAL2
CD4_cluster4	77	Egr3	209.7	ARCHS4 Coexpression,46;Enrichr Queries,13;GTEx Coexpression,570	RGS2,FST,LEF1,NAB2,SH3BP2,ARID5B,ID3,HIVEP3,GATA3,NDRG1,ETV5
CD4_cluster4	78	Elk3	210.3	Literature ChIP-seq,28;ARCHS4 Coexpression,400;Enrichr Queries,277;GTEx Coexpression,136	HS3ST3B1,SEPT11,NAB2,ARID5B,GATA3,NDRG1,ETV5,RGS2,SNN,SH3BP2,RGS10,ID3,ST3GAL2
CD4_cluster4	79	Hivep3	210.3	ARCHS4 Coexpression,45;Enrichr Queries,339;GTEx Coexpression,247	P2RX7,RGS2,NAB2,SH3BP2,ARID5B,ID3,GATA3,NDRG1,ETV5
CD4_cluster4	81	Tgif1	212.7	ARCHS4 Coexpression,43;Enrichr Queries,53;GTEx Coexpression,542	MAPK11,RGS2,FST,LYSMD2,ARID5B,ID3,SLC3A2,NDRG1,ETV5
CD4_cluster4	82	Nfic	214.4	ARCHS4 Coexpression,167;ENCODE ChIP-seq,42;Enrichr Queries,768;ReMap ChIP-seq,28;GTEx Coexpression,67	MAPK11,SEPT11,EPHX1,ARID5B,ID3,TACC2,GATA3,NDRG1,RAPSN,ETV5
CD4_cluster4	84	Ltf	216.0	ARCHS4 Coexpression,430;GTEx Coexpression,2	CD6,CD5,SH3BP2,CD28,PDCD1,CYTIP
CD4_cluster4	85	Arid5a	221.0	ARCHS4 Coexpression,33;GTEx Coexpression,409	CD6,CD5,CD28,CYTIP
CD4_cluster4	86	Rel	223.3	ARCHS4 Coexpression,278;Enrichr Queries,369;GTEx Coexpression,23	RGS2,CD28,ARID5B,ID3,HIVEP3,PDCD1,CYTIP,NDRG1
CD4_cluster4	88	Trps1	230.3	ARCHS4 Coexpression,190;Enrichr Queries,279;GTEx Coexpression,222	RGS2,ARID5B,ID3,GATA3,NDRG1
CD4_cluster4	89	Batf	231.2	ARCHS4 Coexpression,34;ENCODE ChIP-seq,82;Enrichr Queries,927;ReMap ChIP-seq,7;GTEx Coexpression,106	ARID5B,SLC3A2,GATA3,SNN,RGS2,CD6,TNIP2,CD5,SH3BP2,CD28,ID3,CYTIP,ST3GAL2
CD4_cluster4	93	Rara	238.2	Literature ChIP-seq,140;ARCHS4 Coexpression,388;Enrichr Queries,10;ReMap ChIP-seq,153;GTEx Coexpression,500	MAPK11,RGS2,SNN,NAB2,SH3BP2,LEF1,ARID5B,ID3,GATA3,NDRG1,ST3GAL2,ETV5
CD4_cluster4	97	Fosb	245.0	ARCHS4 Coexpression,102;Enrichr Queries,312;GTEx Coexpression,321	RGS2,FST,SH3BP2,ARID5B,ID3,GATA3,NDRG1
CD4_cluster4	101	Junb	247.5	ARCHS4 Coexpression,23;Enrichr Queries,296;ReMap ChIP-seq,75;GTEx Coexpression,596	RGS2,CD6,CD5,NAB2,CD28,ID3,ARID5B,SLC3A2,CYTIP,NDRG1,ST3GAL2
CD4_cluster4	102	Zbtb2	249.3	ARCHS4 Coexpression,42;Enrichr Queries,52;GTEx Coexpression,654	RGS2,CD6,NAB2,CD28,ARID5B,ID3,SLC3A2,CYTIP,NDRG1,ETV5
CD4_cluster4	106	Spib	259.5	ARCHS4 Coexpression,232;Enrichr Queries,63;ReMap ChIP-seq,124;GTEx Coexpression,619	SNN,RGS2,CD6,CD5,LEF1,ID3,PDCD1,GATA3,CYTIP,ST3GAL2
CD4_cluster4	107	Irf1	260.2	Literature ChIP-seq,116;ARCHS4 Coexpression,50;ENCODE ChIP-seq,62;Enrichr Queries,709;ReMap ChIP-seq,81;GTEx Coexpression,543	SEPT11,NAB2,LEF1,SLC3A2,NDRG1,RGS2,CD6,TNIP2,DMWD,SH3BP2,ID3,TACC2,CYTIP
CD4_cluster4	109	Tcf12	260.6	ARCHS4 Coexpression,262;ENCODE ChIP-seq,3;Enrichr Queries,906;ReMap ChIP-seq,8;GTEx Coexpression,124	SEPT11,FST,NAB2,LEF1,ARID5B,GATA3,NDRG1,MAPK11,DMWD,SH3BP2,ID3,ST3GAL2,RAPSN
CD4_cluster4	110	Srf	263.2	Literature ChIP-seq,98;ARCHS4 Coexpression,811;ENCODE ChIP-seq,89;Enrichr Queries,297;ReMap ChIP-seq,89;GTEx Coexpression,195	RGS2,DMWD,EPHX1,ID3,ARID5B,SLC3A2,IKZF2,NDRG1,ST3GAL2,ETV5
CD4_cluster4	111	Klf9	265.3	ARCHS4 Coexpression,164;Enrichr Queries,294;ReMap ChIP-seq,31;GTEx Coexpression,572	MAPK11,RGS2,DMWD,NAB2,SH3BP2,EPHX1,ARID5B,ID3,NDRG1
CD4_cluster4	112	Foxf1	265.3	ARCHS4 Coexpression,59;Enrichr Queries,257;GTEx Coexpression,480	RGS2,SEPT11,FST,LEF1,ID3,GATA3
CD4_cluster4	115	Runx1	269.8	Literature ChIP-seq,1;ARCHS4 Coexpression,354;Enrichr Queries,26;ReMap ChIP-seq,59;GTEx Coexpression,909	ITIH5,FST,NAB2,LEF1,ARID5B,GATA3,NDRG1,P2RX7,MAPK11,RGS2,DMWD,SH3BP2,ID3,HIVEP3,PDCD1,CYTIP,ST3GAL2,RAPSN
CD4_cluster4	116	Cebpb	272.7	Literature ChIP-seq,55;ARCHS4 Coexpression,477;ENCODE ChIP-seq,7;Enrichr Queries,455;ReMap ChIP-seq,38;GTEx Coexpression,604	RGS2,TNIP2,FST,NAB2,SH3BP2,CD28,ARID5B,ID3,SLC3A2,CYTIP,NDRG1,RAPSN
CD4_cluster4	118	Arid3a	274.4	ARCHS4 Coexpression,401;ENCODE ChIP-seq,98;Enrichr Queries,602;ReMap ChIP-seq,162;GTEx Coexpression,109	RGS2,ARID5B,ID3,SLC3A2,CYTIP,NDRG1,ST3GAL2
CD4_cluster4	120	Six4	276.0	ARCHS4 Coexpression,402;Enrichr Queries,107;GTEx Coexpression,319	RGS2,FST,LEF1,ARID5B,ID3,TACC2,RAPSN,ETV5
CD4_cluster4	123	Myb	279.7	Literature ChIP-seq,118;ARCHS4 Coexpression,304;ENCODE ChIP-seq,79;Enrichr Queries,281;ReMap ChIP-seq,10;GTEx Coexpression,886	RGS2,DMWD,LEF1,NAB2,CD28,ARID5B,ID3,SLC3A2,GATA3,NDRG1,ETV5
CD4_cluster4	124	Egr1	282.2	Literature ChIP-seq,25;ARCHS4 Coexpression,1278;ENCODE ChIP-seq,16;Enrichr Queries,270;ReMap ChIP-seq,69;GTEx Coexpression,35	ZCCHC12,SEPT11,FST,NAB2,LEF1,EPHX1,RAPH1,LYSMD2,SLC3A2,NDRG1,ETV5,MAPK11,RGS2,SNN,CD6,TNIP2,DMWD,SH3BP2,RGS10,ID3,HIVEP3,PDCD1,TACC2,ST3GAL2
CD4_cluster4	125	Akna	286.3	ARCHS4 Coexpression,470;Enrichr Queries,372;GTEx Coexpression,17	RGS2,CD6,CD5,SH3BP2,CD28,ARID5B,ID3,CYTIP,NDRG1
CD4_cluster4	126	Hes1	286.8	ARCHS4 Coexpression,288;Enrichr Queries,227;ReMap ChIP-seq,254;GTEx Coexpression,378	RGS2,RGS10,ARID5B,ID3,GATA3,NDRG1,ETV5
CD4_cluster4	132	Gata3	292.5	Literature ChIP-seq,14;ARCHS4 Coexpression,701;ENCODE ChIP-seq,4;Enrichr Queries,96;ReMap ChIP-seq,44;GTEx Coexpression,896	FST,LEF1,NAB2,ARID5B,SLC3A2,GATA3,IKZF2,NDRG1,RGS2,SH3BP2,ID3,HIVEP3,CYTIP,ST3GAL2
CD4_cluster4	135	Tal1	297.7	Literature ChIP-seq,82;ARCHS4 Coexpression,107;ENCODE ChIP-seq,24;Enrichr Queries,330;ReMap ChIP-seq,191;GTEx Coexpression,1052	P2RX7,RGS2,SNN,LEF1,NAB2,RGS10,CD28,ID3,SLC3A2,GATA3,PDCD1,ST3GAL2
CD4_cluster4	138	Nr3c1	304.5	Literature ChIP-seq,76;ARCHS4 Coexpression,32;ENCODE ChIP-seq,11;Enrichr Queries,476;ReMap ChIP-seq,104;GTEx Coexpression,1128	NAB2,RAPH1,ARID5B,SLC3A2,GATA3,IKZF2,NDRG1,ETV5,MAPK11,SNN,RGS2,CD5,CD28,ID3,TACC2,CYTIP
CD4_cluster4	141	Epas1	307.8	ARCHS4 Coexpression,98;Enrichr Queries,242;ReMap ChIP-seq,78;GTEx Coexpression,813	ITIH5,RGS2,SH3BP2,EPHX1,LYSMD2,ARID5B,ID3,CYTIP,NDRG1
CD4_cluster4	146	Aire	311.3	ARCHS4 Coexpression,548;Enrichr Queries,204;GTEx Coexpression,182	ITIH5,ZCCHC12,CD6,LEF1,GATA3,NDRG1
CD4_cluster4	147	Grhl2	312.6	Literature ChIP-seq,142;ARCHS4 Coexpression,365;Enrichr Queries,572;ReMap ChIP-seq,88;GTEx Coexpression,396	MAPK11,ID3,ARID5B,SLC3A2,GATA3,NDRG1
CD4_cluster4	148	Tcf7l2	314.2	Literature ChIP-seq,88;ARCHS4 Coexpression,1506;ENCODE ChIP-seq,36;Enrichr Queries,33;ReMap ChIP-seq,53;GTEx Coexpression,169	ITIH5,HS3ST3B1,ZCCHC12,LEF1,NAB2,EPHX1,ARID5B,SLC3A2,GATA3,NDRG1,ETV5,RGS2,ID3
CD4_cluster4	149	Cxxc5	314.5	ARCHS4 Coexpression,60;GTEx Coexpression,569	MAPK11,CHN2,ID3
CD4_cluster4	153	Myc	315.8	Literature ChIP-seq,40;ARCHS4 Coexpression,952;ENCODE ChIP-seq,73;Enrichr Queries,231;ReMap ChIP-seq,186;GTEx Coexpression,413	HS3ST3B1,RGS2,CD6,TNIP2,CD5,CHN2,NAB2,ID3,ARID5B,SLC3A2,GATA3,NDRG1
CD4_cluster4	155	Fosl2	318.4	ARCHS4 Coexpression,331;ENCODE ChIP-seq,112;Enrichr Queries,604;ReMap ChIP-seq,161;GTEx Coexpression,384	RGS2,DMWD,NAB2,SH3BP2,ARID5B,ID3,NDRG1
CD4_cluster4	157	Zbtb1	320.0	ARCHS4 Coexpression,13;Enrichr Queries,639;GTEx Coexpression,308	RGS2,CD6,CD5,LEF1,CD28,ARID5B,ID3,IKZF2,CYTIP,NDRG1
CD4_cluster4	158	Gli1	320.3	Literature ChIP-seq,160;ARCHS4 Coexpression,666;Enrichr Queries,226;GTEx Coexpression,229	FST,LEF1,ID3,GATA3,NDRG1,ETV5
CD4_cluster4	159	Mef2c	321.2	ARCHS4 Coexpression,1156;ENCODE ChIP-seq,33;Enrichr Queries,179;ReMap ChIP-seq,13;GTEx Coexpression,225	RGS2,NAB2,LEF1,CD28,ARID5B,ID3,IKZF2,CYTIP,NDRG1,RAPSN
CD4_cluster4	160	Ddit3	322.7	ARCHS4 Coexpression,274;Enrichr Queries,606;GTEx Coexpression,88	RGS2,ID3,SLC3A2,CYTIP,NDRG1
CD4_cluster4	161	Klf3	322.8	ARCHS4 Coexpression,44;Enrichr Queries,642;ReMap ChIP-seq,71;GTEx Coexpression,534	RGS2,CD6,CD5,RGS10,ARID5B,ID3,SLC3A2,GATA3,NDRG1
CD4_cluster4	170	Sox12	331.0	ARCHS4 Coexpression,514;Enrichr Queries,349;GTEx Coexpression,130	NAB2,LEF1,ARID5B,ID3,NDRG1,ETV5
CD4_cluster4	171	Nr4a3	331.0	ARCHS4 Coexpression,121;Enrichr Queries,280;GTEx Coexpression,592	P2RX7,RGS2,FST,ARID5B,ID3,HIVEP3,NDRG1
CD4_cluster4	172	Klf6	332.3	ARCHS4 Coexpression,53;Enrichr Queries,262;ReMap ChIP-seq,146;GTEx Coexpression,868	MAPK11,RGS2,TNIP2,SH3BP2,CD28,ARID5B,ID3,SLC3A2,CYTIP,NDRG1
CD4_cluster4	176	Fli1	334.3	Literature ChIP-seq,91;ARCHS4 Coexpression,309;ENCODE ChIP-seq,108;Enrichr Queries,89;ReMap ChIP-seq,185;GTEx Coexpression,1224	LEF1,GATA3,NDRG1,ETV5,P2RX7,MAPK11,RGS2,CD6,TNIP2,DMWD,CHN2,SH3BP2,RGS10,ID3,HIVEP3,PDCD1
CD4_cluster4	177	Hoxb4	334.5	Literature ChIP-seq,65;ARCHS4 Coexpression,588;Enrichr Queries,150;GTEx Coexpression,535	RGS2,TNIP2,FST,LEF1,RGS10,ID3,ARID5B,GATA3,CYTIP,NDRG1
CD4_cluster4	178	Pbx4	334.7	ARCHS4 Coexpression,6;Enrichr Queries,64;GTEx Coexpression,934	LEF1,ARID5B,GATA3,NDRG1,RGS2,SNN,CD6,CD5,CD28,RGS10,ID3,HIVEP3,CYTIP
CD4_cluster4	180	Tcf7l1	336.0	ARCHS4 Coexpression,856;Enrichr Queries,116;GTEx Coexpression,36	ITIH5,RGS2,FST,LEF1,ID3,NDRG1,ETV5
CD4_cluster4	186	Stat1	336.8	Literature ChIP-seq,151;ARCHS4 Coexpression,55;ENCODE ChIP-seq,29;Enrichr Queries,1018;ReMap ChIP-seq,245;GTEx Coexpression,523	RGS2,TNIP2,NAB2,SH3BP2,CD28,ID3,IKZF2,CYTIP,NDRG1
CD4_cluster4	187	Fos	337.6	ARCHS4 Coexpression,499;ENCODE ChIP-seq,23;Enrichr Queries,856;ReMap ChIP-seq,17;GTEx Coexpression,293	P2RX7,RGS2,CD28,ARID5B,ID3,HIVEP3,GATA3,NDRG1,ETV5
CD4_cluster4	190	Hbp1	341.3	ARCHS4 Coexpression,49;Enrichr Queries,520;ReMap ChIP-seq,164;GTEx Coexpression,632	HS3ST3B1,MAPK11,RGS2,CD5,CD28,ID3,ARID5B,SLC3A2,CYTIP,NDRG1
CD4_cluster4	192	Etv1	342.0	ARCHS4 Coexpression,178;Enrichr Queries,579;ReMap ChIP-seq,243;GTEx Coexpression,368	RGS2,CHN2,NAB2,ID3,ARID5B,ETV5
CD4_cluster4	193	Sox13	345.0	ARCHS4 Coexpression,125;Enrichr Queries,44;ReMap ChIP-seq,39;GTEx Coexpression,1172	HS3ST3B1,RGS2,FST,NAB2,EPHX1,ID3,ARID5B,SLC3A2,GATA3,TACC2,NDRG1,ETV5
CD4_cluster4	194	Stat5a	345.8	Literature ChIP-seq,125;ARCHS4 Coexpression,427;ENCODE ChIP-seq,104;Enrichr Queries,596;ReMap ChIP-seq,244;GTEx Coexpression,579	ITIH5,P2RX7,RGS2,SEPT11,LEF1,ID3,SLC3A2,CYTIP,IKZF2,NDRG1
CD4_cluster4	195	Rfx5	347.6	ARCHS4 Coexpression,444;ENCODE ChIP-seq,76;Enrichr Queries,371;ReMap ChIP-seq,250;GTEx Coexpression,597	ZCCHC12,RGS2,DMWD,RGS10,ARID5B,ID3,SLC3A2,GATA3,IKZF2,NDRG1
CD4_cluster4	200	Nfe2l2	349.0	Literature ChIP-seq,56;ARCHS4 Coexpression,646;Enrichr Queries,244;ReMap ChIP-seq,109;GTEx Coexpression,690	RGS2,CHN2,NAB2,EPHX1,RGS10,ID3,ARID5B,SLC3A2,NDRG1,ST3GAL2
CD4_cluster4	203	Zbtb7b	351.0	ARCHS4 Coexpression,465;Enrichr Queries,59;GTEx Coexpression,529	RGS2,NAB2,SH3BP2,EPHX1,ARID5B,ID3,GATA3,NDRG1
CD4_cluster4	204	Atoh8	351.7	ARCHS4 Coexpression,191;Enrichr Queries,246;GTEx Coexpression,618	RGS2,FST,EPHX1,ID3,ARID5B,NDRG1
CD4_cluster4	208	Bhlhe40	353.5	ARCHS4 Coexpression,135;ENCODE ChIP-seq,31;ReMap ChIP-seq,184;GTEx Coexpression,1064	MAPK11,CD5,TNIP2,NAB2,LEF1,LYSMD2,ID3,CYTIP,NDRG1
CD4_cluster4	212	Satb1	356.0	ARCHS4 Coexpression,18;Enrichr Queries,56;ReMap ChIP-seq,289;GTEx Coexpression,1061	RGS2,CD6,CD5,LEF1,CD28,ARID5B,ID3,GATA3,CYTIP,NDRG1,ETV5
CD4_cluster4	213	Relb	356.5	ARCHS4 Coexpression,382;Enrichr Queries,841;ReMap ChIP-seq,80;GTEx Coexpression,123	MAPK11,RGS2,TNIP2,DMWD,NAB2,ID3,CYTIP,NDRG1,ST3GAL2
CD4_cluster4	218	Ar	359.8	Literature ChIP-seq,20;ARCHS4 Coexpression,67;Enrichr Queries,73;ReMap ChIP-seq,223;GTEx Coexpression,1416	ITIH5,RGS2,FST,CHN2,EPHX1,LEF1,ID3,ARID5B,GATA3,IKZF2,NDRG1
CD4_cluster4	219	Tcf4	360.0	Literature ChIP-seq,78;ARCHS4 Coexpression,1127;Enrichr Queries,275;ReMap ChIP-seq,2;GTEx Coexpression,318	LEF1,RAPH1,ARID5B,SLC3A2,NDRG1,ETV5,MAPK11,RGS2,DMWD,ID3,TACC2,CYTIP,ST3GAL2
CD4_cluster4	220	Prox1	360.0	ARCHS4 Coexpression,296;Enrichr Queries,30;ReMap ChIP-seq,267;GTEx Coexpression,847	RGS2,CHN2,FST,LEF1,ARID5B,ID3,HIVEP3,NDRG1,ETV5
CD4_cluster4	221	Egr2	360.3	ARCHS4 Coexpression,139;Enrichr Queries,588;GTEx Coexpression,354	RGS2,FST,NAB2,ID3,HIVEP3,NDRG1
CD4_cluster4	230	Rag1	365.0	ARCHS4 Coexpression,109;Enrichr Queries,355;GTEx Coexpression,631	EPHX1,LEF1,ARID5B,ID3,GATA3,IKZF2
CD4_cluster4	231	Pitx2	365.3	ARCHS4 Coexpression,147;Enrichr Queries,308;GTEx Coexpression,641	RGS2,FST,LEF1,ID3,GATA3,RAPSN
CD4_cluster4	234	Pou3f1	367.8	Literature ChIP-seq,41;ARCHS4 Coexpression,855;Enrichr Queries,17;GTEx Coexpression,558	HS3ST3B1,RGS2,SNN,FST,LEF1,NAB2,ID3,SLC3A2,GATA3,NDRG1,ETV5,ST3GAL2
CD4_cluster4	235	Kdm5b	368.4	Literature ChIP-seq,106;ARCHS4 Coexpression,913;ENCODE ChIP-seq,65;ReMap ChIP-seq,106;GTEx Coexpression,652	NAB2,LEF1,RAPH1,ARID5B,GATA3,ETV5,MAPK11,CD6,DMWD,RGS10,TACC2,RAPSN,ST3GAL2
CD4_cluster4	241	Nfatc3	372.7	ARCHS4 Coexpression,8;Enrichr Queries,879;GTEx Coexpression,231	RGS2,CD6,CD5,LEF1,CD28,ARID5B,CYTIP,RAPSN
CD4_cluster4	246	Klf13	375.8	ARCHS4 Coexpression,218;Enrichr Queries,634;ReMap ChIP-seq,123;GTEx Coexpression,528	RGS2,CHN2,NAB2,SH3BP2,ID3,ARID5B,NDRG1,ST3GAL2
CD4_cluster4	249	Jun	377.2	Literature ChIP-seq,113;ARCHS4 Coexpression,203;ENCODE ChIP-seq,10;Enrichr Queries,252;ReMap ChIP-seq,247;GTEx Coexpression,1438	ITIH5,RGS2,SNN,LYSMD2,ID3,ARID5B,SLC3A2,HIVEP3,GATA3,NDRG1
CD4_cluster4	254	Smad3	380.4	Literature ChIP-seq,42;ARCHS4 Coexpression,1021;Enrichr Queries,514;ReMap ChIP-seq,241;GTEx Coexpression,84	RGS2,FST,NAB2,LYSMD2,RAPH1,ARID5B,ID3,SLC3A2,GATA3,NDRG1
CD4_cluster4	260	Foxp1	384.4	Literature ChIP-seq,136;ARCHS4 Coexpression,1152;Enrichr Queries,152;ReMap ChIP-seq,47;GTEx Coexpression,435	RGS2,LEF1,NAB2,ID3,ARID5B,SLC3A2,HIVEP3,GATA3,TACC2,IKZF2,NDRG1,ST3GAL2
CD4_cluster4	265	Mafb	391.5	ARCHS4 Coexpression,463;Enrichr Queries,832;ReMap ChIP-seq,177;GTEx Coexpression,94	RGS2,SH3BP2,EPHX1,ARID5B,ID3,SLC3A2,GATA3,NDRG1
CD4_cluster4	266	Bcl6	392.4	Literature ChIP-seq,114;ARCHS4 Coexpression,445;Enrichr Queries,549;ReMap ChIP-seq,52;GTEx Coexpression,802	P2RX7,MAPK11,ZCCHC12,SNN,RGS2,NAB2,SH3BP2,ARID5B,ID3,HIVEP3,NDRG1
CD4_cluster4	275	Stat3	397.8	Literature ChIP-seq,3;ARCHS4 Coexpression,879;ENCODE ChIP-seq,50;Enrichr Queries,771;ReMap ChIP-seq,110;GTEx Coexpression,574	HS3ST3B1,LEF1,EPHX1,ARID5B,SLC3A2,GATA3,NDRG1,TNIP2,DMWD,CHN2,ID3,HIVEP3,TACC2
CD4_cluster4	276	Plagl1	398.3	ARCHS4 Coexpression,705;Enrichr Queries,250;GTEx Coexpression,240	SNN,RGS2,FST,ARID5B,ID3,NDRG1
CD4_cluster4	280	Tfcp2l1	405.0	ARCHS4 Coexpression,410;Enrichr Queries,108;GTEx Coexpression,697	RGS2,EPHX1,ID3,GATA3,NDRG1,ETV5
CD4_cluster4	282	Hnf4a	405.8	Literature ChIP-seq,101;ARCHS4 Coexpression,771;ENCODE ChIP-seq,41;Enrichr Queries,525;ReMap ChIP-seq,178;GTEx Coexpression,819	FST,NAB2,LEF1,EPHX1,ARID5B,GATA3,NDRG1,ETV5,P2RX7,SNN,TNIP2,CHN2,SH3BP2,ID3,TACC2,ST3GAL2,RAPSN
CD4_cluster4	290	Ikzf2	409.3	ARCHS4 Coexpression,310;Enrichr Queries,165;GTEx Coexpression,753	RGS2,LEF1,ARID5B,ID3,GATA3,NDRG1
CD4_cluster4	293	Pcgf2	411.5	ARCHS4 Coexpression,667;ReMap ChIP-seq,156	LEF1,LYSMD2,GATA3
CD4_cluster4	295	Rarg	412.0	Literature ChIP-seq,121;ARCHS4 Coexpression,828;Enrichr Queries,12;GTEx Coexpression,687	FST,DMWD,NAB2,EPHX1,ARID5B,ID3,GATA3,NDRG1,ETV5
CD4_cluster4	299	Zbtb38	415.3	ARCHS4 Coexpression,291;Enrichr Queries,803;GTEx Coexpression,152	RGS2,ARID5B,IKZF2,NDRG1
CD4_cluster4	307	Smad1	420.8	Literature ChIP-seq,83;ARCHS4 Coexpression,1074;Enrichr Queries,253;ReMap ChIP-seq,96;GTEx Coexpression,598	RGS2,NAB2,LEF1,ARID5B,ID3,SLC3A2,NDRG1,ST3GAL2
CD4_cluster4	310	Pou4f1	424.0	ARCHS4 Coexpression,561;Enrichr Queries,432;GTEx Coexpression,279	LEF1,ARID5B,ID3,GATA3,RAPSN
CD4_cluster4	312	Nfkb1	424.8	ARCHS4 Coexpression,479;Enrichr Queries,622;ReMap ChIP-seq,21;GTEx Coexpression,577	MAPK11,SNN,RGS2,DMWD,NAB2,ARID5B,ID3,SLC3A2,GATA3,IKZF2,CYTIP,NDRG1
CD4_cluster4	315	Sp140	428.7	ARCHS4 Coexpression,104;Enrichr Queries,1166;GTEx Coexpression,16	RGS2,CD6,CD5,CD28,PDCD1,CYTIP
CD4_cluster4	319	Mafg	429.3	ARCHS4 Coexpression,970;Enrichr Queries,120;ReMap ChIP-seq,285;GTEx Coexpression,342	RGS2,ARID5B,ID3,SLC3A2,NDRG1,RAPSN,ETV5
CD4_cluster4	322	Xbp1	432.0	ARCHS4 Coexpression,381;Enrichr Queries,333;ReMap ChIP-seq,284;GTEx Coexpression,730	RGS2,ARID5B,ID3,SLC3A2,GATA3,NDRG1
CD4_cluster4	323	Tshz2	432.3	ARCHS4 Coexpression,280;Enrichr Queries,800;GTEx Coexpression,217	ITIH5,LEF1,ARID5B,ID3
CD4_cluster4	324	Trafd1	433.7	ARCHS4 Coexpression,289;Enrichr Queries,913;GTEx Coexpression,99	RGS2,SH3BP2,RGS10,ARID5B,CYTIP,NDRG1
CD4_cluster4	325	Scmh1	434.0	ARCHS4 Coexpression,694;GTEx Coexpression,174	DMWD
CD4_cluster4	328	Etv5	437.3	ARCHS4 Coexpression,127;Enrichr Queries,132;GTEx Coexpression,1053	RGS2,SEPT11,FST,LEF1,ARID5B,ID3,CYTIP,NDRG1
CD4_cluster4	330	Cux1	438.8	Literature ChIP-seq,87;ARCHS4 Coexpression,380;ENCODE ChIP-seq,109;Enrichr Queries,876;ReMap ChIP-seq,224;GTEx Coexpression,957	HS3ST3B1,SNN,RGS2,RAPH1,ARID5B,ID3,SLC3A2,HIVEP3,IKZF2,CYTIP,NDRG1
CD4_cluster4	334	Sall2	441.7	ARCHS4 Coexpression,528;Enrichr Queries,104;GTEx Coexpression,693	RGS2,FST,LEF1,EPHX1,ID3,NDRG1
CD4_cluster4	338	Ets2	443.8	Literature ChIP-seq,154;ARCHS4 Coexpression,982;Enrichr Queries,528;GTEx Coexpression,111	RGS2,SH3BP2,ARID5B,ID3,GATA3,NDRG1
CD4_cluster4	341	Foxj1	447.3	ARCHS4 Coexpression,406;Enrichr Queries,119;GTEx Coexpression,817	RGS2,FST,LEF1,EPHX1,ID3,GATA3
CD4_cluster4	345	Crem	449.8	Literature ChIP-seq,141;ARCHS4 Coexpression,148;Enrichr Queries,468;ReMap ChIP-seq,79;GTEx Coexpression,1413	NAB2,ARID5B,SLC3A2,NDRG1,ETV5,RGS2,SNN,TNIP2,DMWD,CD28,ID3,CYTIP,ST3GAL2
CD4_cluster4	348	Foxn2	451.7	ARCHS4 Coexpression,201;Enrichr Queries,680;GTEx Coexpression,474	RGS2,ARID5B,ID3,CYTIP,NDRG1,ST3GAL2
CD4_cluster4	350	Atf1	452.2	ARCHS4 Coexpression,282;ENCODE ChIP-seq,70;Enrichr Queries,1173;ReMap ChIP-seq,142;GTEx Coexpression,594	P2RX7,RGS2,CD28,ID3,ARID5B,SLC3A2,CYTIP,RAPSN,ST3GAL2
CD4_cluster4	354	Mxd1	454.7	ARCHS4 Coexpression,248;Enrichr Queries,599;GTEx Coexpression,517	RGS2,SH3BP2,ARID5B,ID3,CYTIP,NDRG1
CD4_cluster4	358	Rbsn	459.5	ARCHS4 Coexpression,761;GTEx Coexpression,158	SNN
CD4_cluster4	361	Elk1	463.0	Literature ChIP-seq,150;ARCHS4 Coexpression,1376;ENCODE ChIP-seq,75;ReMap ChIP-seq,282;GTEx Coexpression,432	SNN,ARID5B,SLC3A2,ETV5
CD4_cluster4	362	Nfkb2	463.3	ARCHS4 Coexpression,864;Enrichr Queries,825;ReMap ChIP-seq,150;GTEx Coexpression,14	RGS2,TNIP2,DMWD,RGS10,ID3,PDCD1,GATA3,CYTIP,NDRG1,ST3GAL2
CD4_cluster4	364	Hoxa2	464.3	Literature ChIP-seq,162;ARCHS4 Coexpression,97;Enrichr Queries,209;GTEx Coexpression,1389	RGS2,SEPT11,FST,LEF1,ID3,GATA3
CD4_cluster4	368	Creb3l2	468.3	ARCHS4 Coexpression,1007;Enrichr Queries,260;GTEx Coexpression,138	RGS2,ID3,ARID5B,NDRG1,ETV5
CD4_cluster4	370	Hoxb3	471.0	ARCHS4 Coexpression,830;Enrichr Queries,82;GTEx Coexpression,501	ITIH5,FST,LEF1,ARID5B,ID3,GATA3,NDRG1
CD4_cluster4	377	Ovol2	475.8	ARCHS4 Coexpression,614;Enrichr Queries,457;ReMap ChIP-seq,295;GTEx Coexpression,537	LEF1,ID3,GATA3,ETV5
CD4_cluster4	378	Tcf3	476.5	Literature ChIP-seq,44;ARCHS4 Coexpression,784;ENCODE ChIP-seq,13;Enrichr Queries,1051;ReMap ChIP-seq,25;GTEx Coexpression,942	NAB2,LEF1,RAPH1,ARID5B,SLC3A2,ETV5,MAPK11,RGS2,SNN,DMWD,SH3BP2,ID3,HIVEP3,RAPSN
CD4_cluster4	393	Sall3	485.3	ARCHS4 Coexpression,1036;Enrichr Queries,212;GTEx Coexpression,208	HS3ST3B1,SNN,FST,LEF1,ID3,GATA3
CD4_cluster4	404	Zeb1	492.8	ARCHS4 Coexpression,432;ENCODE ChIP-seq,113;Enrichr Queries,266;ReMap ChIP-seq,48;GTEx Coexpression,1605	MAPK11,RGS2,SEPT11,TNIP2,SH3BP2,LEF1,ARID5B,ID3,SLC3A2,GATA3,NDRG1
CD4_cluster4	405	Irf5	493.3	ARCHS4 Coexpression,435;Enrichr Queries,932;GTEx Coexpression,113	RGS2,SH3BP2,RGS10,PDCD1,IKZF2
CD4_cluster4	406	Dbp	495.0	ARCHS4 Coexpression,478;Enrichr Queries,480;GTEx Coexpression,527	RGS2,TNIP2,EPHX1,ID3,NDRG1,ST3GAL2
CD4_cluster4	413	Ikzf4	501.0	ARCHS4 Coexpression,946;Enrichr Queries,48;GTEx Coexpression,509	RGS2,SH3BP2,EPHX1,ARID5B,ID3,HIVEP3,IKZF2,NDRG1
CD4_cluster4	416	Zeb2	503.3	ARCHS4 Coexpression,128;Enrichr Queries,221;ReMap ChIP-seq,133;GTEx Coexpression,1531	P2RX7,RGS2,LEF1,SH3BP2,ID3,ARID5B,SLC3A2,NDRG1,ST3GAL2
CD4_cluster4	418	Phf21a	503.3	ARCHS4 Coexpression,449;Enrichr Queries,647;GTEx Coexpression,414	RGS2,SH3BP2,ARID5B,ID3,CYTIP,NDRG1
CD4_cluster4	422	Prdm16	505.5	Literature ChIP-seq,157;ARCHS4 Coexpression,931;Enrichr Queries,751;GTEx Coexpression,183	CHN2,LEF1,ID3,HIVEP3
CD4_cluster4	425	Zfpm1	507.7	ARCHS4 Coexpression,255;Enrichr Queries,366;GTEx Coexpression,902	RGS2,EPHX1,ARID5B,ID3,NDRG1,ST3GAL2
CD4_cluster4	426	Ahr	512.0	Literature ChIP-seq,95;ARCHS4 Coexpression,762;Enrichr Queries,558;ReMap ChIP-seq,155;GTEx Coexpression,990	RGS2,CHN2,NAB2,LEF1,ARID5B,ID3,GATA3,NDRG1
CD4_cluster4	429	Zbtb32	512.7	ARCHS4 Coexpression,119;Enrichr Queries,665;GTEx Coexpression,754	ID3,PDCD1,CYTIP,IKZF2,NDRG1
CD4_cluster4	432	Atf5	515.7	ARCHS4 Coexpression,484;Enrichr Queries,283;GTEx Coexpression,780	RGS2,EPHX1,ID3,SLC3A2,NDRG1
CD4_cluster4	438	Stat2	522.2	ARCHS4 Coexpression,493;ENCODE ChIP-seq,117;Enrichr Queries,416;ReMap ChIP-seq,212;GTEx Coexpression,1373	RGS2,SH3BP2,LYSMD2,ARID5B,ID3,NDRG1,ST3GAL2
CD4_cluster4	448	Irf8	527.8	Literature ChIP-seq,100;ARCHS4 Coexpression,787;Enrichr Queries,735;GTEx Coexpression,489	RGS2,RGS10,PDCD1,CYTIP
CD4_cluster4	451	Prdm15	530.3	ARCHS4 Coexpression,249;Enrichr Queries,669;GTEx Coexpression,673	ARID5B,HIVEP3,TACC2,NDRG1,ST3GAL2
CD4_cluster4	455	Zfp30	531.3	ARCHS4 Coexpression,523;Enrichr Queries,580;GTEx Coexpression,491	RGS2,CHN2,ARID5B,ID3,IKZF2
CD4_cluster4	456	Irf7	533.7	ARCHS4 Coexpression,609;Enrichr Queries,874;GTEx Coexpression,118	RGS2,ID3,PDCD1,CYTIP,NDRG1
CD4_cluster4	465	Jund	539.3	Literature ChIP-seq,68;ARCHS4 Coexpression,1165;ENCODE ChIP-seq,17;Enrichr Queries,489;ReMap ChIP-seq,168;GTEx Coexpression,1329	RGS2,SNN,NAB2,LYSMD2,ID3,ARID5B,SLC3A2,HIVEP3,TACC2,NDRG1,ETV5
CD4_cluster4	472	Arid3b	543.0	ARCHS4 Coexpression,757;GTEx Coexpression,329	CYTIP
CD4_cluster4	473	Irf9	543.0	ARCHS4 Coexpression,340;Enrichr Queries,389;ReMap ChIP-seq,204;GTEx Coexpression,1239	RGS2,DMWD,ARID5B,ID3,CYTIP,NDRG1,ST3GAL2
CD4_cluster4	479	Batf3	545.7	ARCHS4 Coexpression,319;Enrichr Queries,851;GTEx Coexpression,467	RGS2,TNIP2,RGS10,ID3,CYTIP
CD4_cluster4	483	Klf2	547.3	Literature ChIP-seq,159;ARCHS4 Coexpression,277;Enrichr Queries,601;GTEx Coexpression,1152	RGS2,SH3BP2,ARID5B,ID3,NDRG1
CD4_cluster4	484	Tsc22d1	549.0	ARCHS4 Coexpression,260;Enrichr Queries,254;GTEx Coexpression,1133	RGS2,SNN,ARID5B,ID3,SLC3A2,NDRG1
CD4_cluster4	494	E2f1	556.3	Literature ChIP-seq,22;ARCHS4 Coexpression,796;ENCODE ChIP-seq,77;Enrichr Queries,1371;ReMap ChIP-seq,182;GTEx Coexpression,890	HS3ST3B1,NAB2,EPHX1,RAPH1,SLC3A2,NDRG1,ETV5,P2RX7,MAPK11,SNN,TNIP2,DMWD,SH3BP2,ID3,TACC2
CD4_cluster4	505	Foxk1	567.0	ARCHS4 Coexpression,1000;Enrichr Queries,666;ReMap ChIP-seq,27;GTEx Coexpression,575	SEPT11,DMWD,NAB2,ARID5B,SLC3A2,HIVEP3,TACC2,NDRG1
CD4_cluster4	508	Elk4	569.2	ARCHS4 Coexpression,244;ENCODE ChIP-seq,67;Enrichr Queries,1271;ReMap ChIP-seq,266;GTEx Coexpression,998	RGS2,DMWD,NAB2,LEF1,ARID5B,SLC3A2
CD4_cluster4	513	Sgsm2	572.0	ARCHS4 Coexpression,176;GTEx Coexpression,968	MAPK11
CD4_cluster4	516	Etv3	575.7	ARCHS4 Coexpression,758;Enrichr Queries,374;GTEx Coexpression,595	RGS2,ARID5B,ID3,GATA3,NDRG1,ETV5
CD4_cluster4	519	Bach1	578.2	Literature ChIP-seq,8;ARCHS4 Coexpression,1284;ENCODE ChIP-seq,95;Enrichr Queries,512;ReMap ChIP-seq,101;GTEx Coexpression,1469	ITIH5,FST,NAB2,EPHX1,ARID5B,SLC3A2,IKZF2,NDRG1,ETV5,P2RX7,RGS2,ID3,TACC2,CYTIP
CD4_cluster4	523	Mybl2	583.0	Literature ChIP-seq,103;ARCHS4 Coexpression,926;ENCODE ChIP-seq,110;Enrichr Queries,1355;ReMap ChIP-seq,239;GTEx Coexpression,765	SNN,FST,NAB2,ARID5B,GATA3,ST3GAL2
CD4_cluster4	524	Pax7	583.7	ARCHS4 Coexpression,994;Enrichr Queries,424;GTEx Coexpression,333	LEF1,ID3,HIVEP3,GATA3,RAPSN
CD4_cluster4	525	Alx4	584.7	ARCHS4 Coexpression,1069;Enrichr Queries,414;GTEx Coexpression,271	ITIH5,HS3ST3B1,LEF1,GATA3
CD4_cluster4	526	Clock	585.0	Literature ChIP-seq,74;ARCHS4 Coexpression,1043;Enrichr Queries,1331;ReMap ChIP-seq,276;GTEx Coexpression,201	RGS2,SH3BP2,NAB2,EPHX1,ARID5B
CD4_cluster4	530	Tfe3	586.0	ARCHS4 Coexpression,622;Enrichr Queries,164;GTEx Coexpression,972	NAB2,ARID5B,ID3,SLC3A2,NDRG1,ETV5
CD4_cluster4	531	Tet1	586.3	Literature ChIP-seq,128;ARCHS4 Coexpression,1286;GTEx Coexpression,345	SEPT11,CHN2,FST,NAB2
CD4_cluster4	533	Smad4	588.2	Literature ChIP-seq,10;ARCHS4 Coexpression,525;Enrichr Queries,1305;ReMap ChIP-seq,115;GTEx Coexpression,986	FST,LEF1,RGS10,ID3,GATA3,NDRG1,ST3GAL2
CD4_cluster4	543	Rest	594.3	Literature ChIP-seq,120;ARCHS4 Coexpression,1621;ENCODE ChIP-seq,39;Enrichr Queries,1040;ReMap ChIP-seq,175;GTEx Coexpression,571	P2RX7,MAPK11,NAB2,CD28,ARID5B,ID3,SLC3A2,HIVEP3,PDCD1
CD4_cluster4	548	Klf8	596.7	ARCHS4 Coexpression,1178;Enrichr Queries,105;GTEx Coexpression,507	FST,ARID5B,GATA3,IKZF2,NDRG1,ETV5
CD4_cluster4	549	Snai3	597.3	ARCHS4 Coexpression,519;Enrichr Queries,840;GTEx Coexpression,433	ID3,GATA3,NDRG1,ST3GAL2
CD4_cluster4	554	Egr4	599.0	ARCHS4 Coexpression,760;Enrichr Queries,268;GTEx Coexpression,769	RGS2,FST,NAB2,ID3,ETV5
CD4_cluster4	556	Hhex	601.5	ARCHS4 Coexpression,1126;Enrichr Queries,583;ReMap ChIP-seq,34;GTEx Coexpression,663	ITIH5,HS3ST3B1,P2RX7,RGS2,CHN2,FST,RGS10,ID3,ETV5
CD4_cluster4	557	Thap1	601.8	ARCHS4 Coexpression,917;ENCODE ChIP-seq,90;Enrichr Queries,798;ReMap ChIP-seq,260;GTEx Coexpression,944	RGS2,DMWD,ARID5B,ID3,SLC3A2
CD4_cluster4	559	Zkscan1	602.0	ARCHS4 Coexpression,689;ENCODE ChIP-seq,44;Enrichr Queries,1109;ReMap ChIP-seq,238;GTEx Coexpression,930	SNN,NAB2,ID3,ARID5B,NDRG1
CD4_cluster4	565	Ctcf	604.7	Literature ChIP-seq,148;ARCHS4 Coexpression,839;ENCODE ChIP-seq,18;Enrichr Queries,1380;ReMap ChIP-seq,249;GTEx Coexpression,994	ITIH5,HS3ST3B1,MAPK11,RGS2,SNN,NAB2,SLC3A2,CYTIP
CD4_cluster4	566	Pbx1	604.8	Literature ChIP-seq,123;ARCHS4 Coexpression,697;Enrichr Queries,462;GTEx Coexpression,1137	ITIH5,RGS2,LYSMD2,RGS10,ARID5B,ID3,IKZF2,NDRG1
CD4_cluster4	569	Tfap4	605.5	ARCHS4 Coexpression,1134;Enrichr Queries,651;ReMap ChIP-seq,172;GTEx Coexpression,465	DMWD,SH3BP2,ID3,ARID5B,NDRG1,ST3GAL2,ETV5
CD4_cluster4	594	Skil	617.7	ARCHS4 Coexpression,1483;Enrichr Queries,325;GTEx Coexpression,45	RGS2,RAPH1,ID3,ARID5B,NDRG1,ETV5
CD4_cluster4	597	Eea1	619.0	ARCHS4 Coexpression,220;Enrichr Queries,1132;GTEx Coexpression,505	SEPT11,ARID5B,NDRG1
CD4_cluster4	601	Dmrta2	621.7	ARCHS4 Coexpression,387;Enrichr Queries,429;GTEx Coexpression,1049	FST,CHN2,LEF1,ID3,GATA3
CD4_cluster4	609	Sp110	624.0	ARCHS4 Coexpression,253;Enrichr Queries,1190;GTEx Coexpression,429	RGS2,CYTIP
CD4_cluster4	610	Dzip1	624.7	ARCHS4 Coexpression,329;Enrichr Queries,563;GTEx Coexpression,982	RGS2,SEPT11,FST,ARID5B,ETV5
CD4_cluster4	613	Bhlhe41	625.5	ARCHS4 Coexpression,141;GTEx Coexpression,1110	P2RX7,HIVEP3
CD4_cluster4	622	E2f7	628.6	Literature ChIP-seq,161;ARCHS4 Coexpression,1159;Enrichr Queries,1372;ReMap ChIP-seq,68;GTEx Coexpression,383	DMWD,NAB2,ID3,IKZF2,ST3GAL2
CD4_cluster4	629	Hmgn3	633.5	ARCHS4 Coexpression,943;ENCODE ChIP-seq,69;ReMap ChIP-seq,131;GTEx Coexpression,1391	ZCCHC12,DMWD,NAB2,ID3
CD4_cluster4	631	Elf4	633.7	ARCHS4 Coexpression,440;Enrichr Queries,849;GTEx Coexpression,612	SH3BP2,ARID5B,ID3,CYTIP,NDRG1
CD4_cluster4	634	Setdb1	635.3	Literature ChIP-seq,63;ARCHS4 Coexpression,988;ENCODE ChIP-seq,63;Enrichr Queries,1254;ReMap ChIP-seq,218;GTEx Coexpression,1226	SEPT11,RGS2,SNN,LEF1,NAB2,EPHX1,ID3,SLC3A2,TACC2,PDCD1
CD4_cluster4	638	Meis3	638.0	ARCHS4 Coexpression,208;Enrichr Queries,323;GTEx Coexpression,1383	MAPK11,RGS2,LEF1,ID3,GATA3,NDRG1
CD4_cluster4	639	Fosl1	638.4	ARCHS4 Coexpression,1168;ENCODE ChIP-seq,46;Enrichr Queries,567;ReMap ChIP-seq,179;GTEx Coexpression,1232	P2RX7,RGS2,FST,NAB2,ID3,NDRG1
CD4_cluster4	641	Foxn3	639.7	ARCHS4 Coexpression,394;Enrichr Queries,880;GTEx Coexpression,645	SH3BP2,ARID5B,ID3,NDRG1
CD4_cluster4	644	Plscr1	643.0	ARCHS4 Coexpression,843;GTEx Coexpression,443	TNIP2
CD4_cluster4	656	Hnf1a	649.0	ARCHS4 Coexpression,894;Enrichr Queries,269;GTEx Coexpression,784	LEF1,EPHX1,ARID5B,GATA3,NDRG1
CD4_cluster4	657	Hoxa7	649.3	ARCHS4 Coexpression,1097;Enrichr Queries,237;GTEx Coexpression,614	RGS2,FST,LEF1,ID3,GATA3,RAPSN
CD4_cluster4	677	Mbd4	660.4	ARCHS4 Coexpression,1171;ENCODE ChIP-seq,107;Enrichr Queries,844;ReMap ChIP-seq,24;GTEx Coexpression,1156	ITIH5,RGS2,FST,ID3,ARID5B,SLC3A2,NDRG1
CD4_cluster4	682	Thyn1	664.0	ARCHS4 Coexpression,890;GTEx Coexpression,438	LYSMD2
CD4_cluster4	685	Zbtb7a	666.4	ARCHS4 Coexpression,1429;ENCODE ChIP-seq,15;Enrichr Queries,854;ReMap ChIP-seq,41;GTEx Coexpression,993	MAPK11,SNN,DMWD,NAB2,SH3BP2,LEF1,ARID5B,ID3,PDCD1,NDRG1,ST3GAL2
CD4_cluster4	686	Atf6	666.7	ARCHS4 Coexpression,330;Enrichr Queries,936;GTEx Coexpression,734	RGS2,ARID5B,NDRG1
CD4_cluster4	688	Zbtb11	666.8	ARCHS4 Coexpression,271;Enrichr Queries,1309;ReMap ChIP-seq,265;GTEx Coexpression,822	ARID5B,CYTIP,ST3GAL2
CD4_cluster4	703	Mybl1	674.3	Literature ChIP-seq,156;ARCHS4 Coexpression,1498;Enrichr Queries,1030;GTEx Coexpression,13	RGS2,CD6,CD5,CD28,ID3,CYTIP
CD4_cluster4	720	E2f2	682.7	ARCHS4 Coexpression,431;Enrichr Queries,1129;GTEx Coexpression,488	RGS2,ID3,CYTIP,ST3GAL2
CD4_cluster4	724	Stat5b	684.5	ARCHS4 Coexpression,1329;Enrichr Queries,661;ReMap ChIP-seq,181;GTEx Coexpression,567	NAB2,LEF1,CD28,ARID5B,SLC3A2,GATA3,NDRG1,ST3GAL2
CD4_cluster4	725	Sp100	685.3	ARCHS4 Coexpression,243;Enrichr Queries,1089;GTEx Coexpression,724	ARID5B,CYTIP,NDRG1
CD4_cluster4	730	Dot1l	689.3	ARCHS4 Coexpression,392;Enrichr Queries,673;GTEx Coexpression,1003	ARID5B,ID3,HIVEP3,NDRG1
CD4_cluster4	731	Zc3h8	690.0	ARCHS4 Coexpression,1318;Enrichr Queries,496;ReMap ChIP-seq,67;GTEx Coexpression,879	RGS2,NAB2,ID3,SLC3A2,RAPSN,ETV5
CD4_cluster4	742	Sp4	694.6	ARCHS4 Coexpression,1379;ENCODE ChIP-seq,106;Enrichr Queries,852;ReMap ChIP-seq,174;GTEx Coexpression,962	RGS2,SEPT11,NAB2,ID3,ARID5B,SLC3A2,IKZF2
CD4_cluster4	743	Mtf1	696.0	ARCHS4 Coexpression,710;GTEx Coexpression,682
CD4_cluster4	749	Kmt2a	700.0	ARCHS4 Coexpression,891;ReMap ChIP-seq,35;GTEx Coexpression,1174	SEPT11,LEF1,ARID5B,ID3,GATA3
CD4_cluster4	762	Gatad2a	705.7	ARCHS4 Coexpression,502;Enrichr Queries,1283;GTEx Coexpression,332	SH3BP2,SLC3A2
CD4_cluster4	764	St18	707.0	ARCHS4 Coexpression,887;Enrichr Queries,857;GTEx Coexpression,377	RGS2,CHN2,NDRG1
CD4_cluster4	766	Mxd4	707.3	ARCHS4 Coexpression,1468;Enrichr Queries,301;GTEx Coexpression,353	RGS2,CHN2,EPHX1,ARID5B,ID3,NDRG1
CD4_cluster4	777	Zfhx2	711.3	ARCHS4 Coexpression,673;Enrichr Queries,344;GTEx Coexpression,1117	ARID5B,ID3,HIVEP3,NDRG1,ETV5
CD4_cluster4	794	Creb1	720.8	Literature ChIP-seq,102;ARCHS4 Coexpression,1469;ENCODE ChIP-seq,59;Enrichr Queries,1081;ReMap ChIP-seq,193;GTEx Coexpression,1421	MAPK11,RGS2,TNIP2,NAB2,ID3,ARID5B,SLC3A2,NDRG1,ETV5
CD4_cluster4	799	Cenpa	725.0	ARCHS4 Coexpression,708;GTEx Coexpression,742
CD4_cluster4	806	Pou2f1	730.8	ARCHS4 Coexpression,945;Enrichr Queries,1310;ReMap ChIP-seq,232;GTEx Coexpression,436	CHN2,ARID5B,SLC3A2,NDRG1
CD4_cluster4	810	Nfat5	733.0	ARCHS4 Coexpression,526;Enrichr Queries,559;GTEx Coexpression,1114	RAPH1,ARID5B,ID3,NDRG1
CD4_cluster4	813	Zmat1	733.7	ARCHS4 Coexpression,563;Enrichr Queries,345;GTEx Coexpression,1293	RGS2,EPHX1,ID3,IKZF2,NDRG1
CD4_cluster4	816	Cdx1	735.0	ARCHS4 Coexpression,825;Enrichr Queries,545;GTEx Coexpression,835	LEF1,ID3,GATA3,NDRG1
CD4_cluster4	817	Pknox1	735.3	ARCHS4 Coexpression,989;Enrichr Queries,863;ReMap ChIP-seq,66;GTEx Coexpression,1023	P2RX7,NAB2,ID3,ARID5B,SLC3A2,ETV5
CD4_cluster4	818	Zhx1	735.3	ARCHS4 Coexpression,576;Enrichr Queries,884;ReMap ChIP-seq,246;GTEx Coexpression,1235	RGS2,ID3,ARID5B,SLC3A2,NDRG1
CD4_cluster4	820	Nr6a1	736.3	ARCHS4 Coexpression,996;Enrichr Queries,93;GTEx Coexpression,1120	RGS2,LEF1,ARID5B,HIVEP3,NDRG1,ETV5
CD4_cluster4	823	Ncoa2	738.0	ARCHS4 Coexpression,1077;Enrichr Queries,1293;ReMap ChIP-seq,37;GTEx Coexpression,545	MAPK11,FST,SH3BP2,LYSMD2,ARID5B,GATA3,IKZF2
CD4_cluster4	832	Nr2f6	745.5	ARCHS4 Coexpression,799;Enrichr Queries,1049;ReMap ChIP-seq,221;GTEx Coexpression,913	FST,EPHX1,ID3
CD4_cluster4	841	Skor1	752.0	ARCHS4 Coexpression,947;GTEx Coexpression,557	CHN2
CD4_cluster4	859	Zkscan3	760.7	ARCHS4 Coexpression,1494;Enrichr Queries,376;GTEx Coexpression,412	SNN,RGS2,ARID5B,ID3,NDRG1,ETV5
CD4_cluster4	866	Hlf	764.0	ARCHS4 Coexpression,1177;Enrichr Queries,23;GTEx Coexpression,1092	RGS2,EPHX1,ARID5B,ID3,GATA3,NDRG1,ETV5
CD4_cluster4	869	Nr1d1	765.3	ARCHS4 Coexpression,1504;Enrichr Queries,233;GTEx Coexpression,559	RGS2,EPHX1,ARID5B,ID3,GATA3,NDRG1
CD4_cluster4	890	Zbtb37	782.3	ARCHS4 Coexpression,1132;Enrichr Queries,890;GTEx Coexpression,325	RGS2,SH3BP2,ARID5B,IKZF2
CD4_cluster4	903	Rfx3	788.3	ARCHS4 Coexpression,786;Enrichr Queries,900;GTEx Coexpression,679	ARID5B,IKZF2,ETV5
CD4_cluster4	904	Arid5b	790.0	ARCHS4 Coexpression,1109;Enrichr Queries,493;GTEx Coexpression,768	RGS2,ID3,NDRG1,ETV5
CD4_cluster4	907	Gtf3a	792.7	ARCHS4 Coexpression,30;Enrichr Queries,1361;GTEx Coexpression,987	CD6,CD5,CD28,CYTIP
CD4_cluster4	908	Ski	793.0	ARCHS4 Coexpression,1505;GTEx Coexpression,81	CHN2,NAB2
CD4_cluster4	912	Spic	795.3	ARCHS4 Coexpression,492;Enrichr Queries,1292;GTEx Coexpression,602	SH3BP2,ID3,ETV5
CD4_cluster4	917	Mbd1	796.7	ARCHS4 Coexpression,1136;Enrichr Queries,592;GTEx Coexpression,662	ARID5B,SLC3A2,TACC2,NDRG1
CD4_cluster4	924	Nfix	799.7	ARCHS4 Coexpression,1395;Enrichr Queries,460;GTEx Coexpression,544	CHN2,ARID5B,ID3,TACC2,NDRG1
CD4_cluster4	933	Hivep2	807.0	ARCHS4 Coexpression,1143;Enrichr Queries,256;GTEx Coexpression,1022	RGS2,ARID5B,ID3,HIVEP3,NDRG1
CD4_cluster4	942	Rreb1	812.7	ARCHS4 Coexpression,376;Enrichr Queries,1096;GTEx Coexpression,966	SH3BP2,ARID5B,NDRG1
CD4_cluster4	957	Tfdp2	820.0	ARCHS4 Coexpression,93;Enrichr Queries,814;GTEx Coexpression,1553	RGS2,LEF1,ARID5B,NDRG1,ST3GAL2
CD4_cluster4	962	Nme2	821.7	ARCHS4 Coexpression,889;ReMap ChIP-seq,136;GTEx Coexpression,1440	CD5,LEF1,CYTIP
CD4_cluster4	964	Phf20	823.7	ARCHS4 Coexpression,1453;Enrichr Queries,940;GTEx Coexpression,78	RGS2,ARID5B,NDRG1,RAPSN
CD4_cluster4	973	Zbtb4	828.3	ARCHS4 Coexpression,1519;Enrichr Queries,539;GTEx Coexpression,427	RGS2,DMWD,ARID5B,ID3,NDRG1
CD4_cluster4	975	Creb3l4	830.0	ARCHS4 Coexpression,378;Enrichr Queries,568;GTEx Coexpression,1544	RGS2,ID3,GATA3,NDRG1
CD4_cluster4	978	Tbx19	832.3	ARCHS4 Coexpression,1230;Enrichr Queries,11;GTEx Coexpression,1256	RGS2,LEF1,EPHX1,ARID5B,ID3,GATA3,NDRG1,ETV5
CD4_cluster4	981	Klf7	833.3	ARCHS4 Coexpression,414;Enrichr Queries,591;GTEx Coexpression,1495	RGS2,NAB2,ARID5B,ID3,NDRG1
CD4_cluster4	986	Zfp92	838.0	ARCHS4 Coexpression,1103;Enrichr Queries,1125;GTEx Coexpression,286	EPHX1,ST3GAL2,ETV5
CD4_cluster4	989	Zfhx3	841.3	ARCHS4 Coexpression,849;Enrichr Queries,571;GTEx Coexpression,1104	ARID5B,ID3,HIVEP3,NDRG1
CD4_cluster4	1020	Mkx	854.7	ARCHS4 Coexpression,196;Enrichr Queries,770;GTEx Coexpression,1598	RGS2,SEPT11,FST,ID3
CD4_cluster4	1050	Dnmt1	871.0	ARCHS4 Coexpression,732;GTEx Coexpression,1010
CD4_cluster4	1057	Ahdc1	876.7	ARCHS4 Coexpression,1539;Enrichr Queries,576;GTEx Coexpression,515	NAB2,ARID5B,ID3,HIVEP3,NDRG1
CD4_cluster4	1063	E2f8	879.3	ARCHS4 Coexpression,779;Enrichr Queries,1384;GTEx Coexpression,475	RAPSN
CD4_cluster4	1093	Pa2g4	899.0	ARCHS4 Coexpression,987;GTEx Coexpression,811
CD4_cluster4	1125	Tshz1	920.7	ARCHS4 Coexpression,1580;Enrichr Queries,524;GTEx Coexpression,658	RGS2,ARID5B,ID3,NDRG1
CD4_cluster4	1144	Zscan18	928.7	ARCHS4 Coexpression,1544;Enrichr Queries,664;GTEx Coexpression,578	RGS2,DMWD,ARID5B,ID3,NDRG1
CD4_cluster4	1164	Patz1	939.7	ARCHS4 Coexpression,723;Enrichr Queries,530;GTEx Coexpression,1566	LEF1,ARID5B,ID3,ETV5
CD4_cluster4	1185	Barhl1	949.7	ARCHS4 Coexpression,1555;Enrichr Queries,711;GTEx Coexpression,583	HS3ST3B1,CHN2,LEF1,GATA3
CD4_cluster4	1204	Setbp1	964.0	ARCHS4 Coexpression,759;Enrichr Queries,621;GTEx Coexpression,1512	RGS2,ARID5B,HIVEP3,NDRG1
CD4_cluster4	1210	Baz2b	969.0	ARCHS4 Coexpression,942;Enrichr Queries,878;GTEx Coexpression,1087	RGS2,ARID5B,ID3
CD4_cluster4	1211	Zfp62	969.3	ARCHS4 Coexpression,1524;Enrichr Queries,595;GTEx Coexpression,789	RGS2,ARID5B,ID3,NDRG1
CD4_cluster4	1221	Tcf20	977.0	ARCHS4 Coexpression,814;Enrichr Queries,1358;GTEx Coexpression,759
CD4_cluster4	1223	Mzf1	978.0	ARCHS4 Coexpression,1229;Enrichr Queries,113;GTEx Coexpression,1592	RGS2,LEF1,ARID5B,ID3,GATA3,NDRG1
CD4_cluster4	1248	Tbr1	990.7	ARCHS4 Coexpression,259;Enrichr Queries,1251;GTEx Coexpression,1462	RGS2,CHN2
CD4_cluster4	1253	Zbtb44	999.0	ARCHS4 Coexpression,1350;Enrichr Queries,1307;GTEx Coexpression,340	ARID5B,RAPSN
CD4_cluster4	1273	Pknox2	1010.0	ARCHS4 Coexpression,450;Enrichr Queries,1202;GTEx Coexpression,1377	LEF1,ST3GAL2
CD4_cluster4	1296	Foxp4	1025.0	ARCHS4 Coexpression,1334;Enrichr Queries,307;GTEx Coexpression,1433	LEF1,ARID5B,ID3,HIVEP3,NDRG1
CD4_cluster4	1307	Rlf	1034.0	ARCHS4 Coexpression,1602;Enrichr Queries,937;GTEx Coexpression,562	RGS2,ARID5B,CYTIP,NDRG1
CD4_cluster4	1308	Nfia	1034.0	ARCHS4 Coexpression,1305;Enrichr Queries,499;GTEx Coexpression,1297	RGS2,ARID5B,ID3,NDRG1
CD4_cluster4	1316	Tead3	1039.0	ARCHS4 Coexpression,1030;Enrichr Queries,777;GTEx Coexpression,1310	ARID5B,ID3,NDRG1
CD4_cluster4	1319	Sox4	1041.0	ARCHS4 Coexpression,1078;Enrichr Queries,553;GTEx Coexpression,1493	RGS2,ARID5B,ID3,NDRG1
CD4_cluster4	1353	Zbtb41	1075.0	ARCHS4 Coexpression,1542;Enrichr Queries,1136;GTEx Coexpression,547	CHN2,RAPH1,ARID5B
CD4_cluster4	1358	Drap1	1077.0	ARCHS4 Coexpression,674;Enrichr Queries,1393;GTEx Coexpression,1165
CD4_cluster4	1377	Dach2	1093.0	ARCHS4 Coexpression,649;Enrichr Queries,1317;GTEx Coexpression,1312	ZCCHC12
CD4_cluster4	1379	Scx	1096.0	ARCHS4 Coexpression,1096
CD4_cluster4	1385	Rfx7	1098.0	ARCHS4 Coexpression,967;Enrichr Queries,1281;GTEx Coexpression,1045	ARID5B
CD4_cluster4	1389	Zbtb26	1102.0	ARCHS4 Coexpression,1238;Enrichr Queries,640;GTEx Coexpression,1428	RGS2,ARID5B,ID3,IKZF2
CD4_cluster4	1391	Zbtb20	1104.0	ARCHS4 Coexpression,1273;Enrichr Queries,479;GTEx Coexpression,1559	RGS2,ARID5B,ID3,NDRG1
CD4_cluster4	1399	Batf2	1109.0	ARCHS4 Coexpression,604;Enrichr Queries,1399;GTEx Coexpression,1323
CD4_cluster4	1407	Champ1	1112.0	ARCHS4 Coexpression,932;GTEx Coexpression,1291
CD4_cluster4	1435	Mysm1	1131.0	ARCHS4 Coexpression,1287;Enrichr Queries,1255;GTEx Coexpression,852	ARID5B
CD4_cluster4	1439	Gtf2ird2	1133.0	ARCHS4 Coexpression,1086;Enrichr Queries,1153;GTEx Coexpression,1161	ARID5B,NDRG1
CD4_cluster4	1440	Ttf1	1134.0	ARCHS4 Coexpression,1283;GTEx Coexpression,984
CD4_cluster4	1446	Pcgf6	1143.0	ARCHS4 Coexpression,1311;Enrichr Queries,1144;GTEx Coexpression,973	ID3,ETV5
CD4_cluster4	1452	Lcorl	1151.0	ARCHS4 Coexpression,1396;Enrichr Queries,1325;GTEx Coexpression,732	ARID5B
CD4_cluster4	1478	Aebp2	1168.0	ARCHS4 Coexpression,1400;Enrichr Queries,1008;GTEx Coexpression,1095	ARID5B,ID3
CD4_cluster4	1505	Carf	1193.0	ARCHS4 Coexpression,1148;GTEx Coexpression,1237
CD4_cluster4	1512	Zscan26	1201.0	ARCHS4 Coexpression,1374;GTEx Coexpression,1027
CD4_cluster4	1524	Spen	1207.0	ARCHS4 Coexpression,1080;GTEx Coexpression,1333
CD4_cluster4	1531	Prmt3	1220.0	ARCHS4 Coexpression,1105;Enrichr Queries,1368;GTEx Coexpression,1186
CD4_cluster4	1536	Ybx1	1224.0	ARCHS4 Coexpression,935;Enrichr Queries,1356;GTEx Coexpression,1382
CD4_cluster4	1557	Ahctf1	1259.0	ARCHS4 Coexpression,1337;Enrichr Queries,1365;GTEx Coexpression,1074
CD4_cluster4	1584	Bbx	1330.0	ARCHS4 Coexpression,1596;Enrichr Queries,1012;GTEx Coexpression,1381	ARID5B,NDRG1
CD4_cluster4	1591	Sox5	1344.0	ARCHS4 Coexpression,1366;Enrichr Queries,1062;GTEx Coexpression,1603	LEF1,ARID5B
CD4_cluster4	1593	Cenpb	1348.0	ARCHS4 Coexpression,1510;Enrichr Queries,989;GTEx Coexpression,1546	ID3,NDRG1
CD4_cluster4	1613	Mga	1419.0	ARCHS4 Coexpression,1530;Enrichr Queries,1247;GTEx Coexpression,1479	ARID5B
CD4_cluster4	1614	Topors	1432.0	ARCHS4 Coexpression,1458;GTEx Coexpression,1406
CD4_cluster4	1615	Aebp1	1440.0	ARCHS4 Coexpression,1372;GTEx Coexpression,1508
CD4_cluster4	1631	L3mbtl3	1554.0	ARCHS4 Coexpression,1608;GTEx Coexpression,1500

## Sheet: CD4_cluster5
Query Name	Rank	TF	Score	Library	Overlapping_Genes
CD4_cluster5	1	Ikzf3	18.67	ARCHS4 Coexpression,31;Enrichr Queries,11;GTEx Coexpression,14	CCND2,IRF4,CCR8,TNFSF11,GIMAP4,SAMHD1,IL7R
CD4_cluster5	2	Bcl11b	48.5	Literature ChIP-seq,161;ARCHS4 Coexpression,4;Enrichr Queries,6;GTEx Coexpression,23	NFIX,TESC,GIMAP4,CHD3,TGFBR3,CCND2,FAM102A,RCAN3,MPZL3,ZBTB7B,IL7R,LGALS7
CD4_cluster5	3	Nfatc2	53.67	ARCHS4 Coexpression,9;Enrichr Queries,46;GTEx Coexpression,106	TGFBR3,CD40LG,NFIX,CCND2,FAM102A,ITGB3,GIMAP4,IL7R
CD4_cluster5	5	Ikzf1	57.0	Literature ChIP-seq,64;ARCHS4 Coexpression,102;ENCODE ChIP-seq,1;Enrichr Queries,20;ReMap ChIP-seq,14;GTEx Coexpression,141	PTGIR,SGMS1,ITGB3,TESC,GIMAP4,SAMHD1,LITAF,PRLR,CD200R1,CD40LG,FAM102A,CCND2,IRF4,TNFSF11,ZBTB7B,IL7R,MPZL3
CD4_cluster5	6	Stat1	65.67	Literature ChIP-seq,145;ARCHS4 Coexpression,14;ENCODE ChIP-seq,53;Enrichr Queries,36;ReMap ChIP-seq,117;GTEx Coexpression,29	PTGIR,CCND2,IRF4,CCR8,TNFSF11,GIMAP4,ZBTB7B,SAMHD1,IL7R,LITAF,LGMN
CD4_cluster5	7	Maf	66.0	ARCHS4 Coexpression,21;Enrichr Queries,119;ReMap ChIP-seq,4;GTEx Coexpression,120	TGFBR3,SLC15A1,CCND2,FAM102A,CD40LG,IRF4,ZBTB7B,MPZL3,IL7R,LGALS7,LGMN
CD4_cluster5	9	Ski	91.5	ARCHS4 Coexpression,85;GTEx Coexpression,98	NFIX,GPR83,CHD3
CD4_cluster5	12	Foxo1	97.2	Literature ChIP-seq,5;ARCHS4 Coexpression,38;Enrichr Queries,162;ReMap ChIP-seq,155;GTEx Coexpression,126	PTGIR,SLC15A1,ITGB3,IZUMO1R,SAMHD1,LITAF,TGFBR3,FAM102A,CCND2,CD40LG,IRF4,RCAN3,TNFSF11,IL7R
CD4_cluster5	14	Rora	102.7	ARCHS4 Coexpression,8;Enrichr Queries,171;GTEx Coexpression,129	TGFBR3,NFIX,CCND2,RCAN3,GIMAP4,ZBTB7B,IL7R,LGALS7
CD4_cluster5	15	Tcf7	105.6	Literature ChIP-seq,12;ARCHS4 Coexpression,3;Enrichr Queries,18;ReMap ChIP-seq,79;GTEx Coexpression,416	PTGIR,NFIX,TESC,GIMAP4,CHD3,SAMHD1,LITAF,TGFBR3,CD40LG,CCND2,FAM102A,RCAN3,ZBTB7B,IL7R
CD4_cluster5	16	Klf2	108.8	Literature ChIP-seq,157;ARCHS4 Coexpression,145;Enrichr Queries,56;GTEx Coexpression,77	TGFBR3,CD40LG,CCND2,GIMAP4,IL7R,ZBTB7B,LITAF
CD4_cluster5	17	Scml4	109.0	ARCHS4 Coexpression,121;Enrichr Queries,70;GTEx Coexpression,136	CD40LG,CCND2,IRF4,GIMAP4,IL7R,LITAF
CD4_cluster5	18	Ets1	110.7	Literature ChIP-seq,138;ARCHS4 Coexpression,6;ENCODE ChIP-seq,5;Enrichr Queries,200;ReMap ChIP-seq,247;GTEx Coexpression,68	ITGB3,GIMAP4,CHD3,TMEM64,LITAF,NRGN,TGFBR3,CCND2,FAM102A,RCAN3,IL7R,ZBTB7B,LGALS7,LGMN
CD4_cluster5	19	Klf3	113.0	ARCHS4 Coexpression,129;Enrichr Queries,65;ReMap ChIP-seq,226;GTEx Coexpression,32	TGFBR3,CCND2,SGMS1,CHD3,MPZL3,ZBTB7B,LGALS7,LITAF
CD4_cluster5	20	Tet3	115.0	ARCHS4 Coexpression,10;ReMap ChIP-seq,296;GTEx Coexpression,39	IRF4,IZUMO1R,CHD3,MPZL3,ZBTB7B,LGALS7
CD4_cluster5	21	Prdm1	117.8	ARCHS4 Coexpression,16;ENCODE ChIP-seq,28;Enrichr Queries,38;ReMap ChIP-seq,68;GTEx Coexpression,439	NFIX,CCND2,SPEF2,FAM102A,IRF4,DROSHA,GIMAP4,MPZL3,SAMHD1,IL7R,LITAF
CD4_cluster5	22	Irf1	119.5	Literature ChIP-seq,150;ARCHS4 Coexpression,57;ENCODE ChIP-seq,104;Enrichr Queries,24;ReMap ChIP-seq,233;GTEx Coexpression,149	CCND2,ITGB3,TESC,GIMAP4,ZBTB7B,SAMHD1,IL7R,LITAF
CD4_cluster5	24	Irf9	122.8	ARCHS4 Coexpression,52;Enrichr Queries,8;ReMap ChIP-seq,136;GTEx Coexpression,295	NFIX,FAM102A,CCND2,GIMAP4,SAMHD1,IL7R,ZBTB7B,LITAF,LGMN
CD4_cluster5	26	Gata3	125.2	Literature ChIP-seq,37;ARCHS4 Coexpression,56;ENCODE ChIP-seq,49;Enrichr Queries,133;ReMap ChIP-seq,12;GTEx Coexpression,464	TGFBR3,FAM102A,CCND2,SGMS1,RCAN3,CHD3,TMEM64,ZBTB7B,IL7R,LGALS7,PRLR,LITAF
CD4_cluster5	27	Stat5a	129.3	Literature ChIP-seq,28;ARCHS4 Coexpression,205;ENCODE ChIP-seq,112;Enrichr Queries,15;ReMap ChIP-seq,260;GTEx Coexpression,156	TGFBR3,CCND2,SPEF2,IRF4,RCAN3,GIMAP4,IL7R,SAMHD1,LITAF,PRLR
CD4_cluster5	31	Foxp3	140.0	Literature ChIP-seq,2;ARCHS4 Coexpression,1;Enrichr Queries,22;GTEx Coexpression,535	CD200R1,CD40LG,FAM102A,SGMS1,IRF4,RCAN3,CCR8,GIMAP4,IL7R,ZBTB7B
CD4_cluster5	32	Stat4	144.5	Literature ChIP-seq,1;ARCHS4 Coexpression,65;Enrichr Queries,14;GTEx Coexpression,498	PTGIR,SGMS1,GIMAP4,SAMHD1,LITAF,TGFBR3,CD40LG,CCND2,IRF4,RCAN3,TNFSF11,IL7R,MPZL3
CD4_cluster5	35	Ascl2	147.0	ARCHS4 Coexpression,166;Enrichr Queries,262;GTEx Coexpression,13	NFIX,CCND2,TESC,MPZL3,ZBTB7B,LGALS7,LITAF
CD4_cluster5	36	Lef1	147.3	ARCHS4 Coexpression,5;Enrichr Queries,27;ReMap ChIP-seq,287;GTEx Coexpression,270	TGFBR3,CD40LG,CCND2,FAM102A,TESC,RCAN3,GIMAP4,CHD3,IL7R
CD4_cluster5	38	Tal1	152.0	Literature ChIP-seq,25;ARCHS4 Coexpression,527;ENCODE ChIP-seq,4;Enrichr Queries,57;ReMap ChIP-seq,127;GTEx Coexpression,172	PTGIR,SLC15A1,NFIX,SGMS1,ITGB3,GIMAP4,CHD3,SAMHD1,LITAF,NRGN,TGFBR3,CCND2,IRF4,DROSHA,ZBTB7B,LGALS7,LGMN
CD4_cluster5	40	Tbx21	156.8	ARCHS4 Coexpression,138;Enrichr Queries,2;ReMap ChIP-seq,3;GTEx Coexpression,484	TGFBR3,CD40LG,CCND2,SGMS1,IRF4,ITGB3,GIMAP4,ZBTB7B,IL7R,LITAF,LGMN
CD4_cluster5	41	Klf9	160.8	ARCHS4 Coexpression,250;Enrichr Queries,204;ReMap ChIP-seq,34;GTEx Coexpression,155	TGFBR3,PTGIR,NFIX,FAM102A,CCND2,SAMHD1,ZBTB7B
CD4_cluster5	42	Mybl1	163.8	Literature ChIP-seq,57;ARCHS4 Coexpression,24;Enrichr Queries,150;GTEx Coexpression,424	TGFBR3,CD40LG,CCND2,IRF4,CHD3,IL7R,SAMHD1
CD4_cluster5	44	Mxd1	165.0	ARCHS4 Coexpression,124;Enrichr Queries,227;GTEx Coexpression,144	CD40LG,CCND2,IL7R,ZBTB7B,LITAF
CD4_cluster5	46	Sp110	172.3	ARCHS4 Coexpression,40;Enrichr Queries,81;GTEx Coexpression,396	GIMAP4,SAMHD1,IL7R,LITAF
CD4_cluster5	47	Crebl2	176.3	ARCHS4 Coexpression,267;Enrichr Queries,17;GTEx Coexpression,245	TGFBR3,CCND2,SGMS1,PRLR,LITAF,LGMN
CD4_cluster5	51	Irf8	189.0	Literature ChIP-seq,118;ARCHS4 Coexpression,202;Enrichr Queries,1;GTEx Coexpression,435	CCND2,IRF4,GIMAP4,SAMHD1,IL7R,LITAF,LGMN
CD4_cluster5	52	Fli1	192.3	Literature ChIP-seq,97;ARCHS4 Coexpression,554;ENCODE ChIP-seq,91;Enrichr Queries,124;ReMap ChIP-seq,204;GTEx Coexpression,84	PTGIR,NFIX,SGMS1,TESC,GIMAP4,IZUMO1R,LITAF,NRGN,CCND2,FAM102A,RCAN3,DROSHA,ZBTB7B,IL7R,MPZL3,LGALS7
CD4_cluster5	53	Rara	192.4	Literature ChIP-seq,107;ARCHS4 Coexpression,187;Enrichr Queries,178;ReMap ChIP-seq,48;GTEx Coexpression,442	PTGIR,NFIX,CCND2,IRF4,ITGB3,CHD3,ZBTB7B,LITAF,NRGN,LGMN
CD4_cluster5	57	Mxd4	197.3	ARCHS4 Coexpression,19;Enrichr Queries,13;GTEx Coexpression,560	TGFBR3,NFIX,CCND2,FAM102A,CHD3,ZBTB7B,LITAF
CD4_cluster5	58	Bcl6	197.4	Literature ChIP-seq,113;ARCHS4 Coexpression,211;Enrichr Queries,193;ReMap ChIP-seq,53;GTEx Coexpression,417	TGFBR3,CCND2,FAM102A,NFIX,IRF4,GPR83,ZBTB7B,LITAF
CD4_cluster5	64	Bach2	216.3	ARCHS4 Coexpression,53;Enrichr Queries,37;ReMap ChIP-seq,9;GTEx Coexpression,766	TGFBR3,FAM102A,NFIX,CCND2,SGMS1,IRF4,RCAN3,ZBTB7B,IL7R,LITAF
CD4_cluster5	65	Cebpb	217.5	Literature ChIP-seq,101;ARCHS4 Coexpression,226;ENCODE ChIP-seq,10;Enrichr Queries,407;ReMap ChIP-seq,43;GTEx Coexpression,518	FAM102A,CCND2,SGMS1,ZBTB7B,SAMHD1,LITAF
CD4_cluster5	66	Hivep3	219.0	ARCHS4 Coexpression,159;Enrichr Queries,234;GTEx Coexpression,264	TGFBR3,NFIX,CCND2,IRF4,LGALS7,LGMN
CD4_cluster5	67	Runx3	220.6	ARCHS4 Coexpression,694;ENCODE ChIP-seq,108;Enrichr Queries,69;ReMap ChIP-seq,75;GTEx Coexpression,157	CD200R1,CD40LG,CCND2,IRF4,ZBTB7B,IL7R,LITAF
CD4_cluster5	68	Rarg	221.3	Literature ChIP-seq,149;ARCHS4 Coexpression,670;Enrichr Queries,50;GTEx Coexpression,16	TGFBR3,NFIX,CCND2,MPZL3,ZBTB7B,LGALS7
CD4_cluster5	69	Ahdc1	227.3	ARCHS4 Coexpression,329;Enrichr Queries,210;GTEx Coexpression,143	NFIX,CCND2,CHD3,LGALS7
CD4_cluster5	74	Zbtb4	234.3	ARCHS4 Coexpression,26;Enrichr Queries,12;GTEx Coexpression,665	TGFBR3,NFIX,CCND2,FAM102A,CHD3,NRGN
CD4_cluster5	79	Batf	243.8	ARCHS4 Coexpression,12;ENCODE ChIP-seq,37;Enrichr Queries,672;ReMap ChIP-seq,32;GTEx Coexpression,466	CCND2,IRF4,GIMAP4,MPZL3,IL7R,LITAF
CD4_cluster5	80	Nfkb1	245.8	ARCHS4 Coexpression,227;Enrichr Queries,242;ReMap ChIP-seq,17;GTEx Coexpression,497	NFIX,CCND2,SGMS1,IRF4,ZBTB7B,IL7R,LITAF
CD4_cluster5	82	Trafd1	247.3	ARCHS4 Coexpression,49;Enrichr Queries,265;GTEx Coexpression,428	GIMAP4,MPZL3,SAMHD1,ZBTB7B,LITAF,LGMN
CD4_cluster5	84	Cebpa	249.0	Literature ChIP-seq,91;ARCHS4 Coexpression,452;Enrichr Queries,574;ReMap ChIP-seq,95;GTEx Coexpression,33	PTGIR,CCND2,GIMAP4,MPZL3,ZBTB7B,SAMHD1,LGALS7,LITAF,LGMN
CD4_cluster5	85	Batf3	249.3	ARCHS4 Coexpression,564;Enrichr Queries,53;GTEx Coexpression,131	PTGIR,CCND2,IRF4,IL7R,LGMN
CD4_cluster5	86	Zbtb7a	252.6	ARCHS4 Coexpression,2;ENCODE ChIP-seq,39;Enrichr Queries,54;ReMap ChIP-seq,235;GTEx Coexpression,933	NFIX,CCND2,FAM102A,SGMS1,TESC,CHD3,ZBTB7B,MPZL3,LGMN,NRGN
CD4_cluster5	89	Egr2	254.7	ARCHS4 Coexpression,206;Enrichr Queries,220;GTEx Coexpression,338	CCND2,IRF4,SAMHD1,IL7R,LITAF,LGMN
CD4_cluster5	93	Stat3	259.2	Literature ChIP-seq,7;ARCHS4 Coexpression,219;ENCODE ChIP-seq,63;Enrichr Queries,130;ReMap ChIP-seq,263;GTEx Coexpression,873	CCND2,FAM102A,CD40LG,CCR8,GIMAP4,IZUMO1R,ZBTB7B,SAMHD1,IL7R,LITAF,LGMN
CD4_cluster5	94	Prdm16	259.8	Literature ChIP-seq,155;ARCHS4 Coexpression,713;Enrichr Queries,112;GTEx Coexpression,59	TGFBR3,PTGIR,NFIX,CCND2,ITGB3,ZBTB7B
CD4_cluster5	96	Aebp1	262.5	ARCHS4 Coexpression,521;GTEx Coexpression,4	PTGIR,NFIX,ITGB3,IZUMO1R
CD4_cluster5	98	Nfkb2	265.8	ARCHS4 Coexpression,62;Enrichr Queries,525;ReMap ChIP-seq,46;GTEx Coexpression,430	NFIX,CCND2,IRF4,ZBTB7B,LITAF
CD4_cluster5	103	Alx4	268.7	ARCHS4 Coexpression,388;Enrichr Queries,337;GTEx Coexpression,81	TGFBR3,NFIX,CCND2,CHD3,LGALS7
CD4_cluster5	104	Bach1	271.7	Literature ChIP-seq,92;ARCHS4 Coexpression,485;ENCODE ChIP-seq,85;Enrichr Queries,485;ReMap ChIP-seq,255;GTEx Coexpression,228	SLC15A1,CCND2,ITGB3,RCAN3,GPR83,MPZL3,ZBTB7B,LITAF
CD4_cluster5	106	Mzf1	274.0	ARCHS4 Coexpression,132;Enrichr Queries,497;GTEx Coexpression,193	NFIX,CHD3,ZBTB7B
CD4_cluster5	109	Tshz1	276.0	ARCHS4 Coexpression,97;Enrichr Queries,169;GTEx Coexpression,562	TGFBR3,NFIX,CCND2,CHD3
CD4_cluster5	110	Foxp1	277.8	Literature ChIP-seq,135;ARCHS4 Coexpression,417;Enrichr Queries,55;ReMap ChIP-seq,100;GTEx Coexpression,682	TGFBR3,PTGIR,NFIX,CCND2,CHD3,ZBTB7B,NRGN
CD4_cluster5	112	Nfe2l2	283.2	Literature ChIP-seq,62;ARCHS4 Coexpression,175;Enrichr Queries,455;ReMap ChIP-seq,125;GTEx Coexpression,599	PTGIR,FAM102A,CCND2,TMEM64,ZBTB7B,LITAF,LGMN
CD4_cluster5	114	Ets2	284.5	Literature ChIP-seq,72;ARCHS4 Coexpression,733;Enrichr Queries,174;GTEx Coexpression,159	TGFBR3,CCND2,ZBTB7B,LGALS7,LITAF
CD4_cluster5	116	Ikzf2	286.3	ARCHS4 Coexpression,556;Enrichr Queries,279;GTEx Coexpression,24	TGFBR3,CCND2,IRF4,CCR8,TNFSF11,IL7R
CD4_cluster5	119	Eomes	290.2	Literature ChIP-seq,34;ARCHS4 Coexpression,698;Enrichr Queries,5;ReMap ChIP-seq,221;GTEx Coexpression,493	TGFBR3,CD40LG,CCND2,SGMS1,IRF4,TESC,RCAN3,GIMAP4,IL7R,LITAF,PRLR
CD4_cluster5	120	Pbx3	290.6	ARCHS4 Coexpression,867;ENCODE ChIP-seq,72;Enrichr Queries,129;ReMap ChIP-seq,91;GTEx Coexpression,294	TGFBR3,CCND2,NFIX,IRF4,DROSHA,CHD3,ZBTB7B
CD4_cluster5	122	Tfap2c	291.7	Literature ChIP-seq,40;ARCHS4 Coexpression,548;ENCODE ChIP-seq,44;Enrichr Queries,830;ReMap ChIP-seq,173;GTEx Coexpression,115	FAM102A,CCND2,SGMS1,RCAN3,TMEM64,CHD3,MPZL3,ZBTB7B,SAMHD1,LGALS7,LITAF,PRLR
CD4_cluster5	126	Batf2	295.0	ARCHS4 Coexpression,167;Enrichr Queries,400;GTEx Coexpression,318	GIMAP4,SAMHD1,IL7R,ZBTB7B,LITAF
CD4_cluster5	127	Rel	295.0	ARCHS4 Coexpression,505;Enrichr Queries,21;GTEx Coexpression,359	CCND2,IRF4,SAMHD1,IL7R,LITAF
CD4_cluster5	130	Arid3a	299.0	ARCHS4 Coexpression,192;ENCODE ChIP-seq,87;Enrichr Queries,229;ReMap ChIP-seq,101;GTEx Coexpression,886	PTGIR,NFIX,CCND2,SPEF2,DROSHA,CHD3,SAMHD1,ZBTB7B,LITAF
CD4_cluster5	133	Nfic	300.4	ARCHS4 Coexpression,262;ENCODE ChIP-seq,6;Enrichr Queries,34;ReMap ChIP-seq,72;GTEx Coexpression,1128	TGFBR3,FAM102A,NFIX,CCND2,SGMS1,IRF4,CHD3,ZBTB7B,IL7R
CD4_cluster5	138	Stat2	307.0	ARCHS4 Coexpression,67;ENCODE ChIP-seq,42;Enrichr Queries,9;ReMap ChIP-seq,67;GTEx Coexpression,1350	CCND2,ITGB3,SAMHD1,ZBTB7B,IL7R,LITAF,LGMN
CD4_cluster5	140	Fosl2	307.8	ARCHS4 Coexpression,168;ENCODE ChIP-seq,7;Enrichr Queries,580;ReMap ChIP-seq,182;GTEx Coexpression,602	FAM102A,CCND2,SGMS1,CHD3,ZBTB7B,IL7R,LITAF
CD4_cluster5	143	Bhlhe40	310.8	ARCHS4 Coexpression,197;ENCODE ChIP-seq,18;ReMap ChIP-seq,20;GTEx Coexpression,1008	PTGIR,NFIX,CCND2,IRF4,RCAN3,CHD3,ZBTB7B,SAMHD1,LITAF
CD4_cluster5	148	Nr1d1	316.3	ARCHS4 Coexpression,25;Enrichr Queries,442;GTEx Coexpression,482	NFIX,CCND2,FAM102A,LGALS7,NRGN
CD4_cluster5	149	Mafb	317.3	ARCHS4 Coexpression,692;Enrichr Queries,206;ReMap ChIP-seq,257;GTEx Coexpression,114	TGFBR3,CCND2,SGMS1,ZBTB7B,LGALS7,LGMN
CD4_cluster5	152	Irf7	318.3	ARCHS4 Coexpression,171;Enrichr Queries,244;GTEx Coexpression,540	SAMHD1,IL7R,ZBTB7B,LITAF,LGMN
CD4_cluster5	153	Elf4	318.3	ARCHS4 Coexpression,210;Enrichr Queries,223;GTEx Coexpression,522	CCND2,IL7R,ZBTB7B,LITAF
CD4_cluster5	155	Grhl2	320.8	Literature ChIP-seq,104;ARCHS4 Coexpression,180;Enrichr Queries,1252;ReMap ChIP-seq,49;GTEx Coexpression,19	FAM102A,CD40LG,IZUMO1R,TMEM64,MPZL3,ZBTB7B,LGALS7,LITAF,PRLR
CD4_cluster5	158	Jund	322.8	Literature ChIP-seq,32;ARCHS4 Coexpression,39;ENCODE ChIP-seq,3;Enrichr Queries,458;ReMap ChIP-seq,106;GTEx Coexpression,1299	NFIX,SGMS1,ITGB3,TESC,CHD3,LITAF,TGFBR3,FAM102A,CCND2,IRF4,ZBTB7B,IL7R,MPZL3,LGALS7
CD4_cluster5	159	Akna	323.7	ARCHS4 Coexpression,221;Enrichr Queries,285;GTEx Coexpression,465	CD40LG,CCND2,SAMHD1,IL7R,ZBTB7B,LITAF
CD4_cluster5	161	Fos	324.2	ARCHS4 Coexpression,1209;ENCODE ChIP-seq,48;Enrichr Queries,228;ReMap ChIP-seq,51;GTEx Coexpression,85	FAM102A,CCND2,SGMS1,DROSHA,MPZL3,ZBTB7B,IL7R,LGALS7,LITAF,LGMN
CD4_cluster5	163	Rag1	326.0	ARCHS4 Coexpression,750;Enrichr Queries,61;GTEx Coexpression,167	CCND2,IRF4,ITGB3,TMEM64,IL7R,LGMN
CD4_cluster5	165	Klf13	328.0	ARCHS4 Coexpression,108;Enrichr Queries,256;ReMap ChIP-seq,140;GTEx Coexpression,808	PTGIR,NFIX,CCND2,CHD3,ZBTB7B,LITAF
CD4_cluster5	167	Stat5b	330.0	ARCHS4 Coexpression,146;Enrichr Queries,665;ReMap ChIP-seq,19;GTEx Coexpression,490	CCND2,CD40LG,CHD3,SAMHD1,IL7R,ZBTB7B,LITAF
CD4_cluster5	174	Irf4	335.6	ARCHS4 Coexpression,675;ENCODE ChIP-seq,107;Enrichr Queries,675;ReMap ChIP-seq,118;GTEx Coexpression,103	CCND2,IRF4,CCR8,TNFSF11,ZBTB7B,IL7R
CD4_cluster5	188	Cux1	347.0	Literature ChIP-seq,124;ARCHS4 Coexpression,185;ENCODE ChIP-seq,94;Enrichr Queries,614;ReMap ChIP-seq,168;GTEx Coexpression,897	PTGIR,CD200R1,NFIX,ITGB3,GIMAP4,CHD3,ZBTB7B,MPZL3,LITAF,LGMN
CD4_cluster5	191	Arid5a	348.5	ARCHS4 Coexpression,586;GTEx Coexpression,111	PTGIR,LITAF
CD4_cluster5	193	Hivep2	350.0	ARCHS4 Coexpression,35;Enrichr Queries,482;GTEx Coexpression,533	NFIX,CCND2,FAM102A,CHD3,IL7R
CD4_cluster5	196	Pou2f2	353.8	ARCHS4 Coexpression,951;ENCODE ChIP-seq,98;Enrichr Queries,280;ReMap ChIP-seq,97;GTEx Coexpression,343	CCND2,IRF4,TESC,ZBTB7B,IL7R
CD4_cluster5	197	Tcf3	355.2	Literature ChIP-seq,3;ARCHS4 Coexpression,1023;ENCODE ChIP-seq,19;Enrichr Queries,183;ReMap ChIP-seq,26;GTEx Coexpression,877	PTGIR,SLC15A1,NFIX,SGMS1,ITGB3,GIMAP4,CHD3,TMEM64,TGFBR3,CD200R1,CCND2,IRF4,RCAN3,DROSHA,ZBTB7B
CD4_cluster5	202	Myc	359.0	Literature ChIP-seq,22;ARCHS4 Coexpression,1166;ENCODE ChIP-seq,21;Enrichr Queries,438;ReMap ChIP-seq,122;GTEx Coexpression,385	NFIX,SGMS1,TESC,IZUMO1R,CHD3,LITAF,NRGN,FAM102A,CCND2,IRF4,DROSHA,TNFSF11,ZBTB7B,MPZL3,LGALS7
CD4_cluster5	205	Sp100	361.7	ARCHS4 Coexpression,123;Enrichr Queries,582;GTEx Coexpression,380	GIMAP4,SAMHD1,IL7R
CD4_cluster5	208	Ltf	364.5	ARCHS4 Coexpression,658;GTEx Coexpression,71	CD200R1,CD40LG,ZBTB7B
CD4_cluster5	210	Satb1	365.5	ARCHS4 Coexpression,176;Enrichr Queries,67;ReMap ChIP-seq,213;GTEx Coexpression,1006	TGFBR3,CCND2,IRF4,RCAN3,IL7R,LGMN
CD4_cluster5	211	Tcf7l2	365.7	Literature ChIP-seq,120;ARCHS4 Coexpression,1543;ENCODE ChIP-seq,66;Enrichr Queries,146;ReMap ChIP-seq,111;GTEx Coexpression,208	TGFBR3,FAM102A,NFIX,CCND2,RCAN3,CHD3,ZBTB7B,SAMHD1
CD4_cluster5	212	Phf21a	365.7	ARCHS4 Coexpression,61;Enrichr Queries,650;GTEx Coexpression,386	CCND2,CHD3,ZBTB7B,LITAF
CD4_cluster5	215	Sp140	367.0	ARCHS4 Coexpression,48;Enrichr Queries,288;GTEx Coexpression,765	IRF4,GIMAP4,SAMHD1,IL7R,LITAF
CD4_cluster5	216	Zbtb32	368.3	ARCHS4 Coexpression,162;Enrichr Queries,274;GTEx Coexpression,669	CCND2,IRF4,CCR8,IL7R
CD4_cluster5	221	Irf5	371.7	ARCHS4 Coexpression,666;Enrichr Queries,286;GTEx Coexpression,163	IRF4,CCR8,SAMHD1,LITAF,LGMN
CD4_cluster5	222	Ar	372.6	Literature ChIP-seq,38;ARCHS4 Coexpression,22;Enrichr Queries,364;ReMap ChIP-seq,42;GTEx Coexpression,1397	SLC15A1,NFIX,SPEF2,CHD3,TMEM64,SAMHD1,TGFBR3,FAM102A,CCND2,CD40LG,IRF4,TNFSF11,ZBTB7B
CD4_cluster5	223	Zbtb7b	373.0	ARCHS4 Coexpression,696;Enrichr Queries,278;GTEx Coexpression,145	CCND2,FAM102A,MPZL3,LGALS7,LITAF
CD4_cluster5	232	Kmt2a	379.7	ARCHS4 Coexpression,701;ReMap ChIP-seq,162;GTEx Coexpression,276	SGMS1,IRF4,DROSHA,CHD3
CD4_cluster5	234	Xbp1	380.3	ARCHS4 Coexpression,55;Enrichr Queries,593;ReMap ChIP-seq,231;GTEx Coexpression,642	CCND2,FAM102A,GPR83,TMEM64,LITAF,PRLR
CD4_cluster5	241	Tcf4	387.4	Literature ChIP-seq,13;ARCHS4 Coexpression,409;Enrichr Queries,186;ReMap ChIP-seq,60;GTEx Coexpression,1269	NFIX,SPEF2,SGMS1,ITGB3,GIMAP4,SAMHD1,TGFBR3,CD200R1,CCND2,FAM102A,DROSHA,TNFSF11,MPZL3,ZBTB7B,IL7R,LGMN
CD4_cluster5	243	Kdm5b	388.4	Literature ChIP-seq,121;ARCHS4 Coexpression,1134;ENCODE ChIP-seq,12;ReMap ChIP-seq,119;GTEx Coexpression,556	NFIX,SPEF2,FAM102A,IRF4,ITGB3,DROSHA,CHD3,ZBTB7B,MPZL3,LITAF
CD4_cluster5	245	Nr3c1	389.7	Literature ChIP-seq,48;ARCHS4 Coexpression,170;ENCODE ChIP-seq,32;Enrichr Queries,814;ReMap ChIP-seq,195;GTEx Coexpression,1079	CCND2,NFIX,SGMS1,IRF4,ZBTB7B,IL7R,LITAF
CD4_cluster5	247	Pbx4	391.0	ARCHS4 Coexpression,15;Enrichr Queries,291;GTEx Coexpression,867	TGFBR3,PTGIR,FAM102A,ITGB3,IL7R,LITAF
CD4_cluster5	248	Gfi1	392.0	ARCHS4 Coexpression,567;Enrichr Queries,71;GTEx Coexpression,538	TGFBR3,CD40LG,CCND2,IRF4,IL7R
CD4_cluster5	249	Zfpm1	392.7	ARCHS4 Coexpression,443;Enrichr Queries,268;GTEx Coexpression,467	NFIX,CCND2,TESC,ZBTB7B
CD4_cluster5	256	Scx	399.0	ARCHS4 Coexpression,399	CHD3
CD4_cluster5	258	Plscr1	399.5	ARCHS4 Coexpression,677;GTEx Coexpression,122	GIMAP4,LITAF
CD4_cluster5	260	Sgsm2	401.0	ARCHS4 Coexpression,293;GTEx Coexpression,509	CHD3
CD4_cluster5	265	Mbd4	403.8	ARCHS4 Coexpression,425;ENCODE ChIP-seq,100;Enrichr Queries,948;ReMap ChIP-seq,277;GTEx Coexpression,269	CCND2,NFIX,DROSHA,LITAF
CD4_cluster5	271	Hoxb3	409.0	ARCHS4 Coexpression,673;Enrichr Queries,111;GTEx Coexpression,443	TGFBR3,NFIX,CCND2,CHD3
CD4_cluster5	272	Spib	409.3	ARCHS4 Coexpression,1300;Enrichr Queries,290;ReMap ChIP-seq,7;GTEx Coexpression,40	PTGIR,CCND2,IRF4,CCR8,TNFSF11,MPZL3,IL7R,NRGN
CD4_cluster5	275	Thra	411.3	Literature ChIP-seq,153;ARCHS4 Coexpression,68;Enrichr Queries,39;GTEx Coexpression,1385	TGFBR3,NFIX,CCND2,CHD3,NRGN
CD4_cluster5	276	Arid5b	412.0	ARCHS4 Coexpression,403;Enrichr Queries,145;GTEx Coexpression,688	TGFBR3,CCND2,MPZL3,LITAF
CD4_cluster5	285	Mbd1	417.7	ARCHS4 Coexpression,117;Enrichr Queries,570;GTEx Coexpression,566	CCND2,CHD3,ZBTB7B
CD4_cluster5	300	Smad1	429.8	Literature ChIP-seq,114;ARCHS4 Coexpression,389;Enrichr Queries,475;ReMap ChIP-seq,248;GTEx Coexpression,923	SLC15A1,CCND2,ZBTB7B,LITAF
CD4_cluster5	302	Nfatc1	430.2	ARCHS4 Coexpression,1176;ENCODE ChIP-seq,109;Enrichr Queries,44;ReMap ChIP-seq,194;GTEx Coexpression,628	TGFBR3,CCND2,NFIX,IRF4,LITAF
CD4_cluster5	304	Relb	432.0	ARCHS4 Coexpression,186;Enrichr Queries,946;ReMap ChIP-seq,41;GTEx Coexpression,555	IRF4,TESC,CHD3,ZBTB7B,IL7R,LITAF
CD4_cluster5	307	Zeb1	438.2	ARCHS4 Coexpression,207;ENCODE ChIP-seq,31;Enrichr Queries,167;ReMap ChIP-seq,181;GTEx Coexpression,1605	TGFBR3,PTGIR,NFIX,CCND2,ZBTB7B,MPZL3
CD4_cluster5	309	Hmgn3	439.0	ARCHS4 Coexpression,225;ENCODE ChIP-seq,88;ReMap ChIP-seq,74;GTEx Coexpression,1369	SGMS1,IRF4,DROSHA,CHD3,ZBTB7B,NRGN
CD4_cluster5	310	Sox13	439.3	ARCHS4 Coexpression,909;Enrichr Queries,535;ReMap ChIP-seq,234;GTEx Coexpression,79	TGFBR3,FAM102A,CCND2,SAMHD1
CD4_cluster5	311	Atoh8	439.7	ARCHS4 Coexpression,327;Enrichr Queries,462;GTEx Coexpression,530	TGFBR3,NFIX,SAMHD1
CD4_cluster5	318	Smad3	443.8	Literature ChIP-seq,76;ARCHS4 Coexpression,1226;Enrichr Queries,159;ReMap ChIP-seq,191;GTEx Coexpression,567	TGFBR3,FAM102A,CCND2,SGMS1,TESC,ZBTB7B,LITAF,PRLR
CD4_cluster5	331	Hhex	451.0	ARCHS4 Coexpression,407;Enrichr Queries,555;ReMap ChIP-seq,273;GTEx Coexpression,569	CCND2,TESC,LITAF
CD4_cluster5	332	Setdb1	451.3	Literature ChIP-seq,10;ARCHS4 Coexpression,231;ENCODE ChIP-seq,64;Enrichr Queries,943;ReMap ChIP-seq,276;GTEx Coexpression,1184	SPEF2,TESC,RCAN3,DROSHA,CCR8,IZUMO1R,CHD3,TMEM64,MPZL3,ZBTB7B
CD4_cluster5	338	Hes1	455.0	ARCHS4 Coexpression,747;Enrichr Queries,427;ReMap ChIP-seq,289;GTEx Coexpression,357	CCND2,LGALS7,LITAF
CD4_cluster5	341	Fosb	457.0	ARCHS4 Coexpression,492;Enrichr Queries,565;GTEx Coexpression,314	TGFBR3,CCND2,CHD3,LGALS7
CD4_cluster5	343	Myb	457.8	Literature ChIP-seq,99;ARCHS4 Coexpression,791;ENCODE ChIP-seq,114;Enrichr Queries,900;ReMap ChIP-seq,18;GTEx Coexpression,825	FAM102A,CD40LG,CCND2,IRF4,CHD3,ZBTB7B,IL7R,SAMHD1
CD4_cluster5	345	Jun	458.3	Literature ChIP-seq,90;ARCHS4 Coexpression,353;ENCODE ChIP-seq,23;Enrichr Queries,846;ReMap ChIP-seq,16;GTEx Coexpression,1422	CD200R1,FAM102A,CCND2,SGMS1,IRF4,ITGB3,CHD3,ZBTB7B,MPZL3,IL7R,LITAF
CD4_cluster5	347	Prox1	459.0	ARCHS4 Coexpression,770;Enrichr Queries,141;ReMap ChIP-seq,151;GTEx Coexpression,774	TGFBR3,NFIX,CCND2,MPZL3,ZBTB7B
CD4_cluster5	348	Pknox2	460.3	ARCHS4 Coexpression,1083;Enrichr Queries,102;GTEx Coexpression,196	TGFBR3,NFIX,CCND2,NRGN
CD4_cluster5	350	Etv1	461.0	ARCHS4 Coexpression,297;Enrichr Queries,939;ReMap ChIP-seq,259;GTEx Coexpression,349	CCND2,NFIX,GPR83,ZBTB7B
CD4_cluster5	355	Snai3	463.7	ARCHS4 Coexpression,157;Enrichr Queries,554;GTEx Coexpression,680	CCND2,TESC,ZBTB7B,LITAF
CD4_cluster5	361	Runx1	469.0	Literature ChIP-seq,51;ARCHS4 Coexpression,885;Enrichr Queries,441;ReMap ChIP-seq,123;GTEx Coexpression,845	PTGIR,NFIX,SGMS1,TESC,CHD3,LITAF,NRGN,CCND2,CCR8,DROSHA,TNFSF11,ZBTB7B,MPZL3,LGMN
CD4_cluster5	363	Crem	469.4	Literature ChIP-seq,136;ARCHS4 Coexpression,229;Enrichr Queries,424;ReMap ChIP-seq,165;GTEx Coexpression,1393	PTGIR,CCND2,CD40LG,FAM102A,IRF4,CHD3,TMEM64,ZBTB7B,IL7R,MPZL3,LITAF
CD4_cluster5	364	Csrnp1	470.0	ARCHS4 Coexpression,765;GTEx Coexpression,175	CD40LG,LITAF
CD4_cluster5	374	Rfx5	480.6	ARCHS4 Coexpression,1075;ENCODE ChIP-seq,46;Enrichr Queries,1077;ReMap ChIP-seq,203;GTEx Coexpression,2	CCND2,SPEF2,IRF4,TESC,CCR8,TNFSF11,DROSHA,ZBTB7B,SAMHD1
CD4_cluster5	377	Creb3l2	482.0	ARCHS4 Coexpression,1215;Enrichr Queries,45;GTEx Coexpression,186	TGFBR3,NFIX,CCND2,ITGB3,LITAF
CD4_cluster5	378	Mybl2	484.2	Literature ChIP-seq,131;ARCHS4 Coexpression,1146;ENCODE ChIP-seq,99;Enrichr Queries,1159;ReMap ChIP-seq,252;GTEx Coexpression,118	SPEF2,IRF4,TNFSF11,DROSHA,CHD3,ZBTB7B
CD4_cluster5	382	Ahr	488.4	Literature ChIP-seq,125;ARCHS4 Coexpression,648;Enrichr Queries,914;ReMap ChIP-seq,240;GTEx Coexpression,515	CCND2,FAM102A,SAMHD1,MPZL3
CD4_cluster5	384	Hnf4a	489.2	Literature ChIP-seq,67;ARCHS4 Coexpression,651;ENCODE ChIP-seq,77;Enrichr Queries,1205;ReMap ChIP-seq,196;GTEx Coexpression,739	SLC15A1,NFIX,SGMS1,ITGB3,TESC,SAMHD1,PRLR,LITAF,TGFBR3,FAM102A,CCND2,IRF4,RCAN3,ZBTB7B
CD4_cluster5	390	Tfap4	494.0	ARCHS4 Coexpression,414;Enrichr Queries,656;ReMap ChIP-seq,190;GTEx Coexpression,716	PTGIR,FAM102A,NFIX,ZBTB7B
CD4_cluster5	392	Hoxa7	494.3	ARCHS4 Coexpression,400;Enrichr Queries,136;GTEx Coexpression,947	TGFBR3,NFIX,CCND2,IZUMO1R
CD4_cluster5	401	Hoxb4	499.8	Literature ChIP-seq,126;ARCHS4 Coexpression,832;Enrichr Queries,224;GTEx Coexpression,817	TGFBR3,NFIX,CCND2,NRGN
CD4_cluster5	404	Pou3f1	501.5	Literature ChIP-seq,109;ARCHS4 Coexpression,1088;Enrichr Queries,328;GTEx Coexpression,481	NFIX,CCND2,IRF4,SAMHD1,ZBTB7B,LGALS7
CD4_cluster5	406	Klf6	504.0	ARCHS4 Coexpression,684;Enrichr Queries,491;ReMap ChIP-seq,44;GTEx Coexpression,797	FAM102A,CCND2,MPZL3,ZBTB7B,IL7R,LITAF,NRGN
CD4_cluster5	409	Pcgf2	504.5	ARCHS4 Coexpression,911;ReMap ChIP-seq,98	CCND2,IRF4,TMEM64
CD4_cluster5	411	Zbtb1	505.3	ARCHS4 Coexpression,44;Enrichr Queries,1167;GTEx Coexpression,305	IRF4,RCAN3,GIMAP4,IL7R
CD4_cluster5	414	Elk1	510.8	Literature ChIP-seq,52;ARCHS4 Coexpression,1470;ENCODE ChIP-seq,93;ReMap ChIP-seq,261;GTEx Coexpression,678	ZBTB7B,SAMHD1,MPZL3,LITAF,LGMN
CD4_cluster5	421	Elk4	515.4	ARCHS4 Coexpression,427;ENCODE ChIP-seq,67;Enrichr Queries,993;ReMap ChIP-seq,150;GTEx Coexpression,940	CCND2,IRF4,DROSHA,CHD3,ZBTB7B,MPZL3
CD4_cluster5	422	Zfhx3	516.0	ARCHS4 Coexpression,1082;Enrichr Queries,207;GTEx Coexpression,259	TGFBR3,NFIX,CCND2,ITGB3
CD4_cluster5	423	Nr4a3	517.0	ARCHS4 Coexpression,594;Enrichr Queries,49;GTEx Coexpression,908	TGFBR3,CCND2,IRF4,IL7R
CD4_cluster5	426	Sox12	519.0	ARCHS4 Coexpression,755;Enrichr Queries,623;GTEx Coexpression,179	NFIX,CCND2,CHD3
CD4_cluster5	431	Ovol2	523.0	ARCHS4 Coexpression,853;Enrichr Queries,797;ReMap ChIP-seq,295;GTEx Coexpression,147	TESC,MPZL3,ZBTB7B
CD4_cluster5	441	Junb	526.5	ARCHS4 Coexpression,412;Enrichr Queries,543;ReMap ChIP-seq,230;GTEx Coexpression,921	CCND2,ITGB3,LITAF
CD4_cluster5	445	Foxk1	529.0	ARCHS4 Coexpression,741;Enrichr Queries,276;ReMap ChIP-seq,225;GTEx Coexpression,874	NFIX,CCND2,CHD3,MPZL3
CD4_cluster5	447	Gli1	532.3	Literature ChIP-seq,159;ARCHS4 Coexpression,908;Enrichr Queries,807;GTEx Coexpression,255	CCND2,SAMHD1
CD4_cluster5	452	Kdm2b	537.5	ARCHS4 Coexpression,942;GTEx Coexpression,133	MPZL3,LGALS7
CD4_cluster5	454	Epas1	538.0	ARCHS4 Coexpression,1402;Enrichr Queries,452;ReMap ChIP-seq,164;GTEx Coexpression,134	TGFBR3,PTGIR,CCND2,IL7R,LITAF
CD4_cluster5	456	Atf5	539.7	ARCHS4 Coexpression,723;Enrichr Queries,198;GTEx Coexpression,698	CCND2,LITAF,LGMN
CD4_cluster5	467	Ctcf	547.7	Literature ChIP-seq,141;ARCHS4 Coexpression,1071;ENCODE ChIP-seq,17;Enrichr Queries,923;ReMap ChIP-seq,200;GTEx Coexpression,934	TGFBR3,SPEF2,IRF4,ITGB3,GIMAP4,CHD3,ZBTB7B
CD4_cluster5	472	Atf6	550.0	ARCHS4 Coexpression,576;Enrichr Queries,691;GTEx Coexpression,383	PTGIR,CCND2,LITAF,LGMN
CD4_cluster5	473	Hbp1	550.0	ARCHS4 Coexpression,182;Enrichr Queries,860;ReMap ChIP-seq,183;GTEx Coexpression,975	FAM102A,GIMAP4,ZBTB7B,IL7R,LITAF
CD4_cluster5	475	E2f1	550.5	Literature ChIP-seq,75;ARCHS4 Coexpression,1034;ENCODE ChIP-seq,95;Enrichr Queries,1070;ReMap ChIP-seq,201;GTEx Coexpression,828	CCND2,NFIX,IRF4,CHD3,TMEM64,ZBTB7B,NRGN
CD4_cluster5	477	Tcf12	552.6	ARCHS4 Coexpression,458;ENCODE ChIP-seq,16;Enrichr Queries,644;ReMap ChIP-seq,45;GTEx Coexpression,1600	PTGIR,FAM102A,NFIX,CCND2,CHD3,ZBTB7B
CD4_cluster5	480	Patz1	553.3	ARCHS4 Coexpression,971;Enrichr Queries,504;GTEx Coexpression,185	NFIX,CHD3
CD4_cluster5	481	Egr1	554.2	Literature ChIP-seq,11;ARCHS4 Coexpression,1408;ENCODE ChIP-seq,33;Enrichr Queries,176;ReMap ChIP-seq,148;GTEx Coexpression,1549	SLC15A1,CCND2,FAM102A,NFIX,CD40LG,CHD3,ZBTB7B,LITAF,LGMN,NRGN
CD4_cluster5	483	Ikzf4	555.3	ARCHS4 Coexpression,1164;Enrichr Queries,52;GTEx Coexpression,450	TGFBR3,NFIX,CCND2,IRF4,MPZL3
CD4_cluster5	485	Rreb1	558.7	ARCHS4 Coexpression,928;Enrichr Queries,240;GTEx Coexpression,508	TGFBR3,NFIX,SGMS1,ZBTB7B
CD4_cluster5	491	Hivep1	560.7	ARCHS4 Coexpression,434;Enrichr Queries,906;GTEx Coexpression,342	CCND2,IRF4
CD4_cluster5	493	Tcf20	564.0	ARCHS4 Coexpression,661;Enrichr Queries,636;GTEx Coexpression,395	NFIX,CHD3,MPZL3
CD4_cluster5	497	Pbx1	566.0	Literature ChIP-seq,100;ARCHS4 Coexpression,946;Enrichr Queries,126;GTEx Coexpression,1092	TGFBR3,NFIX,CCND2,ITGB3,TMEM64,ZBTB7B,LGMN
CD4_cluster5	498	Dzip1	566.7	ARCHS4 Coexpression,575;Enrichr Queries,201;GTEx Coexpression,924	TGFBR3,CCND2,CHD3,ZBTB7B
CD4_cluster5	501	Etv5	568.0	ARCHS4 Coexpression,184;Enrichr Queries,520;GTEx Coexpression,1000	TGFBR3,CCND2,GIMAP4,ZBTB7B
CD4_cluster5	510	Etv3	574.3	ARCHS4 Coexpression,997;Enrichr Queries,689;GTEx Coexpression,37	CCND2,MPZL3,ZBTB7B,IL7R,LGALS7
CD4_cluster5	514	Zmat1	576.3	ARCHS4 Coexpression,807;Enrichr Queries,612;GTEx Coexpression,310	TGFBR3,SPEF2,CCND2
CD4_cluster5	516	Mef2c	576.8	ARCHS4 Coexpression,1326;ENCODE ChIP-seq,118;Enrichr Queries,338;ReMap ChIP-seq,76;GTEx Coexpression,1026	TGFBR3,CCND2,IRF4,ZBTB7B,LGMN
CD4_cluster5	531	Foxn3	585.3	ARCHS4 Coexpression,961;Enrichr Queries,248;GTEx Coexpression,547	TGFBR3,NFIX,CCND2
CD4_cluster5	537	E2f7	589.6	Literature ChIP-seq,160;ARCHS4 Coexpression,1329;Enrichr Queries,1207;ReMap ChIP-seq,144;GTEx Coexpression,108	IRF4,TNFSF11,CHD3,ZBTB7B
CD4_cluster5	542	Spic	591.7	ARCHS4 Coexpression,1196;Enrichr Queries,63;GTEx Coexpression,516	CD200R1,IRF4,IL7R,LGMN
CD4_cluster5	545	Gatad2a	592.3	ARCHS4 Coexpression,529;Enrichr Queries,1152;GTEx Coexpression,96	MPZL3,ZBTB7B
CD4_cluster5	559	Skor1	599.0	ARCHS4 Coexpression,718;GTEx Coexpression,480	GPR83,IZUMO1R
CD4_cluster5	563	Pknox1	601.5	ARCHS4 Coexpression,1198;Enrichr Queries,233;ReMap ChIP-seq,8;GTEx Coexpression,967	TGFBR3,PTGIR,NFIX,FAM102A,CCND2,ITGB3,ZBTB7B
CD4_cluster5	568	Tbr1	604.0	ARCHS4 Coexpression,1375;Enrichr Queries,211;GTEx Coexpression,226	NFIX,CCND2,CHD3,NRGN
CD4_cluster5	570	Tfe3	605.7	ARCHS4 Coexpression,582;Enrichr Queries,1073;GTEx Coexpression,162	GIMAP4,ZBTB7B,LITAF
CD4_cluster5	571	Mtf1	606.5	ARCHS4 Coexpression,623;GTEx Coexpression,590	LITAF
CD4_cluster5	585	Zfp92	612.0	ARCHS4 Coexpression,1286;Enrichr Queries,258;GTEx Coexpression,292	CD200R1,CCND2,IRF4,IL7R
CD4_cluster5	595	Sall2	614.0	ARCHS4 Coexpression,771;Enrichr Queries,468;GTEx Coexpression,603	TGFBR3,CCND2
CD4_cluster5	599	Tshz2	616.3	ARCHS4 Coexpression,1442;Enrichr Queries,160;GTEx Coexpression,247	TGFBR3,NFIX,CCND2
CD4_cluster5	600	Tet1	616.7	Literature ChIP-seq,26;ARCHS4 Coexpression,486;GTEx Coexpression,1338	PTGIR,NFIX,ITGB3,GPR83,ZBTB7B,NRGN
CD4_cluster5	602	Zhx1	617.0	ARCHS4 Coexpression,821;Enrichr Queries,252;ReMap ChIP-seq,198;GTEx Coexpression,1197	TGFBR3,FAM102A,CCND2,CHD3,ZBTB7B
CD4_cluster5	603	Tgif1	617.7	ARCHS4 Coexpression,33;Enrichr Queries,986;GTEx Coexpression,834	NFIX,CHD3,LITAF,NRGN
CD4_cluster5	604	Rest	619.2	Literature ChIP-seq,119;ARCHS4 Coexpression,1620;ENCODE ChIP-seq,60;Enrichr Queries,853;ReMap ChIP-seq,192;GTEx Coexpression,871	FAM102A,CCND2,SGMS1,IRF4,ZBTB7B,LGMN
CD4_cluster5	605	Cdx1	620.0	ARCHS4 Coexpression,209;Enrichr Queries,896;GTEx Coexpression,755	SLC15A1,CCND2,ZBTB7B
CD4_cluster5	607	Pou4f1	620.7	ARCHS4 Coexpression,804;Enrichr Queries,772;GTEx Coexpression,286	CCND2,IRF4
CD4_cluster5	609	Egr3	621.0	ARCHS4 Coexpression,827;Enrichr Queries,542;GTEx Coexpression,494	TGFBR3,CCND2,LGALS7
CD4_cluster5	610	Trps1	621.3	ARCHS4 Coexpression,325;Enrichr Queries,515;GTEx Coexpression,1024	TGFBR3,CCND2,PRLR
CD4_cluster5	614	Smad4	622.6	Literature ChIP-seq,83;ARCHS4 Coexpression,766;Enrichr Queries,1052;ReMap ChIP-seq,284;GTEx Coexpression,928	CCND2,SPEF2,CD40LG,SGMS1,TNFSF11,GIMAP4
CD4_cluster5	615	Zkscan1	622.8	ARCHS4 Coexpression,936;ENCODE ChIP-seq,58;Enrichr Queries,1153;ReMap ChIP-seq,104;GTEx Coexpression,863	PTGIR,NFIX,FAM102A,CCND2,TESC
CD4_cluster5	635	Creb3l4	635.3	ARCHS4 Coexpression,609;Enrichr Queries,1247;GTEx Coexpression,50	RCAN3,CHD3,PRLR
CD4_cluster5	639	Nr2f6	637.5	ARCHS4 Coexpression,1038;Enrichr Queries,506;ReMap ChIP-seq,157;GTEx Coexpression,849	CCND2,SAMHD1,ZBTB7B,LGMN
CD4_cluster5	640	Nfia	637.7	ARCHS4 Coexpression,497;Enrichr Queries,151;GTEx Coexpression,1265	TGFBR3,NFIX,CCND2
CD4_cluster5	642	Srf	638.5	Literature ChIP-seq,110;ARCHS4 Coexpression,1051;ENCODE ChIP-seq,26;Enrichr Queries,927;ReMap ChIP-seq,241;GTEx Coexpression,1476	CCND2,SGMS1,IRF4,DROSHA,ZBTB7B,SAMHD1,LGMN
CD4_cluster5	649	Foxj1	643.0	ARCHS4 Coexpression,641;Enrichr Queries,867;GTEx Coexpression,421	SPEF2,TESC
CD4_cluster5	656	Klf8	647.7	ARCHS4 Coexpression,1344;Enrichr Queries,152;GTEx Coexpression,447	TGFBR3,CCND2,ITGB3,LGALS7
CD4_cluster5	658	Thap1	648.6	ARCHS4 Coexpression,711;ENCODE ChIP-seq,34;Enrichr Queries,1337;ReMap ChIP-seq,281;GTEx Coexpression,880	FAM102A,SGMS1,DROSHA,CHD3,SAMHD1
CD4_cluster5	669	Dbp	655.7	ARCHS4 Coexpression,716;Enrichr Queries,446;GTEx Coexpression,805	PTGIR,CCND2,LITAF
CD4_cluster5	673	Lcorl	660.3	ARCHS4 Coexpression,251;Enrichr Queries,1085;GTEx Coexpression,645	SGMS1,ZBTB7B
CD4_cluster5	681	Sp4	664.0	ARCHS4 Coexpression,1472;ENCODE ChIP-seq,110;Enrichr Queries,577;ReMap ChIP-seq,256;GTEx Coexpression,905	TGFBR3,CCND2,ZBTB7B
CD4_cluster5	688	Zfp62	666.0	ARCHS4 Coexpression,320;Enrichr Queries,1268;GTEx Coexpression,410	CCND2,DROSHA
CD4_cluster5	702	Cenpa	672.5	ARCHS4 Coexpression,955;GTEx Coexpression,390	IRF4
CD4_cluster5	704	Tsc22d1	672.7	ARCHS4 Coexpression,455;Enrichr Queries,476;GTEx Coexpression,1087	CCND2,LITAF,NRGN
CD4_cluster5	712	Rfx3	679.0	ARCHS4 Coexpression,652;Enrichr Queries,1031;GTEx Coexpression,354	TGFBR3,SPEF2
CD4_cluster5	724	Ddit3	690.3	ARCHS4 Coexpression,493;Enrichr Queries,974;GTEx Coexpression,604	CCND2,CHD3
CD4_cluster5	726	Thyn1	692.0	ARCHS4 Coexpression,700;GTEx Coexpression,684	CHD3
CD4_cluster5	731	Tfcp2l1	694.3	ARCHS4 Coexpression,994;Enrichr Queries,481;GTEx Coexpression,608	TGFBR3,CCND2
CD4_cluster5	748	Ttf1	704.5	ARCHS4 Coexpression,484;GTEx Coexpression,925	ZBTB7B
CD4_cluster5	750	Pcgf6	705.3	ARCHS4 Coexpression,144;Enrichr Queries,1059;GTEx Coexpression,913	CCND2,CHD3,ZBTB7B
CD4_cluster5	752	Creb1	706.8	Literature ChIP-seq,49;ARCHS4 Coexpression,1522;ENCODE ChIP-seq,62;Enrichr Queries,938;ReMap ChIP-seq,266;GTEx Coexpression,1404	CCND2,SGMS1,ITGB3,TESC,DROSHA,GPR83,ZBTB7B,MPZL3,SAMHD1,PRLR,LGMN
CD4_cluster5	754	Ncoa2	711.3	ARCHS4 Coexpression,1263;Enrichr Queries,1032;ReMap ChIP-seq,82;GTEx Coexpression,468	TGFBR3,FAM102A,MPZL3,ZBTB7B,PRLR
CD4_cluster5	765	Fosl1	715.4	ARCHS4 Coexpression,1336;ENCODE ChIP-seq,14;Enrichr Queries,922;ReMap ChIP-seq,115;GTEx Coexpression,1190	SGMS1,ITGB3,TESC,ZBTB7B,IL7R,LITAF
CD4_cluster5	766	Aebp2	716.0	ARCHS4 Coexpression,1486;Enrichr Queries,408;GTEx Coexpression,254	CCND2,SGMS1
CD4_cluster5	770	Nfatc3	719.0	ARCHS4 Coexpression,101;Enrichr Queries,1004;GTEx Coexpression,1052	CCND2,GIMAP4,IL7R
CD4_cluster5	782	Zeb2	725.8	ARCHS4 Coexpression,937;Enrichr Queries,413;ReMap ChIP-seq,30;GTEx Coexpression,1523	TGFBR3,PTGIR,FAM102A,CCND2,ZBTB7B,LITAF
CD4_cluster5	783	Plagl1	726.0	ARCHS4 Coexpression,954;Enrichr Queries,148;GTEx Coexpression,1076	TGFBR3,NFIX,CCND2
CD4_cluster5	788	Tfdp2	727.7	ARCHS4 Coexpression,445;Enrichr Queries,187;GTEx Coexpression,1551	TGFBR3,NFIX,CCND2,ZBTB7B
CD4_cluster5	794	Dot1l	729.7	ARCHS4 Coexpression,957;Enrichr Queries,287;GTEx Coexpression,945	NFIX,CCND2,CHD3
CD4_cluster5	795	Foxn2	729.7	ARCHS4 Coexpression,349;Enrichr Queries,1100;GTEx Coexpression,740	CCND2,SAMHD1
CD4_cluster5	797	Egr4	730.0	ARCHS4 Coexpression,998;Enrichr Queries,503;GTEx Coexpression,689	CCND2,TESC
CD4_cluster5	800	Nr4a2	730.8	Literature ChIP-seq,154;ARCHS4 Coexpression,956;Enrichr Queries,585;GTEx Coexpression,1228	TGFBR3,CCND2
CD4_cluster5	803	Klf7	731.7	ARCHS4 Coexpression,1001;Enrichr Queries,961;GTEx Coexpression,233	TGFBR3,CCND2
CD4_cluster5	814	Prdm15	736.0	ARCHS4 Coexpression,1347;Enrichr Queries,282;GTEx Coexpression,579	NFIX,CCND2,CHD3
CD4_cluster5	818	Zbtb2	738.7	ARCHS4 Coexpression,384;Enrichr Queries,1274;GTEx Coexpression,558	IL7R
CD4_cluster5	819	Tet2	739.0	ARCHS4 Coexpression,1346;GTEx Coexpression,132	MPZL3,LITAF
CD4_cluster5	853	Hnf1a	759.3	ARCHS4 Coexpression,703;Enrichr Queries,872;GTEx Coexpression,703	SLC15A1,CCND2
CD4_cluster5	856	Hoxa2	760.8	Literature ChIP-seq,162;ARCHS4 Coexpression,1397;Enrichr Queries,117;GTEx Coexpression,1367	TGFBR3,NFIX,CCND2
CD4_cluster5	873	Atf1	771.0	ARCHS4 Coexpression,1454;ENCODE ChIP-seq,89;Enrichr Queries,1121;ReMap ChIP-seq,275;GTEx Coexpression,916	CCND2,MPZL3
CD4_cluster5	875	Sox5	772.3	ARCHS4 Coexpression,518;Enrichr Queries,195;GTEx Coexpression,1604	TGFBR3,NFIX,CCND2
CD4_cluster5	880	Elk3	774.5	Literature ChIP-seq,21;ARCHS4 Coexpression,630;Enrichr Queries,889;GTEx Coexpression,1558	TGFBR3,PTGIR,CCND2,SGMS1,IRF4,ITGB3,CHD3,ZBTB7B,LGALS7
CD4_cluster5	887	Skil	777.0	ARCHS4 Coexpression,1531;Enrichr Queries,581;GTEx Coexpression,219	PTGIR,CCND2,LITAF
CD4_cluster5	889	Aire	777.7	ARCHS4 Coexpression,789;Enrichr Queries,109;GTEx Coexpression,1435	CCND2,IRF4,LITAF
CD4_cluster5	900	Pou2f1	785.8	ARCHS4 Coexpression,1162;Enrichr Queries,1060;ReMap ChIP-seq,238;GTEx Coexpression,683	NFIX,CCND2
CD4_cluster5	901	Nfat5	786.3	ARCHS4 Coexpression,767;Enrichr Queries,529;GTEx Coexpression,1063	TGFBR3,CCND2
CD4_cluster5	911	Dnmt1	792.5	ARCHS4 Coexpression,634;GTEx Coexpression,951	IZUMO1R
CD4_cluster5	925	Setbp1	798.0	ARCHS4 Coexpression,646;Enrichr Queries,241;GTEx Coexpression,1507	TGFBR3,NFIX,CCND2
CD4_cluster5	928	Bbx	800.0	ARCHS4 Coexpression,235;Enrichr Queries,805;GTEx Coexpression,1360	CCND2,ZBTB7B
CD4_cluster5	944	Gtf2ird1	807.0	ARCHS4 Coexpression,592;GTEx Coexpression,1022	GIMAP4
CD4_cluster5	965	Zscan26	817.5	ARCHS4 Coexpression,1467;GTEx Coexpression,168	DROSHA,ZBTB7B
CD4_cluster5	966	E2f2	819.0	ARCHS4 Coexpression,659;Enrichr Queries,1037;GTEx Coexpression,761	CCND2,TESC
CD4_cluster5	977	Zfp30	823.7	ARCHS4 Coexpression,763;Enrichr Queries,940;GTEx Coexpression,768	CCND2
CD4_cluster5	993	Hlf	835.3	ARCHS4 Coexpression,1343;Enrichr Queries,125;GTEx Coexpression,1038	TGFBR3,NFIX,CCND2
CD4_cluster5	1003	Clock	840.0	Literature ChIP-seq,108;ARCHS4 Coexpression,1238;Enrichr Queries,1094;ReMap ChIP-seq,271;GTEx Coexpression,1489	CCND2,LITAF
CD4_cluster5	1017	Spen	848.5	ARCHS4 Coexpression,392;GTEx Coexpression,1305	CHD3
CD4_cluster5	1024	Mafg	853.8	ARCHS4 Coexpression,1183;Enrichr Queries,873;ReMap ChIP-seq,31;GTEx Coexpression,1328	CCND2,SGMS1,ITGB3,ZBTB7B,LITAF
CD4_cluster5	1036	Zfhx2	863.7	ARCHS4 Coexpression,917;Enrichr Queries,607;GTEx Coexpression,1067	NFIX,CCND2
CD4_cluster5	1046	Bhlhe41	869.0	ARCHS4 Coexpression,679;GTEx Coexpression,1059	NFIX
CD4_cluster5	1051	L3mbtl3	870.0	ARCHS4 Coexpression,244;GTEx Coexpression,1496	CCND2
CD4_cluster5	1066	Zbtb37	880.0	ARCHS4 Coexpression,1308;Enrichr Queries,1016;GTEx Coexpression,316	CCND2,LITAF
CD4_cluster5	1068	Gtf3a	881.0	ARCHS4 Coexpression,544;Enrichr Queries,1170;GTEx Coexpression,929	GIMAP4
CD4_cluster5	1076	Gtf2ird2	885.3	ARCHS4 Coexpression,1268;Enrichr Queries,273;GTEx Coexpression,1115	TGFBR3,NFIX,CCND2
CD4_cluster5	1083	Sall3	888.7	ARCHS4 Coexpression,379;Enrichr Queries,788;GTEx Coexpression,1499	CCND2
CD4_cluster5	1088	St18	892.3	ARCHS4 Coexpression,1113;Enrichr Queries,972;GTEx Coexpression,592	CCND2
CD4_cluster5	1090	Zbtb11	892.8	ARCHS4 Coexpression,1410;Enrichr Queries,1194;ReMap ChIP-seq,224;GTEx Coexpression,743	ZBTB7B
CD4_cluster5	1096	Pitx2	897.7	ARCHS4 Coexpression,1145;Enrichr Queries,559;GTEx Coexpression,989	TGFBR3,CCND2
CD4_cluster5	1098	Nme2	898.3	ARCHS4 Coexpression,1115;ReMap ChIP-seq,156;GTEx Coexpression,1424	NFIX,CCR8
CD4_cluster5	1105	Phf20	901.3	ARCHS4 Coexpression,284;Enrichr Queries,1125;GTEx Coexpression,1295	ZBTB7B
CD4_cluster5	1108	Nr6a1	902.7	ARCHS4 Coexpression,1206;Enrichr Queries,433;GTEx Coexpression,1069	TGFBR3,CCND2
CD4_cluster5	1110	Dmrta2	903.7	ARCHS4 Coexpression,948;Enrichr Queries,767;GTEx Coexpression,996	CCND2
CD4_cluster5	1114	Ybx3	906.5	ARCHS4 Coexpression,785;GTEx Coexpression,1028
CD4_cluster5	1122	Foxf1	908.3	ARCHS4 Coexpression,1488;Enrichr Queries,484;GTEx Coexpression,753	TGFBR3,CCND2
CD4_cluster5	1128	Six4	910.7	ARCHS4 Coexpression,979;Enrichr Queries,478;GTEx Coexpression,1275	TGFBR3,CCND2
CD4_cluster5	1136	Nfix	914.7	ARCHS4 Coexpression,1485;Enrichr Queries,420;GTEx Coexpression,839	TGFBR3,CCND2
CD4_cluster5	1139	Mkx	915.7	ARCHS4 Coexpression,337;Enrichr Queries,812;GTEx Coexpression,1598	CCND2,NFIX
CD4_cluster5	1141	Zbtb38	916.3	ARCHS4 Coexpression,535;Enrichr Queries,862;GTEx Coexpression,1352	CCND2,IRF4
CD4_cluster5	1146	Rorc	917.7	ARCHS4 Coexpression,1211;Enrichr Queries,588;GTEx Coexpression,954	TGFBR3,LITAF
CD4_cluster5	1155	Klf10	924.0	ARCHS4 Coexpression,1222;Enrichr Queries,604;GTEx Coexpression,946	CCND2,LITAF
CD4_cluster5	1164	Sox4	926.3	ARCHS4 Coexpression,391;Enrichr Queries,903;GTEx Coexpression,1485	CCND2
CD4_cluster5	1171	Nr4a1	929.8	ARCHS4 Coexpression,1342;Enrichr Queries,917;ReMap ChIP-seq,107;GTEx Coexpression,1353	CCND2,ZBTB7B,IL7R,NRGN
CD4_cluster5	1183	Nacc2	936.5	ARCHS4 Coexpression,331;GTEx Coexpression,1542	NFIX
CD4_cluster5	1193	Tcf7l1	939.7	ARCHS4 Coexpression,1089;Enrichr Queries,170;GTEx Coexpression,1560	TGFBR3,NFIX,CCND2
CD4_cluster5	1203	Zc3h8	947.0	ARCHS4 Coexpression,1431;Enrichr Queries,1320;ReMap ChIP-seq,222;GTEx Coexpression,815	FAM102A
CD4_cluster5	1228	Pax7	956.3	ARCHS4 Coexpression,1204;Enrichr Queries,357;GTEx Coexpression,1308	NFIX,CCND2
CD4_cluster5	1241	Pa2g4	963.5	ARCHS4 Coexpression,1197;GTEx Coexpression,730
CD4_cluster5	1250	Arid3b	971.5	ARCHS4 Coexpression,645;GTEx Coexpression,1298	NFIX
CD4_cluster5	1268	Tead3	985.0	ARCHS4 Coexpression,1230;Enrichr Queries,447;GTEx Coexpression,1278	NFIX,CCND2
CD4_cluster5	1278	Cxxc5	992.0	ARCHS4 Coexpression,1492;GTEx Coexpression,492	GPR83
CD4_cluster5	1309	Scmh1	1014.0	ARCHS4 Coexpression,614;GTEx Coexpression,1414	NFIX
CD4_cluster5	1310	E2f8	1015.0	ARCHS4 Coexpression,1017;Enrichr Queries,1285;GTEx Coexpression,744
CD4_cluster5	1321	Foxp4	1025.0	ARCHS4 Coexpression,1440;Enrichr Queries,216;GTEx Coexpression,1418	NFIX,CCND2,CHD3
CD4_cluster5	1326	Eea1	1030.0	ARCHS4 Coexpression,1258;Enrichr Queries,1045;GTEx Coexpression,786	CCND2
CD4_cluster5	1331	Zbtb20	1032.0	ARCHS4 Coexpression,1403;Enrichr Queries,137;GTEx Coexpression,1557	TGFBR3,NFIX,CCND2
CD4_cluster5	1338	Zscan18	1038.0	ARCHS4 Coexpression,1568;Enrichr Queries,667;GTEx Coexpression,879	TGFBR3,CCND2
CD4_cluster5	1375	Rfx7	1059.0	ARCHS4 Coexpression,1180;Enrichr Queries,1006;GTEx Coexpression,992	CHD3
CD4_cluster5	1409	Dach2	1093.0	ARCHS4 Coexpression,890;Enrichr Queries,1109;GTEx Coexpression,1280
CD4_cluster5	1410	Zkscan3	1093.0	ARCHS4 Coexpression,1536;Enrichr Queries,1095;GTEx Coexpression,649	CCND2
CD4_cluster5	1426	Baz2b	1112.0	ARCHS4 Coexpression,1160;Enrichr Queries,1142;GTEx Coexpression,1033
CD4_cluster5	1444	Drap1	1125.0	ARCHS4 Coexpression,920;Enrichr Queries,1336;GTEx Coexpression,1120
CD4_cluster5	1463	Cenpb	1150.0	ARCHS4 Coexpression,1545;Enrichr Queries,367;GTEx Coexpression,1537	NFIX,CCND2
CD4_cluster5	1464	Mysm1	1150.0	ARCHS4 Coexpression,1413;Enrichr Queries,1260;GTEx Coexpression,778
CD4_cluster5	1465	Barhl1	1150.0	ARCHS4 Coexpression,1572;Enrichr Queries,1376;GTEx Coexpression,503	GPR83
CD4_cluster5	1477	Tbx19	1165.0	ARCHS4 Coexpression,1380;Enrichr Queries,893;GTEx Coexpression,1223	IL7R
CD4_cluster5	1483	Hey1	1174.0	ARCHS4 Coexpression,1523;Enrichr Queries,434;GTEx Coexpression,1566	TGFBR3,CCND2
CD4_cluster5	1488	Meis3	1179.0	ARCHS4 Coexpression,1597;Enrichr Queries,579;GTEx Coexpression,1362	NFIX,CCND2
CD4_cluster5	1492	Rbsn	1181.0	ARCHS4 Coexpression,999;GTEx Coexpression,1363
CD4_cluster5	1503	Rlf	1195.0	ARCHS4 Coexpression,1605;Enrichr Queries,1120;GTEx Coexpression,861
CD4_cluster5	1506	Zbtb41	1199.0	ARCHS4 Coexpression,1567;Enrichr Queries,1183;GTEx Coexpression,847
CD4_cluster5	1512	Champ1	1206.0	ARCHS4 Coexpression,1151;GTEx Coexpression,1261
CD4_cluster5	1513	Prmt3	1207.0	ARCHS4 Coexpression,1289;Enrichr Queries,1191;GTEx Coexpression,1141
CD4_cluster5	1521	Ahctf1	1214.0	ARCHS4 Coexpression,1444;Enrichr Queries,1181;GTEx Coexpression,1016
CD4_cluster5	1530	Ybx1	1225.0	ARCHS4 Coexpression,1154;Enrichr Queries,1161;GTEx Coexpression,1361
CD4_cluster5	1564	Carf	1261.0	ARCHS4 Coexpression,1322;GTEx Coexpression,1200
CD4_cluster5	1576	Zbtb44	1277.0	ARCHS4 Coexpression,1452;Enrichr Queries,1056;GTEx Coexpression,1324	TGFBR3
CD4_cluster5	1591	Zbtb26	1321.0	ARCHS4 Coexpression,1383;Enrichr Queries,1169;GTEx Coexpression,1411
CD4_cluster5	1619	Mga	1422.0	ARCHS4 Coexpression,1560;Enrichr Queries,1239;GTEx Coexpression,1466
CD4_cluster5	1627	Topors	1451.0	ARCHS4 Coexpression,1518;GTEx Coexpression,1383

## Sheet: CD4_cluster6
Query Name	Rank	TF	Score	Library	Overlapping_Genes
CD4_cluster6	2	Csrnp1	28.5	ARCHS4 Coexpression,51;GTEx Coexpression,6	CD74,BCL3,MXD1,TNFRSF4
CD4_cluster6	3	Arid5a	49.0	ARCHS4 Coexpression,65;GTEx Coexpression,33	CD74,BCL3,TNFRSF4
CD4_cluster6	4	Junb	68.75	ARCHS4 Coexpression,212;Enrichr Queries,4;ReMap ChIP-seq,22;GTEx Coexpression,37	CD74,INPP5F,BCL3,LMNA,MXD1,ENO3
CD4_cluster6	6	Fosl2	77.8	ARCHS4 Coexpression,62;ENCODE ChIP-seq,3;Enrichr Queries,57;ReMap ChIP-seq,70;GTEx Coexpression,197	LMNA,BCL3,MXD1,ENO3
CD4_cluster6	7	Foxp3	82.0	Literature ChIP-seq,5;ARCHS4 Coexpression,1;Enrichr Queries,2;GTEx Coexpression,320	CD74,TBC1D4,TNFRSF18,BCL3,CTLA4,IFT80,TNFRSF4
CD4_cluster6	8	Jun	85.33	Literature ChIP-seq,39;ARCHS4 Coexpression,170;ENCODE ChIP-seq,18;Enrichr Queries,130;ReMap ChIP-seq,85;GTEx Coexpression,70	CD74,TNFRSF18,LMNA,BCL3,MXD1,ST6GALNAC3,ENO3,CD200
CD4_cluster6	9	Batf3	87.33	ARCHS4 Coexpression,57;Enrichr Queries,201;GTEx Coexpression,4	CD74,BCL3,TNFRSF4
CD4_cluster6	10	Stat3	97.83	Literature ChIP-seq,10;ARCHS4 Coexpression,88;ENCODE ChIP-seq,12;Enrichr Queries,18;ReMap ChIP-seq,174;GTEx Coexpression,285	CD74,PARP11,GSTA4,TBC1D4,BCL3,LMNA,IFT80,MXD1,ENO3,SMC4,IKZF4
CD4_cluster6	11	Trafd1	98.67	ARCHS4 Coexpression,49;Enrichr Queries,8;GTEx Coexpression,239	CD74,TNFRSF18,BCL3,LMNA,MXD1
CD4_cluster6	13	Cebpb	102.0	Literature ChIP-seq,60;ARCHS4 Coexpression,92;ENCODE ChIP-seq,5;Enrichr Queries,17;ReMap ChIP-seq,135;GTEx Coexpression,303	CD74,TNFRSF18,BCL3,LMNA,IFT80,MXD1,ENO3,SMC4
CD4_cluster6	17	Mef2c	108.4	ARCHS4 Coexpression,217;ENCODE ChIP-seq,117;Enrichr Queries,97;ReMap ChIP-seq,21;GTEx Coexpression,90	CD74,INPP5F,TBC1D4,BCL3,ENO3,CD200
CD4_cluster6	18	Irf4	113.6	ARCHS4 Coexpression,3;ENCODE ChIP-seq,48;Enrichr Queries,82;ReMap ChIP-seq,84;GTEx Coexpression,351	CD74,GSTA4,TBC1D4,BCL3,CTLA4,ENO3,TNFRSF4,CD200
CD4_cluster6	19	Fosl1	115.4	ARCHS4 Coexpression,222;ENCODE ChIP-seq,11;Enrichr Queries,175;ReMap ChIP-seq,34;GTEx Coexpression,135	TNFRSF18,LMNA,BCL3,ENO3,TNFRSF4
CD4_cluster6	20	Relb	115.5	ARCHS4 Coexpression,351;Enrichr Queries,47;ReMap ChIP-seq,25;GTEx Coexpression,39	CD74,BCL3,LMNA,MXD1,TNFRSF4,ENO3,IKZF4
CD4_cluster6	21	Nfatc1	115.6	ARCHS4 Coexpression,95;ENCODE ChIP-seq,90;Enrichr Queries,27;ReMap ChIP-seq,165;GTEx Coexpression,201	CD74,GSTA4,BCL3,LMNA,ENO3,CD200
CD4_cluster6	22	Irf9	121.8	ARCHS4 Coexpression,63;Enrichr Queries,94;ReMap ChIP-seq,191;GTEx Coexpression,139	CD74,BCL3,MXD1
CD4_cluster6	23	Irf1	123.2	Literature ChIP-seq,65;ARCHS4 Coexpression,77;ENCODE ChIP-seq,93;Enrichr Queries,13;ReMap ChIP-seq,223;GTEx Coexpression,268	CD74,BCL3,LMNA,IFT80,MXD1,SMC4,IKZF4
CD4_cluster6	25	Nfkb2	128.0	ARCHS4 Coexpression,411;Enrichr Queries,40;ReMap ChIP-seq,56;GTEx Coexpression,5	CD74,BCL3,LMNA,TNFRSF4,ENO3
CD4_cluster6	26	Tet2	131.0	ARCHS4 Coexpression,228;GTEx Coexpression,34	TNFRSF18,MXD1
CD4_cluster6	27	Mtf1	132.0	ARCHS4 Coexpression,73;GTEx Coexpression,191	BCL3,MXD1
CD4_cluster6	31	Ets2	141.3	Literature ChIP-seq,149;ARCHS4 Coexpression,96;Enrichr Queries,30;GTEx Coexpression,290	CD74,BCL3,LMNA,MXD1
CD4_cluster6	32	Fosb	143.0	ARCHS4 Coexpression,263;Enrichr Queries,5;GTEx Coexpression,161	CD74,LMNA,BCL3,MXD1
CD4_cluster6	33	Klf2	148.8	Literature ChIP-seq,156;ARCHS4 Coexpression,271;Enrichr Queries,55;GTEx Coexpression,113	CD74,BCL3,LMNA,MXD1,TNFRSF4
CD4_cluster6	39	Zbtb32	167.3	ARCHS4 Coexpression,8;Enrichr Queries,1;GTEx Coexpression,493	CD74,TNFRSF18,BCL3,CTLA4,TNFRSF4,CD200
CD4_cluster6	44	Rfx5	177.0	ARCHS4 Coexpression,401;ENCODE ChIP-seq,20;Enrichr Queries,80;ReMap ChIP-seq,88;GTEx Coexpression,296	CD74,LMNA,BCL3,MXD1,SMC4,IKZF4
CD4_cluster6	45	Klf6	179.8	ARCHS4 Coexpression,407;Enrichr Queries,28;ReMap ChIP-seq,28;GTEx Coexpression,256	CD74,LMNA,BCL3,MLLT3,MXD1,ENO3
CD4_cluster6	46	Kdm5b	179.8	Literature ChIP-seq,91;ARCHS4 Coexpression,427;ENCODE ChIP-seq,34;ReMap ChIP-seq,11;GTEx Coexpression,336	TBC1D4,GSTA4,TNFRSF18,BCL3,LMNA,IFT80,ST6GALNAC3,ENO3,TNFRSF4,SMC4,CD200
CD4_cluster6	48	Aire	180.3	ARCHS4 Coexpression,514;Enrichr Queries,16;GTEx Coexpression,11	CD74,INPP5F,BCL3,LMNA,CD200
CD4_cluster6	49	Rara	181.6	Literature ChIP-seq,98;ARCHS4 Coexpression,71;Enrichr Queries,32;ReMap ChIP-seq,63;GTEx Coexpression,644	GSTA4,BCL3,LMNA,MXD1,ENO3,IKZF4
CD4_cluster6	50	Nfe2l2	182.0	Literature ChIP-seq,62;ARCHS4 Coexpression,331;Enrichr Queries,24;ReMap ChIP-seq,96;GTEx Coexpression,397	CD74,GSTA4,BCL3,LMNA,ENO3
CD4_cluster6	51	Irf8	185.5	Literature ChIP-seq,12;ARCHS4 Coexpression,383;Enrichr Queries,103;GTEx Coexpression,244	CD74,BCL3,MXD1
CD4_cluster6	53	Ybx3	190.5	ARCHS4 Coexpression,290;GTEx Coexpression,91	ENO3
CD4_cluster6	54	Rest	194.2	Literature ChIP-seq,44;ARCHS4 Coexpression,111;ENCODE ChIP-seq,44;Enrichr Queries,435;ReMap ChIP-seq,248;GTEx Coexpression,283	MMP11,INPP5F,KCNIP2,LMNA,BCL3,ST6GALNAC3,ENO3,SMC4
CD4_cluster6	55	Runx1	197.2	Literature ChIP-seq,41;ARCHS4 Coexpression,621;Enrichr Queries,20;ReMap ChIP-seq,35;GTEx Coexpression,269	CD74,MMP11,PARP11,INPP5F,KCNIP2,TNFRSF18,BCL3,LMNA,MLLT3,MXD1,ENO3,TNFRSF4
CD4_cluster6	56	Snai3	200.7	ARCHS4 Coexpression,50;Enrichr Queries,45;GTEx Coexpression,507	CD74,BCL3,LMNA,MXD1
CD4_cluster6	57	Prdm1	202.4	ARCHS4 Coexpression,12;ENCODE ChIP-seq,70;Enrichr Queries,23;ReMap ChIP-seq,274;GTEx Coexpression,633	CD74,TNFRSF18,BCL3,LMNA,CTLA4,MXD1,TNFRSF4
CD4_cluster6	59	Bhlhe40	205.0	ARCHS4 Coexpression,376;ENCODE ChIP-seq,24;ReMap ChIP-seq,89;GTEx Coexpression,331	CD74,MMP11,LMNA,BCL3,MLLT3,ST6GALNAC3,ENO3
CD4_cluster6	61	E2f7	209.6	Literature ChIP-seq,160;ARCHS4 Coexpression,218;Enrichr Queries,456;ReMap ChIP-seq,18;GTEx Coexpression,196	KCNIP2,BCL3,LMNA,SMC4,ENO3
CD4_cluster6	62	Bcl6	213.6	Literature ChIP-seq,133;ARCHS4 Coexpression,85;Enrichr Queries,37;ReMap ChIP-seq,244;GTEx Coexpression,569	CD74,BCL3,MXD1,ENO3
CD4_cluster6	63	Irf5	217.0	ARCHS4 Coexpression,82;Enrichr Queries,267;GTEx Coexpression,302	CD74,BCL3
CD4_cluster6	64	Batf	219.2	ARCHS4 Coexpression,2;ENCODE ChIP-seq,72;Enrichr Queries,257;ReMap ChIP-seq,47;GTEx Coexpression,718	CD74,INPP5F,GSTA4,TNFRSF18,BCL3,CTLA4,ENO3,TNFRSF4
CD4_cluster6	67	Klf10	233.0	ARCHS4 Coexpression,179;Enrichr Queries,212;GTEx Coexpression,308	CD74,BCL3,LMNA,ENO3
CD4_cluster6	69	Stat5a	234.3	Literature ChIP-seq,2;ARCHS4 Coexpression,389;ENCODE ChIP-seq,10;Enrichr Queries,52;ReMap ChIP-seq,167;GTEx Coexpression,786	CD74,GSTA4,TBC1D4,BCL3,LMNA,IFT80,MLLT3,ST6GALNAC3,ENO3,SMC4,IKZF4
CD4_cluster6	71	Mybl1	236.5	Literature ChIP-seq,154;ARCHS4 Coexpression,139;Enrichr Queries,415;GTEx Coexpression,238	MXD1,SMC4
CD4_cluster6	75	Hhex	242.8	ARCHS4 Coexpression,209;Enrichr Queries,188;ReMap ChIP-seq,214;GTEx Coexpression,360	CD74,TBC1D4,BCL3
CD4_cluster6	76	Maf	243.8	ARCHS4 Coexpression,4;Enrichr Queries,357;ReMap ChIP-seq,92;GTEx Coexpression,522	CD74,TNFRSF18,CTLA4,ENO3,TNFRSF4
CD4_cluster6	78	Cebpa	245.0	Literature ChIP-seq,68;ARCHS4 Coexpression,240;Enrichr Queries,51;ReMap ChIP-seq,143;GTEx Coexpression,723	CD74,PARP11,TBC1D4,KCNIP2,BCL3,LMNA
CD4_cluster6	80	Scml4	247.3	ARCHS4 Coexpression,223;Enrichr Queries,278;GTEx Coexpression,241	CD74,TNFRSF18,CTLA4
CD4_cluster6	82	Spib	248.0	ARCHS4 Coexpression,207;Enrichr Queries,277;ReMap ChIP-seq,193;GTEx Coexpression,315	CD74,BCL3
CD4_cluster6	87	Pou2f2	254.6	ARCHS4 Coexpression,694;ENCODE ChIP-seq,68;Enrichr Queries,261;ReMap ChIP-seq,65;GTEx Coexpression,185	CD74,TNFRSF18,BCL3,ENO3,SMC4
CD4_cluster6	90	Egr2	256.0	ARCHS4 Coexpression,390;Enrichr Queries,195;GTEx Coexpression,183	CD74,LMNA,BCL3
CD4_cluster6	91	Egr3	256.0	ARCHS4 Coexpression,306;Enrichr Queries,180;GTEx Coexpression,282	CD74,LMNA,BCL3
CD4_cluster6	92	Elk3	257.8	Literature ChIP-seq,110;ARCHS4 Coexpression,717;Enrichr Queries,158;GTEx Coexpression,46	LMNA,BCL3
CD4_cluster6	95	Myc	261.8	Literature ChIP-seq,45;ARCHS4 Coexpression,956;ENCODE ChIP-seq,75;Enrichr Queries,116;ReMap ChIP-seq,172;GTEx Coexpression,207	PARP11,GSTA4,LMNA,BCL3,MLLT3,ST6GALNAC3,ENO3
CD4_cluster6	99	Jund	267.8	Literature ChIP-seq,20;ARCHS4 Coexpression,221;ENCODE ChIP-seq,6;Enrichr Queries,25;ReMap ChIP-seq,76;GTEx Coexpression,1259	CD74,GSTA4,BCL3,LMNA,MLLT3,MXD1,ENO3,CD200
CD4_cluster6	102	Fos	269.4	ARCHS4 Coexpression,1006;ENCODE ChIP-seq,79;Enrichr Queries,54;ReMap ChIP-seq,68;GTEx Coexpression,140	CD74,LMNA,BCL3,ENO3
CD4_cluster6	103	Mybl2	271.7	Literature ChIP-seq,9;ARCHS4 Coexpression,433;ENCODE ChIP-seq,92;Enrichr Queries,614;ReMap ChIP-seq,263;GTEx Coexpression,219	GSTA4,INPP5F,KCNIP2,IFT80,SMC4,IKZF4
CD4_cluster6	105	Ikzf2	274.3	ARCHS4 Coexpression,525;Enrichr Queries,81;GTEx Coexpression,217	CD74,MLLT3,MXD1,SMC4
CD4_cluster6	107	Egr1	275.7	Literature ChIP-seq,85;ARCHS4 Coexpression,1278;ENCODE ChIP-seq,78;Enrichr Queries,150;ReMap ChIP-seq,19;GTEx Coexpression,44	CD74,PARP11,MMP11,KCNIP2,TNFRSF18,LMNA,BCL3,MXD1,TNFRSF4,IKZF4
CD4_cluster6	108	Sp110	276.3	ARCHS4 Coexpression,233;Enrichr Queries,95;GTEx Coexpression,501	CD74,BCL3,MXD1
CD4_cluster6	111	Lcorl	280.3	ARCHS4 Coexpression,112;Enrichr Queries,268;GTEx Coexpression,461	GSTA4,MLLT3,SMC4
CD4_cluster6	113	Cenpa	285.0	ARCHS4 Coexpression,357;GTEx Coexpression,213	SMC4
CD4_cluster6	114	Ahr	285.4	Literature ChIP-seq,96;ARCHS4 Coexpression,759;Enrichr Queries,42;ReMap ChIP-seq,230;GTEx Coexpression,300	CD74,INPP5F,LMNA,BCL3
CD4_cluster6	115	Hes1	285.8	ARCHS4 Coexpression,461;Enrichr Queries,114;ReMap ChIP-seq,178;GTEx Coexpression,390	GSTA4,BCL3,LMNA
CD4_cluster6	118	Hnf4a	289.5	Literature ChIP-seq,48;ARCHS4 Coexpression,770;ENCODE ChIP-seq,104;Enrichr Queries,143;ReMap ChIP-seq,83;GTEx Coexpression,589	MMP11,INPP5F,TBC1D4,BCL3,LMNA,IFT80,MLLT3,MXD1,ENO3,IKZF4
CD4_cluster6	121	E2f1	295.8	Literature ChIP-seq,95;ARCHS4 Coexpression,387;ENCODE ChIP-seq,100;Enrichr Queries,676;ReMap ChIP-seq,253;GTEx Coexpression,264	MMP11,INPP5F,LMNA,SMC4,ENO3
CD4_cluster6	123	Sp4	297.2	ARCHS4 Coexpression,281;ENCODE ChIP-seq,109;Enrichr Queries,202;ReMap ChIP-seq,79;GTEx Coexpression,815	GSTA4,KCNIP2,LMNA,MLLT3,ENO3,SMC4
CD4_cluster6	124	Gata3	298.2	Literature ChIP-seq,101;ARCHS4 Coexpression,692;ENCODE ChIP-seq,17;Enrichr Queries,117;ReMap ChIP-seq,148;GTEx Coexpression,714	CD74,TNFRSF18,BCL3,IFT80,MLLT3,SMC4
CD4_cluster6	126	Foxo1	299.0	Literature ChIP-seq,17;ARCHS4 Coexpression,220;Enrichr Queries,439;ReMap ChIP-seq,269;GTEx Coexpression,550	TBC1D4,KCNIP2,LMNA,MLLT3,MXD1,IKZF4
CD4_cluster6	127	Stat1	302.2	Literature ChIP-seq,141;ARCHS4 Coexpression,928;ENCODE ChIP-seq,35;Enrichr Queries,22;ReMap ChIP-seq,10;GTEx Coexpression,677	CD74,PARP11,GSTA4,TNFRSF18,BCL3,LMNA,IFT80,ENO3,TNFRSF4
CD4_cluster6	135	Myb	307.8	Literature ChIP-seq,111;ARCHS4 Coexpression,292;ENCODE ChIP-seq,7;Enrichr Queries,483;ReMap ChIP-seq,250;GTEx Coexpression,704	LMNA,IFT80,ENO3,SMC4,TNFRSF4
CD4_cluster6	136	Plscr1	312.0	ARCHS4 Coexpression,402;GTEx Coexpression,222	CD74,BCL3
CD4_cluster6	138	Ikzf4	312.0	ARCHS4 Coexpression,93;Enrichr Queries,187;GTEx Coexpression,656	GSTA4,MXD1,CD200
CD4_cluster6	141	Dach2	317.7	ARCHS4 Coexpression,68;Enrichr Queries,722;GTEx Coexpression,163	INPP5F,GSTA4,CD200
CD4_cluster6	142	Smad1	317.8	Literature ChIP-seq,143;ARCHS4 Coexpression,30;Enrichr Queries,424;ReMap ChIP-seq,155;GTEx Coexpression,837	GSTA4,LMNA,ENO3,CD200
CD4_cluster6	143	Akna	318.3	ARCHS4 Coexpression,423;Enrichr Queries,265;GTEx Coexpression,267	CD74,BCL3,CTLA4,MXD1
CD4_cluster6	146	Eomes	321.6	Literature ChIP-seq,87;ARCHS4 Coexpression,893;Enrichr Queries,153;ReMap ChIP-seq,194;GTEx Coexpression,281	CD74,BCL3,MXD1,ST6GALNAC3,MLLT3,SMC4
CD4_cluster6	149	Rorc	324.7	ARCHS4 Coexpression,454;Enrichr Queries,206;GTEx Coexpression,314	CD74,BCL3,ENO3
CD4_cluster6	154	Irf7	330.3	ARCHS4 Coexpression,9;Enrichr Queries,68;GTEx Coexpression,914	CD74,BCL3,MXD1
CD4_cluster6	155	Elf4	331.0	ARCHS4 Coexpression,83;Enrichr Queries,49;GTEx Coexpression,861	CD74,BCL3,LMNA,MXD1
CD4_cluster6	161	Tal1	338.7	Literature ChIP-seq,59;ARCHS4 Coexpression,1389;ENCODE ChIP-seq,83;Enrichr Queries,205;ReMap ChIP-seq,258;GTEx Coexpression,38	CD74,GSTA4,INPP5F,LMNA,ST6GALNAC3,TNFRSF4
CD4_cluster6	162	Atf5	338.7	ARCHS4 Coexpression,442;Enrichr Queries,41;GTEx Coexpression,533	CD74,BCL3,LMNA
CD4_cluster6	164	Zbtb7b	342.7	ARCHS4 Coexpression,87;Enrichr Queries,258;GTEx Coexpression,683	BCL3,LMNA,MXD1
CD4_cluster6	167	Smad3	343.4	Literature ChIP-seq,119;ARCHS4 Coexpression,1026;Enrichr Queries,137;ReMap ChIP-seq,80;GTEx Coexpression,355	KCNIP2,BCL3,LMNA,ENO3
CD4_cluster6	170	Nfic	344.4	ARCHS4 Coexpression,1416;ENCODE ChIP-seq,28;Enrichr Queries,113;ReMap ChIP-seq,44;GTEx Coexpression,121	BCL3,LMNA,ENO3
CD4_cluster6	171	Stat2	347.4	ARCHS4 Coexpression,97;ENCODE ChIP-seq,116;Enrichr Queries,14;ReMap ChIP-seq,196;GTEx Coexpression,1314	CD74,BCL3,MXD1
CD4_cluster6	172	Mafg	348.3	ARCHS4 Coexpression,975;Enrichr Queries,31;ReMap ChIP-seq,207;GTEx Coexpression,180	BCL3,LMNA,MXD1,ENO3
CD4_cluster6	173	Fli1	348.3	Literature ChIP-seq,93;ARCHS4 Coexpression,297;ENCODE ChIP-seq,99;Enrichr Queries,369;ReMap ChIP-seq,90;GTEx Coexpression,1142	CD74,PARP11,INPP5F,KCNIP2,TNFRSF18,LMNA,MXD1,ENO3,TNFRSF4,SMC4,IKZF4
CD4_cluster6	175	Ctcf	349.5	Literature ChIP-seq,81;ARCHS4 Coexpression,400;ENCODE ChIP-seq,2;Enrichr Queries,512;ReMap ChIP-seq,251;GTEx Coexpression,851	TBC1D4,KCNIP2,LMNA,IFT80,MLLT3,ST6GALNAC3,SMC4,CD200
CD4_cluster6	177	Gtf2ird1	350.0	ARCHS4 Coexpression,612;GTEx Coexpression,88	ENO3
CD4_cluster6	179	Tcf3	355.2	Literature ChIP-seq,40;ARCHS4 Coexpression,782;ENCODE ChIP-seq,47;Enrichr Queries,462;ReMap ChIP-seq,17;GTEx Coexpression,783	CD74,MMP11,GSTA4,KCNIP2,TNFRSF18,LMNA,MLLT3,ENO3,TNFRSF4
CD4_cluster6	182	Nr3c1	357.0	Literature ChIP-seq,54;ARCHS4 Coexpression,574;ENCODE ChIP-seq,22;Enrichr Queries,384;ReMap ChIP-seq,82;GTEx Coexpression,1026	INPP5F,BCL3,LMNA,MLLT3,ST6GALNAC3,ENO3,TNFRSF4
CD4_cluster6	183	Hivep1	357.7	ARCHS4 Coexpression,230;Enrichr Queries,494;GTEx Coexpression,349	BCL3,CD200
CD4_cluster6	184	Klf3	359.3	ARCHS4 Coexpression,235;Enrichr Queries,236;ReMap ChIP-seq,273;GTEx Coexpression,693	LMNA,MXD1
CD4_cluster6	187	Ets1	362.8	Literature ChIP-seq,134;ARCHS4 Coexpression,1383;ENCODE ChIP-seq,71;Enrichr Queries,502;ReMap ChIP-seq,71;GTEx Coexpression,16	CD74,BCL3,LMNA,MLLT3,TNFRSF4,ENO3
CD4_cluster6	188	Arid3a	363.0	ARCHS4 Coexpression,720;ENCODE ChIP-seq,97;Enrichr Queries,56;ReMap ChIP-seq,150;GTEx Coexpression,792	MMP11,BCL3,LMNA,MXD1,MLLT3,ENO3
CD4_cluster6	191	Ascl2	364.0	ARCHS4 Coexpression,314;Enrichr Queries,645;GTEx Coexpression,133	TNFRSF18,BCL3
CD4_cluster6	192	Rfx3	364.0	ARCHS4 Coexpression,79;Enrichr Queries,630;GTEx Coexpression,383	GSTA4,IFT80,MLLT3
CD4_cluster6	197	Bach1	369.2	Literature ChIP-seq,82;ARCHS4 Coexpression,261;ENCODE ChIP-seq,55;Enrichr Queries,136;ReMap ChIP-seq,247;GTEx Coexpression,1434	PARP11,GSTA4,BCL3,MXD1,ENO3,TNFRSF4,IKZF4
CD4_cluster6	199	Tcf7	371.2	Literature ChIP-seq,50;ARCHS4 Coexpression,1129;Enrichr Queries,242;ReMap ChIP-seq,205;GTEx Coexpression,230	CD74,INPP5F,BCL3,LMNA,CTLA4,ST6GALNAC3
CD4_cluster6	203	Foxn2	372.0	ARCHS4 Coexpression,167;Enrichr Queries,714;GTEx Coexpression,235	ST6GALNAC3,MXD1
CD4_cluster6	206	Tet3	374.3	ARCHS4 Coexpression,522;ReMap ChIP-seq,296;GTEx Coexpression,305	TNFRSF18
CD4_cluster6	208	Creb1	374.8	Literature ChIP-seq,83;ARCHS4 Coexpression,133;ENCODE ChIP-seq,37;Enrichr Queries,526;ReMap ChIP-seq,98;GTEx Coexpression,1372	CD74,LMNA,IFT80,MXD1,ENO3,SMC4
CD4_cluster6	210	Cux1	376.7	Literature ChIP-seq,27;ARCHS4 Coexpression,670;ENCODE ChIP-seq,31;Enrichr Queries,590;ReMap ChIP-seq,136;GTEx Coexpression,806	MMP11,GSTA4,BCL3,LMNA,IFT80,ST6GALNAC3,ENO3,SMC4,IKZF4
CD4_cluster6	214	Nfkb1	379.8	ARCHS4 Coexpression,439;Enrichr Queries,214;ReMap ChIP-seq,86;GTEx Coexpression,780	BCL3,LMNA,ENO3
CD4_cluster6	218	Rarg	385.5	Literature ChIP-seq,145;ARCHS4 Coexpression,830;Enrichr Queries,173;GTEx Coexpression,394	BCL3,LMNA
CD4_cluster6	228	Nr4a3	393.7	ARCHS4 Coexpression,327;Enrichr Queries,36;GTEx Coexpression,818	CD74,BCL3,LMNA,MXD1
CD4_cluster6	229	Tfap2c	394.0	Literature ChIP-seq,72;ARCHS4 Coexpression,506;ENCODE ChIP-seq,56;Enrichr Queries,1105;ReMap ChIP-seq,142;GTEx Coexpression,483	INPP5F,TBC1D4,BCL3,LMNA
CD4_cluster6	232	E2f8	396.3	ARCHS4 Coexpression,380;Enrichr Queries,572;GTEx Coexpression,237	ENO3,SMC4
CD4_cluster6	236	Nr2f6	398.3	ARCHS4 Coexpression,799;Enrichr Queries,33;ReMap ChIP-seq,23;GTEx Coexpression,738	MMP11,CD74,TBC1D4,BCL3,LMNA,ENO3
CD4_cluster6	247	Tfe3	409.3	ARCHS4 Coexpression,322;Enrichr Queries,79;GTEx Coexpression,827	BCL3,LMNA,MXD1
CD4_cluster6	248	Gatad2a	410.0	ARCHS4 Coexpression,457;Enrichr Queries,603;GTEx Coexpression,170	TNFRSF18,LMNA
CD4_cluster6	249	Runx3	413.2	ARCHS4 Coexpression,884;ENCODE ChIP-seq,94;Enrichr Queries,274;ReMap ChIP-seq,20;GTEx Coexpression,794	CD74,INPP5F,TNFRSF18,BCL3,MLLT3,ENO3
CD4_cluster6	250	Zfp62	414.0	ARCHS4 Coexpression,147;Enrichr Queries,548;GTEx Coexpression,547	GSTA4,SMC4
CD4_cluster6	261	Ikzf1	423.2	Literature ChIP-seq,153;ARCHS4 Coexpression,1035;ENCODE ChIP-seq,4;Enrichr Queries,669;ReMap ChIP-seq,33;GTEx Coexpression,645	CD74,INPP5F,TBC1D4,BCL3,LMNA,MLLT3,ST6GALNAC3,ENO3,IKZF4,CD200
CD4_cluster6	263	Satb1	424.0	ARCHS4 Coexpression,333;Enrichr Queries,237;ReMap ChIP-seq,180;GTEx Coexpression,946	CD74,CTLA4,MLLT3,TNFRSF4
CD4_cluster6	264	Zmat1	424.0	ARCHS4 Coexpression,531;Enrichr Queries,585;GTEx Coexpression,156	CD74,IFT80
CD4_cluster6	270	E2f2	425.0	ARCHS4 Coexpression,393;Enrichr Queries,639;GTEx Coexpression,243	MXD1,SMC4
CD4_cluster6	271	Mafb	425.3	ARCHS4 Coexpression,881;Enrichr Queries,178;ReMap ChIP-seq,161;GTEx Coexpression,481	CD74,BCL3,IKZF4,CD200
CD4_cluster6	276	Nr4a2	426.5	Literature ChIP-seq,152;ARCHS4 Coexpression,358;Enrichr Queries,6;GTEx Coexpression,1190	CD74,BCL3,LMNA,MXD1
CD4_cluster6	280	Stat5b	429.0	ARCHS4 Coexpression,273;Enrichr Queries,674;ReMap ChIP-seq,2;GTEx Coexpression,767	TNFRSF18,BCL3,LMNA,CTLA4,MXD1,ENO3,TNFRSF4
CD4_cluster6	281	Etv3	430.7	ARCHS4 Coexpression,373;Enrichr Queries,86;GTEx Coexpression,833	BCL3,LMNA,MXD1
CD4_cluster6	282	Tcf4	431.6	Literature ChIP-seq,69;ARCHS4 Coexpression,210;Enrichr Queries,467;ReMap ChIP-seq,183;GTEx Coexpression,1229	CD74,PARP11,GSTA4,INPP5F,TBC1D4,BCL3,ST6GALNAC3,SMC4
CD4_cluster6	284	Zkscan1	434.6	ARCHS4 Coexpression,350;ENCODE ChIP-seq,39;Enrichr Queries,781;ReMap ChIP-seq,240;GTEx Coexpression,763	CD74,GSTA4,BCL3
CD4_cluster6	286	Nr4a1	435.5	ARCHS4 Coexpression,227;Enrichr Queries,43;ReMap ChIP-seq,156;GTEx Coexpression,1316	CD74,KCNIP2,BCL3,LMNA,IKZF4
CD4_cluster6	295	Pcgf2	441.0	ARCHS4 Coexpression,650;ReMap ChIP-seq,232	CD200
CD4_cluster6	298	Elk1	444.8	Literature ChIP-seq,112;ARCHS4 Coexpression,1377;ENCODE ChIP-seq,59;ReMap ChIP-seq,171;GTEx Coexpression,505	PARP11,GSTA4,ENO3,SMC4,IKZF4
CD4_cluster6	305	Tbx21	448.5	ARCHS4 Coexpression,1276;Enrichr Queries,89;ReMap ChIP-seq,151;GTEx Coexpression,278	CD74,BCL3,CTLA4,MXD1,ENO3
CD4_cluster6	310	Smad4	454.2	Literature ChIP-seq,8;ARCHS4 Coexpression,485;Enrichr Queries,832;ReMap ChIP-seq,102;GTEx Coexpression,844	INPP5F,TBC1D4,KCNIP2,LMNA,CTLA4,ST6GALNAC3,CD200
CD4_cluster6	314	Grhl2	458.8	Literature ChIP-seq,136;ARCHS4 Coexpression,643;Enrichr Queries,941;ReMap ChIP-seq,147;GTEx Coexpression,427	BCL3,LMNA
CD4_cluster6	315	Kdm2b	459.0	ARCHS4 Coexpression,685;GTEx Coexpression,233	TNFRSF18
CD4_cluster6	319	Tgif1	465.3	ARCHS4 Coexpression,1064;Enrichr Queries,66;GTEx Coexpression,266	CD74,LMNA,BCL3
CD4_cluster6	324	Tsc22d1	470.0	ARCHS4 Coexpression,242;Enrichr Queries,133;GTEx Coexpression,1035	CD74,GSTA4,LMNA
CD4_cluster6	325	Thap1	470.2	ARCHS4 Coexpression,922;ENCODE ChIP-seq,108;Enrichr Queries,431;ReMap ChIP-seq,105;GTEx Coexpression,785	TNFRSF18,MXD1,TNFRSF4
CD4_cluster6	327	Hivep3	471.7	ARCHS4 Coexpression,295;Enrichr Queries,1012;GTEx Coexpression,108	CD74,TNFRSF18
CD4_cluster6	330	Zscan26	473.0	ARCHS4 Coexpression,46;GTEx Coexpression,900	GSTA4,CD200
CD4_cluster6	332	Srf	473.8	Literature ChIP-seq,73;ARCHS4 Coexpression,812;ENCODE ChIP-seq,91;Enrichr Queries,182;ReMap ChIP-seq,231;GTEx Coexpression,1454	BCL3,LMNA,ST6GALNAC3,MLLT3,ENO3
CD4_cluster6	333	Batf2	474.0	ARCHS4 Coexpression,61;Enrichr Queries,108;GTEx Coexpression,1253	CD74,BCL3,MXD1
CD4_cluster6	337	Xbp1	476.8	ARCHS4 Coexpression,679;Enrichr Queries,561;ReMap ChIP-seq,209;GTEx Coexpression,458	CD74,GSTA4
CD4_cluster6	338	Stat4	477.3	Literature ChIP-seq,1;ARCHS4 Coexpression,930;Enrichr Queries,196;GTEx Coexpression,782	CD74,PARP11,TNFRSF18,BCL3,CTLA4,IFT80,MLLT3,SMC4,TNFRSF4
CD4_cluster6	340	Sp100	478.3	ARCHS4 Coexpression,1172;Enrichr Queries,60;GTEx Coexpression,203	CD74,BCL3,LMNA
CD4_cluster6	342	Zfp30	479.3	ARCHS4 Coexpression,287;Enrichr Queries,527;GTEx Coexpression,624	GSTA4,MLLT3
CD4_cluster6	345	Setdb1	479.8	Literature ChIP-seq,35;ARCHS4 Coexpression,991;ENCODE ChIP-seq,52;Enrichr Queries,529;ReMap ChIP-seq,126;GTEx Coexpression,1146	PARP11,GSTA4,TNFRSF18,LMNA,BCL3,IFT80,TNFRSF4,SMC4
CD4_cluster6	348	Bach2	485.5	ARCHS4 Coexpression,622;Enrichr Queries,1079;ReMap ChIP-seq,206;GTEx Coexpression,35	BCL3,CTLA4,ENO3
CD4_cluster6	350	Ncoa2	486.3	ARCHS4 Coexpression,192;Enrichr Queries,808;ReMap ChIP-seq,219;GTEx Coexpression,726	BCL3,MXD1
CD4_cluster6	351	Pbx3	486.6	ARCHS4 Coexpression,64;ENCODE ChIP-seq,101;Enrichr Queries,1052;ReMap ChIP-seq,55;GTEx Coexpression,1161	CD74,GSTA4,BCL3,LMNA,ENO3,CD200
CD4_cluster6	356	St18	491.0	ARCHS4 Coexpression,89;Enrichr Queries,997;GTEx Coexpression,387	GSTA4,CD200
CD4_cluster6	357	Ahctf1	493.0	ARCHS4 Coexpression,275;Enrichr Queries,245;GTEx Coexpression,959	LMNA,SMC4
CD4_cluster6	370	Nfat5	501.7	ARCHS4 Coexpression,486;Enrichr Queries,918;GTEx Coexpression,101	LMNA
CD4_cluster6	371	Nfatc2	502.7	ARCHS4 Coexpression,1339;Enrichr Queries,140;GTEx Coexpression,29	CD74,LMNA,CTLA4,TNFRSF4
CD4_cluster6	378	Tfap4	505.0	ARCHS4 Coexpression,1131;Enrichr Queries,248;ReMap ChIP-seq,78;GTEx Coexpression,563	BCL3,LMNA,ENO3
CD4_cluster6	381	Lef1	506.5	ARCHS4 Coexpression,1303;Enrichr Queries,321;ReMap ChIP-seq,288;GTEx Coexpression,114	CD74,CTLA4
CD4_cluster6	382	Spic	508.3	ARCHS4 Coexpression,990;Enrichr Queries,234;GTEx Coexpression,301	CD74,BCL3
CD4_cluster6	383	Hoxb4	508.8	Literature ChIP-seq,51;ARCHS4 Coexpression,308;Enrichr Queries,982;GTEx Coexpression,694	IFT80,MLLT3,MXD1,SMC4
CD4_cluster6	390	Rel	511.3	ARCHS4 Coexpression,1330;Enrichr Queries,9;GTEx Coexpression,195	CD74,TNFRSF18,BCL3,LMNA,MXD1
CD4_cluster6	391	Zbtb7a	512.2	ARCHS4 Coexpression,1427;ENCODE ChIP-seq,76;Enrichr Queries,203;ReMap ChIP-seq,5;GTEx Coexpression,850	TBC1D4,TNFRSF18,BCL3,LMNA,ENO3,TNFRSF4
CD4_cluster6	392	Dzip1	512.3	ARCHS4 Coexpression,317;Enrichr Queries,923;GTEx Coexpression,297	INPP5F
CD4_cluster6	396	Zbtb41	514.3	ARCHS4 Coexpression,158;Enrichr Queries,652;GTEx Coexpression,733	GSTA4,SMC4
CD4_cluster6	397	Tcf12	514.4	ARCHS4 Coexpression,245;ENCODE ChIP-seq,38;Enrichr Queries,638;ReMap ChIP-seq,52;GTEx Coexpression,1599	GSTA4,BCL3,LMNA,ST6GALNAC3,ENO3,SMC4
CD4_cluster6	398	Pa2g4	514.5	ARCHS4 Coexpression,451;GTEx Coexpression,578	SMC4
CD4_cluster6	404	Gfi1	518.7	ARCHS4 Coexpression,558;Enrichr Queries,87;GTEx Coexpression,911	CD74,BCL3,CTLA4
CD4_cluster6	405	Dnmt1	519.0	ARCHS4 Coexpression,726;GTEx Coexpression,312	SMC4
CD4_cluster6	410	Klf13	520.0	ARCHS4 Coexpression,1063;Enrichr Queries,226;ReMap ChIP-seq,109;GTEx Coexpression,682	BCL3,LMNA,ENO3
CD4_cluster6	411	Ddit3	520.3	ARCHS4 Coexpression,1304;Enrichr Queries,59;GTEx Coexpression,198	BCL3,LMNA,MXD1
CD4_cluster6	419	Crem	527.6	Literature ChIP-seq,88;ARCHS4 Coexpression,967;Enrichr Queries,3;ReMap ChIP-seq,218;GTEx Coexpression,1362	CD74,PARP11,BCL3,LMNA,MXD1,MLLT3,ST6GALNAC3,ENO3,SMC4
CD4_cluster6	421	Hoxa7	528.7	ARCHS4 Coexpression,199;Enrichr Queries,1078;GTEx Coexpression,309	CD74,ENO3
CD4_cluster6	424	Hnf1a	529.0	ARCHS4 Coexpression,901;Enrichr Queries,146;GTEx Coexpression,540	BCL3,LMNA
CD4_cluster6	430	Cdx1	532.7	ARCHS4 Coexpression,826;Enrichr Queries,162;GTEx Coexpression,610	CD74,BCL3
CD4_cluster6	431	Atf1	532.8	ARCHS4 Coexpression,1353;ENCODE ChIP-seq,98;Enrichr Queries,701;ReMap ChIP-seq,217;GTEx Coexpression,295	CD74,ENO3,SMC4
CD4_cluster6	436	Gtf3a	535.0	ARCHS4 Coexpression,494;Enrichr Queries,812;GTEx Coexpression,299	ENO3
CD4_cluster6	438	Hbp1	536.3	ARCHS4 Coexpression,648;Enrichr Queries,444;ReMap ChIP-seq,152;GTEx Coexpression,901	MMP11,MXD1,ENO3
CD4_cluster6	461	Six4	553.3	ARCHS4 Coexpression,365;Enrichr Queries,1136;GTEx Coexpression,159	ENO3
CD4_cluster6	477	Foxp1	563.0	Literature ChIP-seq,132;ARCHS4 Coexpression,1151;Enrichr Queries,992;ReMap ChIP-seq,30;GTEx Coexpression,510	TBC1D4,LMNA,IFT80,ENO3,SMC4
CD4_cluster6	485	Phf21a	566.7	ARCHS4 Coexpression,406;Enrichr Queries,826;GTEx Coexpression,468	MXD1
CD4_cluster6	486	Zbtb26	567.7	ARCHS4 Coexpression,247;Enrichr Queries,73;GTEx Coexpression,1383	IFT80,MLLT3,SMC4
CD4_cluster6	491	Pitx2	573.3	ARCHS4 Coexpression,431;Enrichr Queries,964;GTEx Coexpression,325	ENO3
CD4_cluster6	497	Nfatc3	575.0	ARCHS4 Coexpression,1031;Enrichr Queries,596;GTEx Coexpression,98	ENO3,SMC4
CD4_cluster6	506	Prox1	581.5	ARCHS4 Coexpression,490;Enrichr Queries,1089;ReMap ChIP-seq,116;GTEx Coexpression,631	BCL3,LMNA
CD4_cluster6	507	Dbp	581.7	ARCHS4 Coexpression,946;Enrichr Queries,119;GTEx Coexpression,680	CD74,BCL3
CD4_cluster6	519	Atf6	591.0	ARCHS4 Coexpression,570;Enrichr Queries,740;GTEx Coexpression,463
CD4_cluster6	521	Sox13	592.3	ARCHS4 Coexpression,647;Enrichr Queries,505;ReMap ChIP-seq,140;GTEx Coexpression,1077	TBC1D4,LMNA
CD4_cluster6	523	Foxn3	592.7	ARCHS4 Coexpression,75;Enrichr Queries,770;GTEx Coexpression,933	TBC1D4,ENO3
CD4_cluster6	524	Pknox1	592.8	ARCHS4 Coexpression,992;Enrichr Queries,211;ReMap ChIP-seq,277;GTEx Coexpression,891	BCL3,LMNA
CD4_cluster6	535	Foxj1	595.3	ARCHS4 Coexpression,746;Enrichr Queries,453;GTEx Coexpression,587	CD74
CD4_cluster6	538	Hmgn3	596.0	ARCHS4 Coexpression,944;ENCODE ChIP-seq,57;ReMap ChIP-seq,45;GTEx Coexpression,1338	PARP11,INPP5F,TNFRSF18,ST6GALNAC3,ENO3,TNFRSF4
CD4_cluster6	544	Rag1	601.0	ARCHS4 Coexpression,284;Enrichr Queries,620;GTEx Coexpression,899	CD74,SMC4
CD4_cluster6	545	Pax7	602.0	ARCHS4 Coexpression,452;Enrichr Queries,1182;GTEx Coexpression,172	ENO3
CD4_cluster6	552	Tcf7l2	603.2	Literature ChIP-seq,142;ARCHS4 Coexpression,1502;ENCODE ChIP-seq,30;Enrichr Queries,411;ReMap ChIP-seq,159;GTEx Coexpression,1375	GSTA4,TBC1D4,BCL3,LMNA,MLLT3,ST6GALNAC3,ENO3
CD4_cluster6	562	Sp140	608.3	ARCHS4 Coexpression,1307;Enrichr Queries,272;GTEx Coexpression,246	CD74,BCL3
CD4_cluster6	571	Dot1l	612.7	ARCHS4 Coexpression,701;Enrichr Queries,270;GTEx Coexpression,867	BCL3,LMNA
CD4_cluster6	573	Drap1	615.0	ARCHS4 Coexpression,346;Enrichr Queries,430;GTEx Coexpression,1069	LMNA
CD4_cluster6	574	Mbd4	616.2	ARCHS4 Coexpression,1167;ENCODE ChIP-seq,46;Enrichr Queries,533;ReMap ChIP-seq,276;GTEx Coexpression,1059	GSTA4,IFT80,SMC4
CD4_cluster6	582	Elk4	618.0	ARCHS4 Coexpression,1173;ENCODE ChIP-seq,96;Enrichr Queries,759;ReMap ChIP-seq,202;GTEx Coexpression,860	PARP11,ENO3
CD4_cluster6	587	Zfp92	622.3	ARCHS4 Coexpression,1104;Enrichr Queries,629;GTEx Coexpression,134	PARP11,CD200
CD4_cluster6	597	Bcl11b	629.5	Literature ChIP-seq,161;ARCHS4 Coexpression,1257;Enrichr Queries,886;GTEx Coexpression,214	TNFRSF18
CD4_cluster6	606	Pou2f1	632.8	ARCHS4 Coexpression,947;Enrichr Queries,845;ReMap ChIP-seq,228;GTEx Coexpression,511	GSTA4
CD4_cluster6	607	Tbx19	634.7	ARCHS4 Coexpression,243;Enrichr Queries,477;GTEx Coexpression,1184	CD74,MXD1
CD4_cluster6	608	Zc3h8	635.0	ARCHS4 Coexpression,1321;Enrichr Queries,414;ReMap ChIP-seq,113;GTEx Coexpression,692	BCL3,LMNA,SMC4
CD4_cluster6	609	Gli1	635.5	Literature ChIP-seq,159;ARCHS4 Coexpression,343;Enrichr Queries,1053;GTEx Coexpression,987	MXD1
CD4_cluster6	615	Pbx4	637.0	ARCHS4 Coexpression,440;Enrichr Queries,702;GTEx Coexpression,769	BCL3,CTLA4
CD4_cluster6	618	Rlf	637.7	ARCHS4 Coexpression,1601;Enrichr Queries,276;GTEx Coexpression,36	TNFRSF18,MXD1,SMC4
CD4_cluster6	619	Pbx1	637.8	Literature ChIP-seq,115;ARCHS4 Coexpression,355;Enrichr Queries,1042;GTEx Coexpression,1039	INPP5F,IFT80,SMC4
CD4_cluster6	623	Plagl1	640.7	ARCHS4 Coexpression,698;Enrichr Queries,1118;GTEx Coexpression,106	LMNA
CD4_cluster6	628	Klf9	644.3	ARCHS4 Coexpression,1623;Enrichr Queries,176;ReMap ChIP-seq,3;GTEx Coexpression,775	TNFRSF18,BCL3,LMNA,ENO3,TNFRSF4
CD4_cluster6	643	Ovol2	650.8	ARCHS4 Coexpression,580;Enrichr Queries,1032;ReMap ChIP-seq,295;GTEx Coexpression,696
CD4_cluster6	648	Prmt3	651.3	ARCHS4 Coexpression,203;Enrichr Queries,661;GTEx Coexpression,1090	SMC4
CD4_cluster6	649	Zbtb2	651.3	ARCHS4 Coexpression,1061;Enrichr Queries,554;GTEx Coexpression,339	BCL3
CD4_cluster6	655	Eea1	656.0	ARCHS4 Coexpression,1076;Enrichr Queries,241;GTEx Coexpression,651	LMNA,SMC4
CD4_cluster6	665	Sox4	661.0	ARCHS4 Coexpression,31;Enrichr Queries,489;GTEx Coexpression,1463	GSTA4,LMNA,CD200
CD4_cluster6	666	Zhx1	662.0	ARCHS4 Coexpression,544;Enrichr Queries,779;ReMap ChIP-seq,169;GTEx Coexpression,1156	LMNA,ENO3
CD4_cluster6	667	Mxd4	663.0	ARCHS4 Coexpression,1463;Enrichr Queries,185;GTEx Coexpression,341	LMNA,MXD1
CD4_cluster6	676	Kmt2a	667.7	ARCHS4 Coexpression,900;ReMap ChIP-seq,24;GTEx Coexpression,1079	TBC1D4,IFT80,MXD1,SMC4
CD4_cluster6	682	Sall2	671.7	ARCHS4 Coexpression,493;Enrichr Queries,1117;GTEx Coexpression,405
CD4_cluster6	693	Mbd1	677.7	ARCHS4 Coexpression,1133;Enrichr Queries,546;GTEx Coexpression,354	LMNA
CD4_cluster6	694	Arid5b	677.7	ARCHS4 Coexpression,1109;Enrichr Queries,408;GTEx Coexpression,516	LMNA
CD4_cluster6	703	Foxk1	684.3	ARCHS4 Coexpression,1008;Enrichr Queries,681;ReMap ChIP-seq,271;GTEx Coexpression,777	LMNA
CD4_cluster6	704	Mxd1	684.3	ARCHS4 Coexpression,1179;Enrichr Queries,204;GTEx Coexpression,670	CD74,BCL3
CD4_cluster6	706	Zbtb11	684.5	ARCHS4 Coexpression,1283;Enrichr Queries,666;ReMap ChIP-seq,198;GTEx Coexpression,591	ENO3,SMC4
CD4_cluster6	708	Epas1	684.8	ARCHS4 Coexpression,1270;Enrichr Queries,1102;ReMap ChIP-seq,133;GTEx Coexpression,234	BCL3,LMNA,ST6GALNAC3
CD4_cluster6	715	Rreb1	688.0	ARCHS4 Coexpression,664;Enrichr Queries,579;GTEx Coexpression,821	LMNA
CD4_cluster6	723	Ltf	690.5	ARCHS4 Coexpression,392;GTEx Coexpression,989	MXD1
CD4_cluster6	749	Zeb2	705.0	ARCHS4 Coexpression,677;Enrichr Queries,364;ReMap ChIP-seq,270;GTEx Coexpression,1509	CD74
CD4_cluster6	750	Bhlhe41	705.0	ARCHS4 Coexpression,403;GTEx Coexpression,1007	ENO3
CD4_cluster6	754	Thyn1	706.0	ARCHS4 Coexpression,899;GTEx Coexpression,513
CD4_cluster6	756	Tcf20	706.3	ARCHS4 Coexpression,815;Enrichr Queries,807;GTEx Coexpression,497
CD4_cluster6	766	Clock	712.6	Literature ChIP-seq,77;ARCHS4 Coexpression,1052;Enrichr Queries,742;ReMap ChIP-seq,224;GTEx Coexpression,1468	CD74,LMNA
CD4_cluster6	769	Egr4	713.0	ARCHS4 Coexpression,756;Enrichr Queries,866;GTEx Coexpression,517
CD4_cluster6	790	Zfpm1	726.7	ARCHS4 Coexpression,1207;Enrichr Queries,251;GTEx Coexpression,722	BCL3,LMNA
CD4_cluster6	806	Zeb1	738.8	ARCHS4 Coexpression,814;ENCODE ChIP-seq,113;Enrichr Queries,1161;ReMap ChIP-seq,1;GTEx Coexpression,1605	CD74,MMP11,TNFRSF18,BCL3,LMNA,ENO3,TNFRSF4
CD4_cluster6	808	Etv1	739.3	ARCHS4 Coexpression,1473;Enrichr Queries,954;ReMap ChIP-seq,166;GTEx Coexpression,364	BCL3,ENO3
CD4_cluster6	820	Zbtb38	744.7	ARCHS4 Coexpression,470;Enrichr Queries,449;GTEx Coexpression,1315	LMNA
CD4_cluster6	827	Pou3f1	747.5	Literature ChIP-seq,103;ARCHS4 Coexpression,863;Enrichr Queries,1275;GTEx Coexpression,749	PARP11,LMNA
CD4_cluster6	830	Klf8	748.7	ARCHS4 Coexpression,1175;Enrichr Queries,418;GTEx Coexpression,653	CD200
CD4_cluster6	843	Nr1d1	757.0	ARCHS4 Coexpression,1500;Enrichr Queries,21;GTEx Coexpression,750	CD74,BCL3,LMNA
CD4_cluster6	845	Crebl2	758.7	ARCHS4 Coexpression,1422;Enrichr Queries,768;GTEx Coexpression,86	GSTA4
CD4_cluster6	853	Prdm15	761.0	ARCHS4 Coexpression,1181;Enrichr Queries,729;GTEx Coexpression,373
CD4_cluster6	862	Tfcp2l1	767.7	ARCHS4 Coexpression,752;Enrichr Queries,1140;GTEx Coexpression,411
CD4_cluster6	894	Phf20	786.7	ARCHS4 Coexpression,1447;Enrichr Queries,746;GTEx Coexpression,167	ENO3
CD4_cluster6	896	Zbtb44	788.7	ARCHS4 Coexpression,1350;Enrichr Queries,839;GTEx Coexpression,177	ENO3
CD4_cluster6	898	Tshz1	789.7	ARCHS4 Coexpression,1575;Enrichr Queries,448;GTEx Coexpression,346	MLLT3
CD4_cluster6	911	Klf7	795.7	ARCHS4 Coexpression,375;Enrichr Queries,545;GTEx Coexpression,1467	GSTA4,MXD1
CD4_cluster6	933	Patz1	806.7	ARCHS4 Coexpression,718;Enrichr Queries,147;GTEx Coexpression,1555	BCL3,LMNA
CD4_cluster6	936	Nme2	807.3	ARCHS4 Coexpression,897;ReMap ChIP-seq,129;GTEx Coexpression,1396	IKZF4,CD200
CD4_cluster6	937	Zfhx2	807.7	ARCHS4 Coexpression,656;Enrichr Queries,753;GTEx Coexpression,1014
CD4_cluster6	949	Setbp1	814.7	ARCHS4 Coexpression,374;Enrichr Queries,582;GTEx Coexpression,1488	GSTA4,MLLT3
CD4_cluster6	964	Zbtb4	823.7	ARCHS4 Coexpression,1512;Enrichr Queries,471;GTEx Coexpression,488	LMNA
CD4_cluster6	969	Ikzf3	825.0	ARCHS4 Coexpression,1056;Enrichr Queries,110;GTEx Coexpression,1309	CD74,CTLA4
CD4_cluster6	973	Champ1	827.0	ARCHS4 Coexpression,435;GTEx Coexpression,1219	SMC4
CD4_cluster6	976	Nfix	828.3	ARCHS4 Coexpression,1396;Enrichr Queries,368;GTEx Coexpression,721	LMNA
CD4_cluster6	995	Alx4	835.3	ARCHS4 Coexpression,1075;Enrichr Queries,1302;GTEx Coexpression,129	LMNA
CD4_cluster6	996	Etv5	835.7	ARCHS4 Coexpression,666;Enrichr Queries,904;GTEx Coexpression,937
CD4_cluster6	1003	Aebp2	840.0	ARCHS4 Coexpression,1400;Enrichr Queries,1027;GTEx Coexpression,93	LMNA
CD4_cluster6	1005	Trps1	840.0	ARCHS4 Coexpression,1529;Enrichr Queries,902;GTEx Coexpression,89	LMNA
CD4_cluster6	1012	Hlf	842.7	ARCHS4 Coexpression,1174;Enrichr Queries,371;GTEx Coexpression,983	CD74
CD4_cluster6	1013	L3mbtl3	843.0	ARCHS4 Coexpression,1607;GTEx Coexpression,79	PARP11
CD4_cluster6	1023	Skor1	849.0	ARCHS4 Coexpression,950;GTEx Coexpression,748
CD4_cluster6	1027	Sox5	851.0	ARCHS4 Coexpression,45;Enrichr Queries,905;GTEx Coexpression,1603	GSTA4,INPP5F
CD4_cluster6	1044	Hey1	860.7	ARCHS4 Coexpression,1466;Enrichr Queries,1067;GTEx Coexpression,49	KCNIP2
CD4_cluster6	1049	Ar	862.4	Literature ChIP-seq,43;ARCHS4 Coexpression,1485;Enrichr Queries,1197;ReMap ChIP-seq,222;GTEx Coexpression,1365	PARP11,GSTA4,TBC1D4,IFT80,MLLT3,ST6GALNAC3
CD4_cluster6	1055	Tet1	865.7	Literature ChIP-seq,13;ARCHS4 Coexpression,1287;GTEx Coexpression,1297	KCNIP2,LMNA,IFT80,ENO3,SMC4
CD4_cluster6	1071	Nfia	872.0	ARCHS4 Coexpression,268;Enrichr Queries,1123;GTEx Coexpression,1225	GSTA4
CD4_cluster6	1079	Thra	873.5	Literature ChIP-seq,151;ARCHS4 Coexpression,1592;Enrichr Queries,397;GTEx Coexpression,1354	LMNA
CD4_cluster6	1092	Aebp1	881.5	ARCHS4 Coexpression,279;GTEx Coexpression,1484	MMP11
CD4_cluster6	1110	Zbtb1	890.7	ARCHS4 Coexpression,1235;Enrichr Queries,232;GTEx Coexpression,1205	LMNA,SMC4
CD4_cluster6	1112	Tead3	891.3	ARCHS4 Coexpression,1040;Enrichr Queries,394;GTEx Coexpression,1240	LMNA
CD4_cluster6	1114	Rfx7	892.0	ARCHS4 Coexpression,971;Enrichr Queries,777;GTEx Coexpression,928
CD4_cluster6	1121	Zscan18	894.3	ARCHS4 Coexpression,1535;Enrichr Queries,862;GTEx Coexpression,286	CD200
CD4_cluster6	1124	Baz2b	894.7	ARCHS4 Coexpression,943;Enrichr Queries,765;GTEx Coexpression,976
CD4_cluster6	1136	Creb3l4	901.3	ARCHS4 Coexpression,667;Enrichr Queries,510;GTEx Coexpression,1527	BCL3
CD4_cluster6	1137	Zkscan3	901.3	ARCHS4 Coexpression,1494;Enrichr Queries,744;GTEx Coexpression,466
CD4_cluster6	1143	Ahdc1	905.0	ARCHS4 Coexpression,1532;Enrichr Queries,518;GTEx Coexpression,665	LMNA
CD4_cluster6	1145	Prdm16	905.5	Literature ChIP-seq,31;ARCHS4 Coexpression,935;Enrichr Queries,1244;GTEx Coexpression,1412	IFT80
CD4_cluster6	1150	Hoxb3	906.3	ARCHS4 Coexpression,832;Enrichr Queries,1241;GTEx Coexpression,646
CD4_cluster6	1184	Rora	921.0	ARCHS4 Coexpression,1038;Enrichr Queries,1167;GTEx Coexpression,558
CD4_cluster6	1201	Zfhx3	930.3	ARCHS4 Coexpression,852;Enrichr Queries,940;GTEx Coexpression,999
CD4_cluster6	1205	Sox12	933.0	ARCHS4 Coexpression,473;Enrichr Queries,787;GTEx Coexpression,1539
CD4_cluster6	1209	Pcgf6	934.7	ARCHS4 Coexpression,1314;Enrichr Queries,662;GTEx Coexpression,828	SMC4
CD4_cluster6	1216	Dmrta2	942.7	ARCHS4 Coexpression,690;Enrichr Queries,1204;GTEx Coexpression,934
CD4_cluster6	1240	Gtf2ird2	956.0	ARCHS4 Coexpression,1087;Enrichr Queries,718;GTEx Coexpression,1063
CD4_cluster6	1242	Pou4f1	956.7	ARCHS4 Coexpression,529;Enrichr Queries,1212;GTEx Coexpression,1129
CD4_cluster6	1248	Mysm1	961.7	ARCHS4 Coexpression,1288;Enrichr Queries,961;GTEx Coexpression,636
CD4_cluster6	1266	Foxp4	972.3	ARCHS4 Coexpression,1336;Enrichr Queries,190;GTEx Coexpression,1391	BCL3,LMNA
CD4_cluster6	1282	Skil	981.0	ARCHS4 Coexpression,1482;Enrichr Queries,58;GTEx Coexpression,1403	BCL3,LMNA,MXD1
CD4_cluster6	1316	Creb3l2	1002.0	ARCHS4 Coexpression,1015;Enrichr Queries,436;GTEx Coexpression,1556	LMNA
CD4_cluster6	1323	Hoxa2	1004.0	Literature ChIP-seq,162;ARCHS4 Coexpression,1259;Enrichr Queries,1259;GTEx Coexpression,1336
CD4_cluster6	1326	Arid3b	1006.0	ARCHS4 Coexpression,753;GTEx Coexpression,1258
CD4_cluster6	1339	Ybx1	1020.0	ARCHS4 Coexpression,937;Enrichr Queries,796;GTEx Coexpression,1327
CD4_cluster6	1350	Nr6a1	1028.0	ARCHS4 Coexpression,1001;Enrichr Queries,1065;GTEx Coexpression,1017
CD4_cluster6	1353	Scmh1	1036.0	ARCHS4 Coexpression,684;GTEx Coexpression,1387
CD4_cluster6	1365	Rbsn	1043.0	ARCHS4 Coexpression,757;GTEx Coexpression,1329
CD4_cluster6	1374	Foxf1	1052.0	ARCHS4 Coexpression,1406;Enrichr Queries,1145;GTEx Coexpression,606
CD4_cluster6	1377	Zbtb37	1055.0	ARCHS4 Coexpression,1128;Enrichr Queries,789;GTEx Coexpression,1249
CD4_cluster6	1380	Hivep2	1058.0	ARCHS4 Coexpression,1141;Enrichr Queries,1143;GTEx Coexpression,890
CD4_cluster6	1383	Ttf1	1063.0	ARCHS4 Coexpression,1285;GTEx Coexpression,840
CD4_cluster6	1400	Tfdp2	1076.0	ARCHS4 Coexpression,1213;Enrichr Queries,474;GTEx Coexpression,1540	MLLT3
CD4_cluster6	1414	Mzf1	1090.0	ARCHS4 Coexpression,1233;Enrichr Queries,446;GTEx Coexpression,1590	BCL3
CD4_cluster6	1417	Cxxc5	1091.0	ARCHS4 Coexpression,1411;GTEx Coexpression,770
CD4_cluster6	1429	Scx	1099.0	ARCHS4 Coexpression,1099
CD4_cluster6	1450	Cenpb	1122.0	ARCHS4 Coexpression,1506;Enrichr Queries,330;GTEx Coexpression,1530	LMNA
CD4_cluster6	1451	Pknox2	1123.0	ARCHS4 Coexpression,853;Enrichr Queries,1194;GTEx Coexpression,1321
CD4_cluster6	1481	Sgsm2	1144.0	ARCHS4 Coexpression,1465;GTEx Coexpression,823
CD4_cluster6	1487	Carf	1153.0	ARCHS4 Coexpression,1147;GTEx Coexpression,1158
CD4_cluster6	1506	Atoh8	1172.0	ARCHS4 Coexpression,1530;Enrichr Queries,1110;GTEx Coexpression,876
CD4_cluster6	1511	Spen	1173.0	ARCHS4 Coexpression,1082;GTEx Coexpression,1264
CD4_cluster6	1523	Tcf7l1	1193.0	ARCHS4 Coexpression,864;Enrichr Queries,1166;GTEx Coexpression,1549
CD4_cluster6	1528	Tbr1	1201.0	ARCHS4 Coexpression,1225;Enrichr Queries,949;GTEx Coexpression,1428
CD4_cluster6	1533	Barhl1	1211.0	ARCHS4 Coexpression,1547;Enrichr Queries,1287;GTEx Coexpression,799
CD4_cluster6	1566	Sall3	1262.0	ARCHS4 Coexpression,1046;Enrichr Queries,1262;GTEx Coexpression,1479
CD4_cluster6	1581	Mga	1296.0	ARCHS4 Coexpression,1525;Enrichr Queries,920;GTEx Coexpression,1444
CD4_cluster6	1583	Zbtb20	1299.0	ARCHS4 Coexpression,1271;Enrichr Queries,1080;GTEx Coexpression,1547
CD4_cluster6	1585	Meis3	1304.0	ARCHS4 Coexpression,1590;Enrichr Queries,993;GTEx Coexpression,1328
CD4_cluster6	1592	Bbx	1323.0	ARCHS4 Coexpression,1594;Enrichr Queries,1049;GTEx Coexpression,1325
CD4_cluster6	1596	Tshz2	1337.0	ARCHS4 Coexpression,1337;Enrichr Queries,1150;GTEx Coexpression,1525
CD4_cluster6	1610	Ski	1396.0	ARCHS4 Coexpression,1501;GTEx Coexpression,1290
CD4_cluster6	1613	Mkx	1400.0	ARCHS4 Coexpression,1541;Enrichr Queries,1063;GTEx Coexpression,1597
CD4_cluster6	1614	Topors	1403.0	ARCHS4 Coexpression,1453;GTEx Coexpression,1352
CD4_cluster6	1630	Nacc2	1534.0	ARCHS4 Coexpression,1533;GTEx Coexpression,1535

## Sheet: CD4_cluster7
Query Name	Rank	TF	Score	Library	Overlapping_Genes
CD4_cluster7	1	Rel	10.67	ARCHS4 Coexpression,29;Enrichr Queries,2;GTEx Coexpression,1	PLK3,DUSP5,EGR1,DUSP2,EGR2,NFKB2,RELB,NR4A1,BCL2L11,CD69,NFKBID,PHLDA1
CD4_cluster7	2	Arid5a	11.0	ARCHS4 Coexpression,15;GTEx Coexpression,7	PLK3,DUSP2,NFKBID,NFKB2,RELB
CD4_cluster7	3	Fosb	11.67	ARCHS4 Coexpression,18;Enrichr Queries,11;GTEx Coexpression,6	EGR1,PLK3,NR4A1,DUSP5,EGR2,DUSP2,RRAD,CD69,PHLDA1
CD4_cluster7	4	Egr2	16.33	ARCHS4 Coexpression,9;Enrichr Queries,27;GTEx Coexpression,13	EGR1,NR4A1,DUSP5,PLK3,DUSP2,SWAP70,CD69,PHLDA1,NFKBID,RELB
CD4_cluster7	6	Csrnp1	17.0	ARCHS4 Coexpression,8;GTEx Coexpression,26	PLK3,DUSP5,NR4A1,EGR2,NFKBID,RELB,NFKB2
CD4_cluster7	7	Junb	23.25	ARCHS4 Coexpression,12;Enrichr Queries,9;ReMap ChIP-seq,49;GTEx Coexpression,23	EGR1,PLK3,NR4A1,DUSP5,DUSP2,EGR2,CD69,PHLDA1,NFKB2,RELB
CD4_cluster7	8	Batf3	23.67	ARCHS4 Coexpression,20;Enrichr Queries,12;GTEx Coexpression,39	DUSP5,EGR1,NR4A1,DUSP2,EGR2,BCL2L11,CD69,PHLDA1,NFKB2,RELB
CD4_cluster7	9	Relb	33.0	ARCHS4 Coexpression,58;Enrichr Queries,25;ReMap ChIP-seq,24;GTEx Coexpression,25	PLK3,DUSP5,EGR1,NR4A1,DUSP2,EGR2,NFKBID,PHLDA1,NFKB2,RELB
CD4_cluster7	10	Hivep1	34.0	ARCHS4 Coexpression,50;Enrichr Queries,38;GTEx Coexpression,14	DUSP5,EGR1,NR4A1,EGR2,SWAP70,PHLDA1,NFKB2,RELB
CD4_cluster7	11	Egr1	42.33	Literature ChIP-seq,27;ARCHS4 Coexpression,27;ENCODE ChIP-seq,16;Enrichr Queries,178;ReMap ChIP-seq,3;GTEx Coexpression,3	DUSP5,PLK3,EGR1,EGR2,DUSP2,RRAD,SWAP70,NFKB2,RELB,NR4A1,CD69,NFKBID,PHLDA1
CD4_cluster7	13	Nr4a1	44.0	ARCHS4 Coexpression,2;Enrichr Queries,85;ReMap ChIP-seq,62;GTEx Coexpression,27	EGR1,DUSP5,PLK3,EGR2,DUSP2,RRAD,NFKBID,PHLDA1,RELB
CD4_cluster7	15	Nr4a3	48.67	ARCHS4 Coexpression,4;Enrichr Queries,1;GTEx Coexpression,141	DUSP5,EGR1,PLK3,DUSP2,EGR2,RRAD,NFKB2,RELB,NR4A1,BCL2L11,CD69,PHLDA1,NFKBID
CD4_cluster7	16	Nfkb1	51.25	ARCHS4 Coexpression,39;Enrichr Queries,48;ReMap ChIP-seq,73;GTEx Coexpression,45	EGR1,DUSP5,NR4A1,DUSP2,EGR2,PHLDA1,NFKB2,RELB
CD4_cluster7	17	Irf7	51.67	ARCHS4 Coexpression,56;Enrichr Queries,49;GTEx Coexpression,50	DUSP5,EGR1,NR4A1,EGR2,CD69,NFKBID,NFKB2,RELB
CD4_cluster7	18	Nfkb2	53.25	ARCHS4 Coexpression,64;Enrichr Queries,22;ReMap ChIP-seq,119;GTEx Coexpression,8	DUSP5,EGR1,PLK3,NR4A1,DUSP2,EGR2,CD69,NFKBID,PHLDA1,RELB
CD4_cluster7	19	Pbx4	54.0	ARCHS4 Coexpression,16;Enrichr Queries,13;GTEx Coexpression,133	DUSP5,EGR1,PLK3,NR4A1,DUSP2,EGR2,BCL2L11,CD69,PHLDA1,NFKB2,RELB
CD4_cluster7	21	Egr3	57.67	ARCHS4 Coexpression,14;Enrichr Queries,24;GTEx Coexpression,135	DUSP5,EGR1,PLK3,NR4A1,EGR2,DUSP2,CD69,PHLDA1,NFKBID
CD4_cluster7	23	Ddit3	61.67	ARCHS4 Coexpression,106;Enrichr Queries,46;GTEx Coexpression,33	PLK3,DUSP5,EGR1,NR4A1,EGR2,NFKBID,PHLDA1,RELB
CD4_cluster7	24	Irf4	64.4	ARCHS4 Coexpression,6;ENCODE ChIP-seq,81;Enrichr Queries,32;ReMap ChIP-seq,35;GTEx Coexpression,168	DUSP5,PLK3,EGR1,NR4A1,DUSP2,EGR2,BCL2L11,SWAP70,CD69,NFKB2,RELB
CD4_cluster7	25	Fosl1	64.6	ARCHS4 Coexpression,49;ENCODE ChIP-seq,107;Enrichr Queries,8;ReMap ChIP-seq,148;GTEx Coexpression,11	DUSP5,PLK3,EGR1,NR4A1,DUSP2,EGR2,PHLDA1,NFKB2,RELB
CD4_cluster7	26	Egr4	65.0	ARCHS4 Coexpression,59;Enrichr Queries,19;GTEx Coexpression,117	EGR1,DUSP5,PLK3,NR4A1,DUSP2,EGR2,RRAD,PHLDA1
CD4_cluster7	27	Fos	66.8	ARCHS4 Coexpression,43;ENCODE ChIP-seq,61;Enrichr Queries,94;ReMap ChIP-seq,131;GTEx Coexpression,5	EGR1,PLK3,NR4A1,DUSP5,EGR2,DUSP2,CD69,PHLDA1
CD4_cluster7	28	Jun	66.83	Literature ChIP-seq,33;ARCHS4 Coexpression,24;ENCODE ChIP-seq,24;Enrichr Queries,167;ReMap ChIP-seq,149;GTEx Coexpression,4	EGR1,NR4A1,DUSP5,PLK3,EGR2,DUSP2,SWAP70,CD69,PHLDA1
CD4_cluster7	29	Bhlhe40	67.0	ARCHS4 Coexpression,22;ENCODE ChIP-seq,18;ReMap ChIP-seq,75;GTEx Coexpression,153	DUSP5,EGR1,PLK3,NR4A1,DUSP2,BCL2L11,NFKB2,RELB
CD4_cluster7	31	Pou2f2	73.6	ARCHS4 Coexpression,136;ENCODE ChIP-seq,53;Enrichr Queries,57;ReMap ChIP-seq,15;GTEx Coexpression,107	DUSP5,PLK3,EGR1,NR4A1,DUSP2,EGR2,CD69,NFKBID,PHLDA1,NFKB2,RELB
CD4_cluster7	32	Runx3	76.0	ARCHS4 Coexpression,156;ENCODE ChIP-seq,79;Enrichr Queries,111;ReMap ChIP-seq,12;GTEx Coexpression,22	DUSP5,EGR1,NR4A1,DUSP2,EGR2,SWAP70,CD69,NFKBID,NFKB2
CD4_cluster7	33	Spib	77.5	ARCHS4 Coexpression,85;Enrichr Queries,58;ReMap ChIP-seq,20;GTEx Coexpression,147	DUSP5,PLK3,NR4A1,EGR1,DUSP2,EGR2,SWAP70,CD69,NFKB2,RELB
CD4_cluster7	34	Nfatc1	77.8	ARCHS4 Coexpression,17;ENCODE ChIP-seq,76;Enrichr Queries,18;ReMap ChIP-seq,17;GTEx Coexpression,261	DUSP5,PLK3,NR4A1,EGR1,DUSP2,EGR2,BCL2L11,PHLDA1,NFKBID,NFKB2,RELB
CD4_cluster7	35	Foxp3	87.5	Literature ChIP-seq,44;ARCHS4 Coexpression,47;Enrichr Queries,110;GTEx Coexpression,149	EGR1,NR4A1,EGR2,CD69,NFKBID,NFKB2,RELB
CD4_cluster7	38	Stat5a	91.67	Literature ChIP-seq,114;ARCHS4 Coexpression,61;ENCODE ChIP-seq,73;Enrichr Queries,92;ReMap ChIP-seq,72;GTEx Coexpression,138	DUSP5,EGR1,NR4A1,EGR2,SWAP70,CD69,NFKBID,PHLDA1,NFKB2,RELB
CD4_cluster7	39	Prdm1	92.8	ARCHS4 Coexpression,42;ENCODE ChIP-seq,77;Enrichr Queries,35;ReMap ChIP-seq,186;GTEx Coexpression,124	DUSP5,EGR1,NR4A1,DUSP2,EGR2,BCL2L11,NFKBID,PHLDA1,RELB
CD4_cluster7	40	Cebpb	94.33	Literature ChIP-seq,51;ARCHS4 Coexpression,68;ENCODE ChIP-seq,54;Enrichr Queries,137;ReMap ChIP-seq,208;GTEx Coexpression,48	PLK3,DUSP5,EGR1,NR4A1,EGR2,DUSP2,PHLDA1,RELB,NFKB2
CD4_cluster7	41	Fosl2	102.4	ARCHS4 Coexpression,55;ENCODE ChIP-seq,74;Enrichr Queries,44;ReMap ChIP-seq,228;GTEx Coexpression,111	PLK3,DUSP5,EGR1,NR4A1,EGR2,PHLDA1,NFKB2,RELB
CD4_cluster7	42	Stat4	103.5	Literature ChIP-seq,24;ARCHS4 Coexpression,38;Enrichr Queries,215;GTEx Coexpression,137	DUSP5,EGR1,DUSP2,EGR2,BCL2L11,CD69,NFKBID,RELB,NFKB2
CD4_cluster7	43	Klf6	106.8	ARCHS4 Coexpression,10;Enrichr Queries,173;ReMap ChIP-seq,115;GTEx Coexpression,129	DUSP5,PLK3,EGR1,NR4A1,EGR2,SWAP70,CD69,PHLDA1,NFKBID,RELB
CD4_cluster7	44	Irf1	108.2	Literature ChIP-seq,149;ARCHS4 Coexpression,141;ENCODE ChIP-seq,90;Enrichr Queries,15;ReMap ChIP-seq,212;GTEx Coexpression,42	DUSP5,EGR1,NR4A1,EGR2,CD69,PHLDA1,NFKB2,RELB
CD4_cluster7	45	Jund	110.5	Literature ChIP-seq,59;ARCHS4 Coexpression,91;ENCODE ChIP-seq,33;Enrichr Queries,330;ReMap ChIP-seq,138;GTEx Coexpression,12	EGR1,PLK3,NR4A1,DUSP5,DUSP2,PHLDA1,NFKB2
CD4_cluster7	46	Rfx5	111.8	ARCHS4 Coexpression,152;ENCODE ChIP-seq,42;Enrichr Queries,245;ReMap ChIP-seq,74;GTEx Coexpression,46	PLK3,DUSP5,EGR1,DUSP2,BCL2L11,PHLDA1,NFKB2,RELB
CD4_cluster7	47	Zbtb2	112.0	ARCHS4 Coexpression,81;Enrichr Queries,97;GTEx Coexpression,158	DUSP5,EGR1,PLK3,NR4A1,EGR2,PHLDA1,RELB
CD4_cluster7	48	Zbtb32	115.0	ARCHS4 Coexpression,13;Enrichr Queries,4;GTEx Coexpression,328	DUSP5,EGR1,NR4A1,DUSP2,EGR2,SWAP70,CD69,NFKBID,PHLDA1,NFKB2,RELB
CD4_cluster7	49	Elk1	116.6	Literature ChIP-seq,11;ARCHS4 Coexpression,109;ENCODE ChIP-seq,45;ReMap ChIP-seq,77;GTEx Coexpression,341	DUSP5,EGR1,NR4A1,DUSP2,EGR2,CD69,NFKBID,NFKB2
CD4_cluster7	51	Gfi1	123.3	ARCHS4 Coexpression,287;Enrichr Queries,59;GTEx Coexpression,24	DUSP5,EGR1,NR4A1,DUSP2,EGR2,CD69,NFKBID,NFKB2
CD4_cluster7	60	Nfe2l2	149.8	Literature ChIP-seq,12;ARCHS4 Coexpression,31;Enrichr Queries,329;ReMap ChIP-seq,159;GTEx Coexpression,218	EGR1,PLK3,DUSP5,NR4A1,BCL2L11,PHLDA1,NFKB2,RELB
CD4_cluster7	61	Atf5	150.0	ARCHS4 Coexpression,40;Enrichr Queries,39;GTEx Coexpression,371	DUSP5,EGR1,NR4A1,EGR2,PHLDA1,NFKB2,RELB
CD4_cluster7	64	Runx1	163.2	Literature ChIP-seq,13;ARCHS4 Coexpression,364;Enrichr Queries,318;ReMap ChIP-seq,78;GTEx Coexpression,43	PLK3,NR4A1,DUSP5,EGR1,EGR2,BCL2L11,SWAP70,CD69,NFKBID,PHLDA1,RELB
CD4_cluster7	68	Batf	165.6	ARCHS4 Coexpression,34;ENCODE ChIP-seq,108;Enrichr Queries,56;ReMap ChIP-seq,48;GTEx Coexpression,582	DUSP5,EGR1,DUSP2,EGR2,CD69,NFKB2,RELB
CD4_cluster7	69	Mtf1	172.0	ARCHS4 Coexpression,139;GTEx Coexpression,205	NFKB2
CD4_cluster7	70	Irf8	172.8	Literature ChIP-seq,36;ARCHS4 Coexpression,23;Enrichr Queries,509;GTEx Coexpression,123	EGR1,DUSP5,EGR2,DUSP2,SWAP70,CD69,NFKB2,RELB
CD4_cluster7	73	Stat1	175.3	Literature ChIP-seq,92;ARCHS4 Coexpression,67;ENCODE ChIP-seq,29;Enrichr Queries,321;ReMap ChIP-seq,8;GTEx Coexpression,535	DUSP5,PLK3,NR4A1,EGR1,DUSP2,EGR2,NFKBID,PHLDA1,NFKB2,RELB
CD4_cluster7	78	Snai3	190.3	ARCHS4 Coexpression,186;Enrichr Queries,42;GTEx Coexpression,343	DUSP5,EGR1,NR4A1,DUSP2,EGR2,PHLDA1,RELB
CD4_cluster7	79	Tfap2c	193.2	Literature ChIP-seq,139;ARCHS4 Coexpression,216;ENCODE ChIP-seq,37;Enrichr Queries,328;ReMap ChIP-seq,123;GTEx Coexpression,316	PLK3,NR4A1,DUSP5,EGR1,EGR2,SWAP70,PHLDA1,NFKB2
CD4_cluster7	83	Ikzf2	201.0	ARCHS4 Coexpression,30;Enrichr Queries,246;GTEx Coexpression,327	DUSP5,EGR1,EGR2,BCL2L11,SWAP70,PHLDA1,NFKB2
CD4_cluster7	85	Hes1	203.5	ARCHS4 Coexpression,168;Enrichr Queries,145;ReMap ChIP-seq,290;GTEx Coexpression,211	DUSP5,EGR1,NR4A1,EGR2,PHLDA1
CD4_cluster7	86	Mafb	204.8	ARCHS4 Coexpression,155;Enrichr Queries,203;ReMap ChIP-seq,147;GTEx Coexpression,314	EGR1,PLK3,DUSP5,NR4A1,EGR2,PHLDA1
CD4_cluster7	88	Rora	206.3	ARCHS4 Coexpression,45;Enrichr Queries,175;GTEx Coexpression,399	DUSP5,EGR1,NR4A1,EGR2,DUSP2,CD69,PHLDA1
CD4_cluster7	90	Eomes	207.8	Literature ChIP-seq,75;ARCHS4 Coexpression,699;Enrichr Queries,36;ReMap ChIP-seq,95;GTEx Coexpression,134	DUSP5,EGR1,NR4A1,DUSP2,EGR2,CD69,NFKBID,PHLDA1
CD4_cluster7	93	Nr3c1	213.0	Literature ChIP-seq,47;ARCHS4 Coexpression,124;ENCODE ChIP-seq,55;Enrichr Queries,899;ReMap ChIP-seq,71;GTEx Coexpression,82	DUSP5,PLK3,NR4A1,EGR1,SWAP70,PHLDA1,RELB,NFKB2
CD4_cluster7	97	Ets2	217.8	Literature ChIP-seq,48;ARCHS4 Coexpression,69;Enrichr Queries,76;GTEx Coexpression,678	DUSP5,EGR1,NR4A1,EGR2,SWAP70,PHLDA1,RELB,NFKB2
CD4_cluster7	98	Stat3	220.7	Literature ChIP-seq,5;ARCHS4 Coexpression,66;ENCODE ChIP-seq,60;Enrichr Queries,897;ReMap ChIP-seq,160;GTEx Coexpression,136	PLK3,EGR1,DUSP5,DUSP2,EGR2,CD69,RELB,NFKB2
CD4_cluster7	100	Ahr	225.8	Literature ChIP-seq,95;ARCHS4 Coexpression,536;Enrichr Queries,194;ReMap ChIP-seq,257;GTEx Coexpression,47	DUSP5,EGR1,NR4A1,EGR2,SWAP70,PHLDA1
CD4_cluster7	107	Rara	234.0	Literature ChIP-seq,15;ARCHS4 Coexpression,454;Enrichr Queries,78;ReMap ChIP-seq,126;GTEx Coexpression,497	PLK3,DUSP5,EGR1,NR4A1,EGR2,RRAD,CD69,NFKBID,PHLDA1,NFKB2
CD4_cluster7	108	Gli1	237.8	Literature ChIP-seq,159;ARCHS4 Coexpression,402;Enrichr Queries,312;GTEx Coexpression,78	DUSP5,EGR1,NR4A1,EGR2
CD4_cluster7	110	Myc	243.5	Literature ChIP-seq,41;ARCHS4 Coexpression,783;ENCODE ChIP-seq,41;Enrichr Queries,149;ReMap ChIP-seq,153;GTEx Coexpression,294	PLK3,DUSP5,EGR1,NR4A1,EGR2,DUSP2,PHLDA1,NFKB2
CD4_cluster7	111	Gata3	247.0	Literature ChIP-seq,23;ARCHS4 Coexpression,456;ENCODE ChIP-seq,19;Enrichr Queries,150;ReMap ChIP-seq,256;GTEx Coexpression,578	DUSP5,EGR1,NR4A1,PLK3,EGR2,DUSP2,RRAD,PHLDA1
CD4_cluster7	114	Etv3	249.7	ARCHS4 Coexpression,35;Enrichr Queries,5;GTEx Coexpression,709	DUSP5,EGR1,PLK3,NR4A1,DUSP2,EGR2,BCL2L11,PHLDA1,NFKB2,RELB
CD4_cluster7	115	Tcf7	250.0	Literature ChIP-seq,134;ARCHS4 Coexpression,1001;Enrichr Queries,54;ReMap ChIP-seq,23;GTEx Coexpression,38	EGR1,PLK3,DUSP5,NR4A1,DUSP2,EGR2,BCL2L11,CD69,NFKBID,PHLDA1,NFKB2
CD4_cluster7	117	Bach1	250.0	Literature ChIP-seq,26;ARCHS4 Coexpression,1188;ENCODE ChIP-seq,83;Enrichr Queries,71;ReMap ChIP-seq,64;GTEx Coexpression,68	PLK3,DUSP5,EGR1,NR4A1,DUSP2,EGR2,BCL2L11,RRAD,CD69,PHLDA1,RELB,NFKB2
CD4_cluster7	120	Foxj1	251.7	ARCHS4 Coexpression,145;Enrichr Queries,177;GTEx Coexpression,433	DUSP5,EGR1,NR4A1,EGR2,RRAD
CD4_cluster7	121	Bach2	253.5	ARCHS4 Coexpression,368;Enrichr Queries,67;ReMap ChIP-seq,104;GTEx Coexpression,475	DUSP5,EGR1,NR4A1,EGR2,BCL2L11,SWAP70,CD69,PHLDA1
CD4_cluster7	123	Smad1	255.2	Literature ChIP-seq,79;ARCHS4 Coexpression,82;Enrichr Queries,341;ReMap ChIP-seq,61;GTEx Coexpression,713	PLK3,NR4A1,EGR1,BCL2L11,CD69,PHLDA1,NFKB2
CD4_cluster7	126	Myb	258.5	Literature ChIP-seq,3;ARCHS4 Coexpression,229;ENCODE ChIP-seq,109;Enrichr Queries,627;ReMap ChIP-seq,18;GTEx Coexpression,565	PLK3,NR4A1,DUSP5,EGR1,DUSP2,EGR2,BCL2L11,SWAP70,CD69,NFKBID,PHLDA1
CD4_cluster7	129	Kdm5b	261.2	Literature ChIP-seq,130;ARCHS4 Coexpression,736;ENCODE ChIP-seq,43;ReMap ChIP-seq,242;GTEx Coexpression,155	EGR1,PLK3,DUSP2,NFKB2
CD4_cluster7	131	Scml4	265.0	ARCHS4 Coexpression,92;Enrichr Queries,249;GTEx Coexpression,454	DUSP5,EGR1,DUSP2,EGR2,CD69
CD4_cluster7	133	Smad3	266.6	Literature ChIP-seq,57;ARCHS4 Coexpression,867;Enrichr Queries,171;ReMap ChIP-seq,66;GTEx Coexpression,172	DUSP5,PLK3,EGR1,EGR2,BCL2L11,SWAP70,PHLDA1,NFKB2
CD4_cluster7	135	Bcl6	268.6	Literature ChIP-seq,97;ARCHS4 Coexpression,644;Enrichr Queries,191;ReMap ChIP-seq,1;GTEx Coexpression,410	DUSP5,PLK3,NR4A1,EGR1,DUSP2,EGR2,BCL2L11,CD69,NFKBID,PHLDA1,NFKB2
CD4_cluster7	138	Rarg	275.5	Literature ChIP-seq,67;ARCHS4 Coexpression,622;Enrichr Queries,198;GTEx Coexpression,215	DUSP5,EGR1,NR4A1,EGR2,BCL2L11,PHLDA1
CD4_cluster7	139	Kdm2b	279.5	ARCHS4 Coexpression,134;GTEx Coexpression,425	NFKB2
CD4_cluster7	145	Klf10	285.3	ARCHS4 Coexpression,7;Enrichr Queries,99;GTEx Coexpression,750	DUSP5,EGR1,PLK3,NR4A1,EGR2,PHLDA1,NFKBID
CD4_cluster7	147	Trafd1	289.0	ARCHS4 Coexpression,112;Enrichr Queries,715;GTEx Coexpression,40	DUSP5,EGR1,NFKB2,RELB
CD4_cluster7	148	Arid3a	290.6	ARCHS4 Coexpression,490;ENCODE ChIP-seq,66;Enrichr Queries,96;ReMap ChIP-seq,135;GTEx Coexpression,666	PLK3,DUSP5,EGR1,NR4A1,DUSP2,EGR2,CD69,PHLDA1,NFKB2
CD4_cluster7	151	Foxf1	291.7	ARCHS4 Coexpression,72;Enrichr Queries,348;GTEx Coexpression,455	DUSP5,EGR1,EGR2,PHLDA1
CD4_cluster7	156	Xbp1	297.3	ARCHS4 Coexpression,440;Enrichr Queries,414;ReMap ChIP-seq,51;GTEx Coexpression,284	DUSP5,EGR1,NR4A1,SWAP70,NFKBID,PHLDA1,RELB
CD4_cluster7	158	Elk3	299.5	Literature ChIP-seq,35;ARCHS4 Coexpression,487;Enrichr Queries,621;GTEx Coexpression,55	DUSP5,EGR1,SWAP70,PHLDA1,NFKBID,NFKB2
CD4_cluster7	164	Mbd1	307.0	ARCHS4 Coexpression,88;Enrichr Queries,662;GTEx Coexpression,171	EGR1,PLK3,BCL2L11,NFKB2
CD4_cluster7	169	Grhl2	312.8	Literature ChIP-seq,55;ARCHS4 Coexpression,397;Enrichr Queries,642;ReMap ChIP-seq,218;GTEx Coexpression,252	PLK3,DUSP5,EGR1,NR4A1,SWAP70,PHLDA1
CD4_cluster7	170	Pcgf2	313.0	ARCHS4 Coexpression,406;ReMap ChIP-seq,220	CD69
CD4_cluster7	171	Hivep2	313.3	ARCHS4 Coexpression,89;Enrichr Queries,70;GTEx Coexpression,781	DUSP5,EGR1,NR4A1,EGR2,PHLDA1,NFKB2
CD4_cluster7	173	Arid3b	315.5	ARCHS4 Coexpression,529;GTEx Coexpression,102	NFKBID
CD4_cluster7	174	Crem	317.2	Literature ChIP-seq,28;ARCHS4 Coexpression,11;Enrichr Queries,6;ReMap ChIP-seq,205;GTEx Coexpression,1336	PLK3,DUSP5,EGR1,DUSP2,EGR2,NFKB2,RELB,NR4A1,BCL2L11,CD69,PHLDA1,NFKBID
CD4_cluster7	176	Hoxb4	320.0	Literature ChIP-seq,42;ARCHS4 Coexpression,281;Enrichr Queries,403;GTEx Coexpression,554	DUSP5,EGR1,EGR2,CD69,PHLDA1
CD4_cluster7	177	Prox1	322.0	ARCHS4 Coexpression,198;Enrichr Queries,560;ReMap ChIP-seq,45;GTEx Coexpression,485	DUSP5,PLK3,EGR1,EGR2,PHLDA1
CD4_cluster7	180	Nr4a2	329.5	Literature ChIP-seq,153;ARCHS4 Coexpression,5;Enrichr Queries,29;GTEx Coexpression,1131	DUSP5,EGR1,PLK3,NR4A1,DUSP2,EGR2,CD69,PHLDA1,NFKBID,RELB
CD4_cluster7	183	Dot1l	332.0	ARCHS4 Coexpression,138;Enrichr Queries,109;GTEx Coexpression,749	DUSP5,EGR1,PLK3,NR4A1,PHLDA1,NFKB2
CD4_cluster7	185	Hnf4a	334.8	Literature ChIP-seq,129;ARCHS4 Coexpression,549;ENCODE ChIP-seq,51;Enrichr Queries,606;ReMap ChIP-seq,239;GTEx Coexpression,435	PLK3,EGR1,NR4A1,EGR2,BCL2L11,PHLDA1
CD4_cluster7	186	Tbx21	335.3	ARCHS4 Coexpression,1178;Enrichr Queries,112;ReMap ChIP-seq,7;GTEx Coexpression,44	DUSP5,PLK3,EGR1,NR4A1,DUSP2,EGR2,CD69,NFKBID,PHLDA1
CD4_cluster7	187	Klf7	336.7	ARCHS4 Coexpression,537;Enrichr Queries,402;GTEx Coexpression,71	DUSP5,EGR1,EGR2,SWAP70,PHLDA1
CD4_cluster7	188	Ltf	337.5	ARCHS4 Coexpression,596;GTEx Coexpression,79	NFKBID
CD4_cluster7	189	Plscr1	339.0	ARCHS4 Coexpression,641;GTEx Coexpression,37	NFKB2,RELB
CD4_cluster7	193	Irf5	342.7	ARCHS4 Coexpression,149;Enrichr Queries,735;GTEx Coexpression,144	EGR1,DUSP2,EGR2,NFKB2
CD4_cluster7	194	Foxo1	343.0	Literature ChIP-seq,21;ARCHS4 Coexpression,1037;Enrichr Queries,72;ReMap ChIP-seq,196;GTEx Coexpression,389	DUSP5,EGR1,NR4A1,EGR2,DUSP2,BCL2L11,CD69,PHLDA1
CD4_cluster7	203	Atf6	351.3	ARCHS4 Coexpression,306;Enrichr Queries,458;GTEx Coexpression,290	DUSP5,EGR1,NR4A1,PHLDA1
CD4_cluster7	206	Ets1	356.0	Literature ChIP-seq,133;ARCHS4 Coexpression,1303;ENCODE ChIP-seq,6;Enrichr Queries,636;ReMap ChIP-seq,30;GTEx Coexpression,28	DUSP5,PLK3,NR4A1,EGR1,BCL2L11,SWAP70,CD69,PHLDA1,NFKBID,NFKB2,RELB
CD4_cluster7	215	Pbx3	363.6	ARCHS4 Coexpression,337;ENCODE ChIP-seq,47;Enrichr Queries,311;ReMap ChIP-seq,27;GTEx Coexpression,1096	DUSP5,PLK3,EGR1,EGR2,PHLDA1,NFKB2
CD4_cluster7	221	Tfcp2l1	369.0	ARCHS4 Coexpression,527;Enrichr Queries,346;GTEx Coexpression,234	DUSP5,EGR1,NR4A1,PHLDA1
CD4_cluster7	226	Pou3f1	373.3	Literature ChIP-seq,90;ARCHS4 Coexpression,663;Enrichr Queries,120;GTEx Coexpression,620	DUSP5,EGR1,NR4A1,EGR2,PHLDA1,RELB
CD4_cluster7	227	Klf2	374.0	Literature ChIP-seq,157;ARCHS4 Coexpression,1234;Enrichr Queries,95;GTEx Coexpression,10	PLK3,NR4A1,DUSP5,EGR1,DUSP2,EGR2,NFKBID,PHLDA1
CD4_cluster7	230	Ikzf1	374.7	Literature ChIP-seq,43;ARCHS4 Coexpression,876;ENCODE ChIP-seq,40;Enrichr Queries,723;ReMap ChIP-seq,68;GTEx Coexpression,498	DUSP5,EGR1,PLK3,EGR2,DUSP2,SWAP70,CD69
CD4_cluster7	235	Tfe3	378.7	ARCHS4 Coexpression,329;Enrichr Queries,105;GTEx Coexpression,702	DUSP5,EGR1,NR4A1,PHLDA1,NFKB2,RELB
CD4_cluster7	239	Srf	382.3	Literature ChIP-seq,138;ARCHS4 Coexpression,600;ENCODE ChIP-seq,3;Enrichr Queries,86;ReMap ChIP-seq,29;GTEx Coexpression,1438	DUSP5,EGR1,PLK3,NR4A1,EGR2,DUSP2,PHLDA1,NFKB2
CD4_cluster7	242	Etv5	386.0	ARCHS4 Coexpression,132;Enrichr Queries,192;GTEx Coexpression,834	DUSP5,EGR1,NR4A1,EGR2,PHLDA1
CD4_cluster7	245	Cenpa	387.0	ARCHS4 Coexpression,465;GTEx Coexpression,309
CD4_cluster7	249	Stat2	391.6	ARCHS4 Coexpression,162;ENCODE ChIP-seq,115;Enrichr Queries,122;ReMap ChIP-seq,274;GTEx Coexpression,1285	DUSP5,EGR1,PHLDA1,NFKB2,RELB
CD4_cluster7	251	Hivep3	393.0	ARCHS4 Coexpression,3;Enrichr Queries,226;GTEx Coexpression,950	DUSP5,EGR1,NR4A1,PLK3,EGR2,PHLDA1,NFKBID,NFKB2,RELB
CD4_cluster7	253	Hhex	394.0	ARCHS4 Coexpression,994;Enrichr Queries,208;ReMap ChIP-seq,266;GTEx Coexpression,108	DUSP5,EGR1,NR4A1,EGR2,BCL2L11,PHLDA1
CD4_cluster7	258	Hbp1	402.5	ARCHS4 Coexpression,404;Enrichr Queries,354;ReMap ChIP-seq,58;GTEx Coexpression,794	PLK3,DUSP5,EGR1,BCL2L11,PHLDA1,NFKB2
CD4_cluster7	263	Fli1	404.0	Literature ChIP-seq,53;ARCHS4 Coexpression,239;ENCODE ChIP-seq,97;Enrichr Queries,886;ReMap ChIP-seq,76;GTEx Coexpression,1073	PLK3,NR4A1,EGR1,EGR2,NFKBID,NFKB2
CD4_cluster7	265	Tcf7l2	405.7	Literature ChIP-seq,145;ARCHS4 Coexpression,1455;ENCODE ChIP-seq,52;Enrichr Queries,574;ReMap ChIP-seq,143;GTEx Coexpression,65	DUSP5,EGR1,SWAP70,PHLDA1,NFKB2
CD4_cluster7	266	Mxd1	405.7	ARCHS4 Coexpression,1061;Enrichr Queries,28;GTEx Coexpression,128	DUSP5,EGR1,PLK3,NR4A1,DUSP2,EGR2,BCL2L11,NFKBID,PHLDA1
CD4_cluster7	269	Mafg	407.0	ARCHS4 Coexpression,160;Enrichr Queries,20;ReMap ChIP-seq,194;GTEx Coexpression,1254	DUSP5,EGR1,PLK3,NR4A1,EGR2,CD69,PHLDA1,NFKB2,RELB
CD4_cluster7	270	E2f7	408.8	Literature ChIP-seq,160;ARCHS4 Coexpression,1031;Enrichr Queries,608;ReMap ChIP-seq,22;GTEx Coexpression,223	DUSP5,EGR1,PLK3,PHLDA1
CD4_cluster7	277	Plagl1	412.3	ARCHS4 Coexpression,137;Enrichr Queries,163;GTEx Coexpression,937	DUSP5,EGR1,NR4A1,EGR2,PHLDA1
CD4_cluster7	278	Nr2f6	414.8	ARCHS4 Coexpression,585;Enrichr Queries,362;ReMap ChIP-seq,109;GTEx Coexpression,603	EGR1,PLK3,NR4A1,EGR2,NFKB2
CD4_cluster7	282	Tcf3	416.5	Literature ChIP-seq,60;ARCHS4 Coexpression,564;ENCODE ChIP-seq,7;Enrichr Queries,1191;ReMap ChIP-seq,21;GTEx Coexpression,656	PLK3,EGR1,DUSP5,NR4A1,DUSP2,EGR2,BCL2L11,PHLDA1,NFKB2
CD4_cluster7	289	Tet3	424.0	ARCHS4 Coexpression,237;ReMap ChIP-seq,296;GTEx Coexpression,739
CD4_cluster7	295	Sox13	429.8	ARCHS4 Coexpression,403;Enrichr Queries,197;ReMap ChIP-seq,121;GTEx Coexpression,998	DUSP5,EGR1,NR4A1,EGR2,BCL2L11,PHLDA1
CD4_cluster7	296	Irf9	431.3	ARCHS4 Coexpression,331;Enrichr Queries,117;ReMap ChIP-seq,179;GTEx Coexpression,1098	PLK3,DUSP5,EGR1,PHLDA1,NFKB2,RELB
CD4_cluster7	297	Ikzf3	435.0	ARCHS4 Coexpression,897;Enrichr Queries,304;GTEx Coexpression,104	EGR1,DUSP2,EGR2,CD69
CD4_cluster7	298	Thap1	435.2	ARCHS4 Coexpression,740;ENCODE ChIP-seq,100;Enrichr Queries,587;ReMap ChIP-seq,90;GTEx Coexpression,659	PLK3,EGR1,NR4A1,PHLDA1,NFKB2
CD4_cluster7	301	Akna	437.3	ARCHS4 Coexpression,723;Enrichr Queries,457;GTEx Coexpression,132	DUSP5,EGR1,DUSP2,CD69,NFKBID
CD4_cluster7	303	Zfp30	439.7	ARCHS4 Coexpression,191;Enrichr Queries,650;GTEx Coexpression,478	EGR1,EGR2,PHLDA1
CD4_cluster7	307	Klf13	443.0	ARCHS4 Coexpression,907;Enrichr Queries,231;ReMap ChIP-seq,94;GTEx Coexpression,540	PLK3,NR4A1,DUSP5,EGR1,BCL2L11,PHLDA1
CD4_cluster7	308	Cebpa	443.0	Literature ChIP-seq,78;ARCHS4 Coexpression,1117;Enrichr Queries,217;ReMap ChIP-seq,216;GTEx Coexpression,587	DUSP5,EGR1,NR4A1,PLK3,EGR2,NFKBID,PHLDA1
CD4_cluster7	312	Zbtb7b	446.0	ARCHS4 Coexpression,691;Enrichr Queries,106;GTEx Coexpression,541	DUSP5,EGR1,NR4A1,BCL2L11,PHLDA1,NFKB2
CD4_cluster7	314	Creb1	446.5	Literature ChIP-seq,8;ARCHS4 Coexpression,1409;ENCODE ChIP-seq,56;Enrichr Queries,981;ReMap ChIP-seq,161;GTEx Coexpression,64	PLK3,EGR1,DUSP5,NR4A1,BCL2L11,SWAP70,NFKBID,NFKB2,RELB
CD4_cluster7	317	Sall2	447.7	ARCHS4 Coexpression,201;Enrichr Queries,914;GTEx Coexpression,228	EGR1,PHLDA1
CD4_cluster7	326	Ctcf	455.8	Literature ChIP-seq,117;ARCHS4 Coexpression,636;ENCODE ChIP-seq,9;Enrichr Queries,1223;ReMap ChIP-seq,19;GTEx Coexpression,731	PLK3,NR4A1,EGR1,DUSP5,DUSP2,BCL2L11,RRAD,SWAP70,PHLDA1,NFKB2
CD4_cluster7	329	Ikzf4	458.3	ARCHS4 Coexpression,776;Enrichr Queries,88;GTEx Coexpression,511	DUSP5,EGR1,NR4A1,EGR2,BCL2L11,PHLDA1
CD4_cluster7	331	Mef2c	459.2	ARCHS4 Coexpression,1028;ENCODE ChIP-seq,117;Enrichr Queries,266;ReMap ChIP-seq,13;GTEx Coexpression,872	DUSP5,NR4A1,EGR1,DUSP2,EGR2,BCL2L11,NFKBID,PHLDA1
CD4_cluster7	332	Cux1	460.3	Literature ChIP-seq,86;ARCHS4 Coexpression,431;ENCODE ChIP-seq,88;Enrichr Queries,1265;ReMap ChIP-seq,210;GTEx Coexpression,682	EGR1,DUSP5,EGR2,CD69
CD4_cluster7	342	E2f1	463.5	Literature ChIP-seq,108;ARCHS4 Coexpression,580;ENCODE ChIP-seq,20;Enrichr Queries,1353;ReMap ChIP-seq,151;GTEx Coexpression,569	EGR1,DUSP2,BCL2L11,SWAP70,NFKBID,PHLDA1
CD4_cluster7	345	Maf	465.8	ARCHS4 Coexpression,1431;Enrichr Queries,62;ReMap ChIP-seq,11;GTEx Coexpression,359	PLK3,NR4A1,DUSP5,EGR1,DUSP2,EGR2,BCL2L11,CD69,NFKBID,PHLDA1,NFKB2
CD4_cluster7	350	Mybl2	474.3	Literature ChIP-seq,121;ARCHS4 Coexpression,752;ENCODE ChIP-seq,101;Enrichr Queries,1288;ReMap ChIP-seq,234;GTEx Coexpression,350	EGR1,BCL2L11,PHLDA1
CD4_cluster7	361	Nfatc2	479.7	ARCHS4 Coexpression,1251;Enrichr Queries,172;GTEx Coexpression,16	PLK3,DUSP5,EGR1,NR4A1,EGR2,BCL2L11,CD69,NFKBID
CD4_cluster7	366	Zbtb1	486.3	ARCHS4 Coexpression,1128;Enrichr Queries,235;GTEx Coexpression,96	DUSP5,EGR1,NR4A1,EGR2,SWAP70,PHLDA1
CD4_cluster7	368	Tcf4	487.0	Literature ChIP-seq,109;ARCHS4 Coexpression,995;Enrichr Queries,948;ReMap ChIP-seq,284;GTEx Coexpression,99	EGR1,DUSP5,SWAP70,CD69,PHLDA1
CD4_cluster7	371	Batf2	488.7	ARCHS4 Coexpression,123;Enrichr Queries,135;GTEx Coexpression,1208	DUSP5,EGR1,EGR2,CD69,RELB,NFKB2
CD4_cluster7	374	Mybl1	489.3	Literature ChIP-seq,154;ARCHS4 Coexpression,1448;Enrichr Queries,336;GTEx Coexpression,19	DUSP5,EGR1,DUSP2,EGR2,CD69,NFKBID,PHLDA1
CD4_cluster7	375	Bhlhe41	489.5	ARCHS4 Coexpression,62;GTEx Coexpression,917	EGR2,NFKBID
CD4_cluster7	382	Ybx3	496.0	ARCHS4 Coexpression,117;GTEx Coexpression,875	RRAD
CD4_cluster7	383	Smad4	496.2	Literature ChIP-seq,70;ARCHS4 Coexpression,193;Enrichr Queries,1328;ReMap ChIP-seq,168;GTEx Coexpression,722	PLK3,EGR1,PHLDA1
CD4_cluster7	384	Arid5b	496.3	ARCHS4 Coexpression,975;Enrichr Queries,159;GTEx Coexpression,355	DUSP5,EGR1,NR4A1,EGR2,PHLDA1
CD4_cluster7	391	Tal1	498.8	Literature ChIP-seq,4;ARCHS4 Coexpression,1310;ENCODE ChIP-seq,94;Enrichr Queries,672;ReMap ChIP-seq,80;GTEx Coexpression,833	DUSP5,PLK3,EGR1,NR4A1,EGR2,DUSP2,SWAP70,CD69,NFKBID,PHLDA1,RELB
CD4_cluster7	393	Tfap4	499.5	ARCHS4 Coexpression,1003;Enrichr Queries,448;ReMap ChIP-seq,144;GTEx Coexpression,403	PLK3,NR4A1,DUSP5,EGR1,EGR2
CD4_cluster7	398	Satb1	503.5	ARCHS4 Coexpression,378;Enrichr Queries,709;ReMap ChIP-seq,83;GTEx Coexpression,844	EGR1,DUSP2,EGR2,SWAP70,PHLDA1
CD4_cluster7	400	Etv1	505.8	ARCHS4 Coexpression,1419;Enrichr Queries,392;ReMap ChIP-seq,33;GTEx Coexpression,179	DUSP5,PLK3,NR4A1,EGR1,PHLDA1,NFKB2
CD4_cluster7	403	Tcf12	507.0	ARCHS4 Coexpression,1130;ENCODE ChIP-seq,15;Enrichr Queries,1313;ReMap ChIP-seq,26;GTEx Coexpression,51	DUSP5,PLK3,NR4A1,EGR1,DUSP2,RRAD,SWAP70,NFKB2
CD4_cluster7	406	Tgif1	510.7	ARCHS4 Coexpression,908;Enrichr Queries,47;GTEx Coexpression,577	DUSP5,EGR1,NR4A1,EGR2,BCL2L11,PHLDA1,NFKB2
CD4_cluster7	411	Skil	513.3	ARCHS4 Coexpression,1429;Enrichr Queries,45;GTEx Coexpression,66	NR4A1,DUSP5,EGR1,PLK3,EGR2,BCL2L11,PHLDA1
CD4_cluster7	416	Zkscan1	516.2	ARCHS4 Coexpression,437;ENCODE ChIP-seq,89;Enrichr Queries,1282;ReMap ChIP-seq,137;GTEx Coexpression,636	EGR1,PLK3,NFKB2
CD4_cluster7	418	Elf4	518.0	ARCHS4 Coexpression,151;Enrichr Queries,660;GTEx Coexpression,743	DUSP5,EGR1,NFKB2
CD4_cluster7	429	Zfhx2	523.0	ARCHS4 Coexpression,415;Enrichr Queries,228;GTEx Coexpression,926	DUSP5,EGR1,NR4A1,EGR2,PHLDA1
CD4_cluster7	437	Thyn1	527.5	ARCHS4 Coexpression,706;GTEx Coexpression,349
CD4_cluster7	439	Sp4	529.4	ARCHS4 Coexpression,1298;ENCODE ChIP-seq,103;Enrichr Queries,407;ReMap ChIP-seq,146;GTEx Coexpression,693	NR4A1,EGR1,EGR2,BCL2L11,RELB
CD4_cluster7	442	Pou4f1	530.7	ARCHS4 Coexpression,246;Enrichr Queries,286;GTEx Coexpression,1060	DUSP5,EGR1,NR4A1,EGR2
CD4_cluster7	445	Epas1	532.0	ARCHS4 Coexpression,1170;Enrichr Queries,327;ReMap ChIP-seq,204;GTEx Coexpression,427	DUSP5,EGR1,NR4A1,PHLDA1,NFKB2
CD4_cluster7	459	Ascl2	540.3	ARCHS4 Coexpression,302;Enrichr Queries,238;GTEx Coexpression,1081	DUSP5,EGR1,DUSP2,EGR2,PHLDA1
CD4_cluster7	463	Dbp	543.7	ARCHS4 Coexpression,771;Enrichr Queries,323;GTEx Coexpression,537	EGR1,NR4A1,EGR2,PHLDA1
CD4_cluster7	471	Hoxb3	548.7	ARCHS4 Coexpression,625;Enrichr Queries,522;GTEx Coexpression,499	EGR1,EGR2,PHLDA1
CD4_cluster7	475	Pknox1	552.0	ARCHS4 Coexpression,825;Enrichr Queries,418;ReMap ChIP-seq,183;GTEx Coexpression,782	PLK3,EGR1,NR4A1,BCL2L11,PHLDA1
CD4_cluster7	482	Rag1	556.7	ARCHS4 Coexpression,173;Enrichr Queries,706;GTEx Coexpression,791	EGR1,EGR2,CD69
CD4_cluster7	488	Foxp1	559.6	Literature ChIP-seq,52;ARCHS4 Coexpression,1023;Enrichr Queries,1244;ReMap ChIP-seq,133;GTEx Coexpression,346	NR4A1,EGR1,PLK3,BCL2L11,PHLDA1,NFKB2
CD4_cluster7	497	Hnf1a	565.7	ARCHS4 Coexpression,710;Enrichr Queries,609;GTEx Coexpression,378	EGR1,NR4A1,EGR2
CD4_cluster7	500	Hmgn3	566.3	ARCHS4 Coexpression,769;ENCODE ChIP-seq,85;ReMap ChIP-seq,101;GTEx Coexpression,1310	EGR1,PLK3,NFKB2
CD4_cluster7	501	Cdx1	567.3	ARCHS4 Coexpression,618;Enrichr Queries,625;GTEx Coexpression,459	EGR1,NR4A1,EGR2
CD4_cluster7	503	Klf3	568.8	ARCHS4 Coexpression,1094;Enrichr Queries,439;ReMap ChIP-seq,189;GTEx Coexpression,553	DUSP5,EGR1,BCL2L11,PHLDA1
CD4_cluster7	506	Prdm15	569.3	ARCHS4 Coexpression,1063;Enrichr Queries,456;GTEx Coexpression,189	DUSP5,EGR1,NR4A1,BCL2L11
CD4_cluster7	507	Setdb1	570.0	Literature ChIP-seq,88;ARCHS4 Coexpression,824;ENCODE ChIP-seq,92;Enrichr Queries,1234;ReMap ChIP-seq,105;GTEx Coexpression,1077	PLK3,EGR1,BCL2L11,RRAD
CD4_cluster7	516	Zeb1	578.6	ARCHS4 Coexpression,603;ENCODE ChIP-seq,27;Enrichr Queries,601;ReMap ChIP-seq,57;GTEx Coexpression,1605	PLK3,EGR1,EGR2,DUSP2,BCL2L11,PHLDA1,NFKB2
CD4_cluster7	520	Ovol2	580.5	ARCHS4 Coexpression,317;Enrichr Queries,1154;ReMap ChIP-seq,295;GTEx Coexpression,556	EGR1
CD4_cluster7	545	Elk4	594.6	ARCHS4 Coexpression,1053;ENCODE ChIP-seq,62;Enrichr Queries,1016;ReMap ChIP-seq,100;GTEx Coexpression,742	EGR1,NR4A1,DUSP5,BCL2L11
CD4_cluster7	546	Spic	595.3	ARCHS4 Coexpression,822;Enrichr Queries,236;GTEx Coexpression,728	EGR1,NR4A1,DUSP2,EGR2,CD69
CD4_cluster7	550	Zc3h8	600.0	ARCHS4 Coexpression,1230;Enrichr Queries,576;ReMap ChIP-seq,42;GTEx Coexpression,552	DUSP5,PLK3,EGR1,BCL2L11,PHLDA1
CD4_cluster7	552	Pbx1	600.8	Literature ChIP-seq,105;ARCHS4 Coexpression,451;Enrichr Queries,889;GTEx Coexpression,958	EGR1,SWAP70,CD69,PHLDA1
CD4_cluster7	555	Rest	602.2	Literature ChIP-seq,63;ARCHS4 Coexpression,1618;ENCODE ChIP-seq,36;Enrichr Queries,1182;ReMap ChIP-seq,67;GTEx Coexpression,647	NR4A1,EGR1,DUSP2,NFKBID,PHLDA1,NFKB2
CD4_cluster7	556	Rreb1	602.3	ARCHS4 Coexpression,425;Enrichr Queries,685;GTEx Coexpression,697	EGR1,NR4A1,BCL2L11
CD4_cluster7	562	Kmt2a	606.7	ARCHS4 Coexpression,707;ReMap ChIP-seq,112;GTEx Coexpression,1001	BCL2L11,CD69
CD4_cluster7	569	Gtf2ird1	609.5	ARCHS4 Coexpression,353;GTEx Coexpression,866
CD4_cluster7	570	Pou2f1	609.5	ARCHS4 Coexpression,773;Enrichr Queries,1064;ReMap ChIP-seq,254;GTEx Coexpression,347	EGR1,BCL2L11
CD4_cluster7	582	Six4	619.7	ARCHS4 Coexpression,501;Enrichr Queries,169;GTEx Coexpression,1189	DUSP5,EGR1,NR4A1,EGR2,PHLDA1
CD4_cluster7	586	Nfic	621.0	ARCHS4 Coexpression,1343;ENCODE ChIP-seq,23;Enrichr Queries,543;ReMap ChIP-seq,193;GTEx Coexpression,1003	DUSP5,EGR1,NR4A1,DUSP2,PHLDA1
CD4_cluster7	589	Pa2g4	622.5	ARCHS4 Coexpression,823;GTEx Coexpression,422
CD4_cluster7	598	Dnmt1	629.0	ARCHS4 Coexpression,498;GTEx Coexpression,760
CD4_cluster7	602	Sp110	630.7	ARCHS4 Coexpression,1081;Enrichr Queries,474;GTEx Coexpression,337	DUSP5,EGR1,CD69
CD4_cluster7	604	Klf9	631.3	ARCHS4 Coexpression,1622;Enrichr Queries,201;ReMap ChIP-seq,52;GTEx Coexpression,650	EGR1,NR4A1,DUSP5,EGR2,PHLDA1,NFKB2
CD4_cluster7	605	Tshz1	632.0	ARCHS4 Coexpression,1559;Enrichr Queries,174;GTEx Coexpression,163	DUSP5,EGR1,NR4A1,EGR2,PHLDA1
CD4_cluster7	619	Zfpm1	640.0	ARCHS4 Coexpression,1095;Enrichr Queries,239;GTEx Coexpression,586	DUSP5,EGR1,NR4A1,EGR2,PHLDA1
CD4_cluster7	629	Bcl11b	645.0	Literature ChIP-seq,161;ARCHS4 Coexpression,1156;Enrichr Queries,950;GTEx Coexpression,313	EGR1,EGR2
CD4_cluster7	633	Sox12	648.0	ARCHS4 Coexpression,181;Enrichr Queries,230;GTEx Coexpression,1533	DUSP5,EGR1,NR4A1,BCL2L11,PHLDA1
CD4_cluster7	642	Foxk1	653.8	ARCHS4 Coexpression,843;Enrichr Queries,1077;ReMap ChIP-seq,43;GTEx Coexpression,652	PLK3,EGR1,NR4A1,BCL2L11,NFKBID
CD4_cluster7	643	Stat5b	654.0	ARCHS4 Coexpression,1241;Enrichr Queries,725;ReMap ChIP-seq,10;GTEx Coexpression,640	DUSP5,PLK3,EGR1,DUSP2,EGR2,CD69,PHLDA1,NFKB2
CD4_cluster7	649	Sp140	655.7	ARCHS4 Coexpression,1211;Enrichr Queries,736;GTEx Coexpression,20	DUSP5,EGR1,DUSP2,CD69,NFKBID
CD4_cluster7	650	Lef1	656.0	ARCHS4 Coexpression,1205;Enrichr Queries,275;ReMap ChIP-seq,165;GTEx Coexpression,979	DUSP5,EGR1,EGR2,PHLDA1,NFKB2
CD4_cluster7	667	Zbtb38	667.7	ARCHS4 Coexpression,113;Enrichr Queries,603;GTEx Coexpression,1287	DUSP5,EGR1,PHLDA1
CD4_cluster7	676	Rorc	673.3	ARCHS4 Coexpression,845;Enrichr Queries,412;GTEx Coexpression,763	DUSP5,EGR1,NR4A1,EGR2
CD4_cluster7	685	Zbtb7a	679.6	ARCHS4 Coexpression,1359;ENCODE ChIP-seq,58;Enrichr Queries,999;ReMap ChIP-seq,252;GTEx Coexpression,730	EGR1,NR4A1,SWAP70,PHLDA1
CD4_cluster7	705	Rfx3	690.0	ARCHS4 Coexpression,566;Enrichr Queries,1303;GTEx Coexpression,201	EGR1
CD4_cluster7	713	Nr6a1	693.3	ARCHS4 Coexpression,835;Enrichr Queries,315;GTEx Coexpression,930	DUSP5,EGR1,NR4A1,BCL2L11
CD4_cluster7	725	Skor1	698.0	ARCHS4 Coexpression,777;GTEx Coexpression,619
CD4_cluster7	736	Dmrta2	705.0	ARCHS4 Coexpression,453;Enrichr Queries,834;GTEx Coexpression,828	EGR1,EGR2
CD4_cluster7	739	E2f2	706.7	ARCHS4 Coexpression,601;Enrichr Queries,1050;GTEx Coexpression,469	DUSP5,EGR1
CD4_cluster7	745	Mbd4	707.6	ARCHS4 Coexpression,1045;ENCODE ChIP-seq,99;Enrichr Queries,1237;ReMap ChIP-seq,181;GTEx Coexpression,976	EGR1,PHLDA1
CD4_cluster7	754	Aire	711.7	ARCHS4 Coexpression,225;Enrichr Queries,521;GTEx Coexpression,1389	EGR1,EGR2,NFKB2
CD4_cluster7	757	Nr1d1	713.7	ARCHS4 Coexpression,1453;Enrichr Queries,66;GTEx Coexpression,622	DUSP5,EGR1,PLK3,NR4A1,EGR2,PHLDA1
CD4_cluster7	758	Ar	713.8	Literature ChIP-seq,25;ARCHS4 Coexpression,1433;Enrichr Queries,510;ReMap ChIP-seq,261;GTEx Coexpression,1340	EGR1,NR4A1,DUSP5,EGR2,BCL2L11,SWAP70,CD69,NFKB2,RELB
CD4_cluster7	763	Klf8	715.0	ARCHS4 Coexpression,1055;Enrichr Queries,581;GTEx Coexpression,509	EGR1,NR4A1,PHLDA1
CD4_cluster7	770	St18	718.3	ARCHS4 Coexpression,702;Enrichr Queries,1246;GTEx Coexpression,207	EGR1
CD4_cluster7	771	Zhx1	718.5	ARCHS4 Coexpression,265;Enrichr Queries,1277;ReMap ChIP-seq,241;GTEx Coexpression,1091	NR4A1,EGR1
CD4_cluster7	774	Gtf2ird2	722.7	ARCHS4 Coexpression,943;Enrichr Queries,242;GTEx Coexpression,983	DUSP5,EGR1,NR4A1,BCL2L11,PHLDA1
CD4_cluster7	784	Atf1	728.4	ARCHS4 Coexpression,1269;ENCODE ChIP-seq,86;Enrichr Queries,1378;ReMap ChIP-seq,203;GTEx Coexpression,706	EGR1,DUSP5,NFKB2
CD4_cluster7	789	Zeb2	731.0	ARCHS4 Coexpression,438;Enrichr Queries,882;ReMap ChIP-seq,102;GTEx Coexpression,1502	DUSP5,PLK3,EGR1,EGR2
CD4_cluster7	798	Tet2	736.0	ARCHS4 Coexpression,1058;GTEx Coexpression,414
CD4_cluster7	801	Mxd4	738.7	ARCHS4 Coexpression,1407;Enrichr Queries,649;GTEx Coexpression,160	DUSP5,EGR1,PHLDA1
CD4_cluster7	802	Pitx2	739.3	ARCHS4 Coexpression,749;Enrichr Queries,654;GTEx Coexpression,815	DUSP5,EGR1,EGR2
CD4_cluster7	806	Tead3	741.3	ARCHS4 Coexpression,880;Enrichr Queries,152;GTEx Coexpression,1192	DUSP5,EGR1,NR4A1,EGR2,PHLDA1
CD4_cluster7	811	Gtf3a	744.7	ARCHS4 Coexpression,202;Enrichr Queries,1309;GTEx Coexpression,723	EGR1
CD4_cluster7	813	Tcf20	746.0	ARCHS4 Coexpression,605;Enrichr Queries,1300;GTEx Coexpression,333	EGR1
CD4_cluster7	814	Dzip1	746.0	ARCHS4 Coexpression,305;Enrichr Queries,1218;GTEx Coexpression,715	EGR1
CD4_cluster7	821	E2f8	749.7	ARCHS4 Coexpression,558;Enrichr Queries,1252;GTEx Coexpression,439	EGR1
CD4_cluster7	823	Tshz2	751.7	ARCHS4 Coexpression,1249;Enrichr Queries,931;GTEx Coexpression,75	EGR1,EGR2,SWAP70
CD4_cluster7	832	Phf21a	756.7	ARCHS4 Coexpression,652;Enrichr Queries,1321;GTEx Coexpression,297	EGR1
CD4_cluster7	855	Ncoa2	771.3	ARCHS4 Coexpression,933;Enrichr Queries,1304;ReMap ChIP-seq,258;GTEx Coexpression,590	EGR1
CD4_cluster7	865	Nfat5	777.0	ARCHS4 Coexpression,194;Enrichr Queries,1215;GTEx Coexpression,922	EGR1
CD4_cluster7	867	Sp100	777.7	ARCHS4 Coexpression,1052;Enrichr Queries,1247;GTEx Coexpression,34	EGR1,SWAP70,NFKB2
CD4_cluster7	876	Nme2	781.7	ARCHS4 Coexpression,704;ReMap ChIP-seq,265;GTEx Coexpression,1376
CD4_cluster7	903	Clock	800.0	Literature ChIP-seq,10;ARCHS4 Coexpression,894;Enrichr Queries,1380;ReMap ChIP-seq,263;GTEx Coexpression,1453	EGR1,NR4A1,RRAD
CD4_cluster7	912	Tsc22d1	805.3	ARCHS4 Coexpression,1122;Enrichr Queries,343;GTEx Coexpression,951	DUSP5,EGR1,NR4A1,PHLDA1
CD4_cluster7	913	Atoh8	805.7	ARCHS4 Coexpression,1497;Enrichr Queries,156;GTEx Coexpression,764	DUSP5,EGR1,NR4A1,EGR2,PHLDA1
CD4_cluster7	920	Zbtb11	809.3	ARCHS4 Coexpression,1184;Enrichr Queries,1340;ReMap ChIP-seq,275;GTEx Coexpression,438	EGR1
CD4_cluster7	930	Tbx19	812.3	ARCHS4 Coexpression,1126;Enrichr Queries,187;GTEx Coexpression,1124	DUSP5,EGR1,NR4A1,DUSP2,EGR2
CD4_cluster7	931	Zmat1	813.0	ARCHS4 Coexpression,249;Enrichr Queries,1020;GTEx Coexpression,1170	EGR1,PHLDA1
CD4_cluster7	932	Nfix	813.0	ARCHS4 Coexpression,1316;Enrichr Queries,538;GTEx Coexpression,585	EGR1,NR4A1,PHLDA1
CD4_cluster7	936	Pknox2	817.0	ARCHS4 Coexpression,653;Enrichr Queries,506;GTEx Coexpression,1292	EGR1,NR4A1,EGR2
CD4_cluster7	949	Zkscan3	825.3	ARCHS4 Coexpression,1442;Enrichr Queries,741;GTEx Coexpression,293	EGR1,NR4A1,PHLDA1
CD4_cluster7	953	Hlf	827.3	ARCHS4 Coexpression,1054;Enrichr Queries,539;GTEx Coexpression,889	EGR1,NR4A1,EGR2
CD4_cluster7	957	Eea1	829.3	ARCHS4 Coexpression,927;Enrichr Queries,1054;GTEx Coexpression,507	EGR1,PHLDA1
CD4_cluster7	987	Zfhx3	844.0	ARCHS4 Coexpression,650;Enrichr Queries,975;GTEx Coexpression,907	EGR1,PHLDA1
CD4_cluster7	992	Tet1	846.0	Literature ChIP-seq,80;ARCHS4 Coexpression,1190;GTEx Coexpression,1268	PLK3,NFKB2
CD4_cluster7	1008	Foxn3	855.7	ARCHS4 Coexpression,470;Enrichr Queries,1270;GTEx Coexpression,827	EGR1
CD4_cluster7	1022	Creb3l4	861.7	ARCHS4 Coexpression,428;Enrichr Queries,639;GTEx Coexpression,1518	DUSP5,EGR1,NR4A1
CD4_cluster7	1024	Prdm16	862.0	Literature ChIP-seq,155;ARCHS4 Coexpression,757;Enrichr Queries,1144;GTEx Coexpression,1392	EGR1
CD4_cluster7	1026	Drap1	862.7	ARCHS4 Coexpression,418;Enrichr Queries,1180;GTEx Coexpression,990	EGR1
CD4_cluster7	1045	Hoxa7	872.0	ARCHS4 Coexpression,961;Enrichr Queries,904;GTEx Coexpression,751	EGR1,EGR2
CD4_cluster7	1046	Hoxa2	872.8	Literature ChIP-seq,162;ARCHS4 Coexpression,1158;Enrichr Queries,863;GTEx Coexpression,1308	EGR1,EGR2
CD4_cluster7	1059	Thra	878.0	Literature ChIP-seq,45;ARCHS4 Coexpression,1580;Enrichr Queries,559;GTEx Coexpression,1328	EGR1,NR4A1,EGR2
CD4_cluster7	1067	Patz1	884.3	ARCHS4 Coexpression,488;Enrichr Queries,610;GTEx Coexpression,1555	EGR1,BCL2L11,PHLDA1
CD4_cluster7	1068	Gatad2a	888.7	ARCHS4 Coexpression,164;Enrichr Queries,1281;GTEx Coexpression,1221	EGR1
CD4_cluster7	1081	Setbp1	898.3	ARCHS4 Coexpression,532;Enrichr Queries,686;GTEx Coexpression,1477	DUSP5,EGR1,PHLDA1
CD4_cluster7	1087	Rlf	902.7	ARCHS4 Coexpression,1594;Enrichr Queries,1093;GTEx Coexpression,21	PLK3,DUSP5,EGR1,DUSP2,NFKBID
CD4_cluster7	1090	Scmh1	904.0	ARCHS4 Coexpression,445;GTEx Coexpression,1363
CD4_cluster7	1099	Foxn2	910.0	ARCHS4 Coexpression,1549;Enrichr Queries,745;GTEx Coexpression,436	DUSP5,EGR1,PHLDA1
CD4_cluster7	1106	Rbsn	918.0	ARCHS4 Coexpression,534;GTEx Coexpression,1302
CD4_cluster7	1111	Sox4	920.0	ARCHS4 Coexpression,934;Enrichr Queries,378;GTEx Coexpression,1448	DUSP5,EGR1,EGR2,PHLDA1
CD4_cluster7	1120	Alx4	922.7	ARCHS4 Coexpression,924;Enrichr Queries,810;GTEx Coexpression,1034	EGR1,EGR2
CD4_cluster7	1141	Mzf1	930.3	ARCHS4 Coexpression,1125;Enrichr Queries,74;GTEx Coexpression,1592	DUSP5,EGR1,NR4A1,EGR2,NFKB2,RELB
CD4_cluster7	1159	Foxp4	941.7	ARCHS4 Coexpression,1247;Enrichr Queries,209;GTEx Coexpression,1369	DUSP5,EGR1,NR4A1,PHLDA1,NFKB2
CD4_cluster7	1179	Ttf1	952.5	ARCHS4 Coexpression,1187;GTEx Coexpression,718
CD4_cluster7	1181	Zfp62	954.3	ARCHS4 Coexpression,1481;Enrichr Queries,996;GTEx Coexpression,386	EGR1,BCL2L11
CD4_cluster7	1193	Scx	960.0	ARCHS4 Coexpression,960
CD4_cluster7	1197	Pax7	961.3	ARCHS4 Coexpression,832;Enrichr Queries,825;GTEx Coexpression,1227	EGR1,EGR2
CD4_cluster7	1200	Champ1	963.0	ARCHS4 Coexpression,758;GTEx Coexpression,1168
CD4_cluster7	1204	Zscan18	964.7	ARCHS4 Coexpression,1509;Enrichr Queries,727;GTEx Coexpression,658	DUSP5,EGR1,PHLDA1
CD4_cluster7	1208	Rfx7	966.0	ARCHS4 Coexpression,802;Enrichr Queries,1275;GTEx Coexpression,821	EGR1
CD4_cluster7	1220	Baz2b	971.7	ARCHS4 Coexpression,768;Enrichr Queries,1266;GTEx Coexpression,881	EGR1
CD4_cluster7	1221	Mysm1	971.7	ARCHS4 Coexpression,1191;Enrichr Queries,1235;GTEx Coexpression,489	EGR1
CD4_cluster7	1225	Dach2	975.3	ARCHS4 Coexpression,374;Enrichr Queries,1358;GTEx Coexpression,1194	EGR1
CD4_cluster7	1254	Cxxc5	989.0	ARCHS4 Coexpression,1335;GTEx Coexpression,643
CD4_cluster7	1259	Lcorl	992.0	ARCHS4 Coexpression,1317;Enrichr Queries,1372;GTEx Coexpression,287	EGR1
CD4_cluster7	1262	Zbtb4	996.0	ARCHS4 Coexpression,1470;Enrichr Queries,1196;GTEx Coexpression,322	EGR1
CD4_cluster7	1263	Pcgf6	996.3	ARCHS4 Coexpression,1223;Enrichr Queries,1063;GTEx Coexpression,703	EGR1,PHLDA1
CD4_cluster7	1267	Creb3l2	999.3	ARCHS4 Coexpression,852;Enrichr Queries,590;GTEx Coexpression,1556	DUSP5,EGR1,PHLDA1
CD4_cluster7	1271	Barhl1	1000.0	ARCHS4 Coexpression,1525;Enrichr Queries,802;GTEx Coexpression,673	EGR1,EGR2
CD4_cluster7	1293	Nfatc3	1015.0	ARCHS4 Coexpression,872;Enrichr Queries,1269;GTEx Coexpression,905	EGR1
CD4_cluster7	1324	Aebp2	1031.0	ARCHS4 Coexpression,1322;Enrichr Queries,878;GTEx Coexpression,892	EGR1,BCL2L11
CD4_cluster7	1327	Zfp92	1033.0	ARCHS4 Coexpression,968;Enrichr Queries,1046;GTEx Coexpression,1084	EGR1,EGR2
CD4_cluster7	1332	Hey1	1037.0	ARCHS4 Coexpression,1411;Enrichr Queries,147;GTEx Coexpression,1554	DUSP5,EGR1,NR4A1,EGR2,PHLDA1
CD4_cluster7	1339	Zscan26	1042.0	ARCHS4 Coexpression,1292;GTEx Coexpression,792
CD4_cluster7	1352	Tcf7l1	1049.0	ARCHS4 Coexpression,664;Enrichr Queries,936;GTEx Coexpression,1546	EGR1,PHLDA1
CD4_cluster7	1357	Sgsm2	1055.0	ARCHS4 Coexpression,1410;GTEx Coexpression,699
CD4_cluster7	1364	Carf	1057.0	ARCHS4 Coexpression,1019;GTEx Coexpression,1094
CD4_cluster7	1390	Spen	1080.0	ARCHS4 Coexpression,936;GTEx Coexpression,1223
CD4_cluster7	1391	Zbtb37	1080.0	ARCHS4 Coexpression,1000;Enrichr Queries,1038;GTEx Coexpression,1203	EGR1,BCL2L11
CD4_cluster7	1393	Ahdc1	1082.0	ARCHS4 Coexpression,1501;Enrichr Queries,1226;GTEx Coexpression,519	EGR1
CD4_cluster7	1407	Zbtb20	1089.0	ARCHS4 Coexpression,1171;Enrichr Queries,554;GTEx Coexpression,1543	EGR1,NR4A1,PHLDA1
CD4_cluster7	1423	Trps1	1106.0	ARCHS4 Coexpression,1494;Enrichr Queries,957;GTEx Coexpression,868	EGR1,PHLDA1
CD4_cluster7	1427	Prmt3	1109.0	ARCHS4 Coexpression,971;Enrichr Queries,1338;GTEx Coexpression,1017	EGR1
CD4_cluster7	1460	Zbtb41	1144.0	ARCHS4 Coexpression,1506;Enrichr Queries,1329;GTEx Coexpression,597	EGR1
CD4_cluster7	1464	Ahctf1	1146.0	ARCHS4 Coexpression,1252;Enrichr Queries,1326;GTEx Coexpression,859	EGR1
CD4_cluster7	1473	Ybx1	1152.0	ARCHS4 Coexpression,761;Enrichr Queries,1394;GTEx Coexpression,1300
CD4_cluster7	1495	Sall3	1167.0	ARCHS4 Coexpression,888;Enrichr Queries,1147;GTEx Coexpression,1467	EGR1
CD4_cluster7	1498	Tbr1	1168.0	ARCHS4 Coexpression,1114;Enrichr Queries,980;GTEx Coexpression,1410	EGR1,EGR2
CD4_cluster7	1511	Meis3	1182.0	ARCHS4 Coexpression,1577;Enrichr Queries,668;GTEx Coexpression,1301	EGR1,NR4A1,EGR2
CD4_cluster7	1514	Crebl2	1185.0	ARCHS4 Coexpression,1352;Enrichr Queries,691;GTEx Coexpression,1512	DUSP5,EGR1,EGR2
CD4_cluster7	1519	Nfia	1189.0	ARCHS4 Coexpression,1215;Enrichr Queries,1177;GTEx Coexpression,1175	EGR1
CD4_cluster7	1527	Tfdp2	1196.0	ARCHS4 Coexpression,1101;Enrichr Queries,952;GTEx Coexpression,1535	EGR1,BCL2L11
CD4_cluster7	1539	Mkx	1221.0	ARCHS4 Coexpression,1517;Enrichr Queries,547;GTEx Coexpression,1599	EGR1,EGR2,PHLDA1
CD4_cluster7	1564	Zbtb26	1266.0	ARCHS4 Coexpression,1135;Enrichr Queries,1305;GTEx Coexpression,1359	EGR1
CD4_cluster7	1575	Zbtb44	1283.0	ARCHS4 Coexpression,1265;Enrichr Queries,1335;GTEx Coexpression,1249	EGR1
CD4_cluster7	1594	Phf20	1328.0	ARCHS4 Coexpression,1389;Enrichr Queries,1383;GTEx Coexpression,1213	EGR1
CD4_cluster7	1599	Bbx	1347.0	ARCHS4 Coexpression,1584;Enrichr Queries,1159;GTEx Coexpression,1298	EGR1
CD4_cluster7	1603	Ski	1358.0	ARCHS4 Coexpression,1454;GTEx Coexpression,1261
CD4_cluster7	1604	Topors	1361.0	ARCHS4 Coexpression,1395;GTEx Coexpression,1326
CD4_cluster7	1606	Sox5	1365.0	ARCHS4 Coexpression,1284;Enrichr Queries,1207;GTEx Coexpression,1603	EGR1
CD4_cluster7	1609	Cenpb	1371.0	ARCHS4 Coexpression,1460;Enrichr Queries,1131;GTEx Coexpression,1521	EGR1
CD4_cluster7	1611	Mga	1378.0	ARCHS4 Coexpression,1489;Enrichr Queries,1216;GTEx Coexpression,1428	EGR1
CD4_cluster7	1613	Aebp1	1382.0	ARCHS4 Coexpression,1290;GTEx Coexpression,1473
CD4_cluster7	1628	Nacc2	1516.0	ARCHS4 Coexpression,1505;GTEx Coexpression,1526
CD4_cluster7	1631	L3mbtl3	1532.0	ARCHS4 Coexpression,1601;GTEx Coexpression,1462

## Sheet: CD4_cluster8
Query Name	Rank	TF	Score	Library	Overlapping_Genes
CD4_cluster8	1	Prmt3	4.333	ARCHS4 Coexpression,4;Enrichr Queries,1;GTEx Coexpression,8	SLC7A5,TSR1,PUS7,DTL,SLC7A1,UNG
CD4_cluster8	2	Pa2g4	10.5	ARCHS4 Coexpression,3;GTEx Coexpression,18	E2F1,TSR1,PUS7,DTL,SRM,UNG
CD4_cluster8	6	Cenpa	19.5	ARCHS4 Coexpression,25;GTEx Coexpression,14	E2F1,DTL,SRM
CD4_cluster8	8	Pcgf6	25.33	ARCHS4 Coexpression,45;Enrichr Queries,7;GTEx Coexpression,24	TSR1,PUS7,DTL,SLC7A1,UNG
CD4_cluster8	11	E2f1	39.5	Literature ChIP-seq,2;ARCHS4 Coexpression,9;ENCODE ChIP-seq,13;Enrichr Queries,44;ReMap ChIP-seq,12;GTEx Coexpression,157	SLC7A5,METTL1,SMYD5,E2F1,TSR1,LAP3,PUS7,DTL,SLC7A1,UNG,SRM
CD4_cluster8	12	E2f7	45.8	Literature ChIP-seq,10;ARCHS4 Coexpression,5;Enrichr Queries,32;ReMap ChIP-seq,70;GTEx Coexpression,112	SLC7A5,E2F1,TSR1,DTL,SLC7A1,UNG
CD4_cluster8	14	Mybl2	53.33	Literature ChIP-seq,48;ARCHS4 Coexpression,2;ENCODE ChIP-seq,106;Enrichr Queries,17;ReMap ChIP-seq,131;GTEx Coexpression,16	SLC7A5,E2F1,LAP3,DTL,SLC7A1,UNG,SRM
CD4_cluster8	21	E2f8	77.33	ARCHS4 Coexpression,75;Enrichr Queries,16;GTEx Coexpression,141	SLC7A5,E2F1,TSR1,DTL,UNG
CD4_cluster8	22	Elk1	78.0	Literature ChIP-seq,20;ARCHS4 Coexpression,49;ENCODE ChIP-seq,34;ReMap ChIP-seq,160;GTEx Coexpression,127	SMYD5,E2F1,TSR1,LAP3,PUS7,SLC7A1
CD4_cluster8	23	Tcf3	79.83	Literature ChIP-seq,31;ARCHS4 Coexpression,76;ENCODE ChIP-seq,57;Enrichr Queries,80;ReMap ChIP-seq,67;GTEx Coexpression,168	SLC7A5,METTL1,E2F1,LAP3,PUS7,DTL,SLC7A1
CD4_cluster8	25	Champ1	92.0	ARCHS4 Coexpression,93;GTEx Coexpression,91	E2F1,TSR1,SLC7A1
CD4_cluster8	26	Fosl1	92.4	ARCHS4 Coexpression,142;ENCODE ChIP-seq,44;Enrichr Queries,89;ReMap ChIP-seq,178;GTEx Coexpression,9	SLC7A5,TSR1,SLC7A1,DTL
CD4_cluster8	28	Myc	97.17	Literature ChIP-seq,1;ARCHS4 Coexpression,34;ENCODE ChIP-seq,2;Enrichr Queries,63;ReMap ChIP-seq,148;GTEx Coexpression,335	SLC7A5,METTL1,SMYD5,E2F1,TSR1,LAP3,PUS7,SLC7A1,DTL,SRM,UNG
CD4_cluster8	32	Nme2	106.3	ARCHS4 Coexpression,88;ReMap ChIP-seq,226;GTEx Coexpression,5	METTL1,E2F1,SRM
CD4_cluster8	42	Dnmt1	127.0	ARCHS4 Coexpression,71;GTEx Coexpression,183	E2F1,DTL
CD4_cluster8	51	Stat1	160.3	Literature ChIP-seq,135;ARCHS4 Coexpression,264;ENCODE ChIP-seq,39;Enrichr Queries,231;ReMap ChIP-seq,140;GTEx Coexpression,153	SLC7A5,METTL1,SMYD5,LAP3,DTL
CD4_cluster8	53	Arid5b	173.3	ARCHS4 Coexpression,135;Enrichr Queries,257;GTEx Coexpression,128	SLC7A5,E2F1,PUS7
CD4_cluster8	54	Atf1	173.4	ARCHS4 Coexpression,48;ENCODE ChIP-seq,96;Enrichr Queries,608;ReMap ChIP-seq,90;GTEx Coexpression,25	METTL1,TSR1,PUS7,DTL
CD4_cluster8	59	Nfe2l2	182.0	Literature ChIP-seq,45;ARCHS4 Coexpression,205;Enrichr Queries,248;ReMap ChIP-seq,152;GTEx Coexpression,260	SLC7A5,E2F1,LAP3
CD4_cluster8	61	Myb	187.0	Literature ChIP-seq,19;ARCHS4 Coexpression,337;ENCODE ChIP-seq,21;Enrichr Queries,12;ReMap ChIP-seq,144;GTEx Coexpression,589	SLC7A5,E2F1,DTL,UNG,SRM
CD4_cluster8	63	Mybl1	192.8	Literature ChIP-seq,155;ARCHS4 Coexpression,118;Enrichr Queries,29;GTEx Coexpression,469	SLC7A5,E2F1,DTL
CD4_cluster8	65	E2f2	198.7	ARCHS4 Coexpression,79;Enrichr Queries,19;GTEx Coexpression,498	SLC7A5,E2F1,DTL,UNG
CD4_cluster8	67	Batf3	199.0	ARCHS4 Coexpression,59;Enrichr Queries,402;GTEx Coexpression,136	SLC7A5,LAP3,SRM
CD4_cluster8	71	Zbtb38	208.0	ARCHS4 Coexpression,293;Enrichr Queries,290;GTEx Coexpression,41	SLC7A5,TSR1
CD4_cluster8	72	Rarg	209.0	Literature ChIP-seq,146;ARCHS4 Coexpression,81;Enrichr Queries,353;GTEx Coexpression,256	SLC7A5,SLC7A1
CD4_cluster8	73	Tfap2c	210.0	Literature ChIP-seq,125;ARCHS4 Coexpression,325;ENCODE ChIP-seq,102;Enrichr Queries,246;ReMap ChIP-seq,106;GTEx Coexpression,356	SLC7A5,E2F1
CD4_cluster8	78	Irf4	227.0	ARCHS4 Coexpression,253;ENCODE ChIP-seq,62;Enrichr Queries,530;ReMap ChIP-seq,182;GTEx Coexpression,108	SLC7A5,METTL1,DTL,SLC7A1
CD4_cluster8	82	Fosl2	235.8	ARCHS4 Coexpression,404;ENCODE ChIP-seq,54;Enrichr Queries,415;ReMap ChIP-seq,40;GTEx Coexpression,266	SLC7A5,METTL1,DTL
CD4_cluster8	90	Irf1	245.3	Literature ChIP-seq,22;ARCHS4 Coexpression,546;ENCODE ChIP-seq,46;Enrichr Queries,155;ReMap ChIP-seq,99;GTEx Coexpression,604	SLC7A5,METTL1,SMYD5,E2F1,LAP3,UNG
CD4_cluster8	92	Hnf4a	248.8	Literature ChIP-seq,29;ARCHS4 Coexpression,608;ENCODE ChIP-seq,56;Enrichr Queries,293;ReMap ChIP-seq,45;GTEx Coexpression,462	SLC7A5,SMYD5,E2F1,DTL
CD4_cluster8	95	Atf5	253.3	ARCHS4 Coexpression,270;Enrichr Queries,87;GTEx Coexpression,403	SLC7A5,SLC7A1
CD4_cluster8	96	Kdm5b	255.8	Literature ChIP-seq,32;ARCHS4 Coexpression,777;ENCODE ChIP-seq,93;ReMap ChIP-seq,183;GTEx Coexpression,194	SLC7A5,TSR1,LAP3,DTL,UNG
CD4_cluster8	99	Hes1	259.8	ARCHS4 Coexpression,284;Enrichr Queries,215;ReMap ChIP-seq,288;GTEx Coexpression,252	SLC7A5
CD4_cluster8	100	Gata3	261.2	Literature ChIP-seq,57;ARCHS4 Coexpression,527;ENCODE ChIP-seq,51;Enrichr Queries,224;ReMap ChIP-seq,110;GTEx Coexpression,598	SLC7A5,SLC7A1
CD4_cluster8	106	Foxk1	273.3	ARCHS4 Coexpression,279;Enrichr Queries,121;ReMap ChIP-seq,21;GTEx Coexpression,672	SLC7A5,METTL1,SLC7A1,UNG
CD4_cluster8	111	Jund	279.3	Literature ChIP-seq,116;ARCHS4 Coexpression,1064;ENCODE ChIP-seq,22;Enrichr Queries,249;ReMap ChIP-seq,127;GTEx Coexpression,98	SLC7A5,SMYD5,E2F1,TSR1,PUS7,DTL
CD4_cluster8	121	Smad3	295.0	Literature ChIP-seq,24;ARCHS4 Coexpression,893;Enrichr Queries,278;ReMap ChIP-seq,171;GTEx Coexpression,109	SLC7A5,PUS7,DTL,SLC7A1
CD4_cluster8	125	Grhl2	296.0	Literature ChIP-seq,130;ARCHS4 Coexpression,478;Enrichr Queries,364;ReMap ChIP-seq,211;GTEx Coexpression,297	SLC7A5
CD4_cluster8	126	Rara	297.8	Literature ChIP-seq,97;ARCHS4 Coexpression,525;Enrichr Queries,304;ReMap ChIP-seq,38;GTEx Coexpression,525	SLC7A5,METTL1,SMYD5,E2F1
CD4_cluster8	127	Pcgf2	298.5	ARCHS4 Coexpression,484;ReMap ChIP-seq,113	SMYD5
CD4_cluster8	129	Runx1	299.0	Literature ChIP-seq,41;ARCHS4 Coexpression,450;Enrichr Queries,227;ReMap ChIP-seq,163;GTEx Coexpression,614	SLC7A5,METTL1,UNG
CD4_cluster8	130	Nr2f6	299.8	ARCHS4 Coexpression,245;Enrichr Queries,307;ReMap ChIP-seq,26;GTEx Coexpression,621	SLC7A5,E2F1,SRM
CD4_cluster8	134	Zkscan1	306.8	ARCHS4 Coexpression,218;ENCODE ChIP-seq,78;Enrichr Queries,461;ReMap ChIP-seq,125;GTEx Coexpression,652	SLC7A5,E2F1,SLC7A1,SRM
CD4_cluster8	150	Thap1	319.6	ARCHS4 Coexpression,780;ENCODE ChIP-seq,104;Enrichr Queries,274;ReMap ChIP-seq,271;GTEx Coexpression,169	E2F1,TSR1
CD4_cluster8	151	Cebpb	320.5	Literature ChIP-seq,89;ARCHS4 Coexpression,803;ENCODE ChIP-seq,50;Enrichr Queries,200;ReMap ChIP-seq,31;GTEx Coexpression,750	SLC7A5,METTL1,DTL,SLC7A1
CD4_cluster8	157	Bcl6	324.2	Literature ChIP-seq,115;ARCHS4 Coexpression,691;Enrichr Queries,332;ReMap ChIP-seq,42;GTEx Coexpression,441	SLC7A5,E2F1
CD4_cluster8	158	Plscr1	324.5	ARCHS4 Coexpression,255;GTEx Coexpression,394	LAP3
CD4_cluster8	159	Tfap4	325.0	ARCHS4 Coexpression,1029;Enrichr Queries,6;ReMap ChIP-seq,132;GTEx Coexpression,133	SLC7A5,E2F1,PUS7,DTL,SLC7A1,UNG
CD4_cluster8	161	Ctcf	326.3	Literature ChIP-seq,87;ARCHS4 Coexpression,82;ENCODE ChIP-seq,16;Enrichr Queries,881;ReMap ChIP-seq,145;GTEx Coexpression,747	SLC7A5,METTL1,SMYD5,E2F1,DTL,SRM
CD4_cluster8	162	Pou2f2	326.8	ARCHS4 Coexpression,529;ENCODE ChIP-seq,105;Enrichr Queries,581;ReMap ChIP-seq,210;GTEx Coexpression,209
CD4_cluster8	163	Smad4	328.6	Literature ChIP-seq,37;ARCHS4 Coexpression,309;Enrichr Queries,500;ReMap ChIP-seq,59;GTEx Coexpression,738	SLC7A5,E2F1,SLC7A1
CD4_cluster8	164	Srf	329.0	Literature ChIP-seq,82;ARCHS4 Coexpression,247;ENCODE ChIP-seq,67;Enrichr Queries,34;ReMap ChIP-seq,112;GTEx Coexpression,1432	SLC7A5,METTL1,E2F1,LAP3,SLC7A1
CD4_cluster8	165	Rfx5	332.0	ARCHS4 Coexpression,687;ENCODE ChIP-seq,71;Enrichr Queries,122;ReMap ChIP-seq,48;GTEx Coexpression,732	SLC7A5,METTL1,LAP3,UNG
CD4_cluster8	166	Stat2	332.0	ARCHS4 Coexpression,276;ENCODE ChIP-seq,48;Enrichr Queries,50;ReMap ChIP-seq,6;GTEx Coexpression,1280	SLC7A5,METTL1,LAP3,DTL
CD4_cluster8	167	Ets1	334.0	Literature ChIP-seq,122;ARCHS4 Coexpression,1331;ENCODE ChIP-seq,26;Enrichr Queries,349;ReMap ChIP-seq,120;GTEx Coexpression,56	SLC7A5,METTL1,E2F1,LAP3,SLC7A1
CD4_cluster8	169	Zbtb32	339.7	ARCHS4 Coexpression,373;Enrichr Queries,522;GTEx Coexpression,124	SLC7A5,DTL
CD4_cluster8	177	Stat5a	348.7	Literature ChIP-seq,80;ARCHS4 Coexpression,644;ENCODE ChIP-seq,108;Enrichr Queries,404;ReMap ChIP-seq,177;GTEx Coexpression,679	SLC7A5,METTL1
CD4_cluster8	178	Ikzf2	349.0	ARCHS4 Coexpression,347;Enrichr Queries,577;GTEx Coexpression,123	DTL
CD4_cluster8	179	Cux1	349.7	Literature ChIP-seq,113;ARCHS4 Coexpression,506;ENCODE ChIP-seq,94;Enrichr Queries,652;ReMap ChIP-seq,32;GTEx Coexpression,701	SLC7A5,METTL1,E2F1
CD4_cluster8	181	Snai3	352.7	ARCHS4 Coexpression,301;Enrichr Queries,380;GTEx Coexpression,377	SLC7A5
CD4_cluster8	193	Tcf20	361.7	ARCHS4 Coexpression,248;Enrichr Queries,711;GTEx Coexpression,126	SLC7A1
CD4_cluster8	205	Irf7	370.7	ARCHS4 Coexpression,193;Enrichr Queries,104;GTEx Coexpression,815	SLC7A5,LAP3
CD4_cluster8	206	Dot1l	371.3	ARCHS4 Coexpression,225;Enrichr Queries,125;GTEx Coexpression,764	SLC7A5,SLC7A1
CD4_cluster8	209	Xbp1	375.5	ARCHS4 Coexpression,512;Enrichr Queries,427;ReMap ChIP-seq,238;GTEx Coexpression,325	SLC7A5
CD4_cluster8	211	Arid5a	378.0	ARCHS4 Coexpression,427;GTEx Coexpression,329
CD4_cluster8	213	Tfcp2l1	378.7	ARCHS4 Coexpression,587;Enrichr Queries,271;GTEx Coexpression,278	SLC7A5
CD4_cluster8	217	Trafd1	380.7	ARCHS4 Coexpression,167;Enrichr Queries,501;GTEx Coexpression,474	LAP3
CD4_cluster8	219	Prdm1	383.2	ARCHS4 Coexpression,851;ENCODE ChIP-seq,59;Enrichr Queries,236;ReMap ChIP-seq,254;GTEx Coexpression,516	SLC7A5,E2F1,DTL
CD4_cluster8	220	Nfkb1	383.5	ARCHS4 Coexpression,267;Enrichr Queries,449;ReMap ChIP-seq,143;GTEx Coexpression,675	SLC7A5,METTL1,LAP3
CD4_cluster8	229	Arid3a	388.6	ARCHS4 Coexpression,560;ENCODE ChIP-seq,95;Enrichr Queries,412;ReMap ChIP-seq,192;GTEx Coexpression,684	SLC7A5,PUS7
CD4_cluster8	231	Clock	390.4	Literature ChIP-seq,144;ARCHS4 Coexpression,918;Enrichr Queries,614;ReMap ChIP-seq,223;GTEx Coexpression,53	TSR1
CD4_cluster8	233	Ahr	391.8	Literature ChIP-seq,63;ARCHS4 Coexpression,598;Enrichr Queries,343;ReMap ChIP-seq,213;GTEx Coexpression,742	SLC7A5
CD4_cluster8	234	Mtf1	392.5	ARCHS4 Coexpression,539;GTEx Coexpression,246
CD4_cluster8	235	Batf	392.8	ARCHS4 Coexpression,526;ENCODE ChIP-seq,74;Enrichr Queries,526;ReMap ChIP-seq,235;GTEx Coexpression,603	SLC7A5
CD4_cluster8	236	Irf9	396.8	ARCHS4 Coexpression,420;Enrichr Queries,48;ReMap ChIP-seq,17;GTEx Coexpression,1102	SLC7A5,LAP3,DTL
CD4_cluster8	242	Bhlhe40	402.3	ARCHS4 Coexpression,604;ENCODE ChIP-seq,5;ReMap ChIP-seq,147;GTEx Coexpression,853	SLC7A5,E2F1,LAP3,PUS7,SLC7A1
CD4_cluster8	250	Tet3	411.0	ARCHS4 Coexpression,182;ReMap ChIP-seq,296;GTEx Coexpression,755	SLC7A1
CD4_cluster8	252	Egr2	412.7	ARCHS4 Coexpression,645;Enrichr Queries,393;GTEx Coexpression,200	SLC7A5
CD4_cluster8	264	Nr6a1	425.7	ARCHS4 Coexpression,277;Enrichr Queries,61;GTEx Coexpression,939	SLC7A5,SLC7A1,DTL
CD4_cluster8	265	Atf6	425.7	ARCHS4 Coexpression,400;Enrichr Queries,546;GTEx Coexpression,331	SLC7A5
CD4_cluster8	266	Creb1	426.5	Literature ChIP-seq,17;ARCHS4 Coexpression,115;ENCODE ChIP-seq,25;Enrichr Queries,903;ReMap ChIP-seq,156;GTEx Coexpression,1343	METTL1,LAP3,DTL,SRM
CD4_cluster8	267	Setdb1	426.7	Literature ChIP-seq,100;ARCHS4 Coexpression,854;ENCODE ChIP-seq,60;Enrichr Queries,381;ReMap ChIP-seq,83;GTEx Coexpression,1082	METTL1,E2F1,PUS7,DTL,SRM
CD4_cluster8	271	Hivep1	429.0	ARCHS4 Coexpression,1095;Enrichr Queries,86;GTEx Coexpression,106	SLC7A5,PUS7,SLC7A1
CD4_cluster8	274	Rlf	432.0	ARCHS4 Coexpression,101;Enrichr Queries,547;GTEx Coexpression,648	SLC7A5,SRM
CD4_cluster8	280	Ikzf1	437.3	Literature ChIP-seq,154;ARCHS4 Coexpression,900;ENCODE ChIP-seq,97;Enrichr Queries,775;ReMap ChIP-seq,172;GTEx Coexpression,526	LAP3
CD4_cluster8	283	Klf6	440.3	ARCHS4 Coexpression,706;Enrichr Queries,283;ReMap ChIP-seq,218;GTEx Coexpression,554	SLC7A5
CD4_cluster8	285	Nfkb2	441.3	ARCHS4 Coexpression,721;Enrichr Queries,339;ReMap ChIP-seq,224;GTEx Coexpression,481	SLC7A5
CD4_cluster8	289	Fli1	443.5	Literature ChIP-seq,109;ARCHS4 Coexpression,344;ENCODE ChIP-seq,69;Enrichr Queries,1012;ReMap ChIP-seq,49;GTEx Coexpression,1078	SLC7A5,METTL1,E2F1,TSR1,DTL
CD4_cluster8	290	Foxj1	445.0	ARCHS4 Coexpression,581;Enrichr Queries,294;GTEx Coexpression,460	SLC7A5
CD4_cluster8	297	Stat3	447.5	Literature ChIP-seq,15;ARCHS4 Coexpression,740;ENCODE ChIP-seq,65;Enrichr Queries,1040;ReMap ChIP-seq,154;GTEx Coexpression,671	SLC7A5,METTL1,LAP3,DTL,SLC7A1
CD4_cluster8	302	Nr3c1	451.0	Literature ChIP-seq,126;ARCHS4 Coexpression,407;ENCODE ChIP-seq,42;Enrichr Queries,1044;ReMap ChIP-seq,138;GTEx Coexpression,949	SLC7A5
CD4_cluster8	305	Smad1	455.2	Literature ChIP-seq,140;ARCHS4 Coexpression,960;Enrichr Queries,1109;ReMap ChIP-seq,41;GTEx Coexpression,26	METTL1,E2F1,TSR1,PUS7
CD4_cluster8	310	Runx3	458.0	ARCHS4 Coexpression,732;ENCODE ChIP-seq,88;Enrichr Queries,543;ReMap ChIP-seq,241;GTEx Coexpression,686	SLC7A5,SMYD5
CD4_cluster8	315	Mafg	462.0	ARCHS4 Coexpression,273;Enrichr Queries,77;ReMap ChIP-seq,246;GTEx Coexpression,1252	SLC7A5,SLC7A1
CD4_cluster8	318	Gtf3a	464.3	ARCHS4 Coexpression,171;Enrichr Queries,483;GTEx Coexpression,739	SLC7A5,SRM
CD4_cluster8	319	Tcf7	465.8	Literature ChIP-seq,123;ARCHS4 Coexpression,1027;Enrichr Queries,495;ReMap ChIP-seq,245;GTEx Coexpression,439	SLC7A5
CD4_cluster8	320	Egr3	466.7	ARCHS4 Coexpression,376;Enrichr Queries,362;GTEx Coexpression,662	SLC7A5
CD4_cluster8	328	Etv5	477.0	ARCHS4 Coexpression,504;Enrichr Queries,85;GTEx Coexpression,842	SLC7A5,SLC7A1
CD4_cluster8	330	Zc3h8	477.5	ARCHS4 Coexpression,1262;Enrichr Queries,4;ReMap ChIP-seq,69;GTEx Coexpression,575	SLC7A5,METTL1,TSR1,PUS7,DTL,SLC7A1
CD4_cluster8	333	Epas1	482.8	ARCHS4 Coexpression,1203;Enrichr Queries,244;ReMap ChIP-seq,29;GTEx Coexpression,455	SLC7A5,SLC7A1
CD4_cluster8	334	Ncoa2	483.0	ARCHS4 Coexpression,963;Enrichr Queries,716;ReMap ChIP-seq,92;GTEx Coexpression,161	PUS7,SRM
CD4_cluster8	336	Hoxb4	484.0	Literature ChIP-seq,38;ARCHS4 Coexpression,379;Enrichr Queries,941;GTEx Coexpression,578	DTL,SRM
CD4_cluster8	339	Kdm2b	485.5	ARCHS4 Coexpression,518;GTEx Coexpression,453
CD4_cluster8	343	Hnf1a	487.3	ARCHS4 Coexpression,752;Enrichr Queries,300;GTEx Coexpression,410	E2F1
CD4_cluster8	347	Mbd4	488.4	ARCHS4 Coexpression,1072;ENCODE ChIP-seq,89;Enrichr Queries,36;ReMap ChIP-seq,259;GTEx Coexpression,986	SLC7A5,METTL1,DTL,UNG
CD4_cluster8	357	Crem	494.2	Literature ChIP-seq,9;ARCHS4 Coexpression,828;Enrichr Queries,212;ReMap ChIP-seq,91;GTEx Coexpression,1331	SLC7A5,METTL1,E2F1,LAP3,DTL,SLC7A1,SRM,UNG
CD4_cluster8	359	Relb	494.8	ARCHS4 Coexpression,514;Enrichr Queries,385;ReMap ChIP-seq,215;GTEx Coexpression,865	SLC7A5
CD4_cluster8	364	Nr4a3	497.3	ARCHS4 Coexpression,448;Enrichr Queries,331;GTEx Coexpression,713	SLC7A5
CD4_cluster8	366	Ets2	498.5	Literature ChIP-seq,151;ARCHS4 Coexpression,847;Enrichr Queries,298;GTEx Coexpression,698	SLC7A5
CD4_cluster8	372	Foxp1	502.0	Literature ChIP-seq,11;ARCHS4 Coexpression,1049;Enrichr Queries,953;ReMap ChIP-seq,117;GTEx Coexpression,380	SLC7A5,METTL1,TSR1,LAP3,PUS7,SRM
CD4_cluster8	376	Nfatc1	503.2	ARCHS4 Coexpression,825;ENCODE ChIP-seq,86;Enrichr Queries,1126;ReMap ChIP-seq,175;GTEx Coexpression,304	METTL1
CD4_cluster8	378	Klf10	504.3	ARCHS4 Coexpression,888;Enrichr Queries,443;GTEx Coexpression,182	SLC7A5,TSR1
CD4_cluster8	384	Eomes	509.0	Literature ChIP-seq,74;ARCHS4 Coexpression,743;Enrichr Queries,806;ReMap ChIP-seq,261;GTEx Coexpression,661	SLC7A5
CD4_cluster8	389	Sall2	511.3	ARCHS4 Coexpression,170;Enrichr Queries,1092;GTEx Coexpression,272	UNG
CD4_cluster8	390	Rfx7	511.3	ARCHS4 Coexpression,833;Enrichr Queries,670;GTEx Coexpression,31	TSR1,PUS7
CD4_cluster8	398	Zbtb2	515.3	ARCHS4 Coexpression,934;Enrichr Queries,416;GTEx Coexpression,196	SLC7A5
CD4_cluster8	399	Pou2f1	515.8	ARCHS4 Coexpression,806;Enrichr Queries,768;ReMap ChIP-seq,108;GTEx Coexpression,381	DTL
CD4_cluster8	401	Irf8	516.3	Literature ChIP-seq,139;ARCHS4 Coexpression,243;Enrichr Queries,1184;GTEx Coexpression,499	LAP3
CD4_cluster8	404	Ovol2	517.5	ARCHS4 Coexpression,195;Enrichr Queries,1000;ReMap ChIP-seq,295;GTEx Coexpression,580	TSR1
CD4_cluster8	410	Fos	522.6	ARCHS4 Coexpression,869;ENCODE ChIP-seq,41;Enrichr Queries,411;ReMap ChIP-seq,187;GTEx Coexpression,1105	SLC7A5,E2F1,SRM,UNG
CD4_cluster8	412	Bach2	523.0	ARCHS4 Coexpression,453;Enrichr Queries,1052;ReMap ChIP-seq,82;GTEx Coexpression,505	SLC7A5
CD4_cluster8	413	Egr1	523.7	Literature ChIP-seq,56;ARCHS4 Coexpression,1211;ENCODE ChIP-seq,24;Enrichr Queries,303;ReMap ChIP-seq,20;GTEx Coexpression,1528	SLC7A5,METTL1,SMYD5,E2F1,LAP3
CD4_cluster8	414	Mafb	524.0	ARCHS4 Coexpression,727;Enrichr Queries,879;ReMap ChIP-seq,136;GTEx Coexpression,354	LAP3
CD4_cluster8	416	Rfx3	526.7	ARCHS4 Coexpression,623;Enrichr Queries,714;GTEx Coexpression,243
CD4_cluster8	422	Elk4	530.4	ARCHS4 Coexpression,1080;ENCODE ChIP-seq,101;Enrichr Queries,638;ReMap ChIP-seq,76;GTEx Coexpression,757	UNG
CD4_cluster8	424	Batf2	530.7	ARCHS4 Coexpression,191;Enrichr Queries,194;GTEx Coexpression,1207	LAP3
CD4_cluster8	428	Gtf2ird2	533.7	ARCHS4 Coexpression,972;Enrichr Queries,562;GTEx Coexpression,67	SLC7A5
CD4_cluster8	434	Prox1	535.8	ARCHS4 Coexpression,314;Enrichr Queries,1064;ReMap ChIP-seq,251;GTEx Coexpression,514
CD4_cluster8	438	Nfatc3	539.3	ARCHS4 Coexpression,896;Enrichr Queries,663;GTEx Coexpression,59	TSR1
CD4_cluster8	439	Gli1	540.0	Literature ChIP-seq,160;ARCHS4 Coexpression,67;Enrichr Queries,1028;GTEx Coexpression,905	METTL1,E2F1
CD4_cluster8	442	Tal1	541.2	Literature ChIP-seq,47;ARCHS4 Coexpression,1335;ENCODE ChIP-seq,10;Enrichr Queries,963;ReMap ChIP-seq,51;GTEx Coexpression,841	SLC7A5,METTL1,SMYD5,E2F1,DTL,SRM
CD4_cluster8	444	Pou4f1	541.3	ARCHS4 Coexpression,352;Enrichr Queries,1199;GTEx Coexpression,73	DTL
CD4_cluster8	447	Sp110	543.3	ARCHS4 Coexpression,1110;Enrichr Queries,148;GTEx Coexpression,372	LAP3
CD4_cluster8	453	Zbtb11	549.0	ARCHS4 Coexpression,1217;Enrichr Queries,767;ReMap ChIP-seq,72;GTEx Coexpression,140	SMYD5,PUS7
CD4_cluster8	455	Nfic	550.6	ARCHS4 Coexpression,1365;ENCODE ChIP-seq,84;Enrichr Queries,213;ReMap ChIP-seq,80;GTEx Coexpression,1011	SLC7A5,METTL1,E2F1
CD4_cluster8	459	Hbp1	552.3	ARCHS4 Coexpression,68;Enrichr Queries,1145;ReMap ChIP-seq,193;GTEx Coexpression,803	E2F1,SRM
CD4_cluster8	465	Hmgn3	553.5	ARCHS4 Coexpression,802;ENCODE ChIP-seq,100;ReMap ChIP-seq,7;GTEx Coexpression,1305	SLC7A5,METTL1,E2F1
CD4_cluster8	467	Tfe3	555.3	ARCHS4 Coexpression,419;Enrichr Queries,525;GTEx Coexpression,722	SLC7A5
CD4_cluster8	469	Rag1	556.0	ARCHS4 Coexpression,166;Enrichr Queries,702;GTEx Coexpression,800	E2F1
CD4_cluster8	470	Klf13	556.3	ARCHS4 Coexpression,936;Enrichr Queries,467;ReMap ChIP-seq,257;GTEx Coexpression,565	SLC7A5
CD4_cluster8	477	Zbtb7a	560.2	ARCHS4 Coexpression,1380;ENCODE ChIP-seq,63;Enrichr Queries,408;ReMap ChIP-seq,204;GTEx Coexpression,746	SLC7A5,TSR1,UNG
CD4_cluster8	479	Nr4a2	561.3	Literature ChIP-seq,153;ARCHS4 Coexpression,537;Enrichr Queries,423;GTEx Coexpression,1132	SLC7A5
CD4_cluster8	483	Pbx3	563.0	ARCHS4 Coexpression,423;ENCODE ChIP-seq,43;Enrichr Queries,1027;ReMap ChIP-seq,221;GTEx Coexpression,1101	SLC7A5,METTL1,SRM
CD4_cluster8	485	Thyn1	566.0	ARCHS4 Coexpression,749;GTEx Coexpression,383
CD4_cluster8	495	Zhx1	569.3	ARCHS4 Coexpression,367;Enrichr Queries,672;ReMap ChIP-seq,141;GTEx Coexpression,1097	E2F1
CD4_cluster8	504	Eea1	573.0	ARCHS4 Coexpression,957;Enrichr Queries,743;GTEx Coexpression,19	TSR1,PUS7
CD4_cluster8	505	Zfp30	573.0	ARCHS4 Coexpression,306;Enrichr Queries,905;GTEx Coexpression,508
CD4_cluster8	508	Ikzf4	574.7	ARCHS4 Coexpression,808;Enrichr Queries,379;GTEx Coexpression,537	SLC7A5
CD4_cluster8	509	Gatad2a	575.7	ARCHS4 Coexpression,50;Enrichr Queries,459;GTEx Coexpression,1218	SLC7A5,E2F1,SLC7A1
CD4_cluster8	511	Hivep3	578.0	ARCHS4 Coexpression,340;Enrichr Queries,436;GTEx Coexpression,958	SLC7A5
CD4_cluster8	514	Foxo1	579.0	Literature ChIP-seq,34;ARCHS4 Coexpression,1063;Enrichr Queries,1137;ReMap ChIP-seq,240;GTEx Coexpression,421	UNG
CD4_cluster8	516	Jun	579.8	Literature ChIP-seq,117;ARCHS4 Coexpression,1565;ENCODE ChIP-seq,17;Enrichr Queries,267;ReMap ChIP-seq,142;GTEx Coexpression,1371	SLC7A5,METTL1,E2F1,LAP3,DTL,SRM
CD4_cluster8	520	Satb1	582.0	ARCHS4 Coexpression,462;Enrichr Queries,732;ReMap ChIP-seq,284;GTEx Coexpression,850
CD4_cluster8	521	Dmrta2	582.3	ARCHS4 Coexpression,524;Enrichr Queries,1191;GTEx Coexpression,32	SLC7A5,SLC7A1
CD4_cluster8	523	Gfi1	582.7	ARCHS4 Coexpression,384;Enrichr Queries,552;GTEx Coexpression,812	SLC7A5
CD4_cluster8	530	Pknox1	586.0	ARCHS4 Coexpression,855;Enrichr Queries,435;ReMap ChIP-seq,262;GTEx Coexpression,792	SLC7A5
CD4_cluster8	532	Csrnp1	587.0	ARCHS4 Coexpression,308;GTEx Coexpression,866
CD4_cluster8	534	Junb	588.3	ARCHS4 Coexpression,1024;Enrichr Queries,363;ReMap ChIP-seq,236;GTEx Coexpression,730	SLC7A5
CD4_cluster8	536	Kmt2a	589.7	ARCHS4 Coexpression,750;ReMap ChIP-seq,9;GTEx Coexpression,1010	SMYD5,LAP3,SRM
CD4_cluster8	538	Foxp3	591.3	Literature ChIP-seq,90;ARCHS4 Coexpression,940;Enrichr Queries,539;GTEx Coexpression,796	SMYD5,E2F1
CD4_cluster8	539	Egr4	591.3	ARCHS4 Coexpression,595;Enrichr Queries,791;GTEx Coexpression,388
CD4_cluster8	545	Phf21a	593.7	ARCHS4 Coexpression,699;Enrichr Queries,744;GTEx Coexpression,338
CD4_cluster8	546	Hhex	593.8	ARCHS4 Coexpression,1019;Enrichr Queries,910;ReMap ChIP-seq,230;GTEx Coexpression,216
CD4_cluster8	548	Rest	595.5	Literature ChIP-seq,64;ARCHS4 Coexpression,1618;ENCODE ChIP-seq,49;Enrichr Queries,1132;ReMap ChIP-seq,44;GTEx Coexpression,666	METTL1,LAP3,DTL,SRM
CD4_cluster8	557	Nfatc2	601.7	ARCHS4 Coexpression,1283;Enrichr Queries,282;GTEx Coexpression,240	SLC7A5
CD4_cluster8	560	Cebpa	602.6	Literature ChIP-seq,107;ARCHS4 Coexpression,1147;Enrichr Queries,946;ReMap ChIP-seq,206;GTEx Coexpression,607	SMYD5
CD4_cluster8	565	Creb3l4	605.7	ARCHS4 Coexpression,214;Enrichr Queries,90;GTEx Coexpression,1513	SLC7A5,DTL,UNG
CD4_cluster8	568	Sp100	606.0	ARCHS4 Coexpression,1079;Enrichr Queries,421;GTEx Coexpression,318	LAP3
CD4_cluster8	569	Ybx3	606.5	ARCHS4 Coexpression,330;GTEx Coexpression,883
CD4_cluster8	576	Zbtb7b	610.0	ARCHS4 Coexpression,736;Enrichr Queries,528;GTEx Coexpression,566	SLC7A5
CD4_cluster8	577	Elf4	610.0	ARCHS4 Coexpression,675;Enrichr Queries,397;GTEx Coexpression,758	SLC7A5
CD4_cluster8	583	Sox13	615.3	ARCHS4 Coexpression,482;Enrichr Queries,867;ReMap ChIP-seq,105;GTEx Coexpression,1007	SLC7A5
CD4_cluster8	588	Rreb1	618.0	ARCHS4 Coexpression,501;Enrichr Queries,637;GTEx Coexpression,716
CD4_cluster8	592	Sox12	621.0	ARCHS4 Coexpression,295;Enrichr Queries,41;GTEx Coexpression,1527	SLC7A5,E2F1,SLC7A1
CD4_cluster8	593	Etv3	621.0	ARCHS4 Coexpression,592;Enrichr Queries,544;GTEx Coexpression,727	SLC7A5
CD4_cluster8	597	Stat4	621.8	Literature ChIP-seq,86;ARCHS4 Coexpression,788;Enrichr Queries,936;GTEx Coexpression,677	SRM
CD4_cluster8	612	Bcl11b	629.0	Literature ChIP-seq,161;ARCHS4 Coexpression,1187;Enrichr Queries,815;GTEx Coexpression,353
CD4_cluster8	622	Akna	635.0	ARCHS4 Coexpression,766;Enrichr Queries,537;GTEx Coexpression,602	SLC7A5
CD4_cluster8	623	Prdm15	635.0	ARCHS4 Coexpression,1091;Enrichr Queries,583;GTEx Coexpression,231
CD4_cluster8	624	Sp4	635.2	ARCHS4 Coexpression,1325;ENCODE ChIP-seq,58;Enrichr Queries,949;ReMap ChIP-seq,134;GTEx Coexpression,710	E2F1,LAP3,DTL
CD4_cluster8	644	Pbx1	642.3	Literature ChIP-seq,66;ARCHS4 Coexpression,522;Enrichr Queries,1016;GTEx Coexpression,965	E2F1,SRM
CD4_cluster8	646	Ddit3	644.3	ARCHS4 Coexpression,1240;Enrichr Queries,419;GTEx Coexpression,274	SLC7A5
CD4_cluster8	656	Tbx21	649.5	ARCHS4 Coexpression,1210;Enrichr Queries,626;ReMap ChIP-seq,121;GTEx Coexpression,641	METTL1
CD4_cluster8	657	Hoxa7	649.7	ARCHS4 Coexpression,132;Enrichr Queries,1051;GTEx Coexpression,766	UNG
CD4_cluster8	661	St18	650.7	ARCHS4 Coexpression,746;Enrichr Queries,958;GTEx Coexpression,248
CD4_cluster8	662	Creb3l2	650.7	ARCHS4 Coexpression,125;Enrichr Queries,277;GTEx Coexpression,1550	SLC7A5,SLC7A1
CD4_cluster8	669	Gtf2ird1	656.5	ARCHS4 Coexpression,438;GTEx Coexpression,875
CD4_cluster8	671	Ascl2	657.7	ARCHS4 Coexpression,396;Enrichr Queries,491;GTEx Coexpression,1086	SLC7A5
CD4_cluster8	673	Tgif1	658.7	ARCHS4 Coexpression,937;Enrichr Queries,442;GTEx Coexpression,597	SLC7A5
CD4_cluster8	680	Cdx1	662.3	ARCHS4 Coexpression,669;Enrichr Queries,830;GTEx Coexpression,488
CD4_cluster8	682	Pou3f1	663.5	Literature ChIP-seq,49;ARCHS4 Coexpression,709;Enrichr Queries,1261;GTEx Coexpression,635	SLC7A5,E2F1
CD4_cluster8	684	Spib	664.3	ARCHS4 Coexpression,1011;Enrichr Queries,609;ReMap ChIP-seq,258;GTEx Coexpression,779
CD4_cluster8	686	Tcf4	665.0	Literature ChIP-seq,36;ARCHS4 Coexpression,1021;Enrichr Queries,810;ReMap ChIP-seq,279;GTEx Coexpression,1179	E2F1,PUS7,DTL,SRM
CD4_cluster8	688	Mxd4	665.7	ARCHS4 Coexpression,1422;Enrichr Queries,377;GTEx Coexpression,198	SLC7A5
CD4_cluster8	691	Irf5	667.0	ARCHS4 Coexpression,662;Enrichr Queries,594;GTEx Coexpression,745
CD4_cluster8	693	Dzip1	667.3	ARCHS4 Coexpression,399;Enrichr Queries,869;GTEx Coexpression,734
CD4_cluster8	699	Klf3	668.8	ARCHS4 Coexpression,1124;Enrichr Queries,724;ReMap ChIP-seq,250;GTEx Coexpression,577
CD4_cluster8	702	Lef1	669.5	ARCHS4 Coexpression,1239;Enrichr Queries,165;ReMap ChIP-seq,285;GTEx Coexpression,989	SLC7A5
CD4_cluster8	712	Ikzf3	672.3	ARCHS4 Coexpression,923;Enrichr Queries,991;GTEx Coexpression,103	DTL
CD4_cluster8	713	Pbx4	674.0	ARCHS4 Coexpression,815;Enrichr Queries,548;GTEx Coexpression,659	SLC7A5
CD4_cluster8	714	Bach1	674.5	Literature ChIP-seq,88;ARCHS4 Coexpression,1221;ENCODE ChIP-seq,32;Enrichr Queries,1127;ReMap ChIP-seq,169;GTEx Coexpression,1410	METTL1,SMYD5,E2F1,LAP3
CD4_cluster8	716	Six4	674.7	ARCHS4 Coexpression,567;Enrichr Queries,269;GTEx Coexpression,1188	SLC7A5
CD4_cluster8	718	Spen	675.0	ARCHS4 Coexpression,130;GTEx Coexpression,1220	SLC7A1
CD4_cluster8	721	Zbtb37	676.0	ARCHS4 Coexpression,137;Enrichr Queries,688;GTEx Coexpression,1203	SRM
CD4_cluster8	731	Foxn3	681.0	ARCHS4 Coexpression,542;Enrichr Queries,665;GTEx Coexpression,836
CD4_cluster8	734	Etv1	683.0	ARCHS4 Coexpression,1432;Enrichr Queries,904;ReMap ChIP-seq,176;GTEx Coexpression,220
CD4_cluster8	735	Mxd1	683.0	ARCHS4 Coexpression,1089;Enrichr Queries,409;GTEx Coexpression,551	SLC7A5
CD4_cluster8	739	Rel	684.7	ARCHS4 Coexpression,1272;Enrichr Queries,520;GTEx Coexpression,262	SLC7A5
CD4_cluster8	740	Zfhx2	685.0	ARCHS4 Coexpression,491;Enrichr Queries,629;GTEx Coexpression,935
CD4_cluster8	756	Ybx1	694.0	ARCHS4 Coexpression,94;Enrichr Queries,694;GTEx Coexpression,1294	E2F1,SLC7A1
CD4_cluster8	763	Ttf1	697.5	ARCHS4 Coexpression,1220;GTEx Coexpression,175	TSR1
CD4_cluster8	770	Nfat5	701.0	ARCHS4 Coexpression,310;Enrichr Queries,862;GTEx Coexpression,931
CD4_cluster8	777	Phf20	707.3	ARCHS4 Coexpression,1405;Enrichr Queries,621;GTEx Coexpression,96	TSR1
CD4_cluster8	785	Tcf7l2	713.2	Literature ChIP-seq,138;ARCHS4 Coexpression,1468;ENCODE ChIP-seq,36;Enrichr Queries,1089;ReMap ChIP-seq,201;GTEx Coexpression,1347	METTL1,SMYD5,PUS7
CD4_cluster8	786	Tcf12	713.8	ARCHS4 Coexpression,1161;ENCODE ChIP-seq,45;Enrichr Queries,731;ReMap ChIP-seq,33;GTEx Coexpression,1599	SLC7A5,METTL1,E2F1
CD4_cluster8	791	Nfix	717.3	ARCHS4 Coexpression,1341;Enrichr Queries,206;GTEx Coexpression,605	SLC7A5
CD4_cluster8	794	Stat5b	717.8	ARCHS4 Coexpression,1274;Enrichr Queries,783;ReMap ChIP-seq,158;GTEx Coexpression,656
CD4_cluster8	795	Mef2c	717.8	ARCHS4 Coexpression,1054;ENCODE ChIP-seq,117;Enrichr Queries,1295;ReMap ChIP-seq,242;GTEx Coexpression,881
CD4_cluster8	800	Scml4	721.0	ARCHS4 Coexpression,1070;Enrichr Queries,610;GTEx Coexpression,483
CD4_cluster8	801	Skor1	721.5	ARCHS4 Coexpression,809;GTEx Coexpression,634
CD4_cluster8	805	Zmat1	722.7	ARCHS4 Coexpression,354;Enrichr Queries,646;GTEx Coexpression,1168
CD4_cluster8	810	Nr4a1	727.0	ARCHS4 Coexpression,1081;Enrichr Queries,348;ReMap ChIP-seq,197;GTEx Coexpression,1282	SLC7A5
CD4_cluster8	811	Mbd1	727.3	ARCHS4 Coexpression,1032;Enrichr Queries,939;GTEx Coexpression,211
CD4_cluster8	812	Zeb1	727.6	ARCHS4 Coexpression,655;ENCODE ChIP-seq,112;Enrichr Queries,1148;ReMap ChIP-seq,118;GTEx Coexpression,1605	METTL1
CD4_cluster8	834	Dach2	741.7	ARCHS4 Coexpression,459;Enrichr Queries,573;GTEx Coexpression,1193
CD4_cluster8	839	Elk3	744.3	Literature ChIP-seq,60;ARCHS4 Coexpression,557;Enrichr Queries,822;GTEx Coexpression,1538	TSR1,SRM
CD4_cluster8	840	Zfpm1	745.3	ARCHS4 Coexpression,1125;Enrichr Queries,505;GTEx Coexpression,606	SLC7A5
CD4_cluster8	857	Lcorl	754.7	ARCHS4 Coexpression,1342;Enrichr Queries,595;GTEx Coexpression,327
CD4_cluster8	877	Tet2	765.0	ARCHS4 Coexpression,1086;GTEx Coexpression,444
CD4_cluster8	886	Spic	770.3	ARCHS4 Coexpression,853;Enrichr Queries,715;GTEx Coexpression,743
CD4_cluster8	895	Tead3	776.3	ARCHS4 Coexpression,904;Enrichr Queries,234;GTEx Coexpression,1191	SLC7A5
CD4_cluster8	897	Nr1d1	777.0	ARCHS4 Coexpression,1466;Enrichr Queries,228;GTEx Coexpression,637	SLC7A5
CD4_cluster8	904	Ltf	779.5	ARCHS4 Coexpression,652;GTEx Coexpression,907
CD4_cluster8	909	Baz2b	782.0	ARCHS4 Coexpression,801;Enrichr Queries,655;GTEx Coexpression,890
CD4_cluster8	913	Sp140	783.0	ARCHS4 Coexpression,1246;Enrichr Queries,601;GTEx Coexpression,502
CD4_cluster8	942	Klf9	798.3	ARCHS4 Coexpression,1622;Enrichr Queries,877;ReMap ChIP-seq,25;GTEx Coexpression,669	METTL1,E2F1
CD4_cluster8	952	Zkscan3	801.3	ARCHS4 Coexpression,1455;Enrichr Queries,616;GTEx Coexpression,333
CD4_cluster8	955	Patz1	802.7	ARCHS4 Coexpression,558;Enrichr Queries,301;GTEx Coexpression,1549	SLC7A5
CD4_cluster8	958	Bbx	805.0	ARCHS4 Coexpression,100;Enrichr Queries,1023;GTEx Coexpression,1292	SRM
CD4_cluster8	963	Dbp	807.3	ARCHS4 Coexpression,804;Enrichr Queries,1055;GTEx Coexpression,563
CD4_cluster8	966	Bhlhe41	808.0	ARCHS4 Coexpression,690;GTEx Coexpression,926
CD4_cluster8	969	Maf	809.5	ARCHS4 Coexpression,1443;Enrichr Queries,1254;ReMap ChIP-seq,149;GTEx Coexpression,392	E2F1
CD4_cluster8	973	Hoxb3	811.3	ARCHS4 Coexpression,676;Enrichr Queries,1231;GTEx Coexpression,527
CD4_cluster8	977	Zeb2	812.5	ARCHS4 Coexpression,511;Enrichr Queries,1002;ReMap ChIP-seq,243;GTEx Coexpression,1494
CD4_cluster8	981	Klf7	815.0	ARCHS4 Coexpression,599;Enrichr Queries,399;GTEx Coexpression,1447	SLC7A5
CD4_cluster8	1009	Rora	829.3	ARCHS4 Coexpression,903;Enrichr Queries,1154;GTEx Coexpression,431
CD4_cluster8	1017	Zfhx3	834.0	ARCHS4 Coexpression,697;Enrichr Queries,888;GTEx Coexpression,917
CD4_cluster8	1020	Tet1	836.0	Literature ChIP-seq,21;ARCHS4 Coexpression,1223;GTEx Coexpression,1264	METTL1,SMYD5,PUS7
CD4_cluster8	1024	Ar	837.0	Literature ChIP-seq,5;ARCHS4 Coexpression,1445;Enrichr Queries,1185;ReMap ChIP-seq,216;GTEx Coexpression,1334	E2F1,DTL
CD4_cluster8	1031	Klf2	839.8	Literature ChIP-seq,158;ARCHS4 Coexpression,1266;Enrichr Queries,954;GTEx Coexpression,981
CD4_cluster8	1038	Pitx2	843.0	ARCHS4 Coexpression,787;Enrichr Queries,917;GTEx Coexpression,825
CD4_cluster8	1053	Plagl1	857.0	ARCHS4 Coexpression,533;Enrichr Queries,1093;GTEx Coexpression,945
CD4_cluster8	1060	Foxn2	860.0	ARCHS4 Coexpression,1557;Enrichr Queries,560;GTEx Coexpression,463	SLC7A5
CD4_cluster8	1083	Tbx19	869.3	ARCHS4 Coexpression,1157;Enrichr Queries,325;GTEx Coexpression,1126	SLC7A5
CD4_cluster8	1087	Rorc	870.7	ARCHS4 Coexpression,870;Enrichr Queries,966;GTEx Coexpression,776
CD4_cluster8	1088	Drap1	871.0	ARCHS4 Coexpression,493;Enrichr Queries,1122;GTEx Coexpression,998
CD4_cluster8	1112	Mysm1	885.7	ARCHS4 Coexpression,1224;Enrichr Queries,915;GTEx Coexpression,518
CD4_cluster8	1114	Zbtb4	886.3	ARCHS4 Coexpression,1483;Enrichr Queries,814;GTEx Coexpression,362
CD4_cluster8	1123	Prdm16	892.8	Literature ChIP-seq,156;ARCHS4 Coexpression,794;Enrichr Queries,1233;GTEx Coexpression,1388
CD4_cluster8	1136	Setbp1	901.3	ARCHS4 Coexpression,593;Enrichr Queries,642;GTEx Coexpression,1469
CD4_cluster8	1138	Arid3b	901.5	ARCHS4 Coexpression,589;GTEx Coexpression,1214
CD4_cluster8	1144	Zscan18	904.7	ARCHS4 Coexpression,1518;Enrichr Queries,518;GTEx Coexpression,678	SLC7A5
CD4_cluster8	1148	Klf8	906.0	ARCHS4 Coexpression,1083;Enrichr Queries,1101;GTEx Coexpression,534
CD4_cluster8	1163	Sox4	914.3	ARCHS4 Coexpression,964;Enrichr Queries,337;GTEx Coexpression,1442	SLC7A5
CD4_cluster8	1186	Zfp92	932.3	ARCHS4 Coexpression,995;Enrichr Queries,713;GTEx Coexpression,1089
CD4_cluster8	1197	Scmh1	938.5	ARCHS4 Coexpression,517;GTEx Coexpression,1360
CD4_cluster8	1198	Fosb	939.3	ARCHS4 Coexpression,1234;Enrichr Queries,394;GTEx Coexpression,1190	SLC7A5
CD4_cluster8	1199	Mzf1	940.0	ARCHS4 Coexpression,1156;Enrichr Queries,75;GTEx Coexpression,1589	SLC7A5,E2F1
CD4_cluster8	1208	Rbsn	946.0	ARCHS4 Coexpression,596;GTEx Coexpression,1296
CD4_cluster8	1220	Zfp62	952.3	ARCHS4 Coexpression,1494;Enrichr Queries,945;GTEx Coexpression,418
CD4_cluster8	1231	Zbtb41	961.0	ARCHS4 Coexpression,1515;Enrichr Queries,752;GTEx Coexpression,616
CD4_cluster8	1239	Ahctf1	966.7	ARCHS4 Coexpression,1284;Enrichr Queries,748;GTEx Coexpression,868
CD4_cluster8	1260	Tshz1	974.0	ARCHS4 Coexpression,1567;Enrichr Queries,1151;GTEx Coexpression,204
CD4_cluster8	1261	Hoxa2	974.8	Literature ChIP-seq,162;ARCHS4 Coexpression,1189;Enrichr Queries,1245;GTEx Coexpression,1303
CD4_cluster8	1273	Aire	982.0	ARCHS4 Coexpression,334;Enrichr Queries,1227;GTEx Coexpression,1385
CD4_cluster8	1276	Ahdc1	982.7	ARCHS4 Coexpression,1511;Enrichr Queries,892;GTEx Coexpression,545
CD4_cluster8	1281	Hivep2	984.3	ARCHS4 Coexpression,1039;Enrichr Queries,1123;GTEx Coexpression,791
CD4_cluster8	1284	Foxf1	987.7	ARCHS4 Coexpression,1354;Enrichr Queries,1125;GTEx Coexpression,484
CD4_cluster8	1285	Scx	989.0	ARCHS4 Coexpression,989
CD4_cluster8	1291	Tfdp2	993.3	ARCHS4 Coexpression,1132;Enrichr Queries,319;GTEx Coexpression,1529	SLC7A5
CD4_cluster8	1299	Hlf	998.0	ARCHS4 Coexpression,1082;Enrichr Queries,1014;GTEx Coexpression,898
CD4_cluster8	1308	Zbtb1	1005.0	ARCHS4 Coexpression,1160;Enrichr Queries,712;GTEx Coexpression,1143
CD4_cluster8	1315	Foxp4	1009.0	ARCHS4 Coexpression,1279;Enrichr Queries,384;GTEx Coexpression,1365	SLC7A5
CD4_cluster8	1316	Cxxc5	1010.0	ARCHS4 Coexpression,1359;GTEx Coexpression,660
CD4_cluster8	1338	Thra	1031.0	Literature ChIP-seq,152;ARCHS4 Coexpression,1586;Enrichr Queries,1063;GTEx Coexpression,1322
CD4_cluster8	1367	Cenpb	1054.0	ARCHS4 Coexpression,1473;Enrichr Queries,174;GTEx Coexpression,1516	SLC7A5
CD4_cluster8	1374	Pknox2	1056.0	ARCHS4 Coexpression,700;Enrichr Queries,1180;GTEx Coexpression,1287
CD4_cluster8	1378	Zscan26	1061.0	ARCHS4 Coexpression,1321;GTEx Coexpression,801
CD4_cluster8	1393	Sgsm2	1071.0	ARCHS4 Coexpression,1424;GTEx Coexpression,718
CD4_cluster8	1395	Carf	1073.0	ARCHS4 Coexpression,1045;GTEx Coexpression,1100
CD4_cluster8	1397	Trps1	1073.0	ARCHS4 Coexpression,1504;Enrichr Queries,838;GTEx Coexpression,877
CD4_cluster8	1399	Tsc22d1	1074.0	ARCHS4 Coexpression,1153;Enrichr Queries,1111;GTEx Coexpression,959
CD4_cluster8	1407	Skil	1079.0	ARCHS4 Coexpression,1441;Enrichr Queries,418;GTEx Coexpression,1379	SLC7A5
CD4_cluster8	1408	Zbtb26	1080.0	ARCHS4 Coexpression,1166;Enrichr Queries,717;GTEx Coexpression,1356
CD4_cluster8	1409	Aebp2	1080.0	ARCHS4 Coexpression,1346;Enrichr Queries,992;GTEx Coexpression,901
CD4_cluster8	1415	Pax7	1084.0	ARCHS4 Coexpression,862;Enrichr Queries,1167;GTEx Coexpression,1224
CD4_cluster8	1427	Alx4	1096.0	ARCHS4 Coexpression,954;Enrichr Queries,1292;GTEx Coexpression,1041
CD4_cluster8	1434	Zbtb44	1101.0	ARCHS4 Coexpression,1296;Enrichr Queries,760;GTEx Coexpression,1247
CD4_cluster8	1455	Atoh8	1121.0	ARCHS4 Coexpression,1507;Enrichr Queries,1080;GTEx Coexpression,777
CD4_cluster8	1463	Tcf7l1	1134.0	ARCHS4 Coexpression,710;Enrichr Queries,1153;GTEx Coexpression,1540
CD4_cluster8	1476	Tbr1	1149.0	ARCHS4 Coexpression,1144;Enrichr Queries,899;GTEx Coexpression,1403
CD4_cluster8	1494	Barhl1	1168.0	ARCHS4 Coexpression,1534;Enrichr Queries,1278;GTEx Coexpression,693
CD4_cluster8	1499	Nfia	1173.0	ARCHS4 Coexpression,1250;Enrichr Queries,1096;GTEx Coexpression,1174
CD4_cluster8	1507	Crebl2	1179.0	ARCHS4 Coexpression,1373;Enrichr Queries,657;GTEx Coexpression,1506
CD4_cluster8	1533	Sall3	1207.0	ARCHS4 Coexpression,911;Enrichr Queries,1252;GTEx Coexpression,1459
CD4_cluster8	1558	Sox5	1254.0	ARCHS4 Coexpression,1312;Enrichr Queries,846;GTEx Coexpression,1603
CD4_cluster8	1563	Mga	1262.0	ARCHS4 Coexpression,1500;Enrichr Queries,863;GTEx Coexpression,1422
CD4_cluster8	1567	Zbtb20	1265.0	ARCHS4 Coexpression,1204;Enrichr Queries,1053;GTEx Coexpression,1537
CD4_cluster8	1572	Meis3	1278.0	ARCHS4 Coexpression,1583;Enrichr Queries,955;GTEx Coexpression,1295
CD4_cluster8	1583	Tshz2	1309.0	ARCHS4 Coexpression,1281;Enrichr Queries,1134;GTEx Coexpression,1511
CD4_cluster8	1595	Hey1	1337.0	ARCHS4 Coexpression,1425;Enrichr Queries,1039;GTEx Coexpression,1548
CD4_cluster8	1602	Ski	1363.0	ARCHS4 Coexpression,1467;GTEx Coexpression,1258
CD4_cluster8	1604	Topors	1366.0	ARCHS4 Coexpression,1411;GTEx Coexpression,1320
CD4_cluster8	1610	Mkx	1387.0	ARCHS4 Coexpression,1526;Enrichr Queries,1037;GTEx Coexpression,1597
CD4_cluster8	1611	Aebp1	1392.0	ARCHS4 Coexpression,1319;GTEx Coexpression,1465
CD4_cluster8	1628	Nacc2	1518.0	ARCHS4 Coexpression,1514;GTEx Coexpression,1521
CD4_cluster8	1631	L3mbtl3	1529.0	ARCHS4 Coexpression,1605;GTEx Coexpression,1453
