# Supplementary material for: Single-cell multiomic analysis of thymocyte development reveals drivers of CD4+ T cell and CD8+ T cell lineage commitment
Source: Nat Immunol. 2023 Aug 14;24(9):1579–90. doi: 10.1038/s41590-023-01584-0 (PMC10457207; doi:10.1038/s41590-023-01584-0)
Supplement: Supplementary file 15 — ChEA3 test results for the CD8+ T cell lineage by gene cluster. [file 41590_2023_1584_MOESM15_ESM.xlsx]

## Sheet: CD8_cluster0
Query Name	Rank	TF	Score	Library	Overlapping_Genes
CD8_cluster0	4	Bhlhe40	37.0	ARCHS4 Coexpression,25;ENCODE ChIP-seq,13;ReMap ChIP-seq,96;GTEx Coexpression,14	CDKN1C,TGIF1,RMI2,RABGAP1L,PMM1,TIPARP,EDEM1,FRMD4B,TDRD5,SLC25A37,LPAR6,CTSL,PIM1,LY6D,SLC39A6,PAFAH1B3,PDK1,SLC16A5
CD8_cluster0	5	Csrnp1	42.0	ARCHS4 Coexpression,69;GTEx Coexpression,15	TIPARP,PIM1,CXCR4,LSP1,SLA2
CD8_cluster0	6	Junb	60.5	ARCHS4 Coexpression,54;Enrichr Queries,47;ReMap ChIP-seq,72;GTEx Coexpression,69	TGIF1,CDKN1C,PRRT1,RMI2,RABGAP1L,ANXA2,TIPARP,ACTN1,PIM1,CXCR4,LSP1
CD8_cluster0	7	Stat4	62.25	Literature ChIP-seq,73;ARCHS4 Coexpression,6;Enrichr Queries,157;GTEx Coexpression,13	RABGAP1L,GZMA,THEMIS,CXCR4,IFT80,LSP1,TAPBPL,FRMD4B,THY1,SLA2,ACOXL,CD8A,PIM1,HIST3H2BA
CD8_cluster0	9	Mxd1	77.33	ARCHS4 Coexpression,58;Enrichr Queries,162;GTEx Coexpression,12	SLC25A37,ANXA2,TIPARP,GZMA,THEMIS,CXCR4,LSP1,SLA2,LYST
CD8_cluster0	10	Myb	78.33	Literature ChIP-seq,36;ARCHS4 Coexpression,20;ENCODE ChIP-seq,2;Enrichr Queries,134;ReMap ChIP-seq,8;GTEx Coexpression,270	TGIF1,RMI2,RABGAP1L,ARPP21,ANXA2,UHRF1,EDEM1,USP11,CDCA7,RORC,PPM1H,CXCR4,DNTT,IFT80,TAPBPL,WDR12,LIPA,MSH6,SLC25A37,ARL5C,PIM1,AQP11,ACSS1,PDK1
CD8_cluster0	11	Lef1	78.5	ARCHS4 Coexpression,7;Enrichr Queries,81;ReMap ChIP-seq,209;GTEx Coexpression,17	ANXA2,UHRF1,ACTN1,EDEM1,THEMIS,PIM1,CXCR4,DNTT,LSP1,THY1,SLA2
CD8_cluster0	12	Scml4	82.0	ARCHS4 Coexpression,3;Enrichr Queries,217;GTEx Coexpression,26	CD8A,GZMA,THEMIS,CXCR4,TRDC,LSP1,SLA2
CD8_cluster0	13	Fosl1	88.0	ARCHS4 Coexpression,175;ENCODE ChIP-seq,43;Enrichr Queries,145;ReMap ChIP-seq,58;GTEx Coexpression,19	TGIF1,CDKN1C,SLC25A37,ANXA2,CTSL,UHRF1,TIPARP,ACTN1,PIM1,CHRNA9,CXCR4
CD8_cluster0	14	Nfe2l2	94.2	Literature ChIP-seq,50;ARCHS4 Coexpression,81;Enrichr Queries,29;ReMap ChIP-seq,258;GTEx Coexpression,53	CDKN1C,TGIF1,PRRT1,KCNH3,ANXA2,TIPARP,ACTN1,ABCC5,PPM1H,CXCR4,FRMD4B,LPAR6,CTSL,LY6D,TSPAN3,SLC16A5
CD8_cluster0	17	Smad3	96.8	Literature ChIP-seq,20;ARCHS4 Coexpression,152;Enrichr Queries,38;ReMap ChIP-seq,91;GTEx Coexpression,183	TGIF1,ANXA2,TIPARP,ACTN1,PPM1H,CXCR4,NAV2,TM6SF1,PTPN14,MSH6,SLC25A37,ACOXL,PIM1,ACSS1,SLC16A5
CD8_cluster0	18	E2f2	106.3	ARCHS4 Coexpression,9;Enrichr Queries,61;GTEx Coexpression,249	MSH6,SLC25A37,RMI2,UHRF1,EDEM1,CDCA7,PIM1,CXCR4,LSP1
CD8_cluster0	21	Klf6	109.8	ARCHS4 Coexpression,92;Enrichr Queries,39;ReMap ChIP-seq,48;GTEx Coexpression,260	TGIF1,SLC25A37,ARL5C,ANXA2,TIPARP,ACTN1,CXCR4,LSP1,LYST,PTPN14,SLC16A5
CD8_cluster0	22	Tbx21	110.0	ARCHS4 Coexpression,194;Enrichr Queries,221;ReMap ChIP-seq,19;GTEx Coexpression,6	RMI2,TIPARP,GZMA,EDEM1,THEMIS,CXCR4,LSP1,TAPBPL,SLA2,LYST,PTPN14,CD8A,PIM1
CD8_cluster0	23	Tcf7	113.2	Literature ChIP-seq,114;ARCHS4 Coexpression,171;Enrichr Queries,200;ReMap ChIP-seq,71;GTEx Coexpression,10	PRRT1,EDARADD,RABGAP1L,TIPARP,ACTN1,THEMIS,CXCR4,LSP1,NAV2,SLA2,ACOXL,CD8A,PIM1,TRDC
CD8_cluster0	31	Fos	141.0	ARCHS4 Coexpression,100;ENCODE ChIP-seq,77;Enrichr Queries,399;ReMap ChIP-seq,86;GTEx Coexpression,43	TGIF1,RMI2,ANXA2,TIPARP,UHRF1,ACTN1,EDEM1,CHRNA9,CXCR4,PTPN14,LYST,SLC25A37,PIM1,TRDC,TSPAN3
CD8_cluster0	33	Gfi1	150.0	ARCHS4 Coexpression,223;Enrichr Queries,218;GTEx Coexpression,9	ANXA2,CD8A,GZMA,EDEM1,THEMIS,CXCR4,LSP1,SLA2,LYST
CD8_cluster0	34	Nr6a1	151.0	ARCHS4 Coexpression,308;Enrichr Queries,25;GTEx Coexpression,120	TGIF1,MSH6,RABGAP1L,SPO11,PPM1H,CXCR4,NAV2,TDRD5,WDR12
CD8_cluster0	35	Aebp1	152.0	ARCHS4 Coexpression,203;GTEx Coexpression,101	ACTN1,NAV2,THY1
CD8_cluster0	38	Eomes	158.8	Literature ChIP-seq,134;ARCHS4 Coexpression,290;Enrichr Queries,342;ReMap ChIP-seq,21;GTEx Coexpression,7	CDKN1C,ANXA2,TIPARP,GZMA,THEMIS,PPM1H,CDCA7,CXCR4,LSP1,SLA2,LYST,CD8A,PIM1,CAPN3,SLC16A5
CD8_cluster0	41	Bach1	164.5	Literature ChIP-seq,59;ARCHS4 Coexpression,197;ENCODE ChIP-seq,69;Enrichr Queries,36;ReMap ChIP-seq,200;GTEx Coexpression,426	TGIF1,ANXA2,TIPARP,UHRF1,USP11,ABCC5,ACTN1,EDEM1,CHRNA9,CXCR4,NAV2,LYST,MSH6,SLC25A37,LPAR6,SLC39A6,PIM1,SLC16A5
CD8_cluster0	43	Trps1	166.0	ARCHS4 Coexpression,37;Enrichr Queries,353;GTEx Coexpression,108	ANXA2,LPAR6,SLC39A6,CXCR4,NAV2,TDRD5,PTPN14
CD8_cluster0	44	E2f8	168.0	ARCHS4 Coexpression,90;Enrichr Queries,173;GTEx Coexpression,241	MSH6,RMI2,UHRF1,CDCA7,CAPN3,CXCR4
CD8_cluster0	46	Zbtb38	169.3	ARCHS4 Coexpression,19;Enrichr Queries,122;GTEx Coexpression,367	ANXA2,TIPARP,ACTN1,EDEM1,NAV2,PTPN14,LYST
CD8_cluster0	47	Tcf7l2	175.5	Literature ChIP-seq,83;ARCHS4 Coexpression,386;ENCODE ChIP-seq,11;Enrichr Queries,31;ReMap ChIP-seq,148;GTEx Coexpression,394	CDKN1C,TGIF1,ANXA2,TIPARP,ACTN1,ABCC5,CASC4,PPM1H,CXCR4,NAV2,LSP1,LYST,PTPN14,LIPA,PIM1,AQP11,PAFAH1B3,SLC16A5,PDK1
CD8_cluster0	49	Rest	177.7	Literature ChIP-seq,54;ARCHS4 Coexpression,328;ENCODE ChIP-seq,44;Enrichr Queries,114;ReMap ChIP-seq,248;GTEx Coexpression,278	PRRT1,TGIF1,CDKN1C,KCNH3,ANXA2,TIPARP,USP11,EDEM1,CASC4,PPM1H,FRMD4B,NAV2,THY1,PTPN14,LIPA,MSH6,SLC39A6,PIM1,AQP11,ACSS1,PAFAH1B3,SLC16A5
CD8_cluster0	53	Fosl2	180.4	ARCHS4 Coexpression,648;ENCODE ChIP-seq,60;Enrichr Queries,52;ReMap ChIP-seq,88;GTEx Coexpression,54	TGIF1,ANXA2,TIPARP,UHRF1,ACTN1,PIM1,CHRNA9,CXCR4,PTPN14,SLC16A5
CD8_cluster0	54	Runx3	181.6	ARCHS4 Coexpression,792;ENCODE ChIP-seq,33;Enrichr Queries,71;ReMap ChIP-seq,4;GTEx Coexpression,8	TGIF1,RMI2,RABGAP1L,ANXA2,TIPARP,UHRF1,GZMA,EDEM1,ACTN1,THEMIS,CXCR4,LSP1,TAPBPL,SLA2,LYST,MSH6,SLC25A37,CD8A,PIM1,TRDC,PAFAH1B3
CD8_cluster0	55	Kdm5b	182.2	Literature ChIP-seq,84;ARCHS4 Coexpression,295;ENCODE ChIP-seq,74;ReMap ChIP-seq,277;GTEx Coexpression,181	RABGAP1L,SPO11,ABCC5,ACTN1,CASC4,CDCA7,IFT80,LSP1,FRMD4B,NAV2,TDRD5,WDR12,MSH6,ARL5C,CTSL,SLC39A6,AQP11,PAFAH1B3,PDK1
CD8_cluster0	57	Runx1	186.8	Literature ChIP-seq,16;ARCHS4 Coexpression,669;Enrichr Queries,27;ReMap ChIP-seq,157;GTEx Coexpression,65	TGIF1,ANXA2,UHRF1,TIPARP,ACTN1,ABCC5,RORC,CDCA7,CHRNA9,CXCR4,NAV2,WDR78,TM6SF1,LYST,MSH6,ARL5C,CTSL,PIM1,AQP11,SLC16A5
CD8_cluster0	59	Prdm1	197.2	ARCHS4 Coexpression,30;ENCODE ChIP-seq,19;Enrichr Queries,616;ReMap ChIP-seq,69;GTEx Coexpression,252	PMM1,ANXA2,USP11,EDEM1,GZMA,CHRNA9,RORC,CXCR4,TAPBPL,LIPA,PTPN14,SLC25A37,CD8A,PIM1,LY6D,SLC16A5
CD8_cluster0	60	Sox4	199.7	ARCHS4 Coexpression,460;Enrichr Queries,44;GTEx Coexpression,95	TGIF1,MSH6,CDKN1C,ANXA2,ACTN1,CXCR4,PAFAH1B3
CD8_cluster0	61	E2f7	202.2	Literature ChIP-seq,5;ARCHS4 Coexpression,16;Enrichr Queries,329;ReMap ChIP-seq,12;GTEx Coexpression,649	MSH6,RMI2,ANXA2,UHRF1,ACTN1,PIM1,CDCA7,TAPBPL,THY1,PAFAH1B3,PTPN14
CD8_cluster0	62	Tet2	206.0	ARCHS4 Coexpression,178;GTEx Coexpression,234	SLC25A37,LSP1,LYST
CD8_cluster0	65	Meis3	208.3	ARCHS4 Coexpression,429;Enrichr Queries,165;GTEx Coexpression,31	PRRT1,CDKN1C,KCNH3,CXCR4,THY1,NAV2
CD8_cluster0	66	Prmt3	209.3	ARCHS4 Coexpression,53;Enrichr Queries,67;GTEx Coexpression,508	MSH6,ANXA2,UHRF1,CDCA7,WDR12
CD8_cluster0	67	Fosb	211.3	ARCHS4 Coexpression,198;Enrichr Queries,389;GTEx Coexpression,47	TGIF1,ANXA2,TIPARP,PIM1,CXCR4
CD8_cluster0	68	Egr1	212.3	Literature ChIP-seq,92;ARCHS4 Coexpression,546;ENCODE ChIP-seq,53;Enrichr Queries,335;ReMap ChIP-seq,219;GTEx Coexpression,29	TGIF1,TMEM120B,RMI2,RABGAP1L,ANXA2,PMM1,TIPARP,EDEM1,RORC,CXCR4,LSP1,TAPBPL,LYST,ACOXL,CTSL,PIM1,SLC39A6,PAFAH1B3,SLC16A5
CD8_cluster0	70	Elk3	214.0	Literature ChIP-seq,81;ARCHS4 Coexpression,85;Enrichr Queries,347;GTEx Coexpression,343	CDKN1C,SLC25A37,ANXA2,UHRF1,ACTN1,PIM1,CXCR4,CAPN3,DNTT,TAPBPL,TM6SF1,SLC16A5
CD8_cluster0	71	Mybl1	215.3	Literature ChIP-seq,156;ARCHS4 Coexpression,383;Enrichr Queries,311;GTEx Coexpression,11	CD8A,UHRF1,GZMA,ACTN1,THEMIS,CDCA7,CXCR4,SLA2
CD8_cluster0	74	Nfatc2	222.7	ARCHS4 Coexpression,8;Enrichr Queries,659;GTEx Coexpression,1	CD8A,GZMA,THEMIS,CXCR4,LSP1,TAPBPL,NAV2,SLA2,LYST
CD8_cluster0	75	Cebpb	223.3	Literature ChIP-seq,88;ARCHS4 Coexpression,298;ENCODE ChIP-seq,17;Enrichr Queries,88;ReMap ChIP-seq,6;GTEx Coexpression,843	TGIF1,ANXA2,TIPARP,ACTN1,EDEM1,ABCC5,CHRNA9,CXCR4,IFT80,LSP1,SLC25A37,CTSL,PIM1,SLC16A5
CD8_cluster0	76	Ikzf3	227.3	ARCHS4 Coexpression,48;Enrichr Queries,20;GTEx Coexpression,614	CD8A,EDEM1,GZMA,THEMIS,CXCR4,LSP1
CD8_cluster0	81	Etv5	234.3	ARCHS4 Coexpression,246;Enrichr Queries,136;GTEx Coexpression,321	TGIF1,KCNH3,ANXA2,USP11,ACTN1,CXCR4,LSP1,NAV2
CD8_cluster0	83	Nfic	236.6	ARCHS4 Coexpression,342;ENCODE ChIP-seq,39;Enrichr Queries,287;ReMap ChIP-seq,13;GTEx Coexpression,502	ANXA2,TIPARP,ACTN1,CXCR4,IFT80,NAV2,LSP1,TAPBPL,PTPN14,LYST,PIM1,TRDC,PAFAH1B3,SLC16A5
CD8_cluster0	86	Batf	237.8	ARCHS4 Coexpression,83;ENCODE ChIP-seq,105;Enrichr Queries,211;ReMap ChIP-seq,5;GTEx Coexpression,785	RMI2,RABGAP1L,ANXA2,EDEM1,GZMA,CHRNA9,CXCR4,LSP1,TAPBPL,LYST,CD8A,PIM1,TRDC
CD8_cluster0	90	Bach2	239.8	ARCHS4 Coexpression,80;Enrichr Queries,97;ReMap ChIP-seq,44;GTEx Coexpression,738	MSH6,SPO11,EDEM1,ACTN1,CAPN3,CXCR4,DNTT,TAPBPL,FRMD4B,NAV2
CD8_cluster0	91	Creb3l4	241.3	ARCHS4 Coexpression,247;Enrichr Queries,146;GTEx Coexpression,331	RMI2,UHRF1,SLC39A6,CDCA7,CXCR4,TDRD5
CD8_cluster0	96	Ikzf1	246.3	Literature ChIP-seq,155;ARCHS4 Coexpression,153;ENCODE ChIP-seq,56;Enrichr Queries,829;ReMap ChIP-seq,31;GTEx Coexpression,254	PRRT1,RMI2,RABGAP1L,THEMIS,CASC4,CDCA7,CXCR4,LSP1,TAPBPL,TM6SF1,LYST,SLC25A37,CTSL,PIM1,SLC16A5
CD8_cluster0	97	Ddit3	248.7	ARCHS4 Coexpression,556;Enrichr Queries,167;GTEx Coexpression,23	TGIF1,SLC25A37,ANXA2,TIPARP,GZMA,CXCR4,SLA2
CD8_cluster0	99	Foxo1	252.0	Literature ChIP-seq,4;ARCHS4 Coexpression,57;Enrichr Queries,115;ReMap ChIP-seq,73;GTEx Coexpression,1011	TGIF1,CDKN1C,PRRT1,ANXA2,ARPP21,SPO11,TIPARP,ACTN1,EDEM1,CHRNA9,CXCR4,TAPBPL,NAV2,TM6SF1,LYST,ARL5C,CD8A,PIM1,ACSS1,PAFAH1B3,PDK1
CD8_cluster0	101	Klf2	254.5	Literature ChIP-seq,158;ARCHS4 Coexpression,565;Enrichr Queries,163;GTEx Coexpression,132	ANXA2,TIPARP,CXCR4,LSP1,LYST
CD8_cluster0	102	Mef2c	256.0	ARCHS4 Coexpression,492;ENCODE ChIP-seq,117;Enrichr Queries,520;ReMap ChIP-seq,42;GTEx Coexpression,109	RMI2,RABGAP1L,ANXA2,ARPP21,TIPARP,PIM1,CAPN3,CXCR4,DNTT,TM6SF1,LYST
CD8_cluster0	104	Myc	261.3	Literature ChIP-seq,29;ARCHS4 Coexpression,1189;ENCODE ChIP-seq,14;Enrichr Queries,26;ReMap ChIP-seq,254;GTEx Coexpression,56	TGIF1,TMEM120B,RMI2,RABGAP1L,ANXA2,TIPARP,ACTN1,CDCA7,CASC4,CXCR4,TAPBPL,THY1,WDR78,TM6SF1,WDR12,LIPA,MSH6,PIM1,THEM6,PAFAH1B3
CD8_cluster0	106	Klf10	264.7	ARCHS4 Coexpression,436;Enrichr Queries,55;GTEx Coexpression,303	TGIF1,ANXA2,TIPARP,ACTN1,RORC,CXCR4,PTPN14
CD8_cluster0	108	Tfap2c	265.8	Literature ChIP-seq,120;ARCHS4 Coexpression,605;ENCODE ChIP-seq,34;Enrichr Queries,102;ReMap ChIP-seq,51;GTEx Coexpression,683	TGIF1,ANXA2,SPO11,ACTN1,ABCC5,RORC,CASC4,CDCA7,CXCR4,NAV2,LY6D,SLC39A6,TSPAN3,ACSS1,PAFAH1B3,SLC16A5,PDK1
CD8_cluster0	109	Stat1	268.0	Literature ChIP-seq,127;ARCHS4 Coexpression,296;ENCODE ChIP-seq,68;Enrichr Queries,296;ReMap ChIP-seq,60;GTEx Coexpression,761	RMI2,ANXA2,EDEM1,ACTN1,ABCC5,CHRNA9,CXCR4,IFT80,LSP1,FRMD4B,NAV2,SLC25A37,PIM1
CD8_cluster0	110	Smad1	268.8	Literature ChIP-seq,140;ARCHS4 Coexpression,14;Enrichr Queries,112;ReMap ChIP-seq,242;GTEx Coexpression,836	PRRT1,TGIF1,MSH6,ANXA2,LPAR6,ACTN1,PIM1,CXCR4,DNTT,LSP1,TSPAN3,PTPN14
CD8_cluster0	111	Foxp3	269.3	Literature ChIP-seq,99;ARCHS4 Coexpression,451;Enrichr Queries,215;GTEx Coexpression,312	CD8A,GZMA,CXCR4,IFT80,LSP1,THY1,SLA2
CD8_cluster0	112	Tal1	270.2	Literature ChIP-seq,10;ARCHS4 Coexpression,209;ENCODE ChIP-seq,5;Enrichr Queries,405;ReMap ChIP-seq,99;GTEx Coexpression,893	CXCR4,TAPBPL,THY1,SLA2,LIPA,LYST,PIM1,SLC39A6,CAPN3,THEM6,ACSS1,TAPT1,SLC16A5,PDK1,TGIF1,TMEM120B,RABGAP1L,ANXA2,ACTN1,EDEM1,ABCC5,NAV2,PTPN14,MSH6,SLC25A37,AQP11
CD8_cluster0	113	Klf3	271.3	ARCHS4 Coexpression,181;Enrichr Queries,13;ReMap ChIP-seq,118;GTEx Coexpression,773	EDARADD,TGIF1,SLC25A37,ANXA2,ACTN1,LY6D,PIM1,CDCA7,CXCR4,TSPAN3,FRMD4B,NAV2
CD8_cluster0	115	Creb3l2	273.0	ARCHS4 Coexpression,150;Enrichr Queries,320;GTEx Coexpression,349	ANXA2,ACTN1,NAV2,PTPN14
CD8_cluster0	116	Jund	276.7	Literature ChIP-seq,100;ARCHS4 Coexpression,496;ENCODE ChIP-seq,28;Enrichr Queries,303;ReMap ChIP-seq,144;GTEx Coexpression,589	ANXA2,ACTN1,CHRNA9,CXCR4,THY1,WDR12,SLC25A37,CTSL,LPAR6,PIM1,SLC39A6,LY6D,AQP11,ACSS1,SLC16A5,PDK1
CD8_cluster0	117	Stat5a	277.0	Literature ChIP-seq,129;ARCHS4 Coexpression,272;ENCODE ChIP-seq,80;Enrichr Queries,159;ReMap ChIP-seq,203;GTEx Coexpression,819	CDKN1C,RMI2,ANXA2,TIPARP,ACTN1,RORC,CXCR4,IFT80,LSP1,MSH6,PIM1,TRDC,ACSS1,PAFAH1B3
CD8_cluster0	119	Mybl2	277.7	Literature ChIP-seq,89;ARCHS4 Coexpression,811;ENCODE ChIP-seq,109;Enrichr Queries,191;ReMap ChIP-seq,244;GTEx Coexpression,222	TGIF1,RMI2,ANXA2,UHRF1,TIPARP,EDEM1,CDCA7,CHRNA9,IFT80,WDR12,MSH6,ACOXL,ARL5C,PIM1
CD8_cluster0	124	Spib	285.8	ARCHS4 Coexpression,168;Enrichr Queries,73;ReMap ChIP-seq,41;GTEx Coexpression,861	CD8A,EDEM1,GZMA,ACTN1,SLC39A6,LY6D,CXCR4,LSP1,TAPBPL,LYST
CD8_cluster0	127	Jun	291.7	Literature ChIP-seq,30;ARCHS4 Coexpression,145;ENCODE ChIP-seq,24;Enrichr Queries,8;ReMap ChIP-seq,62;GTEx Coexpression,1481	TGIF1,TMEM120B,ANXA2,TIPARP,ACTN1,CASC4,CHRNA9,CXCR4,NAV2,THY1,LYST,PTPN14,SLC25A37,ACOXL,CTSL,LPAR6,PIM1,SLC39A6,AQP11,ACSS1,PAFAH1B3,SLC16A5,PDK1
CD8_cluster0	128	Hhex	294.3	ARCHS4 Coexpression,169;Enrichr Queries,152;ReMap ChIP-seq,227;GTEx Coexpression,629	ANXA2,LPAR6,PIM1,CXCR4,TAPBPL,LSP1,SLC16A5
CD8_cluster0	130	Ikzf2	295.7	ARCHS4 Coexpression,617;Enrichr Queries,212;GTEx Coexpression,58	RMI2,RABGAP1L,EDEM1,CDCA7,CXCR4,FRMD4B,NAV2
CD8_cluster0	133	Nr3c1	298.3	Literature ChIP-seq,80;ARCHS4 Coexpression,75;ENCODE ChIP-seq,45;Enrichr Queries,292;ReMap ChIP-seq,32;GTEx Coexpression,1266	RABGAP1L,ANXA2,TIPARP,EDEM1,CASC4,CDCA7,CXCR4,LSP1,TAPBPL,THY1,PTPN14,ARL5C,PIM1,TSPAN3,PAFAH1B3,SLC16A5,PDK1
CD8_cluster0	138	Rarg	299.8	Literature ChIP-seq,135;ARCHS4 Coexpression,276;Enrichr Queries,144;GTEx Coexpression,644	TGIF1,ANXA2,ACTN1,LY6D,NAV2,LSP1
CD8_cluster0	139	Tcf3	302.7	Literature ChIP-seq,3;ARCHS4 Coexpression,1061;ENCODE ChIP-seq,18;Enrichr Queries,339;ReMap ChIP-seq,113;GTEx Coexpression,282	CDKN1C,SPO11,UHRF1,CDCA7,RORC,LSP1,TAPBPL,ARL5C,PIM1,ACSS1,TAPT1,PDK1,TGIF1,PRRT1,KCNH3,TMEM120B,RMI2,RABGAP1L,TIPARP,ACTN1,DNTT,FRMD4B,MSH6,LPAR6,AQP11,PAFAH1B3
CD8_cluster0	140	Rlf	305.0	ARCHS4 Coexpression,32;Enrichr Queries,856;GTEx Coexpression,27	TIPARP,CXCR4,SLA2,LYST,PDK1
CD8_cluster0	143	Hes1	305.5	ARCHS4 Coexpression,849;Enrichr Queries,24;ReMap ChIP-seq,160;GTEx Coexpression,189	TGIF1,ANXA2,CTSL,TIPARP,GZMA,ACTN1,LY6D,CXCR4,FRMD4B
CD8_cluster0	146	Gata3	309.8	Literature ChIP-seq,101;ARCHS4 Coexpression,23;ENCODE ChIP-seq,4;Enrichr Queries,607;ReMap ChIP-seq,29;GTEx Coexpression,1095	EDARADD,RMI2,ANXA2,TIPARP,ABCC5,ACTN1,EDEM1,RORC,PPM1H,CXCR4,IFT80,TDRD5,LIPA,CD8A,PIM1,SLC39A6,LY6D,THEM6,TSPAN3,SLC16A5
CD8_cluster0	148	Crebl2	311.0	ARCHS4 Coexpression,116;Enrichr Queries,781;GTEx Coexpression,36	CDKN1C,RABGAP1L,CTSL,CASC4,AQP11,CXCR4,LIPA
CD8_cluster0	153	Bcl6	317.0	Literature ChIP-seq,146;ARCHS4 Coexpression,281;Enrichr Queries,43;ReMap ChIP-seq,90;GTEx Coexpression,1025	MSH6,TGIF1,SLC25A37,RMI2,ANXA2,TIPARP,UHRF1,ACTN1,PIM1,CXCR4,TAPBPL,LSP1
CD8_cluster0	155	Irf8	318.8	Literature ChIP-seq,27;ARCHS4 Coexpression,269;Enrichr Queries,246;GTEx Coexpression,733	RABGAP1L,ANXA2,EDEM1,CXCR4,LSP1,TAPBPL,WDR12
CD8_cluster0	158	Creb1	321.2	Literature ChIP-seq,106;ARCHS4 Coexpression,365;ENCODE ChIP-seq,62;Enrichr Queries,720;ReMap ChIP-seq,282;GTEx Coexpression,392	TMEM120B,ABCC5,ACTN1,CASC4,CXCR4,IFT80,WDR12,LYST,MSH6,SLC25A37,PIM1,SLC39A6,PAFAH1B3,TAPT1
CD8_cluster0	162	Sox13	329.5	ARCHS4 Coexpression,689;Enrichr Queries,46;ReMap ChIP-seq,83;GTEx Coexpression,500	TGIF1,RMI2,ANXA2,ACTN1,PIM1,CXCR4,NAV2,PAFAH1B3,PTPN14,SLC16A5
CD8_cluster0	163	Sgsm2	330.5	ARCHS4 Coexpression,366;GTEx Coexpression,295	KCNH3,USP11
CD8_cluster0	166	Irf9	334.0	ARCHS4 Coexpression,659;Enrichr Queries,488;ReMap ChIP-seq,39;GTEx Coexpression,150	EDARADD,TMEM120B,SLC25A37,ANXA2,CTSL,EDEM1,PIM1,CXCR4,LSP1,TAPBPL
CD8_cluster0	173	Bcl11b	342.8	Literature ChIP-seq,161;ARCHS4 Coexpression,190;Enrichr Queries,42;GTEx Coexpression,978	CD8A,ACTN1,CXCR4,NAV2,THY1
CD8_cluster0	174	Ybx3	344.0	ARCHS4 Coexpression,217;GTEx Coexpression,471	SLC25A37,CAPN3
CD8_cluster0	176	E2f1	348.0	Literature ChIP-seq,41;ARCHS4 Coexpression,751;ENCODE ChIP-seq,59;Enrichr Queries,207;ReMap ChIP-seq,252;GTEx Coexpression,778	TGIF1,RMI2,ANXA2,PMM1,UHRF1,TIPARP,ACTN1,USP11,CDCA7,CHRNA9,CXCR4,TAPBPL,PTPN14,MSH6,ARL5C,CTSL,LPAR6,PIM1,THEM6,HIST3H2BA,TSPAN3,PAFAH1B3,SLC16A5,PDK1
CD8_cluster0	181	Tead3	350.3	ARCHS4 Coexpression,443;Enrichr Queries,28;GTEx Coexpression,580	TGIF1,ANXA2,ACTN1,NAV2,PTPN14
CD8_cluster0	186	Rag1	355.3	ARCHS4 Coexpression,1;Enrichr Queries,194;GTEx Coexpression,871	MSH6,ANXA2,ARPP21,CD8A,UHRF1,EDEM1,RORC,CDCA7,CXCR4,DNTT,LIPA,TAPT1
CD8_cluster0	188	Ets1	356.2	Literature ChIP-seq,148;ARCHS4 Coexpression,208;ENCODE ChIP-seq,3;Enrichr Queries,363;ReMap ChIP-seq,193;GTEx Coexpression,1222	TGIF1,PRRT1,TMEM120B,ANXA2,TIPARP,ACTN1,ABCC5,CXCR4,LSP1,WDR12,MSH6,ARL5C,PIM1,THEM6,ACSS1,PAFAH1B3,PDK1
CD8_cluster0	195	Zeb1	364.2	ARCHS4 Coexpression,1084;ENCODE ChIP-seq,95;Enrichr Queries,120;ReMap ChIP-seq,192;GTEx Coexpression,330	RMI2,ANXA2,TIPARP,ACTN1,CXCR4,NAV2,PAFAH1B3,SLC16A5
CD8_cluster0	196	Rara	364.6	Literature ChIP-seq,143;ARCHS4 Coexpression,708;Enrichr Queries,41;ReMap ChIP-seq,187;GTEx Coexpression,744	TGIF1,RMI2,ANXA2,LPAR6,ACTN1,THEMIS,CXCR4,LSP1,NAV2,PAFAH1B3,SLC16A5
CD8_cluster0	199	Klf9	366.8	ARCHS4 Coexpression,330;Enrichr Queries,147;ReMap ChIP-seq,177;GTEx Coexpression,813	TGIF1,ANXA2,UHRF1,TIPARP,CXCR4,LSP1,PAFAH1B3
CD8_cluster0	200	Sall2	367.3	ARCHS4 Coexpression,601;Enrichr Queries,308;GTEx Coexpression,193	PRRT1,MSH6,PPM1H,CDCA7,CXCR4,NAV2
CD8_cluster0	202	Ahr	368.0	Literature ChIP-seq,131;ARCHS4 Coexpression,265;Enrichr Queries,140;ReMap ChIP-seq,136;GTEx Coexpression,1168	TMEM120B,ACOXL,ANXA2,SPO11,CD8A,TIPARP,ACTN1,EDEM1,RORC,CXCR4
CD8_cluster0	206	Clock	370.0	Literature ChIP-seq,6;ARCHS4 Coexpression,155;Enrichr Queries,1220;ReMap ChIP-seq,27;GTEx Coexpression,442	ANXA2,ACTN1,ABCC5,RORC,LSP1,TAPBPL,LYST,PTPN14,MSH6,LY6D,PIM1,SLC39A6,THEM6,SLC16A5,PDK1
CD8_cluster0	207	Stat3	372.0	Literature ChIP-seq,17;ARCHS4 Coexpression,796;ENCODE ChIP-seq,55;Enrichr Queries,291;ReMap ChIP-seq,259;GTEx Coexpression,814	PRRT1,RABGAP1L,ANXA2,ACTN1,GZMA,CDCA7,CXCR4,IFT80,LSP1,THY1,WDR78,SLA2,PTPN14,SLC39A6,PIM1,TSPAN3,PAFAH1B3,PDK1
CD8_cluster0	209	Zbtb2	374.0	ARCHS4 Coexpression,162;Enrichr Queries,53;GTEx Coexpression,907	TGIF1,UHRF1,TIPARP,ACTN1,PIM1,CXCR4
CD8_cluster0	210	Grhl2	374.2	Literature ChIP-seq,138;ARCHS4 Coexpression,686;Enrichr Queries,712;ReMap ChIP-seq,135;GTEx Coexpression,200	EDARADD,TGIF1,ANXA2,CD8A,ACTN1,LY6D,SLC39A6,NAV2,THY1,PTPN14
CD8_cluster0	212	Nfatc1	375.8	ARCHS4 Coexpression,828;ENCODE ChIP-seq,108;Enrichr Queries,35;ReMap ChIP-seq,250;GTEx Coexpression,658	TGIF1,ANXA2,TIPARP,EDEM1,ACTN1,CAPN3,CXCR4,TAPBPL,NAV2,LSP1
CD8_cluster0	219	Zbtb1	380.7	ARCHS4 Coexpression,524;Enrichr Queries,60;GTEx Coexpression,558	TGIF1,TIPARP,EDEM1,ACTN1,CXCR4,LYST
CD8_cluster0	224	Zscan18	381.3	ARCHS4 Coexpression,405;Enrichr Queries,456;GTEx Coexpression,283	PRRT1,CDKN1C,USP11,CXCR4,NAV2
CD8_cluster0	226	L3mbtl3	383.5	ARCHS4 Coexpression,321;GTEx Coexpression,446	LSP1,PDK1
CD8_cluster0	227	Six4	384.3	ARCHS4 Coexpression,260;Enrichr Queries,315;GTEx Coexpression,578	TGIF1,CAPN3,CXCR4,NAV2,LSP1,PTPN14
CD8_cluster0	232	Eea1	386.0	ARCHS4 Coexpression,457;Enrichr Queries,444;GTEx Coexpression,257	ANXA2,ACTN1,PTPN14,LYST
CD8_cluster0	233	Srf	386.7	Literature ChIP-seq,90;ARCHS4 Coexpression,759;ENCODE ChIP-seq,54;Enrichr Queries,709;ReMap ChIP-seq,273;GTEx Coexpression,435	PRRT1,TGIF1,PMM1,TIPARP,ACTN1,ABCC5,EDEM1,CASC4,LSP1,WDR12,LYST,SLC25A37,PIM1,ACSS1,SLC16A5
CD8_cluster0	238	Arid5b	392.0	ARCHS4 Coexpression,475;Enrichr Queries,6;GTEx Coexpression,695	TGIF1,ANXA2,TIPARP,ACTN1,CXCR4,NAV2,PTPN14
CD8_cluster0	248	Cux1	404.5	Literature ChIP-seq,19;ARCHS4 Coexpression,989;ENCODE ChIP-seq,89;Enrichr Queries,420;ReMap ChIP-seq,81;GTEx Coexpression,829	CDCA7,PPM1H,CXCR4,LSP1,TAPBPL,LYST,PIM1,SLC39A6,THEM6,TSPAN3,SLC16A5,PDK1,EDARADD,RMI2,ANXA2,ARPP21,TIPARP,ACTN1,ABCC5,GZMA,DNTT,NAV2,MSH6,LPAR6,LY6D,AQP11,PAFAH1B3
CD8_cluster0	249	Klf13	406.8	ARCHS4 Coexpression,449;Enrichr Queries,58;ReMap ChIP-seq,40;GTEx Coexpression,1080	CDKN1C,PRRT1,TGIF1,RMI2,ANXA2,UHRF1,ACTN1,PIM1,CXCR4,NAV2,LSP1,PAFAH1B3
CD8_cluster0	259	Foxn2	415.7	ARCHS4 Coexpression,143;Enrichr Queries,864;GTEx Coexpression,240	TGIF1,TIPARP,EDEM1,TM6SF1,LYST
CD8_cluster0	260	Nfkb2	416.8	ARCHS4 Coexpression,788;Enrichr Queries,138;ReMap ChIP-seq,17;GTEx Coexpression,724	TGIF1,RMI2,RABGAP1L,ANXA2,EDEM1,ACTN1,RORC,CXCR4,THY1,LSP1,LYST,PTPN14,ACOXL,TSPAN3
CD8_cluster0	266	Cebpa	417.8	Literature ChIP-seq,46;ARCHS4 Coexpression,521;Enrichr Queries,393;ReMap ChIP-seq,28;GTEx Coexpression,1101	ANXA2,EDEM1,ABCC5,CHRNA9,CXCR4,IFT80,TAPBPL,LSP1,LIPA,SLC25A37,CTSL,PIM1,ACSS1,SLC16A5
CD8_cluster0	269	Zbtb37	418.3	ARCHS4 Coexpression,483;Enrichr Queries,190;GTEx Coexpression,582	RABGAP1L,TIPARP,NAV2,LYST
CD8_cluster0	271	Rreb1	418.7	ARCHS4 Coexpression,245;Enrichr Queries,177;GTEx Coexpression,834	TGIF1,ANXA2,ACTN1,USP11,LY6D,NAV2,PAFAH1B3
CD8_cluster0	272	Irf1	420.0	Literature ChIP-seq,47;ARCHS4 Coexpression,717;ENCODE ChIP-seq,102;Enrichr Queries,508;ReMap ChIP-seq,49;GTEx Coexpression,1097	EDARADD,TMEM120B,RMI2,ANXA2,TIPARP,ACTN1,CASC4,CXCR4,IFT80,TAPBPL,LSP1,LIPA,MSH6,SLC25A37,CTSL,PIM1,SLC16A5,PDK1
CD8_cluster0	277	Elk1	421.2	Literature ChIP-seq,63;ARCHS4 Coexpression,1485;ENCODE ChIP-seq,58;ReMap ChIP-seq,281;GTEx Coexpression,219	PRRT1,KCNH3,RABGAP1L,PMM1,ANXA2,TIPARP,ACTN1,RORC,CDCA7,LSP1,SLC25A37,THEM6,TSPAN3,PAFAH1B3
CD8_cluster0	278	Hivep1	421.3	ARCHS4 Coexpression,500;Enrichr Queries,139;GTEx Coexpression,625	TGIF1,TIPARP,EDEM1,ACTN1,NAV2
CD8_cluster0	279	Atf6	422.0	ARCHS4 Coexpression,227;Enrichr Queries,72;GTEx Coexpression,967	CTSL,TIPARP,ACTN1,EDEM1,CXCR4,PTPN14
CD8_cluster0	280	Ets2	422.5	Literature ChIP-seq,153;ARCHS4 Coexpression,1208;Enrichr Queries,40;GTEx Coexpression,289	TGIF1,ANXA2,TIPARP,ACTN1,CXCR4,PDK1
CD8_cluster0	284	Zfhx3	423.3	ARCHS4 Coexpression,778;Enrichr Queries,375;GTEx Coexpression,117	ANXA2,ACTN1,NAV2,PAFAH1B3,PTPN14
CD8_cluster0	285	Ncoa2	426.3	ARCHS4 Coexpression,459;Enrichr Queries,435;ReMap ChIP-seq,24;GTEx Coexpression,787	TMEM120B,RABGAP1L,SPO11,CTSL,LY6D,PPM1H,NAV2,ACSS1,LYST,SLC16A5
CD8_cluster0	286	Arid3a	427.6	ARCHS4 Coexpression,1021;ENCODE ChIP-seq,76;Enrichr Queries,164;ReMap ChIP-seq,55;GTEx Coexpression,822	PRRT1,TGIF1,RMI2,PMM1,ANXA2,ACTN1,EDEM1,CXCR4,IFT80,LSP1,SLC25A37,PIM1,SLC39A6,PAFAH1B3,SLC16A5
CD8_cluster0	287	Trafd1	428.0	ARCHS4 Coexpression,593;Enrichr Queries,448;GTEx Coexpression,243	RMI2,ANXA2,TIPARP,LSP1,TAPBPL
CD8_cluster0	298	Stat5b	434.3	ARCHS4 Coexpression,64;Enrichr Queries,454;ReMap ChIP-seq,95;GTEx Coexpression,1124	SLC25A37,RMI2,ANXA2,CD8A,GZMA,ACTN1,PIM1,CXCR4,LSP1,LYST
CD8_cluster0	304	Xbp1	436.3	ARCHS4 Coexpression,249;Enrichr Queries,409;ReMap ChIP-seq,122;GTEx Coexpression,965	ANXA2,UHRF1,ACTN1,PIM1,SLC39A6,CXCR4,THEM6,SLA2,LYST
CD8_cluster0	305	Tsc22d1	438.0	ARCHS4 Coexpression,186;Enrichr Queries,641;GTEx Coexpression,487	ANXA2,USP11,ACTN1,TSPAN3
CD8_cluster0	306	Hey1	439.3	ARCHS4 Coexpression,367;Enrichr Queries,603;GTEx Coexpression,348	CDKN1C,ARPP21,CXCR4,TSPAN3
CD8_cluster0	307	Ctcf	439.7	Literature ChIP-seq,104;ARCHS4 Coexpression,28;ENCODE ChIP-seq,12;Enrichr Queries,1073;ReMap ChIP-seq,251;GTEx Coexpression,1170	EDARADD,RMI2,UHRF1,ABCC5,PPM1H,CXCR4,IFT80,MSH6,SLC25A37,ARL5C,LPAR6,THEM6,ACSS1,PAFAH1B3
CD8_cluster0	310	Mafg	442.5	ARCHS4 Coexpression,832;Enrichr Queries,333;ReMap ChIP-seq,1;GTEx Coexpression,604	EDARADD,PRRT1,TGIF1,RABGAP1L,ANXA2,PMM1,ACTN1,TM6SF1,LYST,SLC25A37,CTSL,PIM1,SLC39A6,SLC16A5
CD8_cluster0	311	Mafb	443.0	ARCHS4 Coexpression,790;Enrichr Queries,149;ReMap ChIP-seq,151;GTEx Coexpression,682	CDKN1C,ANXA2,TIPARP,CTSL,USP11,CHRNA9,CXCR4,DNTT,FRMD4B
CD8_cluster0	314	Rfx3	446.7	ARCHS4 Coexpression,268;Enrichr Queries,434;GTEx Coexpression,638	RABGAP1L,USP11,IFT80,NAV2,TSPAN3,LYST
CD8_cluster0	315	Pou2f2	447.0	ARCHS4 Coexpression,709;ENCODE ChIP-seq,96;Enrichr Queries,466;ReMap ChIP-seq,52;GTEx Coexpression,912	ANXA2,PMM1,TIPARP,EDEM1,PIM1,CXCR4,LSP1,TAPBPL,WDR78,PAFAH1B3,SLC16A5
CD8_cluster0	324	Fli1	453.5	Literature ChIP-seq,93;ARCHS4 Coexpression,614;ENCODE ChIP-seq,113;Enrichr Queries,282;ReMap ChIP-seq,280;GTEx Coexpression,1339	MSH6,ANXA2,UHRF1,TIPARP,ACTN1,USP11,CXCR4,DNTT,LSP1,WDR78,TM6SF1,PAFAH1B3
CD8_cluster0	325	Arid5a	454.0	ARCHS4 Coexpression,235;GTEx Coexpression,673	PIM1,LSP1
CD8_cluster0	330	Ascl2	457.7	ARCHS4 Coexpression,643;Enrichr Queries,199;GTEx Coexpression,531	CDKN1C,ANXA2,CDCA7,CXCR4,LSP1
CD8_cluster0	332	Satb1	458.3	ARCHS4 Coexpression,22;Enrichr Queries,811;ReMap ChIP-seq,101;GTEx Coexpression,899	ANXA2,ACTN1,CXCR4,DNTT,THY1,NAV2,SLA2,ACSS1,LYST,TAPT1
CD8_cluster0	333	Cenpa	461.0	ARCHS4 Coexpression,712;GTEx Coexpression,210	RMI2,UHRF1,CDCA7
CD8_cluster0	334	Sox12	461.3	ARCHS4 Coexpression,860;Enrichr Queries,188;GTEx Coexpression,336	PRRT1,CDKN1C,UHRF1,ACTN1,NAV2
CD8_cluster0	337	Aire	462.0	ARCHS4 Coexpression,888;Enrichr Queries,85;GTEx Coexpression,413	ANXA2,USP11,RORC,CXCR4,LSP1
CD8_cluster0	339	Hoxa7	462.3	ARCHS4 Coexpression,469;Enrichr Queries,614;GTEx Coexpression,304	CDKN1C,UHRF1,CAPN3,CXCR4,PTPN14
CD8_cluster0	347	Nfix	466.3	ARCHS4 Coexpression,332;Enrichr Queries,281;GTEx Coexpression,786	ANXA2,ACTN1,PPM1H,NAV2,THY1
CD8_cluster0	353	Hmgn3	473.8	ARCHS4 Coexpression,1183;ENCODE ChIP-seq,112;ReMap ChIP-seq,223;GTEx Coexpression,377	CDKN1C,WDR12,LYST,PAFAH1B3
CD8_cluster0	365	Etv1	481.0	ARCHS4 Coexpression,371;Enrichr Queries,721;ReMap ChIP-seq,202;GTEx Coexpression,630	EDEM1,PPM1H,CXCR4,THEM6,NAV2,TSPAN3,SLC16A5
CD8_cluster0	366	Mkx	481.7	ARCHS4 Coexpression,42;Enrichr Queries,1331;GTEx Coexpression,72	ACTN1,NAV2,THY1,PTPN14
CD8_cluster0	377	Pou2f1	488.0	ARCHS4 Coexpression,818;Enrichr Queries,205;ReMap ChIP-seq,237;GTEx Coexpression,692	MSH6,TMEM120B,RABGAP1L,USP11,CXCR4,NAV2,PTPN14
CD8_cluster0	379	Nfatc3	489.7	ARCHS4 Coexpression,47;Enrichr Queries,181;GTEx Coexpression,1241	MSH6,TIPARP,CD8A,EDEM1,PIM1,CXCR4,LSP1
CD8_cluster0	391	Foxf1	497.7	ARCHS4 Coexpression,115;Enrichr Queries,651;GTEx Coexpression,727	ACTN1,CXCR4,THY1
CD8_cluster0	395	Ovol2	500.0	ARCHS4 Coexpression,653;Enrichr Queries,277;ReMap ChIP-seq,295;GTEx Coexpression,775	EDARADD,ABCC5,PPM1H,CXCR4,NAV2
CD8_cluster0	397	Nr4a1	500.5	ARCHS4 Coexpression,1346;Enrichr Queries,143;ReMap ChIP-seq,145;GTEx Coexpression,368	TGIF1,ANXA2,TIPARP,EDEM1,CXCR4,LSP1,LYST,SLC16A5
CD8_cluster0	405	Elk4	505.2	ARCHS4 Coexpression,177;ENCODE ChIP-seq,86;Enrichr Queries,1243;ReMap ChIP-seq,172;GTEx Coexpression,848	TIPARP,USP11,EDEM1,CASC4,SLC39A6,PPM1H,THEM6,WDR78,PAFAH1B3,SLC16A5
CD8_cluster0	417	Hoxa2	510.3	Literature ChIP-seq,162;ARCHS4 Coexpression,536;Enrichr Queries,967;GTEx Coexpression,376	ACTN1,CXCR4,TSPAN3
CD8_cluster0	418	Egr2	510.3	ARCHS4 Coexpression,755;Enrichr Queries,156;GTEx Coexpression,620	TGIF1,TIPARP,ACTN1,CXCR4,TM6SF1
CD8_cluster0	423	Klf7	511.7	ARCHS4 Coexpression,1044;Enrichr Queries,50;GTEx Coexpression,441	TGIF1,ANXA2,ACTN1,CXCR4,NAV2,LYST
CD8_cluster0	425	Pcgf2	512.0	ARCHS4 Coexpression,971;ReMap ChIP-seq,53	ARPP21,SPO11,CD8A,CXCR4,TRDC,ACSS1
CD8_cluster0	426	Sp100	512.3	ARCHS4 Coexpression,176;Enrichr Queries,402;GTEx Coexpression,959	ANXA2,CXCR4,LSP1,LYST
CD8_cluster0	441	Zeb2	521.8	ARCHS4 Coexpression,248;Enrichr Queries,279;ReMap ChIP-seq,14;GTEx Coexpression,1546	PRRT1,RMI2,ANXA2,ABCC5,EDEM1,CXCR4,NAV2,FRMD4B,LYST,SLC25A37,CTSL,PIM1,SLC16A5
CD8_cluster0	448	Foxp1	530.8	Literature ChIP-seq,149;ARCHS4 Coexpression,1329;Enrichr Queries,398;ReMap ChIP-seq,87;GTEx Coexpression,691	CDKN1C,TGIF1,ANXA2,ACTN1,EDEM1,CDCA7,IFT80,NAV2,WDR78,PTPN14,PIM1,SLC39A6,PDK1
CD8_cluster0	450	Egr4	531.7	ARCHS4 Coexpression,1041;Enrichr Queries,331;GTEx Coexpression,223	PRRT1,KCNH3,TIPARP,PPM1H,CXCR4
CD8_cluster0	451	Nr4a2	531.8	Literature ChIP-seq,103;ARCHS4 Coexpression,255;Enrichr Queries,404;GTEx Coexpression,1365	ANXA2,ARPP21,TIPARP,CXCR4
CD8_cluster0	453	Pbx3	534.8	ARCHS4 Coexpression,660;ENCODE ChIP-seq,104;Enrichr Queries,286;ReMap ChIP-seq,270;GTEx Coexpression,1354	TMEM120B,SLC25A37,RMI2,ANXA2,ACTN1,CXCR4,NAV2,PAFAH1B3
CD8_cluster0	455	Prox1	536.3	ARCHS4 Coexpression,872;Enrichr Queries,98;ReMap ChIP-seq,119;GTEx Coexpression,1056	CDKN1C,ANXA2,ACTN1,CXCR4,TRDC,FRMD4B,NAV2,SLC16A5
CD8_cluster0	456	Nfkb1	536.5	ARCHS4 Coexpression,817;Enrichr Queries,418;ReMap ChIP-seq,94;GTEx Coexpression,817	RMI2,ANXA2,EDEM1,ACTN1,CXCR4,TAPBPL,THY1,LYST,PAFAH1B3
CD8_cluster0	457	Rfx5	537.4	ARCHS4 Coexpression,1105;ENCODE ChIP-seq,100;Enrichr Queries,70;ReMap ChIP-seq,253;GTEx Coexpression,1159	PRRT1,TGIF1,ANXA2,UHRF1,ABCC5,ACTN1,RORC,CXCR4,PAFAH1B3,LIPA
CD8_cluster0	461	Foxk1	538.3	ARCHS4 Coexpression,841;Enrichr Queries,209;ReMap ChIP-seq,288;GTEx Coexpression,815	ANXA2,ACTN1,TAPBPL,NAV2,PTPN14
CD8_cluster0	462	Hbp1	538.8	ARCHS4 Coexpression,970;Enrichr Queries,118;ReMap ChIP-seq,194;GTEx Coexpression,873	TGIF1,ANXA2,TIPARP,USP11,PIM1,CXCR4,THEM6,SLC16A5
CD8_cluster0	466	Ltf	541.5	ARCHS4 Coexpression,1081;GTEx Coexpression,2	CD8A,GZMA,CXCR4,DNTT,LSP1,SLA2
CD8_cluster0	467	Nme2	542.0	ARCHS4 Coexpression,1144;ReMap ChIP-seq,74;GTEx Coexpression,408	ANXA2,TIPARP,EDEM1,RORC,TRDC,NAV2
CD8_cluster0	470	Relb	543.3	ARCHS4 Coexpression,703;Enrichr Queries,384;ReMap ChIP-seq,181;GTEx Coexpression,905	TGIF1,RMI2,ANXA2,RORC,CXCR4,LSP1,TSPAN3
CD8_cluster0	473	Zbtb7a	544.8	ARCHS4 Coexpression,1513;ENCODE ChIP-seq,29;Enrichr Queries,748;ReMap ChIP-seq,133;GTEx Coexpression,301	PRRT1,CDKN1C,RABGAP1L,ANXA2,ACTN1,PPM1H,LSP1,TM6SF1,PTPN14,SLC25A37,LY6D,SLC39A6,PAFAH1B3,SLC16A5
CD8_cluster0	475	Skor1	546.5	ARCHS4 Coexpression,819;GTEx Coexpression,274	TMEM120B,UHRF1,PPM1H
CD8_cluster0	477	Tcf12	547.6	ARCHS4 Coexpression,525;ENCODE ChIP-seq,42;Enrichr Queries,439;ReMap ChIP-seq,130;GTEx Coexpression,1602	ANXA2,ACTN1,PIM1,LY6D,NAV2,TSPAN3,PAFAH1B3,SLC16A5
CD8_cluster0	479	Akna	549.0	ARCHS4 Coexpression,798;Enrichr Queries,844;GTEx Coexpression,5	CD8A,GZMA,THEMIS,CXCR4,LSP1,SLA2
CD8_cluster0	481	Irf4	549.6	ARCHS4 Coexpression,773;ENCODE ChIP-seq,82;Enrichr Queries,1206;ReMap ChIP-seq,61;GTEx Coexpression,626	RMI2,TIPARP,EDEM1,PIM1,CASC4,CXCR4,TAPBPL,LSP1,ACSS1,WDR12
CD8_cluster0	486	Zbtb32	553.7	ARCHS4 Coexpression,220;Enrichr Queries,459;GTEx Coexpression,982	UHRF1,GZMA,EDEM1,CXCR4,LSP1
CD8_cluster0	490	Snai3	556.3	ARCHS4 Coexpression,597;Enrichr Queries,382;GTEx Coexpression,690	CDKN1C,CXCR4,LSP1
CD8_cluster0	494	Hnf4a	558.5	Literature ChIP-seq,23;ARCHS4 Coexpression,1052;ENCODE ChIP-seq,52;Enrichr Queries,1034;ReMap ChIP-seq,152;GTEx Coexpression,1038	UHRF1,CASC4,RORC,PPM1H,SLA2,LIPA,ACOXL,PIM1,SLC39A6,CAPN3,TSPAN3,ACSS1,TAPT1,SLC16A5,EDARADD,TGIF1,TMEM120B,RABGAP1L,ANXA2,PMM1,TIPARP,EDEM1,ABCC5,ACTN1,DNTT,IFT80,FRMD4B,NAV2,WDR12,PTPN14,SLC25A37,AQP11
CD8_cluster0	499	Prdm16	560.5	Literature ChIP-seq,91;ARCHS4 Coexpression,1173;Enrichr Queries,564;GTEx Coexpression,414	CDKN1C,IFT80,NAV2
CD8_cluster0	506	Sp110	562.7	ARCHS4 Coexpression,506;Enrichr Queries,494;GTEx Coexpression,688	CXCR4,LSP1
CD8_cluster0	507	Tet3	562.7	ARCHS4 Coexpression,218;ReMap ChIP-seq,296;GTEx Coexpression,1174	SLC25A37,UHRF1
CD8_cluster0	511	Hoxb4	566.5	Literature ChIP-seq,116;ARCHS4 Coexpression,635;Enrichr Queries,741;GTEx Coexpression,774	MSH6,ANXA2,ACTN1,PIM1,SLC39A6,CXCR4,IFT80,WDR12
CD8_cluster0	513	Gtf2ird1	567.5	ARCHS4 Coexpression,667;GTEx Coexpression,468	RORC,LSP1
CD8_cluster0	525	Cxxc5	574.0	ARCHS4 Coexpression,337;GTEx Coexpression,811	PPM1H,THY1
CD8_cluster0	543	Pknox2	582.7	ARCHS4 Coexpression,780;Enrichr Queries,938;GTEx Coexpression,30	PRRT1,KCNH3,USP11,NAV2,PTPN14
CD8_cluster0	549	Pbx4	588.3	ARCHS4 Coexpression,98;Enrichr Queries,857;GTEx Coexpression,810	CDKN1C,CXCR4,TAPBPL,FRMD4B,SLA2
CD8_cluster0	562	Crem	593.2	Literature ChIP-seq,87;ARCHS4 Coexpression,1197;Enrichr Queries,92;ReMap ChIP-seq,128;GTEx Coexpression,1462	CDKN1C,UHRF1,CASC4,CXCR4,CTSL,PIM1,SLC39A6,TRDC,TSPAN3,TAPT1,SLC16A5,PRRT1,TGIF1,TMEM120B,RMI2,ANXA2,PMM1,TIPARP,ABCC5,EDEM1,NAV2,TDRD5,MSH6,SLC25A37,PAFAH1B3
CD8_cluster0	569	Tcf7l1	596.3	ARCHS4 Coexpression,1117;Enrichr Queries,328;GTEx Coexpression,344	TGIF1,CXCR4,NAV2,PAFAH1B3
CD8_cluster0	570	Stat2	596.4	ARCHS4 Coexpression,837;ENCODE ChIP-seq,115;Enrichr Queries,524;ReMap ChIP-seq,68;GTEx Coexpression,1438	EDARADD,SLC25A37,RMI2,ANXA2,PIM1,CXCR4,LSP1,LIPA
CD8_cluster0	582	Mbd4	606.0	ARCHS4 Coexpression,1340;ENCODE ChIP-seq,81;Enrichr Queries,155;ReMap ChIP-seq,168;GTEx Coexpression,1286	MSH6,UHRF1,TIPARP,USP11,ACTN1,PIM1,CDCA7,CXCR4,IFT80,SLC16A5,PDK1
CD8_cluster0	585	Tcf4	609.4	Literature ChIP-seq,113;ARCHS4 Coexpression,1312;Enrichr Queries,130;ReMap ChIP-seq,105;GTEx Coexpression,1387	TGIF1,ANXA2,ACTN1,THEMIS,PPM1H,CXCR4,NAV2,TAPBPL,SLA2,LYST,PTPN14,SLC25A37,ACOXL,PIM1,AQP11,ACSS1
CD8_cluster0	586	Alx4	610.7	ARCHS4 Coexpression,1271;Enrichr Queries,519;GTEx Coexpression,42	ANXA2,SLC39A6,CXCR4,NAV2,PTPN14
CD8_cluster0	597	Dzip1	616.7	ARCHS4 Coexpression,645;Enrichr Queries,367;GTEx Coexpression,838	USP11,NAV2,THY1,LSP1,PTPN14
CD8_cluster0	598	Lcorl	617.0	ARCHS4 Coexpression,333;Enrichr Queries,846;GTEx Coexpression,672	RABGAP1L,CDCA7,NAV2,PAFAH1B3
CD8_cluster0	602	Nr4a3	618.0	ARCHS4 Coexpression,668;Enrichr Queries,354;GTEx Coexpression,832	TGIF1,TIPARP,CXCR4,TM6SF1
CD8_cluster0	616	Tfdp2	626.3	ARCHS4 Coexpression,182;Enrichr Queries,131;GTEx Coexpression,1566	TGIF1,ANXA2,UHRF1,ACTN1,CXCR4,NAV2
CD8_cluster0	626	Etv3	631.3	ARCHS4 Coexpression,263;Enrichr Queries,475;GTEx Coexpression,1156	TGIF1,TIPARP,EDEM1,CXCR4
CD8_cluster0	627	Dbp	631.7	ARCHS4 Coexpression,299;Enrichr Queries,1333;GTEx Coexpression,263	PRRT1,TMEM120B,HIST3H2BA,PAFAH1B3
CD8_cluster0	630	Mga	633.0	ARCHS4 Coexpression,399;Enrichr Queries,1068;GTEx Coexpression,432	MSH6,LYST
CD8_cluster0	637	Sp4	638.2	ARCHS4 Coexpression,585;ENCODE ChIP-seq,107;Enrichr Queries,1108;ReMap ChIP-seq,247;GTEx Coexpression,1144	PRRT1,MSH6,ACTN1,PIM1,CASC4,CXCR4
CD8_cluster0	648	Zbtb44	643.7	ARCHS4 Coexpression,574;Enrichr Queries,1185;GTEx Coexpression,172	MSH6,RABGAP1L,CAPN3,TAPT1
CD8_cluster0	649	Pou3f1	643.8	Literature ChIP-seq,115;ARCHS4 Coexpression,1116;Enrichr Queries,230;GTEx Coexpression,1114	CDKN1C,EDARADD,SLC25A37,LPAR6,ACTN1,THEMIS,CXCR4,NAV2
CD8_cluster0	650	Setdb1	644.0	Literature ChIP-seq,65;ARCHS4 Coexpression,1215;ENCODE ChIP-seq,32;Enrichr Queries,1090;ReMap ChIP-seq,121;GTEx Coexpression,1341	CDKN1C,TIPARP,SPO11,ACTN1,EDEM1,CDCA7,PPM1H,IFT80,WDR12,LIPA,PTPN14,MSH6,ARL5C,CD8A,SLC39A6,THEM6,PDK1
CD8_cluster0	657	Pbx1	646.8	Literature ChIP-seq,117;ARCHS4 Coexpression,998;Enrichr Queries,982;GTEx Coexpression,490	RABGAP1L,CD8A,ACTN1,CAPN3,IFT80,NAV2,TSPAN3,TDRD5,LYST
CD8_cluster0	661	St18	649.7	ARCHS4 Coexpression,1142;Enrichr Queries,166;GTEx Coexpression,641	CDKN1C,PPM1H,CXCR4,FRMD4B,NAV2
CD8_cluster0	667	Zkscan1	652.6	ARCHS4 Coexpression,993;ENCODE ChIP-seq,67;Enrichr Queries,1254;ReMap ChIP-seq,141;GTEx Coexpression,808	CDKN1C,RMI2,ANXA2,TM6SF1,PAFAH1B3,SLC16A5
CD8_cluster0	668	Smad4	653.4	Literature ChIP-seq,21;ARCHS4 Coexpression,869;Enrichr Queries,1177;ReMap ChIP-seq,36;GTEx Coexpression,1164	KCNH3,TIPARP,ACTN1,PPM1H,CXCR4,DNTT,NAV2,TM6SF1,MSH6,ACOXL,CD8A,PIM1,ACSS1,SLC16A5
CD8_cluster0	673	Setbp1	654.7	ARCHS4 Coexpression,740;Enrichr Queries,773;GTEx Coexpression,451	ACTN1,USP11,CXCR4,NAV2
CD8_cluster0	674	Zmat1	655.0	ARCHS4 Coexpression,619;Enrichr Queries,776;GTEx Coexpression,570	ACTN1,CXCR4,IFT80,NAV2
CD8_cluster0	676	Epas1	656.5	ARCHS4 Coexpression,1412;Enrichr Queries,101;ReMap ChIP-seq,79;GTEx Coexpression,1034	SLC25A37,ANXA2,ACTN1,CXCR4,LSP1,NAV2,PTPN14,PDK1
CD8_cluster0	678	Pou4f1	657.0	ARCHS4 Coexpression,900;Enrichr Queries,550;GTEx Coexpression,521	CDKN1C,CAPN3,CXCR4
CD8_cluster0	688	Zc3h8	660.5	ARCHS4 Coexpression,1446;Enrichr Queries,310;ReMap ChIP-seq,115;GTEx Coexpression,771	SLC25A37,ARL5C,ANXA2,TIPARP,ABCC5,CDCA7,WDR12,SLC16A5
CD8_cluster0	692	Thap1	661.6	ARCHS4 Coexpression,1166;ENCODE ChIP-seq,97;Enrichr Queries,652;ReMap ChIP-seq,263;GTEx Coexpression,1130	TGIF1,RMI2,ABCC5,ACTN1,CXCR4,WDR78,TAPT1
CD8_cluster0	694	Arid3b	663.0	ARCHS4 Coexpression,738;GTEx Coexpression,588	MSH6,LSP1
CD8_cluster0	695	Gli1	663.3	Literature ChIP-seq,160;ARCHS4 Coexpression,969;Enrichr Queries,288;GTEx Coexpression,1236	CDKN1C,CXCR4,THY1
CD8_cluster0	701	Atf1	666.0	ARCHS4 Coexpression,1468;ENCODE ChIP-seq,106;Enrichr Queries,476;ReMap ChIP-seq,127;GTEx Coexpression,1153	PRRT1,TGIF1,MSH6,SLC25A37,TIPARP,ACTN1,PIM1,CXCR4,TAPT1,SLC16A5
CD8_cluster0	707	Skil	669.0	ARCHS4 Coexpression,1544;Enrichr Queries,54;GTEx Coexpression,409	TGIF1,ANXA2,TIPARP,ACTN1,CXCR4,PAFAH1B3
CD8_cluster0	710	Tfcp2l1	669.7	ARCHS4 Coexpression,1040;Enrichr Queries,316;GTEx Coexpression,653	ANXA2,CXCR4,FRMD4B,NAV2
CD8_cluster0	711	Elf4	670.0	ARCHS4 Coexpression,770;Enrichr Queries,391;GTEx Coexpression,849	ANXA2,ACTN1,CXCR4,LSP1
CD8_cluster0	718	Zbtb7b	674.0	ARCHS4 Coexpression,793;Enrichr Queries,463;GTEx Coexpression,766	TGIF1,ANXA2,ACTN1,LY6D,LSP1
CD8_cluster0	720	Zbtb11	675.8	ARCHS4 Coexpression,548;Enrichr Queries,826;ReMap ChIP-seq,289;GTEx Coexpression,1040	TIPARP,LYST
CD8_cluster0	724	Nr2f6	679.8	ARCHS4 Coexpression,1073;Enrichr Queries,674;ReMap ChIP-seq,178;GTEx Coexpression,794	RMI2,ANXA2,ACTN1,PIM1,THEM6,SLC16A5
CD8_cluster0	735	Thyn1	683.5	ARCHS4 Coexpression,1146;GTEx Coexpression,221	PRRT1,USP11
CD8_cluster0	740	Champ1	691.5	ARCHS4 Coexpression,814;GTEx Coexpression,569	UHRF1,WDR12
CD8_cluster0	742	Irf5	692.3	ARCHS4 Coexpression,765;Enrichr Queries,472;GTEx Coexpression,840	ANXA2,EDEM1,CXCR4,LSP1
CD8_cluster0	748	Zbtb26	695.3	ARCHS4 Coexpression,526;Enrichr Queries,1159;GTEx Coexpression,401	MSH6,IFT80
CD8_cluster0	751	Scmh1	698.5	ARCHS4 Coexpression,995;GTEx Coexpression,402	ACTN1
CD8_cluster0	752	Zscan26	698.5	ARCHS4 Coexpression,204;GTEx Coexpression,1193	USP11,PAFAH1B3
CD8_cluster0	753	Tet1	699.3	Literature ChIP-seq,119;ARCHS4 Coexpression,549;GTEx Coexpression,1430	MSH6,TGIF1,ANXA2,PPM1H,THY1,WDR12,PTPN14
CD8_cluster0	755	Rel	700.0	ARCHS4 Coexpression,1452;Enrichr Queries,457;GTEx Coexpression,191	TGIF1,TIPARP,EDEM1,CXCR4,LSP1
CD8_cluster0	758	Tcf20	702.0	ARCHS4 Coexpression,1085;Enrichr Queries,804;GTEx Coexpression,217	RMI2,ACTN1,LY6D,NAV2
CD8_cluster0	769	Rora	707.7	ARCHS4 Coexpression,442;Enrichr Queries,665;GTEx Coexpression,1016	CXCR4,NAV2
CD8_cluster0	771	Kdm2b	709.0	ARCHS4 Coexpression,704;GTEx Coexpression,714	MSH6,RMI2
CD8_cluster0	775	Phf21a	710.3	ARCHS4 Coexpression,283;Enrichr Queries,1173;GTEx Coexpression,675	SLC25A37,LSP1,NAV2
CD8_cluster0	776	Egr3	710.7	ARCHS4 Coexpression,633;Enrichr Queries,374;GTEx Coexpression,1125	TIPARP,CXCR4,NAV2,TM6SF1
CD8_cluster0	782	Sp140	714.0	ARCHS4 Coexpression,558;Enrichr Queries,848;GTEx Coexpression,736	CXCR4,LSP1
CD8_cluster0	784	Zfp62	716.3	ARCHS4 Coexpression,396;Enrichr Queries,744;GTEx Coexpression,1009	TGIF1,MSH6,TIPARP
CD8_cluster0	799	Pa2g4	725.5	ARCHS4 Coexpression,1214;GTEx Coexpression,237	RMI2,CDCA7
CD8_cluster0	807	Zhx1	728.5	ARCHS4 Coexpression,627;Enrichr Queries,784;ReMap ChIP-seq,154;GTEx Coexpression,1349	CDKN1C,PRRT1,ANXA2,THEM6,LSP1,LYST,SLC16A5
CD8_cluster0	808	Atf5	729.0	ARCHS4 Coexpression,824;Enrichr Queries,360;GTEx Coexpression,1003	ANXA2,ACTN1,EDEM1,CXCR4
CD8_cluster0	813	Thra	731.8	Literature ChIP-seq,154;ARCHS4 Coexpression,314;Enrichr Queries,1001;GTEx Coexpression,1458	KCNH3,NAV2
CD8_cluster0	817	Batf2	733.3	ARCHS4 Coexpression,646;Enrichr Queries,970;GTEx Coexpression,584	TAPBPL,LSP1
CD8_cluster0	840	Pknox1	747.0	ARCHS4 Coexpression,1216;Enrichr Queries,413;ReMap ChIP-seq,169;GTEx Coexpression,1190	PRRT1,TGIF1,RMI2,ACTN1,PIM1,NAV2
CD8_cluster0	843	Foxp4	749.0	ARCHS4 Coexpression,1457;Enrichr Queries,383;GTEx Coexpression,407	TGIF1,ACTN1,NAV2,ACSS1
CD8_cluster0	861	Tfe3	756.3	ARCHS4 Coexpression,658;Enrichr Queries,461;GTEx Coexpression,1150	TGIF1,ANXA2,ACTN1
CD8_cluster0	864	Tfap4	757.8	ARCHS4 Coexpression,1315;Enrichr Queries,450;ReMap ChIP-seq,246;GTEx Coexpression,1020	TGIF1,UHRF1,ACTN1,CDCA7,SLC16A5
CD8_cluster0	870	Plagl1	760.3	ARCHS4 Coexpression,710;Enrichr Queries,309;GTEx Coexpression,1262	CDKN1C,EDARADD,ANXA2,NAV2
CD8_cluster0	872	Bbx	762.7	ARCHS4 Coexpression,1610;Enrichr Queries,597;GTEx Coexpression,81	ANXA2,SPO11,NAV2,TDRD5
CD8_cluster0	874	Bhlhe41	763.5	ARCHS4 Coexpression,280;GTEx Coexpression,1247	CAPN3,TM6SF1
CD8_cluster0	886	Irf7	769.7	ARCHS4 Coexpression,651;Enrichr Queries,778;GTEx Coexpression,880	ANXA2,CXCR4,LSP1
CD8_cluster0	896	Dot1l	776.7	ARCHS4 Coexpression,1006;Enrichr Queries,473;GTEx Coexpression,851	UHRF1,ACTN1,NAV2,TDRD5
CD8_cluster0	900	Mbd1	778.7	ARCHS4 Coexpression,1317;Enrichr Queries,392;GTEx Coexpression,627	ANXA2,ACTN1,NAV2,TDRD5
CD8_cluster0	924	Dnmt1	791.0	ARCHS4 Coexpression,725;GTEx Coexpression,857	RMI2,UHRF1
CD8_cluster0	946	Hoxb3	801.3	ARCHS4 Coexpression,1096;Enrichr Queries,563;GTEx Coexpression,745	CDKN1C,ACTN1,CXCR4
CD8_cluster0	950	Klf8	803.3	ARCHS4 Coexpression,1348;Enrichr Queries,312;GTEx Coexpression,750	TIPARP,LY6D,CXCR4,NAV2
CD8_cluster0	959	Pitx2	807.7	ARCHS4 Coexpression,808;Enrichr Queries,729;GTEx Coexpression,886	CDKN1C,CAPN3,CXCR4
CD8_cluster0	960	Foxj1	807.7	ARCHS4 Coexpression,1037;Enrichr Queries,669;GTEx Coexpression,717	CDKN1C,CXCR4,WDR78
CD8_cluster0	968	Gatad2a	813.3	ARCHS4 Coexpression,845;Enrichr Queries,185;GTEx Coexpression,1410	MSH6,ANXA2,UHRF1,ACTN1
CD8_cluster0	974	Ar	816.2	Literature ChIP-seq,105;ARCHS4 Coexpression,1548;Enrichr Queries,939;ReMap ChIP-seq,25;GTEx Coexpression,1464	RABGAP1L,ANXA2,TIPARP,ABCC5,PPM1H,CDCA7,CXCR4,FRMD4B,NAV2,PTPN14,ACSS1,TAPT1,SLC16A5,PDK1
CD8_cluster0	983	Mtf1	821.5	ARCHS4 Coexpression,713;GTEx Coexpression,930	CTSL
CD8_cluster0	984	Kmt2a	821.7	ARCHS4 Coexpression,1147;ReMap ChIP-seq,15;GTEx Coexpression,1303	ARPP21,TIPARP,EDEM1,PPM1H,IFT80,ACSS1,LIPA,TAPT1
CD8_cluster0	998	Dach2	829.0	ARCHS4 Coexpression,675;Enrichr Queries,1231;GTEx Coexpression,581	USP11,THY1
CD8_cluster0	1002	Maf	830.8	ARCHS4 Coexpression,1546;Enrichr Queries,573;ReMap ChIP-seq,207;GTEx Coexpression,997	ANXA2,EDEM1,CXCR4,TAPBPL
CD8_cluster0	1021	Tgif1	843.3	ARCHS4 Coexpression,1261;Enrichr Queries,175;GTEx Coexpression,1094	ANXA2,TIPARP,ACTN1,CXCR4
CD8_cluster0	1032	Nfat5	848.7	ARCHS4 Coexpression,600;Enrichr Queries,695;GTEx Coexpression,1251	NAV2,LYST,PTPN14
CD8_cluster0	1051	Baz2b	862.7	ARCHS4 Coexpression,1182;Enrichr Queries,179;GTEx Coexpression,1227	RABGAP1L,FRMD4B,NAV2,LYST
CD8_cluster0	1075	Drap1	879.3	ARCHS4 Coexpression,693;Enrichr Queries,650;GTEx Coexpression,1295	ANXA2,ACTN1
CD8_cluster0	1083	Nfia	881.3	ARCHS4 Coexpression,1435;Enrichr Queries,636;GTEx Coexpression,573	RMI2,ANXA2,NAV2
CD8_cluster0	1090	Hivep2	884.3	ARCHS4 Coexpression,1322;Enrichr Queries,1021;GTEx Coexpression,310	PRRT1,PPM1H,NAV2
CD8_cluster0	1094	Plscr1	886.5	ARCHS4 Coexpression,775;GTEx Coexpression,998	CTSL
CD8_cluster0	1100	Spic	890.3	ARCHS4 Coexpression,1213;Enrichr Queries,1158;GTEx Coexpression,300	CD8A,CXCR4,LIPA
CD8_cluster0	1103	Foxn3	894.0	ARCHS4 Coexpression,1009;Enrichr Queries,782;GTEx Coexpression,891	ACTN1,NAV2,PTPN14
CD8_cluster0	1135	Pax7	916.7	ARCHS4 Coexpression,1223;Enrichr Queries,933;GTEx Coexpression,594	CAPN3,CXCR4
CD8_cluster0	1152	Gtf2ird2	927.3	ARCHS4 Coexpression,1284;Enrichr Queries,208;GTEx Coexpression,1290	RABGAP1L,ABCC5,CXCR4,FRMD4B
CD8_cluster0	1153	Barhl1	927.3	ARCHS4 Coexpression,1585;Enrichr Queries,909;GTEx Coexpression,288	TMEM120B,PPM1H,CXCR4
CD8_cluster0	1154	Mzf1	927.7	ARCHS4 Coexpression,1388;Enrichr Queries,1030;GTEx Coexpression,365	TMEM120B,NAV2
CD8_cluster0	1177	Rorc	938.0	ARCHS4 Coexpression,842;Enrichr Queries,1113;GTEx Coexpression,859	CAPN3,CXCR4
CD8_cluster0	1193	Prdm15	943.7	ARCHS4 Coexpression,1354;Enrichr Queries,842;GTEx Coexpression,635	CASC4,CXCR4,NAV2
CD8_cluster0	1195	Dmrta2	944.7	ARCHS4 Coexpression,1000;Enrichr Queries,942;GTEx Coexpression,892	LY6D,CXCR4
CD8_cluster0	1217	Topors	956.0	ARCHS4 Coexpression,1529;GTEx Coexpression,383	MSH6
CD8_cluster0	1221	Mxd4	958.7	ARCHS4 Coexpression,1538;Enrichr Queries,719;GTEx Coexpression,619	TMEM120B,ANXA2,CXCR4
CD8_cluster0	1226	Tshz1	962.3	ARCHS4 Coexpression,1600;Enrichr Queries,664;GTEx Coexpression,623	PRRT1,CXCR4,NAV2
CD8_cluster0	1227	Tbr1	962.7	ARCHS4 Coexpression,1383;Enrichr Queries,1082;GTEx Coexpression,423	KCNH3,ARPP21
CD8_cluster0	1242	Hivep3	975.3	ARCHS4 Coexpression,893;Enrichr Queries,762;GTEx Coexpression,1271	ACTN1,NAV2
CD8_cluster0	1245	Patz1	976.0	ARCHS4 Coexpression,1020;Enrichr Queries,332;GTEx Coexpression,1576	TGIF1,MSH6,NAV2
CD8_cluster0	1255	Nacc2	982.5	ARCHS4 Coexpression,403;GTEx Coexpression,1562	THY1
CD8_cluster0	1256	Tshz2	982.7	ARCHS4 Coexpression,1458;Enrichr Queries,1025;GTEx Coexpression,465	CDKN1C,NAV2
CD8_cluster0	1264	Nr1d1	988.7	ARCHS4 Coexpression,1557;Enrichr Queries,294;GTEx Coexpression,1115	TGIF1,ANXA2,NAV2
CD8_cluster0	1285	Aebp2	1002.0	ARCHS4 Coexpression,1495;Enrichr Queries,275;GTEx Coexpression,1235	TGIF1,ACTN1,NAV2
CD8_cluster0	1287	Zfp30	1002.0	ARCHS4 Coexpression,867;Enrichr Queries,1086;GTEx Coexpression,1053	CXCR4
CD8_cluster0	1294	Ikzf4	1008.0	ARCHS4 Coexpression,1185;Enrichr Queries,1087;GTEx Coexpression,752	NAV2,TAPT1
CD8_cluster0	1302	Pcgf6	1014.0	ARCHS4 Coexpression,1441;Enrichr Queries,451;GTEx Coexpression,1151	MSH6,UHRF1,CDCA7
CD8_cluster0	1303	Ahdc1	1016.0	ARCHS4 Coexpression,1577;Enrichr Queries,715;GTEx Coexpression,755	ACTN1,LY6D,NAV2
CD8_cluster0	1304	Sall3	1016.0	ARCHS4 Coexpression,1252;Enrichr Queries,270;GTEx Coexpression,1525	TGIF1,CXCR4,NAV2
CD8_cluster0	1305	Batf3	1017.0	ARCHS4 Coexpression,918;Enrichr Queries,1105;GTEx Coexpression,1027	CXCR4
CD8_cluster0	1312	Atoh8	1022.0	ARCHS4 Coexpression,1574;Enrichr Queries,631;GTEx Coexpression,860	CDKN1C,NAV2,PAFAH1B3
CD8_cluster0	1346	Rfx7	1057.0	ARCHS4 Coexpression,830;Enrichr Queries,1138;GTEx Coexpression,1202	MSH6,NAV2
CD8_cluster0	1348	Hlf	1057.0	ARCHS4 Coexpression,1347;Enrichr Queries,592;GTEx Coexpression,1232	RORC,NAV2
CD8_cluster0	1364	Gtf3a	1067.0	ARCHS4 Coexpression,874;Enrichr Queries,1161;GTEx Coexpression,1165	ANXA2
CD8_cluster0	1373	Zbtb4	1074.0	ARCHS4 Coexpression,1562;Enrichr Queries,680;GTEx Coexpression,981	ANXA2,NAV2
CD8_cluster0	1401	Zfpm1	1097.0	ARCHS4 Coexpression,1370;Enrichr Queries,821;GTEx Coexpression,1100	ACTN1,NAV2
CD8_cluster0	1419	Zfhx2	1119.0	ARCHS4 Coexpression,979;Enrichr Queries,1122;GTEx Coexpression,1255	NAV2
CD8_cluster0	1430	Zkscan3	1127.0	ARCHS4 Coexpression,1553;Enrichr Queries,859;GTEx Coexpression,969	TGIF1,ABCC5
CD8_cluster0	1455	Tbx19	1146.0	ARCHS4 Coexpression,1389;Enrichr Queries,685;GTEx Coexpression,1363	RABGAP1L,CXCR4
CD8_cluster0	1459	Cdx1	1147.0	ARCHS4 Coexpression,1093;Enrichr Queries,1298;GTEx Coexpression,1049
CD8_cluster0	1460	Hnf1a	1147.0	ARCHS4 Coexpression,1149;Enrichr Queries,1284;GTEx Coexpression,1008
CD8_cluster0	1492	Zbtb41	1183.0	ARCHS4 Coexpression,1578;Enrichr Queries,1180;GTEx Coexpression,791	PPM1H,LYST
CD8_cluster0	1499	Mysm1	1191.0	ARCHS4 Coexpression,1422;Enrichr Queries,1092;GTEx Coexpression,1060	LYST
CD8_cluster0	1517	Cenpb	1221.0	ARCHS4 Coexpression,1559;Enrichr Queries,546;GTEx Coexpression,1557	ANXA2,ACTN1
CD8_cluster0	1534	Rbsn	1243.0	ARCHS4 Coexpression,1042;GTEx Coexpression,1443
CD8_cluster0	1544	Ybx1	1256.0	ARCHS4 Coexpression,1176;Enrichr Queries,1149;GTEx Coexpression,1442	ANXA2
CD8_cluster0	1562	Ahctf1	1284.0	ARCHS4 Coexpression,1460;Enrichr Queries,1175;GTEx Coexpression,1217	MSH6
CD8_cluster0	1569	Ttf1	1291.0	ARCHS4 Coexpression,1420;GTEx Coexpression,1161
CD8_cluster0	1570	Scx	1292.0	ARCHS4 Coexpression,1292
CD8_cluster0	1575	Zfp92	1302.0	ARCHS4 Coexpression,1296;Enrichr Queries,1263;GTEx Coexpression,1346
CD8_cluster0	1586	Zbtb20	1326.0	ARCHS4 Coexpression,1413;Enrichr Queries,996;GTEx Coexpression,1570	NAV2
CD8_cluster0	1592	Carf	1339.0	ARCHS4 Coexpression,1325;GTEx Coexpression,1352
CD8_cluster0	1596	Spen	1345.0	ARCHS4 Coexpression,1278;GTEx Coexpression,1412
CD8_cluster0	1609	Sox5	1380.0	ARCHS4 Coexpression,1477;Enrichr Queries,1058;GTEx Coexpression,1605	NAV2
CD8_cluster0	1611	Phf20	1386.0	ARCHS4 Coexpression,1527;Enrichr Queries,1224;GTEx Coexpression,1407	RABGAP1L
CD8_cluster0	1628	Ski	1493.0	ARCHS4 Coexpression,1558;GTEx Coexpression,1427

## Sheet: CD8_cluster1
Query Name	Rank	TF	Score	Library	Overlapping_Genes
CD8_cluster1	1	Tbx21	3.5	ARCHS4 Coexpression,1;Enrichr Queries,1;ReMap ChIP-seq,3;GTEx Coexpression,9	RARG,NCF1,DTX1,CTSW,CST7,CCDC102A,CTSS,LFNG,CYTH4,ADGRG5,S1PR1,S1PR4,CD160,CRTAM,MATK,NKG7,TNFRSF1B,POU2F2,RUNX3,KLF2,SMAD7,ADAM19,RASA3,CD7,IL2RB
CD8_cluster1	2	Akna	5.333	ARCHS4 Coexpression,4;Enrichr Queries,8;GTEx Coexpression,4	NCF1,CD160,NKG7,CTSW,EMP3,TNFRSF1B,POU2F2,RUNX3,CTSS,KLF2,LFNG,ADAM19,CYTH4,RASA3,ADGRG5,CD7,IL2RB,S1PR4
CD8_cluster1	3	Stat4	9.0	Literature ChIP-seq,10;ARCHS4 Coexpression,10;Enrichr Queries,6;GTEx Coexpression,10	CD160,SNAI3,CRTAM,AMIGO2,MATK,NKG7,CTSW,EMP3,TNFRSF1B,CST7,RUNX3,CTSS,KLF2,SMAD7,ADAM19,LFNG,TPST2,CLCF1,CD7,IL2RB,S1PR1
CD8_cluster1	4	Sp140	15.67	ARCHS4 Coexpression,5;Enrichr Queries,15;GTEx Coexpression,27	NCF1,NKG7,POU2F2,TNFRSF1B,CST7,RUNX3,CTSS,KLF2,ADAM19,CYTH4,ADGRG5,IL2RB,CD7,S1PR4
CD8_cluster1	5	Arid5a	16.5	ARCHS4 Coexpression,9;GTEx Coexpression,24	ADAM19,CYTH4,RASA3,CD7,IL2RB,S1PR1,EMP3,TNFRSF1B,S1PR4,KLF2
CD8_cluster1	6	Foxp3	19.25	Literature ChIP-seq,43;ARCHS4 Coexpression,13;Enrichr Queries,9;GTEx Coexpression,12	NCF1,SNAI3,NKG7,CTSW,ITGAE,TNFRSF1B,CST7,POU2F2,RUNX3,KLF2,LFNG,CYTH4,RASA3,CD7,IL2RB,S1PR4
CD8_cluster1	8	Runx3	22.8	ARCHS4 Coexpression,25;ENCODE ChIP-seq,47;Enrichr Queries,10;ReMap ChIP-seq,21;GTEx Coexpression,11	NCF1,CTSW,CXXC5,CST7,CCDC102A,CTSS,CYTH4,SLC17A9,ADGRG5,S1PR1,S1PR4,EMC9,CD160,NKG7,EMP3,TNFRSF1B,POU2F2,RUNX3,KLF2,SMAD7,ADAM19,RASA3,NEURL3,CD7,IL2RB
CD8_cluster1	9	Nfatc2	24.0	ARCHS4 Coexpression,31;Enrichr Queries,33;GTEx Coexpression,8	CD160,NKG7,CTSW,TNFRSF1B,RUNX3,CTSS,KLF2,SMAD7,ADAM19,CYTH4,RASA3,ADGRG5,CD7,IL2RB,S1PR1,S1PR4
CD8_cluster1	11	Batf	25.4	ARCHS4 Coexpression,39;ENCODE ChIP-seq,28;Enrichr Queries,14;ReMap ChIP-seq,15;GTEx Coexpression,31	NCF1,NKG7,EMP3,CST7,POU2F2,TNFRSF1B,CXXC5,RUNX3,CCDC102A,KLF2,CTSS,SMAD7,ADAM19,CYTH4,TBC1D31,RASA3,NEURL3,IL2RB,CD7,S1PR1,TAGLN2,S1PR4
CD8_cluster1	12	Scml4	27.0	ARCHS4 Coexpression,16;Enrichr Queries,11;GTEx Coexpression,54	NCF1,NKG7,BTBD11,CTSW,TNFRSF1B,RUNX3,CTSS,KLF2,SMAD7,ADAM19,CYTH4,RASA3,CD7,IL2RB,S1PR1,S1PR4
CD8_cluster1	13	Rara	37.6	Literature ChIP-seq,63;ARCHS4 Coexpression,22;Enrichr Queries,34;ReMap ChIP-seq,13;GTEx Coexpression,56	GRIFIN,RARG,DDC,NCF1,SNAI3,HIP1R,CTSW,EMP3,CST7,TNFRSF1B,CXXC5,RUNX3,KLF2,CTSS,SMAD7,LFNG,CYTH4,RASA3,SLC17A9,NEURL3,CD7,TAGLN2,S1PR4
CD8_cluster1	15	Tcf7	38.2	Literature ChIP-seq,19;ARCHS4 Coexpression,29;Enrichr Queries,7;ReMap ChIP-seq,135;GTEx Coexpression,1	NCF1,DTX1,CTSW,CXXC5,CTSS,LFNG,TRPM1,CYTH4,TUBB3,TSPAN9,ADGRG5,S1PR1,S1PR4,GRIFIN,CD160,SNAI3,NKG7,BTBD11,TNFRSF1B,POU2F2,RUNX3,KLF2,SMAD7,ADAM19,RASA3,CD7,IL2RB
CD8_cluster1	16	Snai3	39.0	ARCHS4 Coexpression,7;Enrichr Queries,61;GTEx Coexpression,49	LFNG,CYTH4,NCF1,CD7,MATK,EMP3,CST7,TNFRSF1B,S1PR4,KLF2,CTSS
CD8_cluster1	17	Elf4	41.67	ARCHS4 Coexpression,45;Enrichr Queries,13;GTEx Coexpression,67	ADAM19,LFNG,CYTH4,NCF1,TAGLN2,EMP3,TNFRSF1B,RUNX3,S1PR4,CTSS,KLF2,SMAD7
CD8_cluster1	19	Ikzf1	47.33	Literature ChIP-seq,42;ARCHS4 Coexpression,11;ENCODE ChIP-seq,11;Enrichr Queries,28;ReMap ChIP-seq,72;GTEx Coexpression,120	RARG,NCF1,CXXC5,CST7,CTSS,CYTH4,MTHFD1L,S1PR1,S1PR4,CD160,NKG7,EMP3,TNFRSF1B,POU2F2,RUNX3,KLF2,SMAD7,ADAM19,RASA3,CLCF1,ORAI3,CD7,IL2RB,TAGLN2
CD8_cluster1	20	Csrnp1	53.0	ARCHS4 Coexpression,72;GTEx Coexpression,34	CYTH4,CD7,NKG7,CTSW,TNFRSF1B,KLF2,CTSS,SMAD7
CD8_cluster1	24	Pou2f2	58.2	ARCHS4 Coexpression,40;ENCODE ChIP-seq,75;Enrichr Queries,19;ReMap ChIP-seq,116;GTEx Coexpression,41	NCF1,DTX1,CTSW,TNFRSF1B,CXXC5,RUNX3,CTSS,KLF2,SMAD7,LFNG,ADAM19,CYTH4,SLC17A9,TBC1D31,ADGRG5,IL2RB,EMC9,APPL2
CD8_cluster1	25	Ikzf3	59.67	ARCHS4 Coexpression,136;Enrichr Queries,3;GTEx Coexpression,40	NKG7,CTSW,POU2F2,TNFRSF1B,CST7,RUNX3,CTSS,ADAM19,CYTH4,ADGRG5,IL2RB,CD7,S1PR1
CD8_cluster1	27	Fli1	60.83	Literature ChIP-seq,50;ARCHS4 Coexpression,19;ENCODE ChIP-seq,106;Enrichr Queries,12;ReMap ChIP-seq,4;GTEx Coexpression,174	RARG,NCF1,AMIGO2,CTSW,ITGAE,CXXC5,CTSS,LFNG,CYTH4,SLC17A9,TBC1D31,MTHFD1L,TSPAN9,S1PR1,S1PR4,APPL2,EMC9,GRIFIN,SNAI3,EMP3,TNFRSF1B,POU2F2,RUNX3,KLF2,SMAD7,ADAM19,TPST2,RCN1,RASA3,NEURL3,CLCF1,ORAI3,CD7,IL2RB,TAGLN2
CD8_cluster1	28	Klf2	61.25	Literature ChIP-seq,70;ARCHS4 Coexpression,18;Enrichr Queries,64;GTEx Coexpression,93	NCF1,EMP3,TNFRSF1B,CTSS,KLF2,SMAD7,LFNG,CYTH4,RASA3,CD7,S1PR1,TAGLN2,S1PR4
CD8_cluster1	31	Gfi1	62.67	ARCHS4 Coexpression,150;Enrichr Queries,31;GTEx Coexpression,7	NCF1,CD160,NKG7,CTSW,TNFRSF1B,CST7,RUNX3,KLF2,SMAD7,SLC17A9,ADGRG5,CD7,IL2RB
CD8_cluster1	33	Mxd1	65.67	ARCHS4 Coexpression,30;Enrichr Queries,137;GTEx Coexpression,30	LFNG,CYTH4,NCF1,CD7,CTSW,TNFRSF1B,S1PR4,CTSS,KLF2,SMAD7
CD8_cluster1	37	Relb	69.25	ARCHS4 Coexpression,62;Enrichr Queries,62;ReMap ChIP-seq,11;GTEx Coexpression,142	RARG,NCF1,NKG7,CTSW,EMP3,TNFRSF1B,CXXC5,CCDC102A,RUNX3,CTSS,KLF2,SMAD7,CYTH4,NEURL3,ADGRG5,CD7,TAGLN2,EMC9
CD8_cluster1	39	Junb	71.5	ARCHS4 Coexpression,14;Enrichr Queries,59;ReMap ChIP-seq,84;GTEx Coexpression,129	AMIGO2,NKG7,CTSW,EMP3,TNFRSF1B,CXXC5,KLF2,CTSS,SMAD7,ADAM19,CYTH4,RASA3,CLCF1,CD7,S1PR1,TAGLN2,S1PR4
CD8_cluster1	43	Irf9	80.5	ARCHS4 Coexpression,8;Enrichr Queries,45;ReMap ChIP-seq,171;GTEx Coexpression,98	NCF1,EMP3,POU2F2,TNFRSF1B,CTSS,KLF2,SMAD7,LFNG,CYTH4,CD7,TAGLN2,DRC1,S1PR4,EMC9
CD8_cluster1	44	Sp110	82.0	ARCHS4 Coexpression,52;Enrichr Queries,85;GTEx Coexpression,109	CYTH4,NCF1,EMP3,TNFRSF1B,S1PR4,CTSS,KLF2
CD8_cluster1	45	Irf8	83.0	Literature ChIP-seq,30;ARCHS4 Coexpression,163;Enrichr Queries,21;GTEx Coexpression,118	CYTH4,NCF1,TUBB3,ADGRG5,AMIGO2,EMP3,POU2F2,TNFRSF1B,CST7,RUNX3,CTSS,KLF2
CD8_cluster1	46	Ets1	83.17	Literature ChIP-seq,142;ARCHS4 Coexpression,32;ENCODE ChIP-seq,21;Enrichr Queries,24;ReMap ChIP-seq,119;GTEx Coexpression,161	CTSW,EMP3,TNFRSF1B,KLF2,SMAD7,ADAM19,LFNG,RCN1,CYTH4,RASA3,TBC1D31,TUBB3,CLCF1,ORAI3,CD7,IL2RB,S1PR1,TAGLN2,S1PR4,APPL2,EMC9
CD8_cluster1	47	Irf5	85.67	ARCHS4 Coexpression,114;Enrichr Queries,78;GTEx Coexpression,65	CYTH4,NCF1,ADGRG5,EMP3,POU2F2,TNFRSF1B,RUNX3,CTSS
CD8_cluster1	48	Eomes	88.2	Literature ChIP-seq,32;ARCHS4 Coexpression,119;Enrichr Queries,5;ReMap ChIP-seq,280;GTEx Coexpression,5	DDC,CTSW,CST7,CTSS,TRPM1,TBC1D31,TSPAN9,ADGRG5,CD160,SNAI3,CRTAM,MATK,NKG7,BTBD11,TNFRSF1B,POU2F2,RUNX3,KLF2,SMAD7,ADAM19,DPY19L1,CD7,IL2RB,ORAI3,TAGLN2
CD8_cluster1	49	Lef1	88.5	ARCHS4 Coexpression,69;Enrichr Queries,47;ReMap ChIP-seq,223;GTEx Coexpression,15	NCF1,HIP1R,CTSW,RUNX3,CTSS,KLF2,SMAD7,ADAM19,RCN1,CYTH4,RASA3,CD7,S1PR1,S1PR4
CD8_cluster1	50	Irf1	91.33	Literature ChIP-seq,151;ARCHS4 Coexpression,23;ENCODE ChIP-seq,89;Enrichr Queries,170;ReMap ChIP-seq,58;GTEx Coexpression,57	NCF1,AMIGO2,HIP1R,NKG7,CTSW,ELOVL7,TNFRSF1B,CXXC5,CTSS,KLF2,ADAM19,TPST2,LFNG,CYTH4,RASA3,TUBB3,CLCF1,CD7,ORAI3,TAGLN2,S1PR4,EMC9
CD8_cluster1	51	Irf4	92.4	ARCHS4 Coexpression,168;ENCODE ChIP-seq,67;Enrichr Queries,18;ReMap ChIP-seq,18;GTEx Coexpression,191	RARG,NCF1,SNAI3,CTSW,EMP3,POU2F2,TNFRSF1B,CXXC5,CST7,CCDC102A,RUNX3,CTSS,KLF2,ADAM19,TBC1D31,NEURL3,ADGRG5,CLCF1,IL2RB,ORAI3,CD7,TAGLN2
CD8_cluster1	52	Nfkb2	92.75	ARCHS4 Coexpression,169;Enrichr Queries,121;ReMap ChIP-seq,28;GTEx Coexpression,53	NCF1,CTSW,EMP3,POU2F2,TNFRSF1B,RUNX3,CCDC102A,KLF2,CTSS,SMAD7,CYTH4,NEURL3,ADGRG5,IL2RB,TAGLN2,EMC9
CD8_cluster1	54	Spib	100.5	ARCHS4 Coexpression,223;Enrichr Queries,4;ReMap ChIP-seq,38;GTEx Coexpression,137	RARG,NCF1,DTX1,NKG7,POU2F2,TNFRSF1B,CXXC5,CST7,RUNX3,CTSS,KLF2,ADAM19,CYTH4,RASA3,ADGRG5,CD7,IL2RB,S1PR1
CD8_cluster1	55	Mtf1	107.5	ARCHS4 Coexpression,111;GTEx Coexpression,104	CYTH4,NCF1,CST7,TNFRSF1B,CTSS
CD8_cluster1	57	Tal1	111.3	Literature ChIP-seq,35;ARCHS4 Coexpression,250;ENCODE ChIP-seq,1;Enrichr Queries,67;ReMap ChIP-seq,19;GTEx Coexpression,296	CTSW,CXXC5,CCDC102A,CTSS,LFNG,CYTH4,SLC17A9,TUBB3,ADGRG5,S1PR1,S1PR4,APPL2,EMC9,EMP3,ELOVL7,TNFRSF1B,RUNX3,KLF2,SMAD7,ADAM19,TPST2,RCN1,RASA3,NEURL3,CLCF1,CD7,ORAI3,TAGLN2
CD8_cluster1	59	Elk3	117.5	Literature ChIP-seq,12;ARCHS4 Coexpression,112;Enrichr Queries,35;GTEx Coexpression,311	AMIGO2,CTSW,EMP3,ELOVL7,CCDC102A,KLF2,SMAD7,ADAM19,TPST2,LFNG,RCN1,RASA3,TUBB3,CLCF1,ORAI3,S1PR1,TAGLN2
CD8_cluster1	61	Irf7	126.3	ARCHS4 Coexpression,59;Enrichr Queries,287;GTEx Coexpression,33	LFNG,CYTH4,NCF1,ADGRG5,IL2RB,POU2F2,TNFRSF1B,RUNX3,S1PR4,CTSS,KLF2
CD8_cluster1	63	Cebpb	129.8	Literature ChIP-seq,80;ARCHS4 Coexpression,85;ENCODE ChIP-seq,36;Enrichr Queries,32;ReMap ChIP-seq,267;GTEx Coexpression,279	NCF1,AMIGO2,EMP3,TNFRSF1B,RUNX3,CTSS,KLF2,SMAD7,LFNG,RCN1,CYTH4,MTHFD1L,CLCF1,TAGLN2,S1PR4
CD8_cluster1	64	Batf2	131.3	ARCHS4 Coexpression,104;Enrichr Queries,190;GTEx Coexpression,100	CYTH4,NCF1,NEURL3,TNFRSF1B,S1PR4,CTSS
CD8_cluster1	69	Jun	151.3	Literature ChIP-seq,29;ARCHS4 Coexpression,205;ENCODE ChIP-seq,13;Enrichr Queries,215;ReMap ChIP-seq,98;GTEx Coexpression,348	NCF1,AMIGO2,HIP1R,CTSW,EMP3,ITGAE,TNFRSF1B,CXXC5,KLF2,SMAD7,LFNG,TRPM1,CLCF1,CD7,TAGLN2
CD8_cluster1	75	Bcl6	165.8	Literature ChIP-seq,72;ARCHS4 Coexpression,46;Enrichr Queries,119;ReMap ChIP-seq,14;GTEx Coexpression,578	NCF1,SNAI3,DTX1,CTSW,BTBD11,TNFRSF1B,CXXC5,POU2F2,KLF2,CTSS,SMAD7,LFNG,CYTH4,RASA3,TBC1D31,TUBB3,CLCF1,CD7,ORAI3,S1PR1,S1PR4
CD8_cluster1	76	Barhl1	166.7	ARCHS4 Coexpression,201;Enrichr Queries,173;GTEx Coexpression,126	TSPAN9,TUBB3,CRTAM,BTBD11,CXXC5,POU2F2,RUNX3
CD8_cluster1	78	Bhlhe40	169.0	ARCHS4 Coexpression,294;ENCODE ChIP-seq,57;ReMap ChIP-seq,25;GTEx Coexpression,300	RARG,SNAI3,CRTAM,NKG7,BTBD11,CTSW,EMP3,ELOVL7,TNFRSF1B,CXXC5,POU2F2,SMAD7,RCN1,CYTH4,TUBB3,CLCF1,ORAI3,CD7,IL2RB,TAGLN2
CD8_cluster1	79	Maf	170.8	ARCHS4 Coexpression,371;Enrichr Queries,49;ReMap ChIP-seq,36;GTEx Coexpression,227	RARG,SNAI3,CTSW,TNFRSF1B,CXXC5,RUNX3,CTSS,KLF2,SMAD7,TRPM1,ADAM19,RASA3,SLC17A9,CLCF1,CD7,S1PR1,EMC9
CD8_cluster1	84	Fosl1	183.4	ARCHS4 Coexpression,461;ENCODE ChIP-seq,12;Enrichr Queries,245;ReMap ChIP-seq,23;GTEx Coexpression,176	NKG7,CTSW,EMP3,TNFRSF1B,CXXC5,POU2F2,RUNX3,SMAD7,RCN1,CYTH4,TUBB3,CLCF1,TAGLN2,S1PR4
CD8_cluster1	85	Stat5a	183.8	Literature ChIP-seq,147;ARCHS4 Coexpression,63;ENCODE ChIP-seq,62;Enrichr Queries,39;ReMap ChIP-seq,126;GTEx Coexpression,666	NCF1,NKG7,CTSW,TNFRSF1B,CXXC5,RUNX3,CTSS,KLF2,SMAD7,ADAM19,CYTH4,RASA3,TUBB3,ADGRG5,IL2RB,CD7,TAGLN2,S1PR4
CD8_cluster1	87	Bcl11b	188.0	Literature ChIP-seq,161;ARCHS4 Coexpression,141;Enrichr Queries,230;GTEx Coexpression,220	TRPM1,RARG,RASA3,CD7,BTBD11,RUNX3,KLF2,SMAD7
CD8_cluster1	91	Tfe3	196.0	ARCHS4 Coexpression,152;Enrichr Queries,308;GTEx Coexpression,128	LFNG,CYTH4,RASA3,NCF1,TAGLN2,EMP3,KLF2
CD8_cluster1	92	Prdm1	197.0	ARCHS4 Coexpression,87;ENCODE ChIP-seq,99;Enrichr Queries,22;ReMap ChIP-seq,174;GTEx Coexpression,603	AMIGO2,NKG7,BTBD11,CTSW,TNFRSF1B,CST7,RUNX3,KLF2,CTSS,SMAD7,ADAM19,ORAI3,S1PR1,TAGLN2,EMC9
CD8_cluster1	93	Etv3	197.7	ARCHS4 Coexpression,160;Enrichr Queries,156;GTEx Coexpression,277	TRPM1,RARG,S1PR1,TNFRSF1B,RUNX3,KLF2,CTSS,SMAD7
CD8_cluster1	95	Klf6	204.8	ARCHS4 Coexpression,116;Enrichr Queries,57;ReMap ChIP-seq,27;GTEx Coexpression,619	RARG,AMIGO2,HIP1R,CTSW,EMP3,CXXC5,KLF2,CTSS,SMAD7,ADAM19,CYTH4,CLCF1,CD7,TAGLN2
CD8_cluster1	96	Tcf7l2	207.7	Literature ChIP-seq,97;ARCHS4 Coexpression,192;ENCODE ChIP-seq,9;Enrichr Queries,730;ReMap ChIP-seq,70;GTEx Coexpression,148	DDC,AMIGO2,CTSW,EMP3,ITGAE,CXXC5,CTSS,SMAD7,TBC1D31,TUBB3,ORAI3,CD7,TAGLN2
CD8_cluster1	99	Stat1	211.0	Literature ChIP-seq,107;ARCHS4 Coexpression,84;ENCODE ChIP-seq,41;Enrichr Queries,394;ReMap ChIP-seq,17;GTEx Coexpression,623	RARG,NCF1,CTSW,EMP3,TNFRSF1B,CXXC5,KLF2,CTSS,ADAM19,CYTH4,NEURL3,TUBB3,POLE2,CLCF1,CD7,IL2RB,TAGLN2,S1PR4,EMC9
CD8_cluster1	100	Jund	212.5	Literature ChIP-seq,46;ARCHS4 Coexpression,458;ENCODE ChIP-seq,10;Enrichr Queries,208;ReMap ChIP-seq,68;GTEx Coexpression,485	AMIGO2,HIP1R,NKG7,CTSW,EMP3,ELOVL7,ITGAE,CXXC5,TNFRSF1B,RUNX3,KLF2,SMAD7,TRPM1,RCN1,TUBB3,CLCF1,CD7,TAGLN2,S1PR4
CD8_cluster1	101	Mafb	214.8	ARCHS4 Coexpression,171;Enrichr Queries,248;ReMap ChIP-seq,219;GTEx Coexpression,221	TRPM1,RARG,CYTH4,HIP1R,TNFRSF1B,APPL2,EMC9,CTSS,KLF2,SMAD7
CD8_cluster1	106	Kdm5b	224.2	Literature ChIP-seq,95;ARCHS4 Coexpression,173;ENCODE ChIP-seq,56;ReMap ChIP-seq,75;GTEx Coexpression,722	RARG,DDC,SNAI3,HIP1R,CTSW,EMP3,ITGAE,ELOVL7,CXXC5,TNFRSF1B,KLF2,SMAD7,LFNG,CYTH4,TBC1D31,MTHFD1L,TUBB3,CLCF1,POLE2,ADGRG5,ORAI3,CD7,TAGLN2,APPL2
CD8_cluster1	108	Mxd4	226.7	ARCHS4 Coexpression,361;Enrichr Queries,129;GTEx Coexpression,190	LFNG,TSPAN9,CRTAM,CXXC5,KLF2
CD8_cluster1	109	Arid3a	227.4	ARCHS4 Coexpression,910;ENCODE ChIP-seq,93;Enrichr Queries,26;ReMap ChIP-seq,46;GTEx Coexpression,62	NCF1,NKG7,CTSW,EMP3,POU2F2,CXXC5,TNFRSF1B,SMAD7,LFNG,ADAM19,DPY19L1,CYTH4,SLC17A9,NEURL3,CLCF1,ORAI3,CD7,TAGLN2,S1PR4,EMC9,APPL2
CD8_cluster1	110	Nfe2l2	231.8	Literature ChIP-seq,101;ARCHS4 Coexpression,573;Enrichr Queries,207;ReMap ChIP-seq,78;GTEx Coexpression,200	RARG,DDC,NKG7,BTBD11,CTSW,EMP3,CXXC5,TNFRSF1B,CTSS,SMAD7,TUBB3,CLCF1,ORAI3,CD7,TAGLN2,APPL2
CD8_cluster1	111	Fosl2	231.8	ARCHS4 Coexpression,264;ENCODE ChIP-seq,6;Enrichr Queries,66;ReMap ChIP-seq,65;GTEx Coexpression,758	AMIGO2,CTSW,EMP3,CXXC5,TNFRSF1B,KLF2,CTSS,SMAD7,LFNG,TUBB3,CLCF1,CD7,TAGLN2
CD8_cluster1	113	Myc	233.2	Literature ChIP-seq,6;ARCHS4 Coexpression,312;ENCODE ChIP-seq,48;Enrichr Queries,202;ReMap ChIP-seq,35;GTEx Coexpression,796	SNAI3,HIP1R,NKG7,DTX1,CTSW,EMP3,CXXC5,POU2F2,RUNX3,KLF2,SMAD7,LFNG,SLC17A9,TBC1D31,MTHFD1L,TUBB3,CLCF1,ORAI3,CD7,TAGLN2,S1PR4,EMC9
CD8_cluster1	114	Gata3	236.2	Literature ChIP-seq,60;ARCHS4 Coexpression,596;ENCODE ChIP-seq,22;Enrichr Queries,392;ReMap ChIP-seq,91;GTEx Coexpression,256	RARG,CD160,SNAI3,AMIGO2,NKG7,CXXC5,RUNX3,SMAD7,TRPM1,LFNG,SLC17A9,CLCF1,IL2RB,ORAI3,TAGLN2,APPL2
CD8_cluster1	116	Zbtb7b	239.3	ARCHS4 Coexpression,48;Enrichr Queries,43;GTEx Coexpression,627	LFNG,RARG,CYTH4,NCF1,TAGLN2,EMP3,CXXC5,TNFRSF1B,S1PR4,CTSS,KLF2,SMAD7
CD8_cluster1	117	Nfatc1	240.2	ARCHS4 Coexpression,86;ENCODE ChIP-seq,70;Enrichr Queries,23;ReMap ChIP-seq,248;GTEx Coexpression,774	CTSW,CXXC5,TNFRSF1B,RUNX3,KLF2,SMAD7,LFNG,CYTH4,RASA3,ORAI3,IL2RB,CD7,S1PR1,EMC9
CD8_cluster1	121	Atoh8	244.0	ARCHS4 Coexpression,392;Enrichr Queries,54;GTEx Coexpression,286	LFNG,TBC1D31,TSPAN9,S1PR1,CXXC5,KLF2,SMAD7
CD8_cluster1	127	Mybl1	254.8	Literature ChIP-seq,154;ARCHS4 Coexpression,127;Enrichr Queries,735;GTEx Coexpression,3	CD160,AMIGO2,NKG7,CTSW,EMP3,TNFRSF1B,RUNX3,KLF2,RASA3,ADGRG5,POLE2,CD7,IL2RB
CD8_cluster1	128	Runx1	255.4	Literature ChIP-seq,5;ARCHS4 Coexpression,571;Enrichr Queries,52;ReMap ChIP-seq,5;GTEx Coexpression,644	DDC,CTSW,CXXC5,CTSS,LFNG,CYTH4,SLC17A9,TBC1D31,S1PR4,EMC9,SNAI3,MATK,NKG7,EMP3,TNFRSF1B,POU2F2,RUNX3,KLF2,SMAD7,ADAM19,TPST2,RCN1,RASA3,NEURL3,ORAI3,CD7,TAGLN2
CD8_cluster1	130	Ascl2	255.7	ARCHS4 Coexpression,20;Enrichr Queries,303;GTEx Coexpression,444	LFNG,CYTH4,NCF1,NKG7,TNFRSF1B,RUNX3,S1PR4,KLF2,CTSS
CD8_cluster1	135	Foxo1	259.4	Literature ChIP-seq,1;ARCHS4 Coexpression,96;Enrichr Queries,218;ReMap ChIP-seq,137;GTEx Coexpression,845	RARG,NCF1,SNAI3,DTX1,CTSW,EMP3,CXXC5,CST7,RUNX3,KLF2,SMAD7,ADAM19,LFNG,TPST2,TRPM1,TBC1D31,RASA3,TUBB3,NEURL3,CLCF1,CD7,S1PR1,S1PR4,EMC9
CD8_cluster1	136	Klf13	259.8	ARCHS4 Coexpression,12;Enrichr Queries,295;ReMap ChIP-seq,106;GTEx Coexpression,626	CRTAM,NKG7,CTSW,CXXC5,TNFRSF1B,KLF2,CTSS,SMAD7,TRPM1,LFNG,CYTH4,RASA3,TUBB3,CLCF1,CD7,S1PR4,EMC9
CD8_cluster1	137	Batf3	264.3	ARCHS4 Coexpression,149;Enrichr Queries,63;GTEx Coexpression,581	ADAM19,CRTAM,IL2RB,EMP3,POU2F2,TNFRSF1B,RUNX3,CTSS
CD8_cluster1	139	Stat3	268.2	Literature ChIP-seq,4;ARCHS4 Coexpression,83;ENCODE ChIP-seq,71;Enrichr Queries,390;ReMap ChIP-seq,100;GTEx Coexpression,961	DTX1,NKG7,CTSW,EMP3,TNFRSF1B,CXXC5,RUNX3,CTSS,SMAD7,TPST2,TRPM1,DPY19L1,CYTH4,RASA3,CLCF1,CD7,IL2RB,TAGLN2,EMC9,APPL2
CD8_cluster1	142	Stat5b	271.8	ARCHS4 Coexpression,6;Enrichr Queries,933;ReMap ChIP-seq,24;GTEx Coexpression,124	NCF1,SNAI3,CTSW,ITGAE,CST7,TNFRSF1B,RUNX3,CTSS,KLF2,SMAD7,LFNG,CYTH4,RASA3,NEURL3,ORAI3,CD7,IL2RB,S1PR4,EMC9
CD8_cluster1	144	Hhex	273.5	ARCHS4 Coexpression,68;Enrichr Queries,25;ReMap ChIP-seq,264;GTEx Coexpression,737	EMP3,TNFRSF1B,CXXC5,CTSS,KLF2,SMAD7,RCN1,CYTH4,SLC17A9,ORAI3,S1PR1,TAGLN2,S1PR4
CD8_cluster1	148	Cux1	279.8	Literature ChIP-seq,134;ARCHS4 Coexpression,279;ENCODE ChIP-seq,32;Enrichr Queries,517;ReMap ChIP-seq,44;GTEx Coexpression,673	SNAI3,NKG7,CTSW,ELOVL7,EMP3,CXXC5,RUNX3,SMAD7,RCN1,CYTH4,SLC17A9,TBC1D31,TSPAN9,TUBB3,CLCF1,POLE2,ORAI3,CD7,IL2RB,TAGLN2,EMC9,APPL2
CD8_cluster1	149	Ski	280.0	ARCHS4 Coexpression,376;GTEx Coexpression,184	TSPAN9,CRTAM
CD8_cluster1	150	Klf7	280.0	ARCHS4 Coexpression,619;Enrichr Queries,136;GTEx Coexpression,85	ADAM19,RASA3,TUBB3,S1PR1,TAGLN2,KLF2,SMAD7
CD8_cluster1	153	Fosb	285.0	ARCHS4 Coexpression,242;Enrichr Queries,135;GTEx Coexpression,478	EMP3,KLF2,CTSS,SMAD7
CD8_cluster1	157	Hey1	292.7	ARCHS4 Coexpression,362;Enrichr Queries,200;GTEx Coexpression,316	RCN1,S1PR1,KLF2,SMAD7
CD8_cluster1	161	Rora	296.0	ARCHS4 Coexpression,212;Enrichr Queries,444;GTEx Coexpression,232	TRPM1,RARG,CD7,S1PR1,SMAD7
CD8_cluster1	163	Ahdc1	298.7	ARCHS4 Coexpression,394;Enrichr Queries,253;GTEx Coexpression,249	LFNG,RARG,TSPAN9,BTBD11,CXXC5,SMAD7
CD8_cluster1	166	Aebp1	300.5	ARCHS4 Coexpression,515;GTEx Coexpression,86	MTHFD1L,TSPAN9,CCDC102A,SMAD7
CD8_cluster1	169	Bach2	304.5	ARCHS4 Coexpression,153;Enrichr Queries,100;ReMap ChIP-seq,83;GTEx Coexpression,882	ADAM19,TUBB3,CLCF1,CD7,S1PR1,DTX1,POU2F2,S1PR4,KLF2,SMAD7
CD8_cluster1	171	E2f7	306.6	Literature ChIP-seq,160;ARCHS4 Coexpression,230;Enrichr Queries,448;ReMap ChIP-seq,173;GTEx Coexpression,522	RCN1,RASA3,MTHFD1L,POLE2,CLCF1,CTSW,TAGLN2,SMAD7
CD8_cluster1	173	Klf3	311.8	ARCHS4 Coexpression,54;Enrichr Queries,300;ReMap ChIP-seq,262;GTEx Coexpression,631	TPST2,RARG,CYTH4,RASA3,S1PR1,TAGLN2,KLF2,CTSS,SMAD7
CD8_cluster1	174	Pbx3	312.2	ARCHS4 Coexpression,560;ENCODE ChIP-seq,83;Enrichr Queries,383;ReMap ChIP-seq,86;GTEx Coexpression,449	TUBB3,CLCF1,ORAI3,NKG7,CTSW,TAGLN2,EMP3,CXXC5,CCDC102A,EMC9,SMAD7
CD8_cluster1	176	Zbtb32	314.0	ARCHS4 Coexpression,103;Enrichr Queries,29;GTEx Coexpression,810	ADAM19,IL2RB,NKG7,DTX1,TNFRSF1B,CST7,POU2F2,RUNX3,KLF2
CD8_cluster1	179	Zfhx2	320.0	ARCHS4 Coexpression,276;Enrichr Queries,284;GTEx Coexpression,400	TUBB3,BTBD11,DRC1,POU2F2,KLF2,SMAD7
CD8_cluster1	187	Aire	326.0	ARCHS4 Coexpression,533;Enrichr Queries,90;GTEx Coexpression,355	LFNG,DDC,TUBB3,RUNX3,KLF2,SMAD7
CD8_cluster1	191	Ikzf4	331.0	ARCHS4 Coexpression,685;Enrichr Queries,60;GTEx Coexpression,248	LFNG,ADAM19,RARG,TUBB3,TAGLN2,TNFRSF1B,CXXC5,SMAD7
CD8_cluster1	192	Myb	331.3	Literature ChIP-seq,49;ARCHS4 Coexpression,534;ENCODE ChIP-seq,5;Enrichr Queries,466;ReMap ChIP-seq,6;GTEx Coexpression,928	SNAI3,AMIGO2,NKG7,CTSW,BTBD11,EMP3,TNFRSF1B,CXXC5,POU2F2,RUNX3,KLF2,LFNG,CYTH4,RASA3,SLC17A9,TBC1D31,MTHFD1L,CLCF1,POLE2,CD7,ORAI3,S1PR1,TAGLN2,EMC9
CD8_cluster1	193	Tcf12	332.8	ARCHS4 Coexpression,238;ENCODE ChIP-seq,33;Enrichr Queries,1073;ReMap ChIP-seq,16;GTEx Coexpression,304	RARG,SNAI3,CTSW,EMP3,CXXC5,CTSS,SMAD7,LFNG,RCN1,SLC17A9,TUBB3,CLCF1,ORAI3,CD7,EMC9
CD8_cluster1	201	Hivep3	337.3	ARCHS4 Coexpression,537;Enrichr Queries,68;GTEx Coexpression,407	TRPM1,ADAM19,RASA3,TNFRSF1B,RUNX3,SMAD7
CD8_cluster1	202	Hoxa2	337.5	Literature ChIP-seq,162;ARCHS4 Coexpression,490;Enrichr Queries,366;GTEx Coexpression,332	LFNG,RCN1,CCDC102A,SMAD7
CD8_cluster1	203	Phf21a	337.7	ARCHS4 Coexpression,47;Enrichr Queries,918;GTEx Coexpression,48	LFNG,CYTH4,NCF1,CST7,TNFRSF1B,S1PR4,CTSS,KLF2,SMAD7
CD8_cluster1	210	Srf	346.0	Literature ChIP-seq,146;ARCHS4 Coexpression,980;ENCODE ChIP-seq,91;Enrichr Queries,252;ReMap ChIP-seq,244;GTEx Coexpression,363	TSPAN9,ORAI3,NKG7,CTSW,TAGLN2,CCDC102A,EMC9,KLF2,SMAD7
CD8_cluster1	220	Egr1	354.5	Literature ChIP-seq,55;ARCHS4 Coexpression,1354;ENCODE ChIP-seq,43;Enrichr Queries,451;ReMap ChIP-seq,80;GTEx Coexpression,144	RARG,AMIGO2,DTX1,CTSW,CXXC5,CCDC102A,CTSS,LFNG,MTHFD1L,TUBB3,TSPAN9,ADGRG5,EMC9,APPL2,SNAI3,MATK,HIP1R,BTBD11,EMP3,TNFRSF1B,POU2F2,RUNX3,KLF2,SMAD7,TPST2,AR,RASA3,CLCF1,TAGLN2
CD8_cluster1	223	Grhl2	357.2	Literature ChIP-seq,71;ARCHS4 Coexpression,275;Enrichr Queries,1170;ReMap ChIP-seq,61;GTEx Coexpression,209	RARG,HIP1R,BTBD11,CXXC5,CCDC102A,KLF2,SMAD7,TRPM1,AR,DPY19L1,SLC17A9,CLCF1,CD7,TAGLN2,EMC9
CD8_cluster1	225	Tead3	362.7	ARCHS4 Coexpression,213;Enrichr Queries,396;GTEx Coexpression,479	RARG,TSPAN9,CCDC102A,SMAD7
CD8_cluster1	227	Smad3	364.8	Literature ChIP-seq,56;ARCHS4 Coexpression,211;Enrichr Queries,750;ReMap ChIP-seq,71;GTEx Coexpression,736	RARG,DDC,AMIGO2,HIP1R,CTSW,ITGAE,CXXC5,SMAD7,LFNG,ADAM19,CLCF1,TAGLN2,S1PR4
CD8_cluster1	236	Fos	377.4	ARCHS4 Coexpression,1126;ENCODE ChIP-seq,55;Enrichr Queries,138;ReMap ChIP-seq,118;GTEx Coexpression,450	AMIGO2,EMP3,ELOVL7,KLF2,CTSS,SMAD7,CYTH4,TUBB3,CLCF1,CD7,S1PR1,TAGLN2,APPL2
CD8_cluster1	237	Cebpa	377.6	Literature ChIP-seq,47;ARCHS4 Coexpression,140;Enrichr Queries,495;ReMap ChIP-seq,269;GTEx Coexpression,937	DDC,NCF1,TNFRSF1B,POU2F2,KLF2,CTSS,TRPM1,DPY19L1,CYTH4,SLC17A9,TBC1D31,RASA3,ADGRG5,APPL2
CD8_cluster1	238	Mkx	377.7	ARCHS4 Coexpression,132;Enrichr Queries,698;GTEx Coexpression,303	RARG,RCN1,MTHFD1L,BTBD11,CCDC102A
CD8_cluster1	239	Sox13	379.3	ARCHS4 Coexpression,858;Enrichr Queries,125;ReMap ChIP-seq,114;GTEx Coexpression,420	LFNG,RCN1,TBC1D31,SLC17A9,TUBB3,CD7,NKG7,TAGLN2,ITGAE,KLF2,SMAD7
CD8_cluster1	240	Rfx5	379.6	ARCHS4 Coexpression,1005;ENCODE ChIP-seq,46;Enrichr Queries,557;ReMap ChIP-seq,160;GTEx Coexpression,130	CTSW,POU2F2,CXXC5,RUNX3,RCN1,DPY19L1,CYTH4,SLC17A9,TBC1D31,TUBB3,NEURL3,ADGRG5,CLCF1,CD7,TAGLN2,EMC9
CD8_cluster1	241	Pbx4	379.7	ARCHS4 Coexpression,26;Enrichr Queries,157;GTEx Coexpression,956	ADAM19,RASA3,ADGRG5,CD7,S1PR1,TAGLN2,ELOVL7,EMP3,RUNX3,KLF2,SMAD7
CD8_cluster1	245	Sp100	385.0	ARCHS4 Coexpression,97;Enrichr Queries,275;GTEx Coexpression,783	CYTH4,EMP3,TNFRSF1B,CTSS
CD8_cluster1	250	Hnf4a	387.7	Literature ChIP-seq,116;ARCHS4 Coexpression,947;ENCODE ChIP-seq,102;Enrichr Queries,446;ReMap ChIP-seq,125;GTEx Coexpression,590	DDC,CD160,SNAI3,AMIGO2,NKG7,BTBD11,ITGAE,CXXC5,RUNX3,SMAD7,ADAM19,TRPM1,RCN1,TBC1D31,MTHFD1L,TSPAN9,ORAI3,CD7,EMC9
CD8_cluster1	251	Bach1	388.7	Literature ChIP-seq,100;ARCHS4 Coexpression,142;ENCODE ChIP-seq,31;Enrichr Queries,429;ReMap ChIP-seq,154;GTEx Coexpression,1476	SNAI3,MATK,CTSW,ITGAE,ELOVL7,TNFRSF1B,KLF2,CTSS,SMAD7,LFNG,AR,RCN1,DPY19L1,CYTH4,SLC17A9,TUBB3,TSPAN9,CLCF1,POLE2,CD7,DRC1
CD8_cluster1	252	Rarg	388.8	Literature ChIP-seq,9;ARCHS4 Coexpression,993;Enrichr Queries,36;GTEx Coexpression,517	LFNG,ADAM19,TPST2,RARG,TSPAN9,CLCF1,BTBD11,TAGLN2,EMP3,CXXC5,KLF2,SMAD7
CD8_cluster1	256	Klf9	391.0	ARCHS4 Coexpression,337;Enrichr Queries,246;ReMap ChIP-seq,22;GTEx Coexpression,959	GRIFIN,RARG,HIP1R,CTSW,EMP3,CXXC5,KLF2,SMAD7,LFNG,TUBB3,TSPAN9,CLCF1,CD7,TAGLN2,EMC9
CD8_cluster1	260	Zkscan1	396.4	ARCHS4 Coexpression,157;ENCODE ChIP-seq,63;Enrichr Queries,1037;ReMap ChIP-seq,67;GTEx Coexpression,658	NCF1,SNAI3,HIP1R,NKG7,CTSW,EMP3,TNFRSF1B,CXXC5,TUBB3,CLCF1,ORAI3,CD7,TAGLN2
CD8_cluster1	261	Trafd1	396.7	ARCHS4 Coexpression,57;Enrichr Queries,541;GTEx Coexpression,592	CYTH4,NCF1,TAGLN2,TNFRSF1B,S1PR4,CTSS
CD8_cluster1	268	Smad1	403.0	Literature ChIP-seq,11;ARCHS4 Coexpression,138;Enrichr Queries,741;ReMap ChIP-seq,121;GTEx Coexpression,1004	DDC,NKG7,CTSW,EMP3,CXXC5,TNFRSF1B,CCDC102A,KLF2,SMAD7,CYTH4,MTHFD1L,CLCF1,ADGRG5,ORAI3,CD7
CD8_cluster1	272	Pou3f1	405.3	Literature ChIP-seq,83;ARCHS4 Coexpression,656;Enrichr Queries,614;GTEx Coexpression,268	TRPM1,RARG,TBC1D31,SLC17A9,TUBB3,TSPAN9,DTX1,CXXC5,SMAD7
CD8_cluster1	273	Tet2	406.5	ARCHS4 Coexpression,231;GTEx Coexpression,582	CYTH4,CTSS
CD8_cluster1	274	Epas1	406.8	ARCHS4 Coexpression,495;Enrichr Queries,405;ReMap ChIP-seq,141;GTEx Coexpression,586	LFNG,CYTH4,TSPAN9,S1PR1,TAGLN2,ITGAE,TNFRSF1B,CXXC5,KLF2
CD8_cluster1	279	Stat2	411.6	ARCHS4 Coexpression,124;ENCODE ChIP-seq,117;Enrichr Queries,335;ReMap ChIP-seq,107;GTEx Coexpression,1375	CYTH4,TBC1D31,NCF1,NEURL3,CD7,CXXC5,DRC1,TNFRSF1B,S1PR4,EMC9,CTSS
CD8_cluster1	289	Prdm16	419.5	Literature ChIP-seq,155;ARCHS4 Coexpression,1077;Enrichr Queries,363;GTEx Coexpression,83	RASA3,AMIGO2,BTBD11,CCDC102A,SMAD7
CD8_cluster1	290	Ahr	421.0	Literature ChIP-seq,109;ARCHS4 Coexpression,618;Enrichr Queries,123;ReMap ChIP-seq,243;GTEx Coexpression,1012	ADAM19,RARG,DPY19L1,TBC1D31,AMIGO2,CD7,CTSS,KLF2,SMAD7
CD8_cluster1	291	E2f1	421.2	Literature ChIP-seq,74;ARCHS4 Coexpression,964;ENCODE ChIP-seq,107;Enrichr Queries,939;ReMap ChIP-seq,191;GTEx Coexpression,252	SNAI3,CTSW,ELOVL7,POU2F2,CXXC5,TNFRSF1B,KLF2,SMAD7,LFNG,ADAM19,RCN1,TBC1D31,MTHFD1L,TUBB3,POLE2,CLCF1,ORAI3,EMC9
CD8_cluster1	292	Mbd4	421.8	ARCHS4 Coexpression,463;ENCODE ChIP-seq,85;Enrichr Queries,1189;ReMap ChIP-seq,278;GTEx Coexpression,94	CYTH4,NCF1,SLC17A9,TUBB3,TSPAN9,S1PR4,EMC9
CD8_cluster1	293	Alx4	423.3	ARCHS4 Coexpression,217;Enrichr Queries,626;GTEx Coexpression,427	RARG,TSPAN9,RUNX3,APPL2
CD8_cluster1	296	Nfic	427.2	ARCHS4 Coexpression,346;ENCODE ChIP-seq,51;Enrichr Queries,384;ReMap ChIP-seq,179;GTEx Coexpression,1176	ADAM19,NCF1,TSPAN9,CLCF1,ADGRG5,IL2RB,TAGLN2,CXXC5,RUNX3,SMAD7
CD8_cluster1	298	Hes1	428.8	ARCHS4 Coexpression,711;Enrichr Queries,198;ReMap ChIP-seq,290;GTEx Coexpression,516	RARG,TAGLN2,KLF2,SMAD7
CD8_cluster1	299	Nfkb1	429.5	ARCHS4 Coexpression,309;Enrichr Queries,286;ReMap ChIP-seq,158;GTEx Coexpression,965	NEURL3,ORAI3,CTSW,TAGLN2,EMP3,TNFRSF1B,CTSS,SMAD7
CD8_cluster1	301	Mybl2	429.8	Literature ChIP-seq,105;ARCHS4 Coexpression,1074;ENCODE ChIP-seq,111;Enrichr Queries,894;ReMap ChIP-seq,285;GTEx Coexpression,110	SLC17A9,TSPAN9,ADGRG5,POLE2,HIP1R,EMP3,POU2F2,S1PR4,CTSS
CD8_cluster1	302	Plscr1	430.0	ARCHS4 Coexpression,299;GTEx Coexpression,561	TAGLN2,TNFRSF1B,CTSS
CD8_cluster1	308	Zbtb4	435.3	ARCHS4 Coexpression,382;Enrichr Queries,117;GTEx Coexpression,807	TSPAN9,S1PR1,CXXC5,KLF2,SMAD7
CD8_cluster1	312	Setbp1	439.3	ARCHS4 Coexpression,290;Enrichr Queries,869;GTEx Coexpression,159	TUBB3,AMIGO2,TAGLN2,CCDC102A,SMAD7
CD8_cluster1	313	Nr3c1	441.7	Literature ChIP-seq,110;ARCHS4 Coexpression,558;ENCODE ChIP-seq,26;Enrichr Queries,701;ReMap ChIP-seq,124;GTEx Coexpression,1131	DDC,CLCF1,AMIGO2,CD7,CTSW,TAGLN2,BTBD11,EMP3,CXXC5,RUNX3,SMAD7
CD8_cluster1	315	Satb1	443.3	ARCHS4 Coexpression,154;Enrichr Queries,302;ReMap ChIP-seq,252;GTEx Coexpression,1065	RCN1,RASA3,CD7,S1PR1,HIP1R,KLF2,SMAD7
CD8_cluster1	317	Tet3	445.3	ARCHS4 Coexpression,759;ReMap ChIP-seq,296;GTEx Coexpression,281	TRPM1,RARG
CD8_cluster1	326	Nfix	452.0	ARCHS4 Coexpression,338;Enrichr Queries,377;GTEx Coexpression,641	TSPAN9,CRTAM,CXXC5,KLF2
CD8_cluster1	329	Etv5	453.7	ARCHS4 Coexpression,61;Enrichr Queries,238;GTEx Coexpression,1062	ADAM19,TRPM1,RCN1,CD7,TAGLN2,S1PR4,KLF2,SMAD7
CD8_cluster1	334	Hoxb4	455.0	Literature ChIP-seq,137;ARCHS4 Coexpression,786;Enrichr Queries,265;GTEx Coexpression,632	ADAM19,DPY19L1,POLE2,CCDC102A,KLF2,SMAD7
CD8_cluster1	335	Nr4a3	455.0	ARCHS4 Coexpression,570;Enrichr Queries,118;GTEx Coexpression,677	ADAM19,S1PR1,TNFRSF1B,KLF2,SMAD7
CD8_cluster1	339	Tcf3	458.2	Literature ChIP-seq,3;ARCHS4 Coexpression,630;ENCODE ChIP-seq,25;Enrichr Queries,1124;ReMap ChIP-seq,1;GTEx Coexpression,966	RARG,DDC,DTX1,CTSW,CXXC5,CCDC102A,LFNG,TRPM1,CYTH4,SLC17A9,TUBB3,TSPAN9,ADGRG5,S1PR4,EMC9,SNAI3,MATK,BTBD11,ELOVL7,TNFRSF1B,RUNX3,KLF2,SMAD7,TPST2,ADAM19,RCN1,RASA3,CLCF1,CD7,TAGLN2
CD8_cluster1	340	Atf5	458.3	ARCHS4 Coexpression,689;Enrichr Queries,122;GTEx Coexpression,564	SLC17A9,DTX1,TAGLN2,EMP3,CTSS,KLF2
CD8_cluster1	353	Tfap2c	466.2	Literature ChIP-seq,28;ARCHS4 Coexpression,742;ENCODE ChIP-seq,92;Enrichr Queries,1270;ReMap ChIP-seq,115;GTEx Coexpression,550	RARG,AMIGO2,CTSW,BTBD11,EMP3,CXXC5,LFNG,RASA3,TUBB3,TSPAN9,CLCF1,POLE2,ORAI3,TAGLN2,EMC9
CD8_cluster1	365	Zbtb2	475.3	ARCHS4 Coexpression,428;Enrichr Queries,274;GTEx Coexpression,724	MTHFD1L,S1PR1,CXXC5,SMAD7
CD8_cluster1	366	Skor1	476.5	ARCHS4 Coexpression,686;GTEx Coexpression,267	TSPAN9,TUBB3,CRTAM
CD8_cluster1	367	Foxf1	477.3	ARCHS4 Coexpression,342;Enrichr Queries,216;GTEx Coexpression,874	RCN1,S1PR1,KLF2,SMAD7
CD8_cluster1	373	Spic	485.3	ARCHS4 Coexpression,701;Enrichr Queries,72;GTEx Coexpression,683	TPST2,POU2F2,TNFRSF1B,CST7,CTSS,KLF2
CD8_cluster1	376	Tcf4	488.0	Literature ChIP-seq,88;ARCHS4 Coexpression,1227;Enrichr Queries,455;ReMap ChIP-seq,195;GTEx Coexpression,475	RARG,AMIGO2,ITGAE,ELOVL7,RUNX3,KLF2,SMAD7,TRPM1,AR,TUBB3,TSPAN9,S1PR1,TAGLN2,APPL2
CD8_cluster1	385	Ltf	495.5	ARCHS4 Coexpression,978;GTEx Coexpression,13	CD160,CD7,IL2RB,NKG7,CTSW,TNFRSF1B,RUNX3
CD8_cluster1	387	Zhx1	497.8	ARCHS4 Coexpression,259;Enrichr Queries,1036;ReMap ChIP-seq,249;GTEx Coexpression,447	CYTH4,CLCF1,BTBD11,CTSW,TAGLN2,KLF2
CD8_cluster1	388	Ets2	498.0	Literature ChIP-seq,93;ARCHS4 Coexpression,698;Enrichr Queries,223;GTEx Coexpression,978	TAGLN2,TNFRSF1B,KLF2,SMAD7
CD8_cluster1	389	Zbtb7a	498.4	ARCHS4 Coexpression,1481;ENCODE ChIP-seq,27;Enrichr Queries,270;ReMap ChIP-seq,30;GTEx Coexpression,684	GRIFIN,RARG,SNAI3,AMIGO2,BTBD11,CTSW,ELOVL7,CXXC5,CCDC102A,KLF2,SMAD7,LFNG,ADAM19,RCN1,TUBB3,TSPAN9,CLCF1,CD7,S1PR4,APPL2
CD8_cluster1	391	Smad4	499.0	Literature ChIP-seq,62;ARCHS4 Coexpression,727;Enrichr Queries,922;ReMap ChIP-seq,103;GTEx Coexpression,681	DDC,AMIGO2,MATK,NKG7,CXXC5,RUNX3,KLF2,SMAD7,LFNG,MTHFD1L,TSPAN9,S1PR1,TAGLN2
CD8_cluster1	400	Crem	505.8	Literature ChIP-seq,138;ARCHS4 Coexpression,693;Enrichr Queries,196;ReMap ChIP-seq,85;GTEx Coexpression,1417	SNAI3,MATK,CTSW,BTBD11,EMP3,ELOVL7,TNFRSF1B,CXXC5,KLF2,SMAD7,TPST2,TBC1D31,ORAI3,TAGLN2,S1PR4
CD8_cluster1	411	Gli1	515.5	Literature ChIP-seq,159;ARCHS4 Coexpression,109;Enrichr Queries,696;GTEx Coexpression,1098	LFNG,NCF1,TSPAN9,S1PR1,DTX1
CD8_cluster1	413	Pbx1	517.8	Literature ChIP-seq,141;ARCHS4 Coexpression,285;Enrichr Queries,1235;GTEx Coexpression,410	ADAM19,AR,DDC,EMP3,CCDC102A
CD8_cluster1	418	Arid3b	520.5	ARCHS4 Coexpression,940;GTEx Coexpression,101	NCF1,ADGRG5,RUNX3
CD8_cluster1	419	Ctcf	520.5	Literature ChIP-seq,133;ARCHS4 Coexpression,648;ENCODE ChIP-seq,2;Enrichr Queries,1166;ReMap ChIP-seq,159;GTEx Coexpression,1015	RARG,NCF1,AMIGO2,CTSW,CXXC5,CYTH4,MTHFD1L,TSPAN9,S1PR1,APPL2,GRIFIN,SNAI3,BTBD11,EMP3,ELOVL7,TNFRSF1B,POU2F2,SMAD7,TPST2,DPY19L1,CLCF1,POLE2,ORAI3,CD7,IL2RB,TAGLN2
CD8_cluster1	424	Rel	525.0	ARCHS4 Coexpression,1403;Enrichr Queries,152;GTEx Coexpression,20	NCF1,ADGRG5,IL2RB,POU2F2,TNFRSF1B,RUNX3,CTSS,KLF2,SMAD7
CD8_cluster1	428	Zeb2	527.5	ARCHS4 Coexpression,282;Enrichr Queries,94;ReMap ChIP-seq,204;GTEx Coexpression,1530	CYTH4,CD7,S1PR1,TAGLN2,EMP3,CXXC5,TNFRSF1B,CTSS
CD8_cluster1	432	Zfpm1	532.3	ARCHS4 Coexpression,1297;Enrichr Queries,42;GTEx Coexpression,258	LFNG,TPST2,RASA3,TSPAN9,CXXC5,KLF2,SMAD7
CD8_cluster1	447	Elk1	542.2	Literature ChIP-seq,125;ARCHS4 Coexpression,1439;ENCODE ChIP-seq,79;ReMap ChIP-seq,250;GTEx Coexpression,818	DPY19L1,TBC1D31,CLCF1,ORAI3,AMIGO2,CTSW,TNFRSF1B,APPL2
CD8_cluster1	451	Xbp1	545.8	ARCHS4 Coexpression,877;Enrichr Queries,855;ReMap ChIP-seq,236;GTEx Coexpression,215	TPST2,TBC1D31,NEURL3,TAGLN2,EMP3,S1PR4
CD8_cluster1	457	Rest	548.5	Literature ChIP-seq,79;ARCHS4 Coexpression,1623;ENCODE ChIP-seq,44;Enrichr Queries,432;ReMap ChIP-seq,155;GTEx Coexpression,958	CTSW,BTBD11,CXXC5,TNFRSF1B,POU2F2,KLF2,SMAD7,LFNG,TPST2,TRPM1,RCN1,DPY19L1,TUBB3,CLCF1,TAGLN2,S1PR4,EMC9,APPL2
CD8_cluster1	461	Ikzf2	551.3	ARCHS4 Coexpression,541;Enrichr Queries,559;GTEx Coexpression,554	ADAM19,POLE2,IL2RB,S1PR1
CD8_cluster1	462	Mef2c	552.6	ARCHS4 Coexpression,1252;ENCODE ChIP-seq,50;Enrichr Queries,175;ReMap ChIP-seq,203;GTEx Coexpression,1083	ADGRG5,S1PR1,CCDC102A,RUNX3,KLF2,CTSS
CD8_cluster1	463	Dmrta2	553.3	ARCHS4 Coexpression,595;Enrichr Queries,352;GTEx Coexpression,713	S1PR1,BTBD11,POU2F2
CD8_cluster1	467	Hbp1	554.5	ARCHS4 Coexpression,580;Enrichr Queries,442;ReMap ChIP-seq,151;GTEx Coexpression,1045	SLC17A9,ORAI3,CD7,NKG7,CTSW,EMP3,EMC9,KLF2,SMAD7
CD8_cluster1	475	Nr2f6	557.8	ARCHS4 Coexpression,968;Enrichr Queries,114;ReMap ChIP-seq,205;GTEx Coexpression,944	RARG,CD7,NKG7,TAGLN2,CXXC5,CTSS,SMAD7
CD8_cluster1	476	Kdm2b	558.0	ARCHS4 Coexpression,881;GTEx Coexpression,235	RARG,POU2F2
CD8_cluster1	481	Hnf1a	562.0	ARCHS4 Coexpression,670;Enrichr Queries,450;GTEx Coexpression,566	DDC,SLC17A9,POU2F2
CD8_cluster1	484	Hoxb3	564.0	ARCHS4 Coexpression,994;Enrichr Queries,92;GTEx Coexpression,606	LFNG,ADAM19,S1PR1,CCDC102A,SMAD7
CD8_cluster1	485	Pou2f1	564.3	ARCHS4 Coexpression,310;Enrichr Queries,1104;ReMap ChIP-seq,284;GTEx Coexpression,559	CRTAM,BTBD11,TAGLN2,EMP3
CD8_cluster1	486	Egr3	564.3	ARCHS4 Coexpression,781;Enrichr Queries,251;GTEx Coexpression,661	TRPM1,ADAM19,KLF2,SMAD7
CD8_cluster1	487	Pcgf2	564.5	ARCHS4 Coexpression,859;ReMap ChIP-seq,270	ADGRG5,CCDC102A
CD8_cluster1	499	Gtf2ird1	570.0	ARCHS4 Coexpression,60;GTEx Coexpression,1080	CYTH4,TAGLN2,TNFRSF1B,S1PR4,CTSS,KLF2
CD8_cluster1	501	Rag1	571.0	ARCHS4 Coexpression,523;Enrichr Queries,148;GTEx Coexpression,1042	IL2RB,S1PR1,DTX1,CTSS,KLF2
CD8_cluster1	503	Nr4a1	571.3	ARCHS4 Coexpression,1265;Enrichr Queries,477;ReMap ChIP-seq,215;GTEx Coexpression,328	CYTH4,TNFRSF1B,CXXC5,S1PR4,KLF2,SMAD7
CD8_cluster1	505	Zeb1	571.6	ARCHS4 Coexpression,983;ENCODE ChIP-seq,18;Enrichr Queries,220;ReMap ChIP-seq,32;GTEx Coexpression,1605	RARG,SNAI3,CTSW,ELOVL7,EMP3,CXXC5,SMAD7,LFNG,ADAM19,CYTH4,SLC17A9,CLCF1,CD7,IL2RB,S1PR1,TAGLN2,EMC9
CD8_cluster1	511	Kmt2a	576.7	ARCHS4 Coexpression,1043;ReMap ChIP-seq,265;GTEx Coexpression,422	TBC1D31,POLE2,CRTAM
CD8_cluster1	513	Tcf7l1	577.3	ARCHS4 Coexpression,657;Enrichr Queries,763;GTEx Coexpression,312	TAGLN2,CCDC102A,SMAD7
CD8_cluster1	522	Creb3l4	582.3	ARCHS4 Coexpression,278;Enrichr Queries,1164;GTEx Coexpression,305	AR,RASA3
CD8_cluster1	531	Thap1	588.4	ARCHS4 Coexpression,1064;ENCODE ChIP-seq,110;Enrichr Queries,748;ReMap ChIP-seq,51;GTEx Coexpression,969	LFNG,GRIFIN,RARG,TUBB3,SNAI3,ORAI3,CD7,CTSW,S1PR4,SMAD7
CD8_cluster1	540	Foxp1	593.6	Literature ChIP-seq,128;ARCHS4 Coexpression,1248;Enrichr Queries,847;ReMap ChIP-seq,187;GTEx Coexpression,558	RARG,SLC17A9,TSPAN9,ADGRG5,AMIGO2,CTSW,EMP3,CXXC5,CCDC102A,EMC9,APPL2,SMAD7
CD8_cluster1	542	Prox1	594.8	ARCHS4 Coexpression,731;Enrichr Queries,710;ReMap ChIP-seq,52;GTEx Coexpression,886	LFNG,ADAM19,DDC,RASA3,CLCF1,CD7,EMP3,TNFRSF1B,CXXC5,SMAD7
CD8_cluster1	570	Tfap4	608.3	ARCHS4 Coexpression,1232;Enrichr Queries,306;ReMap ChIP-seq,47;GTEx Coexpression,848	RARG,NKG7,CTSW,CXXC5,SMAD7,LFNG,SLC17A9,MTHFD1L,TUBB3,CLCF1,ORAI3,CD7
CD8_cluster1	572	Egr2	611.0	ARCHS4 Coexpression,972;Enrichr Queries,134;GTEx Coexpression,727	S1PR1,CTSS,KLF2,SMAD7
CD8_cluster1	575	Foxn2	612.0	ARCHS4 Coexpression,406;Enrichr Queries,568;GTEx Coexpression,862	KLF2,CTSS,SMAD7
CD8_cluster1	576	Scmh1	612.5	ARCHS4 Coexpression,880;GTEx Coexpression,345	CCDC102A
CD8_cluster1	593	Lcorl	621.0	ARCHS4 Coexpression,339;Enrichr Queries,984;GTEx Coexpression,540	TUBB3,POLE2
CD8_cluster1	594	Clock	621.8	Literature ChIP-seq,126;ARCHS4 Coexpression,421;Enrichr Queries,1001;ReMap ChIP-seq,59;GTEx Coexpression,1502	LFNG,GRIFIN,ADAM19,DDC,RASA3,TUBB3,CLCF1,CD7,TAGLN2,POU2F2,DRC1
CD8_cluster1	596	Meis3	622.3	ARCHS4 Coexpression,412;Enrichr Queries,65;GTEx Coexpression,1390	LFNG,ADAM19,TUBB3,EMP3,CXXC5
CD8_cluster1	599	Drap1	624.0	ARCHS4 Coexpression,277;Enrichr Queries,428;GTEx Coexpression,1167	TAGLN2,EMP3
CD8_cluster1	605	Zfp62	627.0	ARCHS4 Coexpression,194;Enrichr Queries,843;GTEx Coexpression,844	TAGLN2,EMP3,SMAD7
CD8_cluster1	607	Dzip1	627.7	ARCHS4 Coexpression,77;Enrichr Queries,800;GTEx Coexpression,1006	CYTH4,AMIGO2,TAGLN2,EMP3,TNFRSF1B,CTSS
CD8_cluster1	609	Creb3l2	629.0	ARCHS4 Coexpression,1136;Enrichr Queries,434;GTEx Coexpression,317	ADAM19,CCDC102A,SMAD7
CD8_cluster1	623	Zfhx3	637.7	ARCHS4 Coexpression,1011;Enrichr Queries,811;GTEx Coexpression,91	AMIGO2,CCDC102A,SMAD7
CD8_cluster1	628	Ddit3	639.7	ARCHS4 Coexpression,1375;Enrichr Queries,499;GTEx Coexpression,45	CD7,NKG7,CTSW,TNFRSF1B,KLF2,SMAD7
CD8_cluster1	631	Tet1	641.7	Literature ChIP-seq,65;ARCHS4 Coexpression,499;GTEx Coexpression,1361	ADAM19,RARG,TSPAN9,CD160,TAGLN2,ELOVL7,CXXC5,SMAD7
CD8_cluster1	633	Pa2g4	642.5	ARCHS4 Coexpression,702;GTEx Coexpression,583	MTHFD1L,POLE2
CD8_cluster1	645	Ncoa2	653.5	ARCHS4 Coexpression,430;Enrichr Queries,1062;ReMap ChIP-seq,183;GTEx Coexpression,939	GRIFIN,CD160,EMP3,CXXC5,CTSS
CD8_cluster1	648	Foxj1	655.3	ARCHS4 Coexpression,611;Enrichr Queries,766;GTEx Coexpression,589	LFNG,DRC1
CD8_cluster1	650	Setdb1	656.8	Literature ChIP-seq,69;ARCHS4 Coexpression,1118;ENCODE ChIP-seq,108;Enrichr Queries,1184;ReMap ChIP-seq,235;GTEx Coexpression,1227	NCF1,MTHFD1L,TUBB3,SNAI3,POLE2,CD7,MATK,BTBD11,POU2F2,CCDC102A,RUNX3
CD8_cluster1	651	Tbx19	657.3	ARCHS4 Coexpression,482;Enrichr Queries,233;GTEx Coexpression,1257	CYTH4,S1PR1,RUNX3,KLF2
CD8_cluster1	655	Klf8	660.0	ARCHS4 Coexpression,1266;Enrichr Queries,104;GTEx Coexpression,610	ADAM19,RARG,S1PR1,TNFRSF1B,KLF2
CD8_cluster1	666	Hmgn3	668.3	ARCHS4 Coexpression,1085;ENCODE ChIP-seq,59;ReMap ChIP-seq,133;GTEx Coexpression,1396	SNAI3,CTSW,CXXC5,CYTH4,RASA3,TUBB3,CLCF1,CD7,ORAI3,TAGLN2,DRC1,EMC9
CD8_cluster1	670	Atf6	670.3	ARCHS4 Coexpression,799;Enrichr Queries,996;GTEx Coexpression,216	CYTH4,S1PR4
CD8_cluster1	671	Rorc	671.3	ARCHS4 Coexpression,707;Enrichr Queries,276;GTEx Coexpression,1031	LFNG,DDC,IL2RB,SMAD7
CD8_cluster1	682	St18	678.0	ARCHS4 Coexpression,669;Enrichr Queries,850;GTEx Coexpression,515	DDC,TUBB3,CXXC5
CD8_cluster1	689	Tsc22d1	680.0	ARCHS4 Coexpression,480;Enrichr Queries,420;GTEx Coexpression,1140	TAGLN2,ELOVL7,KLF2
CD8_cluster1	694	Cdx1	683.3	ARCHS4 Coexpression,991;Enrichr Queries,465;GTEx Coexpression,594	DDC,KLF2
CD8_cluster1	700	Elk4	686.2	ARCHS4 Coexpression,1264;ENCODE ChIP-seq,104;Enrichr Queries,866;ReMap ChIP-seq,177;GTEx Coexpression,1020	DPY19L1,CLCF1,ORAI3,AMIGO2,CTSW,S1PR4,APPL2,SMAD7
CD8_cluster1	721	Nr4a2	702.8	Literature ChIP-seq,153;ARCHS4 Coexpression,895;Enrichr Queries,500;GTEx Coexpression,1263	KLF2,SMAD7
CD8_cluster1	738	Zfp30	715.7	ARCHS4 Coexpression,725;Enrichr Queries,820;GTEx Coexpression,602	CRTAM,KLF2
CD8_cluster1	740	Gtf3a	717.0	ARCHS4 Coexpression,73;Enrichr Queries,1068;GTEx Coexpression,1010	CD7,S1PR1,CTSW,EMP3,S1PR4
CD8_cluster1	745	Sp4	719.8	ARCHS4 Coexpression,1442;ENCODE ChIP-seq,77;Enrichr Queries,845;ReMap ChIP-seq,247;GTEx Coexpression,988	TPST2,CTSW,BTBD11,EMP3,CXXC5,KLF2,EMC9
CD8_cluster1	749	Cenpa	721.0	ARCHS4 Coexpression,894;GTEx Coexpression,548	POLE2
CD8_cluster1	754	Sox4	723.0	ARCHS4 Coexpression,431;Enrichr Queries,239;GTEx Coexpression,1499	TUBB3,TAGLN2,SMAD7
CD8_cluster1	760	Hoxa7	724.7	ARCHS4 Coexpression,440;Enrichr Queries,707;GTEx Coexpression,1027	CXXC5,SMAD7
CD8_cluster1	762	Crebl2	725.3	ARCHS4 Coexpression,348;Enrichr Queries,288;GTEx Coexpression,1540	S1PR1,CTSS,SMAD7
CD8_cluster1	768	Nfatc3	728.3	ARCHS4 Coexpression,51;Enrichr Queries,1027;GTEx Coexpression,1107	CD7,IL2RB,NKG7,CTSW,S1PR4,KLF2
CD8_cluster1	779	Foxk1	732.5	ARCHS4 Coexpression,1128;Enrichr Queries,554;ReMap ChIP-seq,286;GTEx Coexpression,962	RASA3,SMAD7
CD8_cluster1	780	Nr1d1	733.0	ARCHS4 Coexpression,1537;Enrichr Queries,393;GTEx Coexpression,269	TRPM1,RARG,KLF2,SMAD7
CD8_cluster1	781	Rfx3	735.3	ARCHS4 Coexpression,631;Enrichr Queries,1061;GTEx Coexpression,514	DRC1
CD8_cluster1	784	Egr4	738.3	ARCHS4 Coexpression,941;Enrichr Queries,449;GTEx Coexpression,825	KLF2,SMAD7
CD8_cluster1	788	Ovol2	740.8	ARCHS4 Coexpression,807;Enrichr Queries,1228;ReMap ChIP-seq,295;GTEx Coexpression,633	RARG
CD8_cluster1	789	Sall2	741.0	ARCHS4 Coexpression,733;Enrichr Queries,731;GTEx Coexpression,759	CXXC5
CD8_cluster1	793	Atf1	742.2	ARCHS4 Coexpression,1423;ENCODE ChIP-seq,109;Enrichr Queries,998;ReMap ChIP-seq,182;GTEx Coexpression,999	ORAI3,CD7,CTSW,CXXC5,SMAD7
CD8_cluster1	801	Hivep2	745.0	ARCHS4 Coexpression,452;Enrichr Queries,746;GTEx Coexpression,1037	RASA3,SMAD7
CD8_cluster1	810	Tgif1	749.0	ARCHS4 Coexpression,1170;Enrichr Queries,144;GTEx Coexpression,933	TAGLN2,EMP3,KLF2,SMAD7
CD8_cluster1	813	Hlf	750.7	ARCHS4 Coexpression,467;Enrichr Queries,692;GTEx Coexpression,1093	SLC17A9,S1PR1
CD8_cluster1	814	Creb1	750.8	Literature ChIP-seq,111;ARCHS4 Coexpression,1512;ENCODE ChIP-seq,82;Enrichr Queries,1180;ReMap ChIP-seq,192;GTEx Coexpression,1428	TPST2,DDC,MTHFD1L,TBC1D31,TUBB3,ORAI3,NKG7,CTSW,EMP3,EMC9,KLF2,SMAD7
CD8_cluster1	819	Tcf20	754.7	ARCHS4 Coexpression,985;Enrichr Queries,1057;GTEx Coexpression,222	RARG,BTBD11
CD8_cluster1	829	Aebp2	768.3	ARCHS4 Coexpression,1457;Enrichr Queries,684;GTEx Coexpression,164	AMIGO2,CCDC102A,SMAD7
CD8_cluster1	837	Champ1	773.0	ARCHS4 Coexpression,1078;GTEx Coexpression,468	POLE2
CD8_cluster1	849	Etv1	778.3	ARCHS4 Coexpression,1519;Enrichr Queries,1181;ReMap ChIP-seq,220;GTEx Coexpression,193	TSPAN9,CLCF1,CRTAM,ORAI3,CTSW,SMAD7
CD8_cluster1	852	Zscan26	779.5	ARCHS4 Coexpression,516;GTEx Coexpression,1043	TUBB3
CD8_cluster1	854	Sox12	782.7	ARCHS4 Coexpression,718;Enrichr Queries,71;GTEx Coexpression,1559	LFNG,RARG,TUBB3,CXXC5,SMAD7
CD8_cluster1	870	Skil	790.3	ARCHS4 Coexpression,1522;Enrichr Queries,498;GTEx Coexpression,351	KLF2,SMAD7
CD8_cluster1	885	Pknox1	797.0	ARCHS4 Coexpression,1119;Enrichr Queries,859;ReMap ChIP-seq,172;GTEx Coexpression,1038	TBC1D31,NKG7,CTSW,EMP3,CXXC5,SMAD7
CD8_cluster1	888	Dbp	798.0	ARCHS4 Coexpression,1086;Enrichr Queries,395;GTEx Coexpression,913	KLF2,SMAD7
CD8_cluster1	895	Dnmt1	803.0	ARCHS4 Coexpression,916;GTEx Coexpression,690	POLE2
CD8_cluster1	898	Rreb1	804.0	ARCHS4 Coexpression,869;Enrichr Queries,864;GTEx Coexpression,679	RARG,SMAD7
CD8_cluster1	901	Zbtb1	805.7	ARCHS4 Coexpression,237;Enrichr Queries,903;GTEx Coexpression,1277	RASA3,S1PR1,SMAD7
CD8_cluster1	902	Pou4f1	805.7	ARCHS4 Coexpression,543;Enrichr Queries,657;GTEx Coexpression,1217	TUBB3
CD8_cluster1	911	Tshz1	809.7	ARCHS4 Coexpression,1591;Enrichr Queries,108;GTEx Coexpression,730	S1PR1,CXXC5,KLF2,SMAD7
CD8_cluster1	918	Gtf2ird2	811.3	ARCHS4 Coexpression,1195;Enrichr Queries,77;GTEx Coexpression,1162	NCF1,S1PR1,CXXC5,KLF2,SMAD7
CD8_cluster1	925	Arid5b	816.0	ARCHS4 Coexpression,1215;Enrichr Queries,409;GTEx Coexpression,824	KLF2,SMAD7
CD8_cluster1	926	Klf10	816.3	ARCHS4 Coexpression,1141;Enrichr Queries,282;GTEx Coexpression,1026	TAGLN2,KLF2,SMAD7
CD8_cluster1	946	Hivep1	826.3	ARCHS4 Coexpression,1274;Enrichr Queries,473;GTEx Coexpression,732	ADAM19,SMAD7
CD8_cluster1	948	Zc3h8	827.5	ARCHS4 Coexpression,1394;Enrichr Queries,733;ReMap ChIP-seq,261;GTEx Coexpression,922	MTHFD1L,CLCF1,TNFRSF1B
CD8_cluster1	951	E2f2	829.0	ARCHS4 Coexpression,981;Enrichr Queries,909;GTEx Coexpression,597	NCF1,POLE2
CD8_cluster1	955	Tfdp2	831.0	ARCHS4 Coexpression,474;Enrichr Queries,458;GTEx Coexpression,1561	TAGLN2,KLF2,SMAD7
CD8_cluster1	998	Zmat1	857.7	ARCHS4 Coexpression,764;Enrichr Queries,513;GTEx Coexpression,1296	S1PR1,KLF2
CD8_cluster1	1008	Patz1	863.0	ARCHS4 Coexpression,908;Enrichr Queries,110;GTEx Coexpression,1571	LFNG,RARG,CXXC5,SMAD7
CD8_cluster1	1010	Nfia	863.3	ARCHS4 Coexpression,1381;Enrichr Queries,736;GTEx Coexpression,473	S1PR1,CCDC102A
CD8_cluster1	1035	Zbtb11	875.3	ARCHS4 Coexpression,1357;Enrichr Queries,1103;ReMap ChIP-seq,176;GTEx Coexpression,865	TBC1D31,ORAI3,CTSW,CXXC5,S1PR4
CD8_cluster1	1042	Mafg	878.0	ARCHS4 Coexpression,1105;Enrichr Queries,770;ReMap ChIP-seq,283;GTEx Coexpression,1354	CLCF1,SMAD7
CD8_cluster1	1053	Six4	882.7	ARCHS4 Coexpression,919;Enrichr Queries,421;GTEx Coexpression,1308	CXXC5,KLF2
CD8_cluster1	1057	Topors	884.5	ARCHS4 Coexpression,360;GTEx Coexpression,1409	TSPAN9
CD8_cluster1	1062	Zbtb38	887.7	ARCHS4 Coexpression,525;Enrichr Queries,761;GTEx Coexpression,1377	DPY19L1,SMAD7
CD8_cluster1	1070	Thra	891.0	Literature ChIP-seq,152;ARCHS4 Coexpression,1601;Enrichr Queries,400;GTEx Coexpression,1411	RARG,CXXC5
CD8_cluster1	1077	E2f8	892.7	ARCHS4 Coexpression,951;Enrichr Queries,861;GTEx Coexpression,866	POLE2
CD8_cluster1	1079	Pax7	894.0	ARCHS4 Coexpression,705;Enrichr Queries,641;GTEx Coexpression,1336	RCN1,RUNX3
CD8_cluster1	1093	Zfp92	905.3	ARCHS4 Coexpression,1210;Enrichr Queries,1060;GTEx Coexpression,446	TBC1D31
CD8_cluster1	1110	Ar	916.0	Literature ChIP-seq,58;ARCHS4 Coexpression,1525;Enrichr Queries,1310;ReMap ChIP-seq,266;GTEx Coexpression,1421	CRTAM,DTX1,ELOVL7,ITGAE,POU2F2,RUNX3,ADAM19,TRPM1,AR,SLC17A9,TBC1D31,TSPAN9,POLE2,ORAI3,CD7
CD8_cluster1	1112	Ybx3	916.0	ARCHS4 Coexpression,747;GTEx Coexpression,1085
CD8_cluster1	1114	Nme2	916.7	ARCHS4 Coexpression,1040;ReMap ChIP-seq,263;GTEx Coexpression,1447	ITGAE,SMAD7
CD8_cluster1	1116	Zbtb37	917.3	ARCHS4 Coexpression,1230;Enrichr Queries,1042;GTEx Coexpression,480	CYTH4
CD8_cluster1	1137	Thyn1	931.5	ARCHS4 Coexpression,1042;GTEx Coexpression,821
CD8_cluster1	1155	Foxn3	944.3	ARCHS4 Coexpression,898;Enrichr Queries,876;GTEx Coexpression,1059	SMAD7
CD8_cluster1	1176	Dot1l	958.7	ARCHS4 Coexpression,896;Enrichr Queries,955;GTEx Coexpression,1025	SMAD7
CD8_cluster1	1178	Rlf	959.7	ARCHS4 Coexpression,1611;Enrichr Queries,997;GTEx Coexpression,271	TNFRSF1B,RUNX3
CD8_cluster1	1180	Tbr1	960.0	ARCHS4 Coexpression,235;Enrichr Queries,1175;GTEx Coexpression,1470	TUBB3,POU2F2
CD8_cluster1	1204	Gatad2a	974.3	ARCHS4 Coexpression,708;Enrichr Queries,882;GTEx Coexpression,1333	TAGLN2
CD8_cluster1	1208	Pcgf6	976.3	ARCHS4 Coexpression,1387;Enrichr Queries,546;GTEx Coexpression,996	MTHFD1L,POLE2
CD8_cluster1	1219	Prmt3	981.7	ARCHS4 Coexpression,1212;Enrichr Queries,545;GTEx Coexpression,1188	MTHFD1L,POLE2
CD8_cluster1	1223	Bbx	984.3	ARCHS4 Coexpression,323;Enrichr Queries,1243;GTEx Coexpression,1387	TNFRSF1B
CD8_cluster1	1229	Prdm15	989.3	ARCHS4 Coexpression,1271;Enrichr Queries,952;GTEx Coexpression,745	RASA3
CD8_cluster1	1239	Tfcp2l1	994.0	ARCHS4 Coexpression,938;Enrichr Queries,1283;GTEx Coexpression,761
CD8_cluster1	1244	Foxp4	995.3	ARCHS4 Coexpression,1410;Enrichr Queries,132;GTEx Coexpression,1444	ADAM19,RARG,CXXC5,SMAD7
CD8_cluster1	1256	Nfat5	1001.0	ARCHS4 Coexpression,728;Enrichr Queries,1157;GTEx Coexpression,1118
CD8_cluster1	1260	Rbsn	1004.0	ARCHS4 Coexpression,616;GTEx Coexpression,1391	TAGLN2
CD8_cluster1	1268	Mga	1010.0	ARCHS4 Coexpression,388;Enrichr Queries,1158;GTEx Coexpression,1485	TAGLN2
CD8_cluster1	1298	Trps1	1029.0	ARCHS4 Coexpression,1556;Enrichr Queries,1143;GTEx Coexpression,388	RARG
CD8_cluster1	1310	Dach2	1033.0	ARCHS4 Coexpression,842;Enrichr Queries,945;GTEx Coexpression,1312	BTBD11
CD8_cluster1	1345	Mbd1	1055.0	ARCHS4 Coexpression,1234;Enrichr Queries,1195;GTEx Coexpression,735
CD8_cluster1	1346	Eea1	1055.0	ARCHS4 Coexpression,1184;Enrichr Queries,1082;GTEx Coexpression,898
CD8_cluster1	1350	Bhlhe41	1060.0	ARCHS4 Coexpression,1007;GTEx Coexpression,1113
CD8_cluster1	1355	Rfx7	1064.0	ARCHS4 Coexpression,1101;Enrichr Queries,1034;GTEx Coexpression,1057
CD8_cluster1	1356	Cxxc5	1064.0	ARCHS4 Coexpression,1468;GTEx Coexpression,660	CRTAM
CD8_cluster1	1357	Baz2b	1065.0	ARCHS4 Coexpression,1084;Enrichr Queries,1023;GTEx Coexpression,1088
CD8_cluster1	1385	Sall3	1091.0	ARCHS4 Coexpression,419;Enrichr Queries,1343;GTEx Coexpression,1511	TAGLN2
CD8_cluster1	1393	Zkscan3	1096.0	ARCHS4 Coexpression,1533;Enrichr Queries,960;GTEx Coexpression,795	KLF2
CD8_cluster1	1396	Plagl1	1097.0	ARCHS4 Coexpression,891;Enrichr Queries,1273;GTEx Coexpression,1128
CD8_cluster1	1401	Zbtb41	1099.0	ARCHS4 Coexpression,1561;Enrichr Queries,1090;GTEx Coexpression,646	CXXC5
CD8_cluster1	1405	Pitx2	1104.0	ARCHS4 Coexpression,1071;Enrichr Queries,1188;GTEx Coexpression,1054
CD8_cluster1	1428	Ybx1	1122.0	ARCHS4 Coexpression,1080;Enrichr Queries,898;GTEx Coexpression,1389	TAGLN2
CD8_cluster1	1460	Mysm1	1145.0	ARCHS4 Coexpression,1361;Enrichr Queries,1186;GTEx Coexpression,889
CD8_cluster1	1462	Cenpb	1146.0	ARCHS4 Coexpression,1541;Enrichr Queries,351;GTEx Coexpression,1547	TAGLN2,EMP3
CD8_cluster1	1472	Zscan18	1156.0	ARCHS4 Coexpression,1563;Enrichr Queries,937;GTEx Coexpression,968	KLF2
CD8_cluster1	1478	Nr6a1	1165.0	ARCHS4 Coexpression,1123;Enrichr Queries,1249;GTEx Coexpression,1123
CD8_cluster1	1495	Ttf1	1184.0	ARCHS4 Coexpression,1359;GTEx Coexpression,1008
CD8_cluster1	1501	Ahctf1	1191.0	ARCHS4 Coexpression,1413;Enrichr Queries,1087;GTEx Coexpression,1073
CD8_cluster1	1508	Scx	1206.0	ARCHS4 Coexpression,1206
CD8_cluster1	1524	Mzf1	1223.0	ARCHS4 Coexpression,1315;Enrichr Queries,759;GTEx Coexpression,1595	KLF2
CD8_cluster1	1531	Pknox2	1234.0	ARCHS4 Coexpression,1013;Enrichr Queries,1309;GTEx Coexpression,1381
CD8_cluster1	1538	Carf	1242.0	ARCHS4 Coexpression,1245;GTEx Coexpression,1239
CD8_cluster1	1555	Sgsm2	1253.0	ARCHS4 Coexpression,1513;GTEx Coexpression,992
CD8_cluster1	1565	Spen	1263.0	ARCHS4 Coexpression,1191;GTEx Coexpression,1335
CD8_cluster1	1569	Zbtb26	1274.0	ARCHS4 Coexpression,1323;Enrichr Queries,1063;GTEx Coexpression,1436
CD8_cluster1	1571	Phf20	1278.0	ARCHS4 Coexpression,1500;Enrichr Queries,1004;GTEx Coexpression,1329
CD8_cluster1	1578	Zbtb44	1290.0	ARCHS4 Coexpression,1422;Enrichr Queries,1097;GTEx Coexpression,1352
CD8_cluster1	1610	Zbtb20	1390.0	ARCHS4 Coexpression,1349;Enrichr Queries,1257;GTEx Coexpression,1565
CD8_cluster1	1611	Sox5	1394.0	ARCHS4 Coexpression,1432;Enrichr Queries,1148;GTEx Coexpression,1603
CD8_cluster1	1616	Tshz2	1414.0	ARCHS4 Coexpression,1411;Enrichr Queries,1286;GTEx Coexpression,1544
CD8_cluster1	1631	Nacc2	1556.0	ARCHS4 Coexpression,1560;GTEx Coexpression,1552
CD8_cluster1	1632	L3mbtl3	1561.0	ARCHS4 Coexpression,1614;GTEx Coexpression,1508

## Sheet: CD8_cluster2
Query Name	Rank	TF	Score	Library	Overlapping_Genes
CD8_cluster2	2	Tbx21	17.75	ARCHS4 Coexpression,1;Enrichr Queries,2;ReMap ChIP-seq,2;GTEx Coexpression,66	EOMES,CD72,AHNAK,GPR68,F2R,NCF4,PLAUR,SYTL1,CXCR6,SYTL3,HOPX,PLAC8,EHD1,CD79B,GNA15,LGALS1,SELL,GLIPR2,S100A6,KLRD1,SGK1,MYO1F
CD8_cluster2	3	Ascl2	22.0	ARCHS4 Coexpression,2;Enrichr Queries,36;GTEx Coexpression,28	EOMES,AHNAK,IGFBP4,NCF4,SYTL1,KLF3,AQP3,HOPX,EHD1,LGALS1,GLIPR2,S100A6,ZYX,F2RL1,SGK1,MYO1F,PRR13
CD8_cluster2	6	Arid5a	34.5	ARCHS4 Coexpression,27;GTEx Coexpression,42	EHD1,SELL,GLIPR2,NCF4,PLAUR,ZYX,SYTL3,MYO1F
CD8_cluster2	10	Snai3	52.0	ARCHS4 Coexpression,20;Enrichr Queries,1;GTEx Coexpression,135	EOMES,AHNAK,IGFBP4,NCF4,F2R,PLAUR,SYTL1,SYTL3,LGALS1,SELL,GLIPR2,S100A6,ZYX,SGK1,MYO1F
CD8_cluster2	11	Elk3	59.25	Literature ChIP-seq,17;ARCHS4 Coexpression,171;Enrichr Queries,31;GTEx Coexpression,18	AHNAK,IGFBP4,GOLM1,F2R,NCF4,PLAUR,AQP3,CRIP1,HOPX,EHD1,GNA15,LGALS1,GLIPR2,S100A6,ZYX,SNX9,SGK1,MYO1F,PPIC
CD8_cluster2	12	Ltf	60.5	ARCHS4 Coexpression,99;GTEx Coexpression,22	EOMES,ATP8B4,NCF4,PLAUR,ZYX,KLRD1,SYTL3,MYO1F
CD8_cluster2	13	Fli1	63.33	Literature ChIP-seq,3;ARCHS4 Coexpression,22;ENCODE ChIP-seq,55;Enrichr Queries,23;ReMap ChIP-seq,24;GTEx Coexpression,253	AHNAK,NCF4,CRIP1,GNA15,LGALS1,RACGAP1,GLIPR2,MTA3,SOX5,KLHDC2,IGFBP4,F2R,SYTL1,PLAUR,CDC25B,EHD1,GNPTG,FAM111A,CENPF,EVI2A,SELL,ZYX,S100A6,KLRD1,SERPINI1,SGK1,MYO1F,PRR13
CD8_cluster2	14	Scml4	64.0	ARCHS4 Coexpression,59;Enrichr Queries,79;GTEx Coexpression,54	EOMES,AHNAK,SELL,NCF4,SIDT1,SYTL1,KLRD1,SGK1,SYTL3,MYO1F,HOPX
CD8_cluster2	18	Rara	72.4	Literature ChIP-seq,58;ARCHS4 Coexpression,90;Enrichr Queries,117;ReMap ChIP-seq,40;GTEx Coexpression,57	AHNAK,IGFBP4,NCF4,F2R,SYTL1,PLAUR,FBLN1,CRIP1,CDC25B,EHD1,GNA15,SELL,GLIPR2,ZYX,SNX9,KLRD1,SGK1,FAM71B,MYO1F,PRR13
CD8_cluster2	19	Gfi1	73.0	ARCHS4 Coexpression,24;Enrichr Queries,17;GTEx Coexpression,178	EOMES,ATP8B4,AHNAK,NCF4,F2R,PLAUR,SYTL3,HOPX,CD79B,GNA15,SELL,KLRD1,SGK1,PDE7A
CD8_cluster2	21	Batf	75.2	ARCHS4 Coexpression,91;ENCODE ChIP-seq,56;Enrichr Queries,14;ReMap ChIP-seq,59;GTEx Coexpression,156	CD72,AHNAK,GPR68,NCF4,PLAUR,DNAJC15,AQP3,SYTL3,PLAC8,EHD1,GNA15,EVI2A,LGALS1,SELL,GLIPR2,S100A6,SGK1,MYO1F,PRR13
CD8_cluster2	22	Tfe3	76.67	ARCHS4 Coexpression,82;Enrichr Queries,75;GTEx Coexpression,73	EHD1,LGALS1,AHNAK,GLIPR2,NCF4,ZYX,PLAUR,S100A6,SGK1,MYO1F
CD8_cluster2	23	Csrnp1	77.0	ARCHS4 Coexpression,70;GTEx Coexpression,84	EHD1,GNA15,PLAUR,ZYX,KLRD1,SGK1,SYTL3
CD8_cluster2	25	Fosl2	82.2	ARCHS4 Coexpression,25;ENCODE ChIP-seq,11;Enrichr Queries,69;ReMap ChIP-seq,20;GTEx Coexpression,286	AHNAK,IGFBP4,F2R,PLAUR,KLF3,AQP3,CRIP1,SYTL3,SERP2,EHD1,GNA15,LGALS1,S100A6,ZYX,F2RL1,SGK1
CD8_cluster2	26	Cebpb	82.67	Literature ChIP-seq,12;ARCHS4 Coexpression,43;ENCODE ChIP-seq,13;Enrichr Queries,96;ReMap ChIP-seq,257;GTEx Coexpression,75	AHNAK,NCF4,CXCR6,AQP3,SERP2,CD79B,LGALS1,GLIPR2,MTA3,IGFBP4,F2R,PLAUR,KLF3,SYTL3,CDC25B,EHD1,FAM111A,EVI2A,SELL,ZYX,S100A6,KLRD1,SERPINI1,SGK1,MYO1F,PRR13
CD8_cluster2	27	Klf2	86.0	Literature ChIP-seq,157;ARCHS4 Coexpression,8;Enrichr Queries,68;GTEx Coexpression,111	AHNAK,IGFBP4,F2R,NCF4,PLAUR,SYTL1,CRIP1,LGALS1,SELL,GLIPR2,ZYX,S100A6,SGK1,MYO1F
CD8_cluster2	29	Mxd1	94.0	ARCHS4 Coexpression,17;Enrichr Queries,254;GTEx Coexpression,11	AHNAK,SELL,GLIPR2,NCF4,PLAUR,S100A6,ZYX,KLRD1,SGK1,SYTL3,MYO1F
CD8_cluster2	30	Elf4	95.67	ARCHS4 Coexpression,104;Enrichr Queries,11;GTEx Coexpression,172	EHD1,LGALS1,AHNAK,GLIPR2,IGFBP4,NCF4,PLAUR,S100A6,ZYX,SGK1,MYO1F,PRR13
CD8_cluster2	31	Ets2	96.0	Literature ChIP-seq,151;ARCHS4 Coexpression,45;Enrichr Queries,116;GTEx Coexpression,72	ATP8B4,AHNAK,IGFBP4,PLAUR,KLF3,HOPX,TANC1,GNA15,LGALS1,S100A6,F2RL1,SNX9,SGK1
CD8_cluster2	33	Akna	100.3	ARCHS4 Coexpression,107;Enrichr Queries,39;GTEx Coexpression,155	LGALS1,AHNAK,SELL,GLIPR2,NCF4,PLAUR,ZYX,KLRD1,SGK1,SYTL3,MYO1F
CD8_cluster2	34	Irf1	101.5	Literature ChIP-seq,83;ARCHS4 Coexpression,93;ENCODE ChIP-seq,82;Enrichr Queries,85;ReMap ChIP-seq,109;GTEx Coexpression,157	KLHDC2,AHNAK,NCF4,F2R,PLAUR,CRIP1,DPCD,KLF3,EHD1,SERP2,RNF144A,FAM111A,GNPTG,CENPF,LGALS1,SELL,GLIPR2,S100A6,SNX9,KLRD1,SGK1,MYO1F
CD8_cluster2	35	Irf8	102.8	Literature ChIP-seq,67;ARCHS4 Coexpression,177;Enrichr Queries,20;GTEx Coexpression,147	CD72,GPR68,NCF4,PLAUR,CD79B,PLAC8,EHD1,GNA15,LGALS1,EVI2A,SELL,SIDT1,S100A6,SGK1,PDE7A,MYO1F
CD8_cluster2	36	Tcf7	105.8	Literature ChIP-seq,64;ARCHS4 Coexpression,15;Enrichr Queries,37;ReMap ChIP-seq,97;GTEx Coexpression,316	EOMES,CD72,AHNAK,IGFBP4,F2R,PLAUR,SYTL1,DPCD,SYTL3,HOPX,CDC25B,GNA15,LGALS1,SELL,GLIPR2,S100A6,BEND4,KLRD1,PDE7A,SGK1,MYO1F
CD8_cluster2	37	Myb	107.5	Literature ChIP-seq,8;ARCHS4 Coexpression,74;ENCODE ChIP-seq,77;Enrichr Queries,119;ReMap ChIP-seq,23;GTEx Coexpression,344	AHNAK,GPR68,CXCR6,AQP3,CRIP1,PLAC8,CD79B,GNA15,LGALS1,RACGAP1,GLIPR2,SNX9,ATP8B4,CD72,IGFBP4,PLAUR,KLF3,CDC25B,EHD1,CENPF,SELL,ZYX,F2RL1,SGK1,PDE7A,MYO1F
CD8_cluster2	38	Bcl6	111.2	Literature ChIP-seq,109;ARCHS4 Coexpression,37;Enrichr Queries,229;ReMap ChIP-seq,41;GTEx Coexpression,140	CD72,AHNAK,NCF4,PLAUR,CRIP1,CDC25B,CD79B,EHD1,PLAC8,GNA15,LGALS1,SELL,ADGRB2,GLIPR2,S100A6,ZYX,SGK1,MYO1F
CD8_cluster2	40	Mybl1	115.5	Literature ChIP-seq,154;ARCHS4 Coexpression,50;Enrichr Queries,205;GTEx Coexpression,53	EOMES,CENPF,LGALS1,RACGAP1,AHNAK,PLAUR,KLRD1,SGK1,SYTL3,CDC25B
CD8_cluster2	42	Nfe2l2	123.8	Literature ChIP-seq,29;ARCHS4 Coexpression,85;Enrichr Queries,197;ReMap ChIP-seq,273;GTEx Coexpression,35	ATP8B4,AHNAK,DAPL1,PLAUR,AQP3,KLF3,EHD1,TANC1,GNA15,LGALS1,QPCT,S100A6,ZYX,SNX9,SGK1,PRR13
CD8_cluster2	45	Fosb	132.3	ARCHS4 Coexpression,143;Enrichr Queries,137;GTEx Coexpression,117	TANC1,GNA15,ATP8B4,LGALS1,AHNAK,IGFBP4,PLAUR,S100A6,SGK1,KLF3
CD8_cluster2	47	Sp110	134.7	ARCHS4 Coexpression,60;Enrichr Queries,40;GTEx Coexpression,304	LGALS1,AHNAK,SELL,GLIPR2,NCF4,PLAUR,SGK1,MYO1F
CD8_cluster2	48	Pou2f2	135.0	ARCHS4 Coexpression,10;ENCODE ChIP-seq,90;Enrichr Queries,38;ReMap ChIP-seq,260;GTEx Coexpression,277	IGHM,CD72,AHNAK,NCF4,PLAUR,CD79B,EHD1,GNPTG,LGALS1,SELL,RACGAP1,SIDT1,SGK1,MYO1F
CD8_cluster2	52	Lef1	143.8	ARCHS4 Coexpression,144;Enrichr Queries,3;ReMap ChIP-seq,187;GTEx Coexpression,241	EOMES,AHNAK,IGFBP4,F2R,PLAUR,CDC25B,GNPTG,CENPF,LGALS1,SELL,S100A6,F2RL1,KLRD1,SGK1,PDE7A,MYO1F
CD8_cluster2	53	Stat5b	145.8	ARCHS4 Coexpression,66;Enrichr Queries,437;ReMap ChIP-seq,11;GTEx Coexpression,69	CD72,AHNAK,GPR68,NCF4,F2R,CXCR6,CDC25B,EHD1,GNA15,LGALS1,SELL,GLIPR2,ZYX,SGK1,FAM71B,MYO1F
CD8_cluster2	54	Ikzf1	146.5	Literature ChIP-seq,153;ARCHS4 Coexpression,55;ENCODE ChIP-seq,8;Enrichr Queries,434;ReMap ChIP-seq,79;GTEx Coexpression,150	CD72,IGFBP4,NCF4,PLAUR,AQP3,SYTL3,SERP2,PLAC8,EHD1,FAM111A,EVI2A,SELL,S100A6,F2RL1,KLRD1,PDE7A,MTA3,MYO1F
CD8_cluster2	56	Mtf1	147.5	ARCHS4 Coexpression,169;GTEx Coexpression,126	EHD1,SELL,NCF4,PLAUR,MYO1F
CD8_cluster2	57	Aebp1	149.5	ARCHS4 Coexpression,280;GTEx Coexpression,19	IGFBP4,F2R,SNX9,FBLN1,CRIP1,PPIC
CD8_cluster2	61	Runx3	151.6	ARCHS4 Coexpression,349;ENCODE ChIP-seq,75;Enrichr Queries,16;ReMap ChIP-seq,247;GTEx Coexpression,71	EOMES,AHNAK,GPR68,NCF4,PLAUR,SYTL3,EHD1,PLAC8,GNPTG,GNA15,CENPF,LGALS1,EVI2A,SELL,GLIPR2,S100A6,KLRD1,SGK1,MYO1F
CD8_cluster2	62	Stat3	151.7	Literature ChIP-seq,18;ARCHS4 Coexpression,186;ENCODE ChIP-seq,60;Enrichr Queries,102;ReMap ChIP-seq,184;GTEx Coexpression,360	ATP8B4,AHNAK,GOLM1,PLAUR,KLF3,HOPX,CDC25B,SERP2,EHD1,PLAC8,GNA15,CENPF,LGALS1,EVI2A,S100A6,ZYX,CEP250,F2RL1,SERPINI1,SGK1,MTA3,MYO1F,PPIC,SOX5
CD8_cluster2	66	Stat4	155.3	Literature ChIP-seq,113;ARCHS4 Coexpression,355;Enrichr Queries,139;GTEx Coexpression,14	EOMES,EHD1,PLAC8,ATP8B4,SELL,AHNAK,PLAUR,KLRD1,CXCR6,SGK1,SYTL3,MYO1F
CD8_cluster2	68	Stat2	156.2	ARCHS4 Coexpression,109;ENCODE ChIP-seq,117;Enrichr Queries,164;ReMap ChIP-seq,195;GTEx Coexpression,196	RNF144A,FAM111A,GNA15,LGALS1,AHNAK,SELL,GLIPR2,NCF4,PLAUR,SGK1,MYO1F,CDC25B
CD8_cluster2	73	Zbtb7b	158.3	ARCHS4 Coexpression,184;Enrichr Queries,290;GTEx Coexpression,1	AHNAK,DAPL1,NCF4,SYTL1,KLF3,HOPX,EHD1,GNA15,LGALS1,S100A6,ZYX,F2RL1,SGK1,MYO1F
CD8_cluster2	75	Foxp3	162.0	Literature ChIP-seq,4;ARCHS4 Coexpression,488;Enrichr Queries,78;GTEx Coexpression,78	EOMES,CD72,NCF4,PLAUR,CXCR6,KLF3,SYTL3,CD79B,SELL,F2RL1,KLRD1,SNX9,PDE7A,MYO1F
CD8_cluster2	76	Mafb	162.5	ARCHS4 Coexpression,106;Enrichr Queries,235;ReMap ChIP-seq,176;GTEx Coexpression,133	GNA15,LGALS1,DAPL1,IGFBP4,GPR68,PLAUR,S100A6,SERPINI1,SGK1,KLF3,HOPX,PRR13
CD8_cluster2	81	Spib	168.5	ARCHS4 Coexpression,56;Enrichr Queries,292;ReMap ChIP-seq,151;GTEx Coexpression,175	CD79B,PLAC8,IGHM,CD72,AHNAK,SELL,F2R,NCF4,SIDT1,PLAUR,MYO1F
CD8_cluster2	83	Tfap2c	170.2	Literature ChIP-seq,45;ARCHS4 Coexpression,646;ENCODE ChIP-seq,51;Enrichr Queries,106;ReMap ChIP-seq,39;GTEx Coexpression,134	EOMES,AHNAK,DAPL1,PLAUR,DNAJC15,KLF3,AQP3,CRIP1,HOPX,CDC25B,EHD1,GNPTG,LGALS1,ADGRB2,S100A6,ZYX,SIDT1,F2RL1,CEP250,SERPINI1,SGK1,PDE7A,PPIC
CD8_cluster2	85	Runx1	174.0	Literature ChIP-seq,20;ARCHS4 Coexpression,302;Enrichr Queries,188;ReMap ChIP-seq,12;GTEx Coexpression,348	ATP8B4,AHNAK,GPR68,F2R,PLAUR,SYTL1,SERP2,RNF144A,EHD1,GNA15,LGALS1,S100A6,ZYX,BEND4,SGK1,GGT1,MTA3,MYO1F,SOX5
CD8_cluster2	87	Prdm1	179.0	ARCHS4 Coexpression,108;ENCODE ChIP-seq,109;Enrichr Queries,193;ReMap ChIP-seq,153;GTEx Coexpression,332	AHNAK,F2R,PLAUR,CXCR6,AQP3,SYTL3,GNA15,LGALS1,EVI2A,S100A6,F2RL1,KLRD1,SGK1
CD8_cluster2	90	Etv5	182.3	ARCHS4 Coexpression,32;Enrichr Queries,120;GTEx Coexpression,395	AHNAK,IGFBP4,PLAUR,SYTL1,GNPTG,TANC1,LGALS1,ADGRB2,SELL,S100A6,SGK1,MYO1F,PRR13
CD8_cluster2	91	E2f7	184.4	Literature ChIP-seq,160;ARCHS4 Coexpression,242;Enrichr Queries,220;ReMap ChIP-seq,15;GTEx Coexpression,285	AHNAK,PLAUR,CRIP1,CDC25B,EHD1,CENPF,LGALS1,RACGAP1,GLIPR2,S100A6,ZYX,SGK1
CD8_cluster2	92	Klf9	184.8	ARCHS4 Coexpression,382;Enrichr Queries,128;ReMap ChIP-seq,62;GTEx Coexpression,167	AHNAK,IGFBP4,F2R,SYTL1,CRIP1,CDC25B,EHD1,LGALS1,ADGRB2,S100A6,CEP250,SNX9,SGK1
CD8_cluster2	93	Maf	188.8	ARCHS4 Coexpression,421;Enrichr Queries,173;ReMap ChIP-seq,25;GTEx Coexpression,136	AHNAK,DAPL1,GPR68,IGFBP4,KLF3,CRIP1,HOPX,SYTL3,CDC25B,EHD1,GNPTG,LGALS1,S100A6,SGK1,FAM71B
CD8_cluster2	95	Mbd4	191.2	ARCHS4 Coexpression,246;ENCODE ChIP-seq,110;Enrichr Queries,244;ReMap ChIP-seq,244;GTEx Coexpression,112	CD79B,KLHDC2,CENPF,LGALS1,AHNAK,RACGAP1,GOLM1,NCF4,CEP250,SGK1,KLF3,MYO1F
CD8_cluster2	100	Crem	197.0	Literature ChIP-seq,139;ARCHS4 Coexpression,44;Enrichr Queries,181;ReMap ChIP-seq,161;GTEx Coexpression,460	KLHDC2,CD72,AHNAK,PLAUR,KLF3,SYTL3,CDC25B,EHD1,RNF144A,CENPF,LGALS1,EVI2A,RACGAP1,S100A6,CEP250,F2RL1,SNX9,SGK1,PDE7A,FAM71B,MTA3
CD8_cluster2	102	Tet1	201.0	Literature ChIP-seq,55;ARCHS4 Coexpression,272;GTEx Coexpression,276	EOMES,EHD1,TANC1,CENPF,LGALS1,AHNAK,DAPL1,GOLM1,MTA3,DPCD,PRR13
CD8_cluster2	103	Rag1	201.7	ARCHS4 Coexpression,68;Enrichr Queries,151;GTEx Coexpression,386	CD79B,FAM111A,CENPF,GNA15,LGALS1,AHNAK,SELL,FUCA2,SGK1,PDE7A
CD8_cluster2	107	Klf8	207.7	ARCHS4 Coexpression,538;Enrichr Queries,27;GTEx Coexpression,58	TANC1,AHNAK,DAPL1,IGFBP4,QPCT,PLAUR,KLRD1,SGK1,KLF3,AQP3,HOPX,SOX5
CD8_cluster2	108	Egr3	208.7	ARCHS4 Coexpression,77;Enrichr Queries,384;GTEx Coexpression,165	AHNAK,DAPL1,IGFBP4,PLAUR,SNX9,SGK1,KLF3,FAM71B,HOPX
CD8_cluster2	109	Sp140	209.3	ARCHS4 Coexpression,146;Enrichr Queries,153;GTEx Coexpression,329	CD79B,CD72,EVI2A,SELL,NCF4,SIDT1,PLAUR,MYO1F
CD8_cluster2	111	Eomes	213.2	Literature ChIP-seq,63;ARCHS4 Coexpression,814;Enrichr Queries,30;ReMap ChIP-seq,89;GTEx Coexpression,70	EOMES,ATP8B4,AHNAK,F2R,PLAUR,SYTL1,DNAJC15,SYTL3,HOPX,SERP2,TANC1,LGALS1,SELL,GLIPR2,SIDT1,F2RL1,KLRD1,SGK1
CD8_cluster2	112	Smad3	216.6	Literature ChIP-seq,28;ARCHS4 Coexpression,226;Enrichr Queries,112;ReMap ChIP-seq,78;GTEx Coexpression,639	EOMES,AHNAK,IGFBP4,F2R,PLAUR,DNAJC15,AQP3,DPCD,SYTL3,EHD1,TANC1,LGALS1,GLIPR2,S100A6,F2RL1,SNX9,SGK1,PPIC
CD8_cluster2	113	Ahr	217.8	Literature ChIP-seq,116;ARCHS4 Coexpression,333;Enrichr Queries,53;ReMap ChIP-seq,215;GTEx Coexpression,372	ATP8B4,LGALS1,AHNAK,IGFBP4,F2R,S100A6,PLAUR,SIDT1,SGK1,AQP3,CDC25B
CD8_cluster2	115	Arid3b	221.5	ARCHS4 Coexpression,175;GTEx Coexpression,268	EHD1,LGALS1,BEND4,MTA3,SYTL3
CD8_cluster2	116	Bcl11b	224.8	Literature ChIP-seq,161;ARCHS4 Coexpression,63;Enrichr Queries,374;GTEx Coexpression,301	EOMES,AHNAK,SELL,DAPL1,KLRD1,SGK1,PDE7A,HOPX,SOX5
CD8_cluster2	118	Sp100	228.0	ARCHS4 Coexpression,248;Enrichr Queries,142;GTEx Coexpression,294	SERP2,FAM111A,LGALS1,AHNAK,SELL,PLAUR,S100A6,KLRD1,SGK1
CD8_cluster2	121	Irf9	231.3	ARCHS4 Coexpression,26;Enrichr Queries,84;ReMap ChIP-seq,241;GTEx Coexpression,574	AHNAK,IGFBP4,NCF4,PLAUR,KLF3,CD79B,EHD1,LGALS1,SELL,GLIPR2,S100A6,SGK1,MYO1F
CD8_cluster2	126	Tal1	236.2	Literature ChIP-seq,36;ARCHS4 Coexpression,624;ENCODE ChIP-seq,59;Enrichr Queries,258;ReMap ChIP-seq,46;GTEx Coexpression,394	KLHDC2,AHNAK,GPR68,IGFBP4,NCF4,F2R,FUCA2,KLF3,AQP3,SYTL3,HOPX,SERP2,RNF144A,EHD1,GNA15,LGALS1,GLIPR2,S100A6,SNX9,SGK1,MTA3,PRR13
CD8_cluster2	129	Hes1	237.5	ARCHS4 Coexpression,629;Enrichr Queries,100;ReMap ChIP-seq,188;GTEx Coexpression,33	KLHDC2,AHNAK,DAPL1,IGFBP4,PLAUR,KLF3,DPCD,HOPX,TANC1,LGALS1,ZYX,S100A6,SGK1
CD8_cluster2	132	Grhl2	240.2	Literature ChIP-seq,143;ARCHS4 Coexpression,308;Enrichr Queries,627;ReMap ChIP-seq,115;GTEx Coexpression,8	EOMES,AHNAK,DAPL1,SYTL1,AQP3,KLF3,CRIP1,HOPX,SYTL3,EHD1,TANC1,S100A6,F2RL1,SGK1
CD8_cluster2	136	Gata3	245.0	Literature ChIP-seq,23;ARCHS4 Coexpression,1001;ENCODE ChIP-seq,4;Enrichr Queries,25;ReMap ChIP-seq,70;GTEx Coexpression,347	EOMES,AHNAK,DAPL1,IGFBP4,GOLM1,F2R,CRIP1,AQP3,HOPX,SYTL3,PLAC8,LGALS1,EVI2A,SELL,QPCT,SIDT1,S100A6,F2RL1,SGK1,FAM71B,MTA3,SOX5,PPIC
CD8_cluster2	140	Fos	252.8	ARCHS4 Coexpression,866;ENCODE ChIP-seq,69;Enrichr Queries,141;ReMap ChIP-seq,72;GTEx Coexpression,116	KLHDC2,AHNAK,IGFBP4,GOLM1,PLAUR,SYTL1,CRIP1,KLF3,AQP3,HOPX,EHD1,PLAC8,TANC1,GNPTG,CENPF,GNA15,LGALS1,EVI2A,S100A6,F2RL1,SGK1
CD8_cluster2	141	Thra	253.0	Literature ChIP-seq,101;ARCHS4 Coexpression,370;Enrichr Queries,341;GTEx Coexpression,200	SERP2,LGALS1,ADGRB2,AHNAK,IGFBP4,SGK1,CDC25B
CD8_cluster2	146	Ikzf3	256.3	ARCHS4 Coexpression,131;Enrichr Queries,7;GTEx Coexpression,631	EOMES,CD79B,IGHM,CD72,AHNAK,SELL,NCF4,SIDT1,KLRD1,CXCR6,MYO1F
CD8_cluster2	148	Bhlhe40	257.8	ARCHS4 Coexpression,335;ENCODE ChIP-seq,66;ReMap ChIP-seq,232;GTEx Coexpression,398	EHD1,RNF144A,GNPTG,GNA15,CD72,SYTL1,S100A6,SNX9,AQP3,KLF3,CDC25B,PPIC
CD8_cluster2	152	Zeb1	262.6	ARCHS4 Coexpression,778;ENCODE ChIP-seq,61;Enrichr Queries,216;ReMap ChIP-seq,73;GTEx Coexpression,185	EHD1,GNPTG,LGALS1,AHNAK,IGFBP4,F2R,SYTL1,F2RL1,SGK1,CRIP1,CDC25B,PRR13
CD8_cluster2	153	Etv3	263.7	ARCHS4 Coexpression,331;Enrichr Queries,291;GTEx Coexpression,169	EHD1,AHNAK,DAPL1,PLAUR,SGK1,KLF3,HOPX
CD8_cluster2	155	Irf5	265.0	ARCHS4 Coexpression,36;Enrichr Queries,6;GTEx Coexpression,753	AHNAK,NCF4,PLAUR,CD79B,EHD1,GNA15,LGALS1,EVI2A,SELL,GLIPR2,S100A6,ZYX,SGK1,MYO1F
CD8_cluster2	160	Hey1	270.3	ARCHS4 Coexpression,204;Enrichr Queries,185;GTEx Coexpression,422	LGALS1,ADGRB2,IGFBP4,GOLM1,F2R,S100A6,SGK1
CD8_cluster2	162	Meis3	271.7	ARCHS4 Coexpression,468;Enrichr Queries,256;GTEx Coexpression,91	SERP2,LGALS1,ADGRB2,GLIPR2,IGFBP4,PLAUR,MTA3
CD8_cluster2	164	Stat5a	276.0	Literature ChIP-seq,70;ARCHS4 Coexpression,35;ENCODE ChIP-seq,113;Enrichr Queries,251;ReMap ChIP-seq,130;GTEx Coexpression,1057	CD72,AHNAK,IGFBP4,F2R,NCF4,PLAUR,SYTL1,SYTL3,HOPX,EHD1,GNA15,LGALS1,SELL,ZYX,SGK1,MYO1F,PRR13
CD8_cluster2	166	Zeb2	277.3	ARCHS4 Coexpression,167;Enrichr Queries,179;ReMap ChIP-seq,248;GTEx Coexpression,515	ATP8B4,EVI2A,LGALS1,AHNAK,IGFBP4,PLAUR,S100A6,SGK1,MYO1F,SOX5
CD8_cluster2	167	Stat1	277.8	Literature ChIP-seq,89;ARCHS4 Coexpression,354;ENCODE ChIP-seq,17;Enrichr Queries,191;ReMap ChIP-seq,22;GTEx Coexpression,994	CD72,AHNAK,DAPL1,NCF4,PLAUR,EHD1,RNF144A,CD79B,FAM111A,GNPTG,GNA15,CENPF,LGALS1,EVI2A,SELL,ADGRB2,GLIPR2,S100A6,SGK1,FAM71B,MYO1F
CD8_cluster2	172	Junb	279.5	ARCHS4 Coexpression,57;Enrichr Queries,60;ReMap ChIP-seq,251;GTEx Coexpression,750	EHD1,LGALS1,AHNAK,IGFBP4,GLIPR2,PLAUR,S100A6,ZYX,SYTL1,SGK1,CRIP1,MYO1F
CD8_cluster2	173	Zbtb32	279.7	ARCHS4 Coexpression,157;Enrichr Queries,13;GTEx Coexpression,669	EOMES,CD79B,EHD1,IGHM,LGALS1,AHNAK,SELL,IGFBP4,PLAUR,BEND4,SGK1,SYTL3
CD8_cluster2	174	Ets1	281.2	Literature ChIP-seq,146;ARCHS4 Coexpression,149;ENCODE ChIP-seq,43;Enrichr Queries,56;ReMap ChIP-seq,119;GTEx Coexpression,1174	AHNAK,IGFBP4,GOLM1,F2R,PLAUR,CRIP1,KLF3,CDC25B,EHD1,LGALS1,SELL,RACGAP1,ZYX,S100A6,SNX9,SGK1,PDE7A,MTA3,PRR13
CD8_cluster2	176	Spic	281.7	ARCHS4 Coexpression,192;Enrichr Queries,279;GTEx Coexpression,374	CD79B,CD72,SELL,NCF4,FUCA2,DNAJC15,MYO1F,PRR13
CD8_cluster2	181	Egr2	289.0	ARCHS4 Coexpression,97;Enrichr Queries,136;GTEx Coexpression,634	LGALS1,EVI2A,AHNAK,IGFBP4,PLAUR,S100A6,SNX9,SGK1
CD8_cluster2	183	Nr4a2	289.3	Literature ChIP-seq,152;ARCHS4 Coexpression,92;Enrichr Queries,654;GTEx Coexpression,259	SERP2,ADGRB2,IGFBP4,PLAUR,SNX9,SGK1,SYTL3
CD8_cluster2	186	Klf6	293.8	ARCHS4 Coexpression,802;Enrichr Queries,213;ReMap ChIP-seq,8;GTEx Coexpression,152	AHNAK,GPR68,IGFBP4,F2R,PLAUR,KLF3,CRIP1,CDC25B,SERP2,EHD1,TANC1,LGALS1,S100A6,F2RL1,SGK1
CD8_cluster2	192	Hhex	298.3	ARCHS4 Coexpression,7;Enrichr Queries,134;ReMap ChIP-seq,255;GTEx Coexpression,797	KLHDC2,ATP8B4,IGFBP4,NCF4,PLAUR,GNA15,LGALS1,SELL,S100A6,ZYX,GGT1,SGK1,MYO1F
CD8_cluster2	199	Elk4	304.6	ARCHS4 Coexpression,249;ENCODE ChIP-seq,72;Enrichr Queries,670;ReMap ChIP-seq,156;GTEx Coexpression,376	KLHDC2,CD72,AHNAK,CRIP1,KLF3,DPCD,SERP2,FAM111A,GNPTG,LGALS1,S100A6,ZYX,SERPINI1,SGK1,PDE7A,PRR13
CD8_cluster2	203	E2f1	308.3	Literature ChIP-seq,50;ARCHS4 Coexpression,771;ENCODE ChIP-seq,107;Enrichr Queries,441;ReMap ChIP-seq,136;GTEx Coexpression,345	CD72,AHNAK,GOLM1,SYTL1,PLAUR,FBLN1,CRIP1,AQP3,KLF3,CDC25B,RNF144A,FAM111A,TANC1,CENPF,LGALS1,RACGAP1,GLIPR2,S100A6,F2RL1,SERPINI1,SGK1,PPIC
CD8_cluster2	205	Cenpa	310.0	ARCHS4 Coexpression,320;GTEx Coexpression,300	CENPF,RACGAP1
CD8_cluster2	208	Nfatc2	314.0	ARCHS4 Coexpression,605;Enrichr Queries,212;GTEx Coexpression,125	AHNAK,SELL,IGFBP4,PLAUR,KLRD1,SGK1,SYTL3,SOX5
CD8_cluster2	209	Rora	316.7	ARCHS4 Coexpression,227;Enrichr Queries,586;GTEx Coexpression,137	AHNAK,DAPL1,SGK1,KLF3,HOPX,SYTL3,SOX5
CD8_cluster2	213	Rarg	317.8	Literature ChIP-seq,119;ARCHS4 Coexpression,1089;Enrichr Queries,58;GTEx Coexpression,5	AHNAK,DAPL1,IGFBP4,F2R,PLAUR,AQP3,KLF3,HOPX,GNA15,LGALS1,S100A6,SGK1
CD8_cluster2	214	Kdm2b	318.0	ARCHS4 Coexpression,315;GTEx Coexpression,321	SYTL1,BEND4,PDE7A,HOPX
CD8_cluster2	217	Zbtb7a	319.2	ARCHS4 Coexpression,400;ENCODE ChIP-seq,23;Enrichr Queries,252;ReMap ChIP-seq,167;GTEx Coexpression,754	AHNAK,F2R,SYTL1,FBLN1,CRIP1,KLF3,AQP3,DPCD,EHD1,GNPTG,GNA15,ZYX,CEP250,SGK1,MTA3
CD8_cluster2	218	Batf2	320.3	ARCHS4 Coexpression,3;Enrichr Queries,839;GTEx Coexpression,119	EHD1,SELL,GLIPR2,NCF4,PLAUR,IGHD,ZYX,MYO1F,PRR13
CD8_cluster2	219	Epas1	321.5	ARCHS4 Coexpression,140;Enrichr Queries,105;ReMap ChIP-seq,107;GTEx Coexpression,934	GNA15,LGALS1,CD72,AHNAK,GPR68,IGFBP4,F2R,S100A6,FBLN1,SGK1,SYTL3
CD8_cluster2	220	Plscr1	323.5	ARCHS4 Coexpression,339;GTEx Coexpression,308	ATP8B4,GLIPR2,PLAUR
CD8_cluster2	224	Nr3c1	326.7	Literature ChIP-seq,35;ARCHS4 Coexpression,81;ENCODE ChIP-seq,70;Enrichr Queries,544;ReMap ChIP-seq,10;GTEx Coexpression,1220	CD72,AHNAK,IGFBP4,DAPL1,PLAUR,FBLN1,CRIP1,CDC25B,EHD1,SERP2,RNF144A,LGALS1,RACGAP1,S100A6,F2RL1,SNX9,SGK1,GGT1,PRR13
CD8_cluster2	225	Tcf7l2	329.8	Literature ChIP-seq,132;ARCHS4 Coexpression,427;ENCODE ChIP-seq,34;Enrichr Queries,876;ReMap ChIP-seq,42;GTEx Coexpression,468	AHNAK,CRIP1,CDC25B,EHD1,TANC1,FAM111A,QPCT,S100A6,F2RL1,SNX9,SGK1,MTA3
CD8_cluster2	228	Trafd1	333.0	ARCHS4 Coexpression,19;Enrichr Queries,286;GTEx Coexpression,694	EHD1,GNA15,LGALS1,AHNAK,SELL,GLIPR2,NCF4,PLAUR,SGK1,MYO1F
CD8_cluster2	231	Relb	334.8	ARCHS4 Coexpression,4;Enrichr Queries,135;ReMap ChIP-seq,36;GTEx Coexpression,1164	AHNAK,GPR68,NCF4,PLAUR,CRIP1,SYTL3,EHD1,GNA15,LGALS1,GLIPR2,S100A6,ZYX,F2RL1,SGK1,MYO1F
CD8_cluster2	234	Batf3	337.0	ARCHS4 Coexpression,290;Enrichr Queries,34;GTEx Coexpression,687	KLHDC2,EHD1,LGALS1,SELL,GLIPR2,IGFBP4,NCF4,PLAUR,S100A6,SGK1
CD8_cluster2	237	Tcf12	340.2	ARCHS4 Coexpression,563;ENCODE ChIP-seq,6;Enrichr Queries,710;ReMap ChIP-seq,18;GTEx Coexpression,404	AHNAK,IGFBP4,CRIP1,KLF3,SYTL3,CDC25B,EHD1,PLAC8,GNPTG,TANC1,LGALS1,S100A6,SNX9,SGK1,PRR13
CD8_cluster2	239	Nfatc1	343.4	ARCHS4 Coexpression,190;ENCODE ChIP-seq,99;Enrichr Queries,361;ReMap ChIP-seq,229;GTEx Coexpression,838	EHD1,FAM111A,LGALS1,EVI2A,AHNAK,NCF4,PLAUR,SIDT1,ZYX,PDE7A,SGK1,PRR13
CD8_cluster2	243	Cebpa	346.2	Literature ChIP-seq,110;ARCHS4 Coexpression,61;Enrichr Queries,250;ReMap ChIP-seq,286;GTEx Coexpression,1024	EOMES,ATP8B4,AHNAK,IGFBP4,NCF4,DNAJC15,HOPX,GNA15,LGALS1,EVI2A,SELL,S100A6,ZYX,SGK1,PRR13
CD8_cluster2	249	Satb1	354.8	ARCHS4 Coexpression,86;Enrichr Queries,281;ReMap ChIP-seq,276;GTEx Coexpression,776	KLHDC2,LGALS1,EVI2A,AHNAK,SELL,IGFBP4,FUCA2,ZYX,SGK1,PDE7A
CD8_cluster2	250	Foxo1	355.0	Literature ChIP-seq,1;ARCHS4 Coexpression,245;Enrichr Queries,580;ReMap ChIP-seq,33;GTEx Coexpression,916	AHNAK,GPR68,FBLN1,CD79B,SERP2,BEND4,SNX9,FAM71B,ATP8B4,CD72,IGFBP4,F2R,PLAUR,DNAJC15,KLF3,HOPX,EHD1,TANC1,EVI2A,S100A6,ZYX,F2RL1,KLRD1,SGK1,PDE7A
CD8_cluster2	251	Nfkb1	355.0	ARCHS4 Coexpression,188;Enrichr Queries,268;ReMap ChIP-seq,231;GTEx Coexpression,733	SERP2,EHD1,LGALS1,AHNAK,PLAUR,SNX9,SGK1,CRIP1
CD8_cluster2	255	Pbx4	357.3	ARCHS4 Coexpression,189;Enrichr Queries,155;GTEx Coexpression,728	EHD1,FAM111A,CENPF,LGALS1,AHNAK,IGFBP4,PLAUR,SGK1,CRIP1,SYTL3
CD8_cluster2	259	Nfkb2	364.0	ARCHS4 Coexpression,346;Enrichr Queries,50;ReMap ChIP-seq,112;GTEx Coexpression,948	EHD1,GNA15,LGALS1,CD72,AHNAK,PLAUR,S100A6,ZYX,SGK1,SYTL3
CD8_cluster2	261	Rreb1	364.7	ARCHS4 Coexpression,313;Enrichr Queries,413;GTEx Coexpression,368	TANC1,ATP8B4,AHNAK,SGK1,AQP3,KLF3
CD8_cluster2	262	Rfx5	365.2	ARCHS4 Coexpression,796;ENCODE ChIP-seq,32;Enrichr Queries,446;ReMap ChIP-seq,182;GTEx Coexpression,370	CD79B,EHD1,LGALS1,CD72,AHNAK,SIDT1,KLRD1,SGK1,CRIP1,DPCD,CDC25B
CD8_cluster2	264	Klf3	367.3	ARCHS4 Coexpression,550;Enrichr Queries,707;ReMap ChIP-seq,200;GTEx Coexpression,12	GNA15,AHNAK,DAPL1,IGFBP4,F2RL1,KLRD1,SGK1,AQP3,HOPX,MYO1F,PRR13
CD8_cluster2	266	Creb3l2	368.0	ARCHS4 Coexpression,470;Enrichr Queries,211;GTEx Coexpression,423	LGALS1,AHNAK,IGFBP4,F2R,SGK1,PPIC
CD8_cluster2	267	Tcf7l1	369.7	ARCHS4 Coexpression,804;Enrichr Queries,115;GTEx Coexpression,190	LGALS1,AHNAK,IGFBP4,F2R,SNX9,FBLN1,SGK1,MTA3,PPIC
CD8_cluster2	268	Mxd4	370.0	ARCHS4 Coexpression,416;Enrichr Queries,62;GTEx Coexpression,632	RNF144A,EHD1,LGALS1,AHNAK,IGFBP4,F2R,S100A6,ZYX,SGK1
CD8_cluster2	271	Sox4	373.0	ARCHS4 Coexpression,497;Enrichr Queries,123;GTEx Coexpression,499	LGALS1,AHNAK,IGFBP4,F2R,S100A6,SGK1,SOX5
CD8_cluster2	272	Gli1	373.5	Literature ChIP-seq,159;ARCHS4 Coexpression,710;Enrichr Queries,99;GTEx Coexpression,526	LGALS1,AHNAK,IGFBP4,F2R,FBLN1,SGK1,MYO1F
CD8_cluster2	273	Tead3	374.7	ARCHS4 Coexpression,477;Enrichr Queries,45;GTEx Coexpression,602	LGALS1,AHNAK,IGFBP4,F2R,ZYX,SNX9,FBLN1,SGK1
CD8_cluster2	276	Nfic	381.2	ARCHS4 Coexpression,394;ENCODE ChIP-seq,10;Enrichr Queries,182;ReMap ChIP-seq,57;GTEx Coexpression,1263	AHNAK,IGFBP4,F2R,FUCA2,CRIP1,SYTL3,EVI2A,LGALS1,ZYX,F2RL1,SGK1,GGT1
CD8_cluster2	277	Ovol2	381.3	ARCHS4 Coexpression,686;Enrichr Queries,531;ReMap ChIP-seq,295;GTEx Coexpression,13	EOMES,DAPL1,SYTL1,F2RL1,SGK1,DNAJC15,KLF3,HOPX
CD8_cluster2	279	Mkx	387.0	ARCHS4 Coexpression,216;Enrichr Queries,542;GTEx Coexpression,403	IGFBP4,QPCT,F2R,FBLN1,SGK1
CD8_cluster2	283	Mybl2	390.8	Literature ChIP-seq,128;ARCHS4 Coexpression,833;ENCODE ChIP-seq,101;Enrichr Queries,690;ReMap ChIP-seq,287;GTEx Coexpression,306	EHD1,EOMES,CENPF,GNA15,RACGAP1,SYTL1,SGK1,KLF3,CDC25B
CD8_cluster2	284	Jun	391.3	Literature ChIP-seq,90;ARCHS4 Coexpression,1589;ENCODE ChIP-seq,14;Enrichr Queries,46;ReMap ChIP-seq,134;GTEx Coexpression,475	KLHDC2,AHNAK,IGFBP4,GPR68,GOLM1,F2R,PLAUR,SYTL1,EHD1,RNF144A,TANC1,LGALS1,EVI2A,GLIPR2,QPCT,S100A6,ZYX,F2RL1,SNX9,SGK1
CD8_cluster2	285	Myc	391.7	Literature ChIP-seq,87;ARCHS4 Coexpression,1171;ENCODE ChIP-seq,57;Enrichr Queries,187;ReMap ChIP-seq,183;GTEx Coexpression,665	AHNAK,FBLN1,CRIP1,DPCD,GNA15,LGALS1,RACGAP1,CEP250,EOMES,KLHDC2,PLAUR,SYTL1,KLF3,HOPX,CDC25B,EHD1,RNF144A,GNPTG,TANC1,EVI2A,S100A6,SIDT1,F2RL1,SGK1,MYO1F
CD8_cluster2	286	Dzip1	393.3	ARCHS4 Coexpression,682;Enrichr Queries,127;GTEx Coexpression,371	SERP2,RNF144A,AHNAK,IGFBP4,F2R,FBLN1,SGK1,MTA3,PRR13
CD8_cluster2	288	Sgsm2	393.5	ARCHS4 Coexpression,418;GTEx Coexpression,369	SERP2,ADGRB2
CD8_cluster2	292	Hoxa2	396.5	Literature ChIP-seq,162;ARCHS4 Coexpression,139;Enrichr Queries,835;GTEx Coexpression,450	TANC1,IGFBP4,GOLM1,F2R,SNX9,SGK1
CD8_cluster2	293	Arid3a	397.2	ARCHS4 Coexpression,1019;ENCODE ChIP-seq,85;Enrichr Queries,255;ReMap ChIP-seq,266;GTEx Coexpression,361	EHD1,FAM111A,GNPTG,LGALS1,AHNAK,NCF4,PLAUR,SYTL1,SNX9,SGK1,MYO1F
CD8_cluster2	294	Phf21a	397.7	ARCHS4 Coexpression,105;Enrichr Queries,1044;GTEx Coexpression,44	SELL,AHNAK,GLIPR2,NCF4,ZYX,SGK1,MYO1F
CD8_cluster2	297	Klf7	401.3	ARCHS4 Coexpression,1039;Enrichr Queries,65;GTEx Coexpression,100	ATP8B4,LGALS1,AHNAK,IGFBP4,F2R,S100A6,ZYX,PLAUR,SGK1,KLF3
CD8_cluster2	299	Tgif1	404.3	ARCHS4 Coexpression,230;Enrichr Queries,266;GTEx Coexpression,717	SERP2,LGALS1,AHNAK,PLAUR,S100A6,SGK1
CD8_cluster2	300	Rest	405.8	Literature ChIP-seq,114;ARCHS4 Coexpression,381;ENCODE ChIP-seq,84;Enrichr Queries,578;ReMap ChIP-seq,227;GTEx Coexpression,1051	EHD1,CENPF,AHNAK,GLIPR2,BEND4,KLRD1,SGK1,PDE7A,CRIP1,KLF3,CDC25B,PPIC
CD8_cluster2	303	Ahdc1	408.7	ARCHS4 Coexpression,445;Enrichr Queries,630;GTEx Coexpression,151	TANC1,AHNAK,ADGRB2,DAPL1,ZYX,SGK1,AQP3
CD8_cluster2	306	Sall3	409.0	ARCHS4 Coexpression,479;Enrichr Queries,525;GTEx Coexpression,223	SERP2,EOMES,CENPF,ADGRB2,SGK1,SOX5
CD8_cluster2	315	Zscan18	418.7	ARCHS4 Coexpression,447;Enrichr Queries,73;GTEx Coexpression,736	SERP2,LGALS1,AHNAK,ADGRB2,IGFBP4,QPCT,F2R,SGK1,HOPX
CD8_cluster2	316	Fosl1	419.4	ARCHS4 Coexpression,16;ENCODE ChIP-seq,7;Enrichr Queries,625;ReMap ChIP-seq,131;GTEx Coexpression,1318	EHD1,GNA15,LGALS1,EVI2A,AHNAK,IGFBP4,F2R,S100A6,PLAUR,F2RL1,SGK1
CD8_cluster2	317	Ar	419.8	Literature ChIP-seq,39;ARCHS4 Coexpression,208;Enrichr Queries,313;ReMap ChIP-seq,66;GTEx Coexpression,1473	AHNAK,DAPL1,IGFBP4,GOLM1,F2R,CXCR6,AQP3,CRIP1,HOPX,SERP2,TANC1,CENPF,SIDT1,SERPINI1,GGT1,SGK1,PDE7A
CD8_cluster2	319	Bach1	421.0	Literature ChIP-seq,77;ARCHS4 Coexpression,271;ENCODE ChIP-seq,36;Enrichr Queries,362;ReMap ChIP-seq,270;GTEx Coexpression,1510	EOMES,AHNAK,GOLM1,PLAUR,SYTL1,KLF3,RNF144A,GNPTG,TANC1,FAM111A,CENPF,QPCT,S100A6,KLRD1,SERPINI1,SGK1,MYO1F,PPIC,SOX5
CD8_cluster2	322	Egr1	421.8	Literature ChIP-seq,69;ARCHS4 Coexpression,578;ENCODE ChIP-seq,65;Enrichr Queries,48;ReMap ChIP-seq,197;GTEx Coexpression,1574	KLHDC2,AHNAK,IGFBP4,F2R,SYTL1,PLAUR,DNAJC15,CRIP1,DPCD,KLF3,CDC25B,RNF144A,EHD1,GNPTG,LGALS1,QPCT,S100A6,SERPINI1,SGK1
CD8_cluster2	331	Klf13	430.3	ARCHS4 Coexpression,487;Enrichr Queries,277;ReMap ChIP-seq,243;GTEx Coexpression,714	EHD1,LGALS1,AHNAK,IGFBP4,SYTL1,SGK1,DPCD,KLF3,MYO1F
CD8_cluster2	333	Drap1	433.3	ARCHS4 Coexpression,165;Enrichr Queries,892;GTEx Coexpression,243	EHD1,LGALS1,RACGAP1,S100A6,ZYX,DPCD
CD8_cluster2	335	Elk1	433.6	Literature ChIP-seq,42;ARCHS4 Coexpression,1446;ENCODE ChIP-seq,87;ReMap ChIP-seq,288;GTEx Coexpression,305	SERP2,KLHDC2,GNPTG,FAM111A,ADGRB2,AHNAK,RACGAP1,SNX9,SGK1,DPCD,FAM71B,PRR13
CD8_cluster2	343	Pcgf2	441.0	ARCHS4 Coexpression,712;ReMap ChIP-seq,170	EOMES,GOLM1,F2R,SIDT1,HOPX
CD8_cluster2	348	Sox13	446.8	ARCHS4 Coexpression,711;Enrichr Queries,621;ReMap ChIP-seq,210;GTEx Coexpression,245	EHD1,AHNAK,IGFBP4,SNX9,SGK1,CRIP1,MTA3
CD8_cluster2	349	Smad1	447.2	Literature ChIP-seq,75;ARCHS4 Coexpression,494;Enrichr Queries,359;ReMap ChIP-seq,219;GTEx Coexpression,1089	EHD1,AHNAK,F2R,ZYX,F2RL1,SGK1,KLF3,MYO1F
CD8_cluster2	351	Bach2	450.5	ARCHS4 Coexpression,303;Enrichr Queries,548;ReMap ChIP-seq,249;GTEx Coexpression,702	EHD1,CD79B,AHNAK,KLRD1,CXCR6,SGK1,PDE7A,SOX5
CD8_cluster2	353	Hivep3	451.0	ARCHS4 Coexpression,153;Enrichr Queries,663;GTEx Coexpression,537	EHD1,AHNAK,PLAUR,SGK1,HOPX,SOX5
CD8_cluster2	358	Irf4	455.4	ARCHS4 Coexpression,792;ENCODE ChIP-seq,111;Enrichr Queries,449;ReMap ChIP-seq,133;GTEx Coexpression,792	EHD1,CD79B,FAM111A,IGHM,LGALS1,AHNAK,SELL,F2R,NCF4,PLAUR,SGK1
CD8_cluster2	362	Tet3	457.0	ARCHS4 Coexpression,905;ReMap ChIP-seq,296;GTEx Coexpression,170	DAPL1,KLF3,HOPX
CD8_cluster2	363	Kdm5b	457.0	Literature ChIP-seq,136;ARCHS4 Coexpression,1149;ENCODE ChIP-seq,39;ReMap ChIP-seq,180;GTEx Coexpression,781	EOMES,AHNAK,GPR68,GOLM1,F2R,FBLN1,CRIP1,DPCD,CDC25B,EHD1,TANC1,CENPF,RACGAP1,QPCT,SNX9,SERPINI1,PDE7A
CD8_cluster2	365	Klf10	462.3	ARCHS4 Coexpression,128;Enrichr Queries,147;GTEx Coexpression,1112	LGALS1,AHNAK,IGFBP4,QPCT,PLAUR,S100A6,SGK1
CD8_cluster2	366	Atoh8	462.3	ARCHS4 Coexpression,442;Enrichr Queries,564;GTEx Coexpression,381	AHNAK,IGFBP4,SIDT1,SGK1,PPIC
CD8_cluster2	367	Smad4	462.8	Literature ChIP-seq,38;ARCHS4 Coexpression,285;Enrichr Queries,1048;ReMap ChIP-seq,191;GTEx Coexpression,752	KLHDC2,EOMES,AHNAK,PLAUR,DNAJC15,DPCD,KLF3,SYTL3,SERP2,TANC1,GLIPR2,BEND4,SNX9,SGK1,PDE7A,SOX5
CD8_cluster2	369	Srf	464.3	Literature ChIP-seq,122;ARCHS4 Coexpression,777;ENCODE ChIP-seq,68;Enrichr Queries,130;ReMap ChIP-seq,169;GTEx Coexpression,1520	CD72,AHNAK,PLAUR,CRIP1,KLF3,CDC25B,EHD1,GNPTG,LGALS1,GLIPR2,ZYX,SIDT1,SGK1
CD8_cluster2	372	Pou3f1	467.3	Literature ChIP-seq,105;ARCHS4 Coexpression,1110;Enrichr Queries,302;GTEx Coexpression,352	EOMES,PLAC8,KLHDC2,AHNAK,DAPL1,GPR68,IGFBP4,SGK1,DNAJC15,HOPX,SOX5
CD8_cluster2	373	Aire	467.7	ARCHS4 Coexpression,899;Enrichr Queries,22;GTEx Coexpression,482	CD79B,LGALS1,AHNAK,F2R,PLAUR,S100A6,SERPINI1,SGK1,MYO1F
CD8_cluster2	376	Tcf3	469.5	Literature ChIP-seq,43;ARCHS4 Coexpression,1060;ENCODE ChIP-seq,5;Enrichr Queries,919;ReMap ChIP-seq,55;GTEx Coexpression,735	EOMES,AHNAK,CRIP1,DPCD,KLF3,AQP3,CDC25B,EHD1,GNPTG,TANC1,GNA15,CENPF,LGALS1,EVI2A,ADGRB2,GLIPR2,QPCT,ZYX,SIDT1,BEND4,PDE7A,SGK1,PPIC
CD8_cluster2	383	Irf7	474.3	ARCHS4 Coexpression,9;Enrichr Queries,270;GTEx Coexpression,1144	EHD1,LGALS1,SELL,GLIPR2,NCF4,PLAUR,S100A6,ZYX,SGK1,MYO1F
CD8_cluster2	384	Xbp1	475.0	ARCHS4 Coexpression,728;Enrichr Queries,260;ReMap ChIP-seq,61;GTEx Coexpression,851	GNA15,LGALS1,SELL,AHNAK,IGFBP4,FUCA2,PLAUR,S100A6,CEP250,F2RL1,SGK1,PPIC
CD8_cluster2	388	Zhx1	476.8	ARCHS4 Coexpression,155;Enrichr Queries,1001;ReMap ChIP-seq,179;GTEx Coexpression,572	EHD1,AHNAK,NCF4,ZYX,S100A6,SGK1,CRIP1,MYO1F
CD8_cluster2	391	Tcf4	481.4	Literature ChIP-seq,102;ARCHS4 Coexpression,521;Enrichr Queries,372;ReMap ChIP-seq,28;GTEx Coexpression,1384	AHNAK,IGFBP4,CDC25B,SERP2,PLAC8,EHD1,TANC1,CENPF,LGALS1,S100A6,GGT1,SGK1,SOX5
CD8_cluster2	393	Mafg	483.0	ARCHS4 Coexpression,362;Enrichr Queries,47;ReMap ChIP-seq,98;GTEx Coexpression,1425	EHD1,ATP8B4,LGALS1,RACGAP1,AHNAK,PLAUR,ZYX,SNX9,SGK1,KLF3
CD8_cluster2	398	Nfat5	486.3	ARCHS4 Coexpression,286;Enrichr Queries,939;GTEx Coexpression,234	SERP2,TANC1,AHNAK,SGK1
CD8_cluster2	403	Ncoa2	489.3	ARCHS4 Coexpression,496;Enrichr Queries,703;ReMap ChIP-seq,37;GTEx Coexpression,721	EHD1,GNPTG,ATP8B4,AHNAK,GOLM1,SGK1,KLF3,AQP3,CRIP1
CD8_cluster2	408	Plagl1	491.7	ARCHS4 Coexpression,737;Enrichr Queries,203;GTEx Coexpression,535	TANC1,LGALS1,AHNAK,IGFBP4,QPCT,F2R,SGK1
CD8_cluster2	409	Zbtb37	492.7	ARCHS4 Coexpression,524;Enrichr Queries,688;GTEx Coexpression,266	FAM111A,AHNAK,KLRD1,SGK1,KLF3
CD8_cluster2	416	Jund	500.5	Literature ChIP-seq,76;ARCHS4 Coexpression,1311;ENCODE ChIP-seq,31;Enrichr Queries,107;ReMap ChIP-seq,76;GTEx Coexpression,1402	AHNAK,IGFBP4,GOLM1,HOPX,CDC25B,EHD1,SERP2,RNF144A,GNA15,LGALS1,RACGAP1,S100A6,ZYX,F2RL1,SGK1
CD8_cluster2	422	Tfcp2l1	504.3	ARCHS4 Coexpression,330;Enrichr Queries,360;GTEx Coexpression,823	AHNAK,F2RL1,SGK1,DNAJC15,AQP3
CD8_cluster2	423	Setbp1	504.3	ARCHS4 Coexpression,332;Enrichr Queries,673;GTEx Coexpression,508	AHNAK,SNX9,SGK1,SOX5,PRR13
CD8_cluster2	430	Foxn2	509.0	ARCHS4 Coexpression,460;Enrichr Queries,743;GTEx Coexpression,324	EVI2A,AHNAK,NCF4,SGK1,KLF3
CD8_cluster2	432	Nr4a1	510.0	ARCHS4 Coexpression,250;Enrichr Queries,126;ReMap ChIP-seq,221;GTEx Coexpression,1443	GNA15,LGALS1,AHNAK,IGFBP4,ZYX,PLAUR,S100A6,SNX9,SGK1
CD8_cluster2	437	E2f8	514.0	ARCHS4 Coexpression,336;Enrichr Queries,264;GTEx Coexpression,942	FAM111A,CENPF,LGALS1,RACGAP1,CDC25B
CD8_cluster2	447	Creb3l4	519.7	ARCHS4 Coexpression,990;Enrichr Queries,383;GTEx Coexpression,186	FAM111A,CENPF,SYTL1,S100A6,SGK1
CD8_cluster2	449	Mbd1	522.0	ARCHS4 Coexpression,525;Enrichr Queries,248;GTEx Coexpression,793	EHD1,LGALS1,AHNAK,ZYX,SGK1
CD8_cluster2	453	Zkscan1	526.2	ARCHS4 Coexpression,166;ENCODE ChIP-seq,12;Enrichr Queries,1283;ReMap ChIP-seq,124;GTEx Coexpression,1046	EHD1,GNA15,LGALS1,AHNAK,NCF4,SYTL1,ZYX,SERPINI1,DNAJC15,CRIP1,MTA3,PRR13
CD8_cluster2	456	Hoxb4	531.5	Literature ChIP-seq,130;ARCHS4 Coexpression,925;Enrichr Queries,66;GTEx Coexpression,1005	LGALS1,AHNAK,RACGAP1,SELL,IGFBP4,F2R,PLAUR,S100A6,SGK1
CD8_cluster2	462	Foxp1	536.4	Literature ChIP-seq,133;ARCHS4 Coexpression,1302;Enrichr Queries,402;ReMap ChIP-seq,172;GTEx Coexpression,673	KLHDC2,CD72,AHNAK,NCF4,KLF3,CDC25B,FAM111A,LGALS1,S100A6,BEND4,CEP250,SNX9,SGK1,SOX5
CD8_cluster2	467	Hbp1	538.3	ARCHS4 Coexpression,309;Enrichr Queries,585;ReMap ChIP-seq,120;GTEx Coexpression,1139	EHD1,LGALS1,EVI2A,AHNAK,PLAUR,SGK1,CRIP1,KLF3,CDC25B
CD8_cluster2	470	Tshz1	541.0	ARCHS4 Coexpression,465;Enrichr Queries,369;GTEx Coexpression,789	RNF144A,AHNAK,IGFBP4,F2R,SGK1
CD8_cluster2	477	Foxf1	547.3	ARCHS4 Coexpression,114;Enrichr Queries,577;GTEx Coexpression,951	LGALS1,IGFBP4,F2R,FBLN1,SGK1
CD8_cluster2	481	E2f2	549.0	ARCHS4 Coexpression,1079;Enrichr Queries,422;GTEx Coexpression,146	PLAC8,GNA15,CENPF,RACGAP1,NCF4,SGK1,CDC25B
CD8_cluster2	484	Ctcf	552.0	Literature ChIP-seq,40;ARCHS4 Coexpression,793;ENCODE ChIP-seq,1;Enrichr Queries,1372;ReMap ChIP-seq,7;GTEx Coexpression,1099	FBLN1,CRIP1,AQP3,RACGAP1,GLIPR2,EOMES,KLHDC2,CD72,IGFBP4,GOLM1,F2R,SYTL1,CDC25B,EHD1,RNF144A,GNPTG,FAM111A,CENPF,ADGRB2,SELL,QPCT,S100A6,ZYX,SIDT1,F2RL1,SERPINI1,PRR13
CD8_cluster2	487	Sall2	554.0	ARCHS4 Coexpression,641;Enrichr Queries,202;GTEx Coexpression,819	AHNAK,IGFBP4,F2R,FBLN1,SGK1,MTA3
CD8_cluster2	490	Cux1	557.0	Literature ChIP-seq,84;ARCHS4 Coexpression,992;ENCODE ChIP-seq,38;Enrichr Queries,993;ReMap ChIP-seq,164;GTEx Coexpression,1071	CD72,AHNAK,FUCA2,CRIP1,CDC25B,EHD1,CD79B,PLAC8,GNPTG,GNA15,CENPF,LGALS1,RACGAP1,SELL,SIDT1,S100A6,SERPINI1,SGK1,PDE7A,SOX5,PRR13
CD8_cluster2	497	Zbtb4	559.7	ARCHS4 Coexpression,432;Enrichr Queries,373;GTEx Coexpression,874	LGALS1,AHNAK,ADGRB2,IGFBP4,SGK1
CD8_cluster2	498	Cxxc5	560.0	ARCHS4 Coexpression,391;GTEx Coexpression,729	RNF144A,ADGRB2
CD8_cluster2	501	Dnmt1	562.0	ARCHS4 Coexpression,746;GTEx Coexpression,378	CENPF,RACGAP1
CD8_cluster2	507	Pbx3	563.8	ARCHS4 Coexpression,948;ENCODE ChIP-seq,102;Enrichr Queries,333;ReMap ChIP-seq,111;GTEx Coexpression,1325	EHD1,IGHM,GNPTG,CENPF,LGALS1,AHNAK,IGFBP4,SGK1,PRR13
CD8_cluster2	508	Rel	565.0	ARCHS4 Coexpression,601;Enrichr Queries,443;GTEx Coexpression,651	AHNAK,PLAUR,KLRD1,SGK1,KLF3,SYTL3
CD8_cluster2	509	Tsc22d1	567.7	ARCHS4 Coexpression,1355;Enrichr Queries,111;GTEx Coexpression,237	SERP2,LGALS1,ADGRB2,AHNAK,IGFBP4,F2R,S100A6,SGK1
CD8_cluster2	517	Nr4a3	572.7	ARCHS4 Coexpression,29;Enrichr Queries,611;GTEx Coexpression,1078	CD72,IGFBP4,PLAUR,SNX9,SGK1,SYTL3
CD8_cluster2	519	Tbr1	573.7	ARCHS4 Coexpression,557;Enrichr Queries,951;GTEx Coexpression,213	EOMES,ADGRB2,SERPINI1,SOX5
CD8_cluster2	528	Prdm16	578.0	Literature ChIP-seq,155;ARCHS4 Coexpression,1157;Enrichr Queries,517;GTEx Coexpression,483	AHNAK,SGK1,CRIP1,SOX5
CD8_cluster2	530	Nfix	578.0	ARCHS4 Coexpression,383;Enrichr Queries,328;GTEx Coexpression,1023	LGALS1,AHNAK,ADGRB2,IGFBP4,SGK1
CD8_cluster2	531	Pknox2	580.0	ARCHS4 Coexpression,800;Enrichr Queries,494;GTEx Coexpression,446	ADGRB2,IGFBP4,FBLN1,SOX5
CD8_cluster2	541	Ikzf2	588.0	ARCHS4 Coexpression,154;Enrichr Queries,731;GTEx Coexpression,879	IGHM,FAM111A,AHNAK,SELL,SGK1,PDE7A
CD8_cluster2	543	Pa2g4	589.5	ARCHS4 Coexpression,859;GTEx Coexpression,320	CENPF,RACGAP1
CD8_cluster2	545	Hnf4a	591.3	Literature ChIP-seq,88;ARCHS4 Coexpression,1049;ENCODE ChIP-seq,92;Enrichr Queries,1202;ReMap ChIP-seq,177;GTEx Coexpression,940	KLHDC2,AHNAK,GOLM1,FUCA2,FBLN1,DNAJC15,AQP3,KLF3,SYTL3,CDC25B,EHD1,RNF144A,TANC1,LGALS1,RACGAP1,SIDT1,CEP250,SERPINI1,GGT1,SGK1,PDE7A,MTA3,PRR13,SOX5
CD8_cluster2	552	Pou2f1	594.3	ARCHS4 Coexpression,842;Enrichr Queries,433;ReMap ChIP-seq,213;GTEx Coexpression,889	CENPF,LGALS1,ADGRB2,SELL,AHNAK,SERPINI1,SGK1,SOX5
CD8_cluster2	559	Atf5	600.3	ARCHS4 Coexpression,847;Enrichr Queries,51;GTEx Coexpression,903	EHD1,LGALS1,AHNAK,IGFBP4,PLAUR,S100A6,ZYX,SGK1
CD8_cluster2	560	Mef2c	600.4	ARCHS4 Coexpression,1306;ENCODE ChIP-seq,54;Enrichr Queries,308;ReMap ChIP-seq,157;GTEx Coexpression,1177	EHD1,KLHDC2,IGHM,LGALS1,AHNAK,IGFBP4,F2R,SGK1,SYTL3
CD8_cluster2	562	Prox1	601.5	ARCHS4 Coexpression,887;Enrichr Queries,551;ReMap ChIP-seq,4;GTEx Coexpression,964	AHNAK,IGFBP4,PLAUR,DNAJC15,KLF3,CDC25B,SERP2,TANC1,QPCT,S100A6,SGK1,PRR13,SOX5
CD8_cluster2	577	Tet2	614.0	ARCHS4 Coexpression,540;GTEx Coexpression,688	GNA15,MYO1F
CD8_cluster2	582	Zbtb1	617.0	ARCHS4 Coexpression,562;Enrichr Queries,700;GTEx Coexpression,589	FAM111A,AHNAK,SGK1,PDE7A,KLF3
CD8_cluster2	585	Dmrta2	619.0	ARCHS4 Coexpression,318;Enrichr Queries,1146;GTEx Coexpression,393	EOMES,GNA15,AQP3,DPCD
CD8_cluster2	586	Creb1	619.3	Literature ChIP-seq,92;ARCHS4 Coexpression,417;ENCODE ChIP-seq,81;Enrichr Queries,1375;ReMap ChIP-seq,275;GTEx Coexpression,1476	KLHDC2,AHNAK,NCF4,CDC25B,EHD1,GNPTG,FAM111A,CENPF,LGALS1,ADGRB2,RACGAP1,ZYX,PDE7A,PRR13
CD8_cluster2	599	Dot1l	628.0	ARCHS4 Coexpression,321;Enrichr Queries,453;GTEx Coexpression,1110	EHD1,AHNAK,ZYX,PLAUR,SGK1
CD8_cluster2	600	Gtf2ird1	628.0	ARCHS4 Coexpression,84;GTEx Coexpression,1172	SELL,GLIPR2,NCF4,MYO1F
CD8_cluster2	602	Nr1d1	628.7	ARCHS4 Coexpression,1535;Enrichr Queries,189;GTEx Coexpression,162	TANC1,LGALS1,AHNAK,DAPL1,IGFBP4,S100A6,SGK1,HOPX
CD8_cluster2	604	Hoxa7	630.7	ARCHS4 Coexpression,232;Enrichr Queries,547;GTEx Coexpression,1113	GNA15,ATP8B4,AHNAK,IGFBP4,SGK1
CD8_cluster2	608	Nr2f6	632.5	ARCHS4 Coexpression,1070;Enrichr Queries,223;ReMap ChIP-seq,203;GTEx Coexpression,1034	EHD1,LGALS1,AHNAK,IGFBP4,S100A6,FBLN1,GGT1,SGK1
CD8_cluster2	611	Cdx1	633.7	ARCHS4 Coexpression,1087;Enrichr Queries,118;GTEx Coexpression,696	EOMES,S100A6,F2RL1,SGK1,AQP3,HOPX
CD8_cluster2	614	Atf1	635.0	ARCHS4 Coexpression,611;ENCODE ChIP-seq,112;Enrichr Queries,1078;ReMap ChIP-seq,289;GTEx Coexpression,1085	EHD1,AHNAK,RACGAP1,SGK1
CD8_cluster2	620	Foxj1	637.0	ARCHS4 Coexpression,755;Enrichr Queries,218;GTEx Coexpression,938	LGALS1,AHNAK,IGFBP4,S100A6,SGK1,AQP3
CD8_cluster2	623	Foxk1	640.5	ARCHS4 Coexpression,867;Enrichr Queries,445;ReMap ChIP-seq,198;GTEx Coexpression,1052	GNPTG,TANC1,AHNAK,CEP250,SGK1,KLF3,PRR13
CD8_cluster2	624	Setdb1	641.0	Literature ChIP-seq,24;ARCHS4 Coexpression,1194;ENCODE ChIP-seq,71;Enrichr Queries,959;ReMap ChIP-seq,284;GTEx Coexpression,1314	AHNAK,GOLM1,FUCA2,F2R,PLAUR,SYTL1,FBLN1,CRIP1,CDC25B,FAM111A,CENPF,GNA15,RACGAP1,ADGRB2,ZYX,SGK1,PPIC
CD8_cluster2	632	Ddit3	644.3	ARCHS4 Coexpression,1399;Enrichr Queries,405;GTEx Coexpression,129	LGALS1,AHNAK,PLAUR,KLRD1,SGK1,SYTL3
CD8_cluster2	646	Sp4	651.6	ARCHS4 Coexpression,1449;ENCODE ChIP-seq,108;Enrichr Queries,400;ReMap ChIP-seq,226;GTEx Coexpression,1075	EHD1,GNPTG,CENPF,AHNAK,SYTL1,SGK1,CRIP1,KLF3,CDC25B
CD8_cluster2	654	Pbx1	656.8	Literature ChIP-seq,126;ARCHS4 Coexpression,733;Enrichr Queries,534;GTEx Coexpression,1234	EHD1,AHNAK,ZYX,SGK1,FAM71B,SYTL3,SOX5,PRR13
CD8_cluster2	657	Pou4f1	657.7	ARCHS4 Coexpression,909;Enrichr Queries,503;GTEx Coexpression,561	EOMES,BEND4,SGK1,SOX5
CD8_cluster2	658	Arid5b	657.7	ARCHS4 Coexpression,515;Enrichr Queries,566;GTEx Coexpression,892	LGALS1,AHNAK,SGK1
CD8_cluster2	668	Trps1	665.0	ARCHS4 Coexpression,441;Enrichr Queries,379;GTEx Coexpression,1175	AHNAK,IGFBP4,SGK1,SOX5
CD8_cluster2	674	Tshz2	670.0	ARCHS4 Coexpression,1418;Enrichr Queries,364;GTEx Coexpression,228	AHNAK,IGFBP4,SNX9,SGK1,SOX5
CD8_cluster2	677	Aebp2	671.3	ARCHS4 Coexpression,1463;Enrichr Queries,530;GTEx Coexpression,21	TANC1,AHNAK,F2R,SNX9,SGK1,CRIP1,KLF3
CD8_cluster2	681	Hlf	674.0	ARCHS4 Coexpression,1319;Enrichr Queries,180;GTEx Coexpression,523	AHNAK,IGFBP4,SGK1,MTA3,HOPX,SOX5
CD8_cluster2	685	Clock	676.8	Literature ChIP-seq,124;ARCHS4 Coexpression,482;Enrichr Queries,1081;ReMap ChIP-seq,166;GTEx Coexpression,1531	AHNAK,GPR68,IGFBP4,S100A6,AQP3,KLF3,MYO1F,PRR13
CD8_cluster2	695	Atf6	684.7	ARCHS4 Coexpression,683;Enrichr Queries,1076;GTEx Coexpression,295	SELL,AHNAK,NCF4,SGK1
CD8_cluster2	707	Dbp	689.7	ARCHS4 Coexpression,1165;Enrichr Queries,192;GTEx Coexpression,712	LGALS1,AHNAK,IGFBP4,S100A6,SGK1,MTA3
CD8_cluster2	708	St18	690.3	ARCHS4 Coexpression,816;Enrichr Queries,973;GTEx Coexpression,282	RNF144A,EVI2A,QPCT,SGK1,SOX5
CD8_cluster2	714	Zfp30	694.7	ARCHS4 Coexpression,884;Enrichr Queries,240;GTEx Coexpression,960	RNF144A,AHNAK,IGFBP4,F2R,SGK1
CD8_cluster2	716	Zfp62	695.7	ARCHS4 Coexpression,435;Enrichr Queries,971;GTEx Coexpression,681	FAM111A,AHNAK,ZYX,SGK1
CD8_cluster2	724	Skor1	700.0	ARCHS4 Coexpression,358;GTEx Coexpression,1042	SIDT1,CRIP1
CD8_cluster2	726	Zfp92	701.0	ARCHS4 Coexpression,511;Enrichr Queries,1025;GTEx Coexpression,567	QPCT,SIDT1,FAM71B,SOX5
CD8_cluster2	737	Hmgn3	709.3	ARCHS4 Coexpression,1163;ENCODE ChIP-seq,16;ReMap ChIP-seq,202;GTEx Coexpression,1456	EHD1,GNPTG,FAM111A,CENPF,IGFBP4,SYTL1,S100A6,F2RL1,CRIP1,KLF3,PPIC
CD8_cluster2	739	Zbtb44	710.3	ARCHS4 Coexpression,279;Enrichr Queries,429;GTEx Coexpression,1423	AHNAK,BEND4,SGK1,PDE7A,KLF3
CD8_cluster2	746	Zbtb20	714.3	ARCHS4 Coexpression,1385;Enrichr Queries,339;GTEx Coexpression,419	LGALS1,AHNAK,SGK1,FAM71B,SOX5
CD8_cluster2	755	Foxn3	717.7	ARCHS4 Coexpression,322;Enrichr Queries,677;GTEx Coexpression,1154	AHNAK,SGK1,PDE7A,KLF3
CD8_cluster2	761	Mysm1	721.3	ARCHS4 Coexpression,581;Enrichr Queries,1250;GTEx Coexpression,333	SERP2,FAM111A,AHNAK,PDE7A
CD8_cluster2	763	Zfhx3	722.7	ARCHS4 Coexpression,342;Enrichr Queries,626;GTEx Coexpression,1200	TANC1,AHNAK,SGK1,KLF3
CD8_cluster2	770	Crebl2	725.7	ARCHS4 Coexpression,1482;Enrichr Queries,675;GTEx Coexpression,20	GNPTG,AHNAK,GOLM1,QPCT,SGK1,MTA3,KLF3
CD8_cluster2	775	Zfhx2	728.7	ARCHS4 Coexpression,985;Enrichr Queries,668;GTEx Coexpression,533	AHNAK,SGK1,DPCD,SOX5
CD8_cluster2	785	Tfdp2	736.0	ARCHS4 Coexpression,258;Enrichr Queries,375;GTEx Coexpression,1575	EHD1,CENPF,AHNAK,F2R,ZYX,SGK1
CD8_cluster2	805	Egr4	748.0	ARCHS4 Coexpression,760;Enrichr Queries,591;GTEx Coexpression,893	ADGRB2,QPCT,PLAUR,SGK1
CD8_cluster2	807	Thap1	749.4	ARCHS4 Coexpression,1150;ENCODE ChIP-seq,105;Enrichr Queries,1194;ReMap ChIP-seq,242;GTEx Coexpression,1056	GNPTG,RACGAP1,SYTL1,SGK1,PDE7A
CD8_cluster2	812	Gtf2ird2	750.0	ARCHS4 Coexpression,1260;Enrichr Queries,442;GTEx Coexpression,548	KLHDC2,AHNAK,IGFBP4,SGK1,KLF3
CD8_cluster2	827	Hoxb3	758.3	ARCHS4 Coexpression,788;Enrichr Queries,515;GTEx Coexpression,972	LGALS1,AHNAK,IGFBP4,SGK1
CD8_cluster2	834	Pknox1	760.3	ARCHS4 Coexpression,1195;Enrichr Queries,662;ReMap ChIP-seq,54;GTEx Coexpression,1130	SERP2,ADGRB2,AHNAK,PLAUR,SNX9,SERPINI1,SGK1,KLF3,MYO1F
CD8_cluster2	836	Zkscan3	762.0	ARCHS4 Coexpression,1531;Enrichr Queries,458;GTEx Coexpression,297	SERP2,ADGRB2,AHNAK,IGFBP4,SGK1,KLF3
CD8_cluster2	842	Zc3h8	764.5	ARCHS4 Coexpression,1409;Enrichr Queries,878;ReMap ChIP-seq,56;GTEx Coexpression,715	CENPF,LGALS1,IGFBP4,S100A6,F2RL1,SGK1,SYTL3,CDC25B
CD8_cluster2	843	Zbtb41	766.0	ARCHS4 Coexpression,215;Enrichr Queries,1361;GTEx Coexpression,722	RNF144A,QPCT,ZYX
CD8_cluster2	854	Etv1	769.5	ARCHS4 Coexpression,1518;Enrichr Queries,632;ReMap ChIP-seq,129;GTEx Coexpression,799	LGALS1,IGFBP4,SYTL1,SERPINI1,SGK1,CRIP1,CDC25B,SOX5
CD8_cluster2	857	Bhlhe41	772.5	ARCHS4 Coexpression,340;GTEx Coexpression,1205	PLAUR,SGK1
CD8_cluster2	863	Nfia	774.7	ARCHS4 Coexpression,592;Enrichr Queries,352;GTEx Coexpression,1380	AHNAK,IGFBP4,SGK1,SOX5
CD8_cluster2	882	Tfap4	788.0	ARCHS4 Coexpression,1288;Enrichr Queries,1052;ReMap ChIP-seq,128;GTEx Coexpression,684	EHD1,CENPF,LGALS1,AHNAK,SYTL1,CRIP1,CDC25B
CD8_cluster2	893	Skil	793.7	ARCHS4 Coexpression,1524;Enrichr Queries,651;GTEx Coexpression,206	AHNAK,PLAUR,CEP250,SGK1,PPIC
CD8_cluster2	907	Nr6a1	803.0	ARCHS4 Coexpression,862;Enrichr Queries,335;GTEx Coexpression,1212	AHNAK,BEND4,SGK1,MTA3,SOX5
CD8_cluster2	912	Gtf3a	804.3	ARCHS4 Coexpression,287;Enrichr Queries,1031;GTEx Coexpression,1095	LGALS1,SELL,S100A6,PRR13
CD8_cluster2	918	Prdm15	806.3	ARCHS4 Coexpression,542;Enrichr Queries,1070;GTEx Coexpression,807	CD79B,AHNAK,SGK1
CD8_cluster2	920	Tcf20	807.0	ARCHS4 Coexpression,1082;Enrichr Queries,1293;GTEx Coexpression,46	GNA15,RACGAP1,AHNAK,CEP250,AQP3
CD8_cluster2	923	Zbtb2	808.0	ARCHS4 Coexpression,1236;Enrichr Queries,404;GTEx Coexpression,784	EHD1,AHNAK,SGK1,KLF3
CD8_cluster2	926	Dach2	810.3	ARCHS4 Coexpression,969;Enrichr Queries,1344;GTEx Coexpression,118	SERP2,ADGRB2,SERPINI1
CD8_cluster2	956	Ahctf1	829.7	ARCHS4 Coexpression,606;Enrichr Queries,717;GTEx Coexpression,1166	CENPF,AHNAK,RACGAP1,SGK1
CD8_cluster2	957	Zfpm1	829.7	ARCHS4 Coexpression,1340;Enrichr Queries,430;GTEx Coexpression,719	LGALS1,AHNAK,IGFBP4,GGT1,SGK1
CD8_cluster2	961	Kmt2a	832.3	ARCHS4 Coexpression,1130;ReMap ChIP-seq,106;GTEx Coexpression,1261	EVI2A,F2R,FUCA2,PDE7A,PPIC
CD8_cluster2	969	Eea1	836.7	ARCHS4 Coexpression,492;Enrichr Queries,1042;GTEx Coexpression,976	LGALS1,AHNAK,SGK1
CD8_cluster2	974	Prmt3	837.3	ARCHS4 Coexpression,513;Enrichr Queries,723;GTEx Coexpression,1276	CENPF,RACGAP1,SGK1
CD8_cluster2	979	Foxp4	841.3	ARCHS4 Coexpression,1417;Enrichr Queries,635;GTEx Coexpression,472	KLHDC2,AHNAK,ZYX,SGK1
CD8_cluster2	987	Ikzf4	845.3	ARCHS4 Coexpression,1168;Enrichr Queries,389;GTEx Coexpression,979	LGALS1,AHNAK,IGFBP4,SGK1
CD8_cluster2	991	Hivep2	849.7	ARCHS4 Coexpression,527;Enrichr Queries,893;GTEx Coexpression,1129	AHNAK,SGK1
CD8_cluster2	1001	Nme2	853.3	ARCHS4 Coexpression,817;ReMap ChIP-seq,253;GTEx Coexpression,1490	CD79B,FUCA2,ZYX
CD8_cluster2	1007	Lcorl	855.3	ARCHS4 Coexpression,384;Enrichr Queries,1329;GTEx Coexpression,853	ZYX,SGK1
CD8_cluster2	1035	Pitx2	872.7	ARCHS4 Coexpression,832;Enrichr Queries,637;GTEx Coexpression,1149	EOMES,IGFBP4,SGK1,PPIC
CD8_cluster2	1037	Six4	874.0	ARCHS4 Coexpression,1025;Enrichr Queries,208;GTEx Coexpression,1389	CENPF,AHNAK,IGFBP4,PLAUR,SGK1
CD8_cluster2	1042	Zbtb38	877.0	ARCHS4 Coexpression,283;Enrichr Queries,906;GTEx Coexpression,1442	LGALS1,AHNAK,SGK1
CD8_cluster2	1078	Thyn1	902.0	ARCHS4 Coexpression,1129;GTEx Coexpression,675	SERP2
CD8_cluster2	1090	Gatad2a	905.7	ARCHS4 Coexpression,628;Enrichr Queries,682;GTEx Coexpression,1407	EHD1,AHNAK,ZYX
CD8_cluster2	1097	Hivep1	910.0	ARCHS4 Coexpression,1322;Enrichr Queries,618;GTEx Coexpression,790	AHNAK,SGK1,KLF3
CD8_cluster2	1098	Rorc	910.3	ARCHS4 Coexpression,1206;Enrichr Queries,406;GTEx Coexpression,1119	AHNAK,IGFBP4,SGK1,HOPX
CD8_cluster2	1099	Rfx3	911.0	ARCHS4 Coexpression,1061;Enrichr Queries,1026;GTEx Coexpression,646	AHNAK,PPIC,SOX5
CD8_cluster2	1101	Bbx	911.3	ARCHS4 Coexpression,110;Enrichr Queries,1176;GTEx Coexpression,1448	AHNAK,NCF4,ZYX,PRR13
CD8_cluster2	1104	Ybx3	913.5	ARCHS4 Coexpression,648;GTEx Coexpression,1179	ZYX
CD8_cluster2	1111	Rlf	918.7	ARCHS4 Coexpression,1611;Enrichr Queries,1077;GTEx Coexpression,68	EOMES,AHNAK,PLAUR,KLRD1,SGK1,SYTL3
CD8_cluster2	1114	Baz2b	920.0	ARCHS4 Coexpression,1162;Enrichr Queries,415;GTEx Coexpression,1183	TANC1,CENPF,AHNAK,SGK1
CD8_cluster2	1155	Zbtb11	946.5	ARCHS4 Coexpression,1390;Enrichr Queries,1364;ReMap ChIP-seq,91;GTEx Coexpression,941	EHD1,GNA15,LGALS1,CD72,SYTL1
CD8_cluster2	1199	Tbx19	976.3	ARCHS4 Coexpression,1359;Enrichr Queries,226;GTEx Coexpression,1344	CENPF,SELL,PLAUR,SGK1,SOX5
CD8_cluster2	1207	Nfatc3	983.3	ARCHS4 Coexpression,473;Enrichr Queries,1279;GTEx Coexpression,1198	AHNAK,PDE7A
CD8_cluster2	1215	Patz1	991.0	ARCHS4 Coexpression,1018;Enrichr Queries,371;GTEx Coexpression,1584	AHNAK,IGFBP4,SGK1,KLF3
CD8_cluster2	1231	Rfx7	1002.0	ARCHS4 Coexpression,853;Enrichr Queries,1000;GTEx Coexpression,1152	AHNAK,SGK1,PDE7A
CD8_cluster2	1242	Nacc2	1008.0	ARCHS4 Coexpression,446;GTEx Coexpression,1569	ADGRB2
CD8_cluster2	1243	Zmat1	1008.0	ARCHS4 Coexpression,658;Enrichr Queries,991;GTEx Coexpression,1375	AHNAK,SIDT1,SGK1
CD8_cluster2	1297	Cenpb	1042.0	ARCHS4 Coexpression,1541;Enrichr Queries,21;GTEx Coexpression,1565	EHD1,LGALS1,AHNAK,IGFBP4,S100A6,ZYX,SGK1,CDC25B
CD8_cluster2	1300	Sox12	1045.0	ARCHS4 Coexpression,877;Enrichr Queries,686;GTEx Coexpression,1573	AHNAK,SGK1,CDC25B
CD8_cluster2	1327	L3mbtl3	1059.0	ARCHS4 Coexpression,1613;GTEx Coexpression,505	ATP8B4
CD8_cluster2	1333	Mga	1063.0	ARCHS4 Coexpression,439;Enrichr Queries,1235;GTEx Coexpression,1514	AHNAK,ZYX
CD8_cluster2	1368	Hnf1a	1082.0	ARCHS4 Coexpression,1132;Enrichr Queries,1205;GTEx Coexpression,908	SGK1
CD8_cluster2	1388	Ybx1	1100.0	ARCHS4 Coexpression,838;Enrichr Queries,1014;GTEx Coexpression,1449	LGALS1,RACGAP1,S100A6
CD8_cluster2	1391	Champ1	1105.0	ARCHS4 Coexpression,837;GTEx Coexpression,1373	RACGAP1
CD8_cluster2	1393	Scmh1	1107.0	ARCHS4 Coexpression,731;GTEx Coexpression,1483	FAM71B
CD8_cluster2	1428	Pax7	1140.0	ARCHS4 Coexpression,1201;Enrichr Queries,807;GTEx Coexpression,1412	EOMES,SOX5
CD8_cluster2	1469	Pcgf6	1181.0	ARCHS4 Coexpression,1404;Enrichr Queries,1057;GTEx Coexpression,1082	CENPF,RACGAP1
CD8_cluster2	1515	Alx4	1223.0	ARCHS4 Coexpression,1250;Enrichr Queries,1131;GTEx Coexpression,1288	EOMES
CD8_cluster2	1529	Ttf1	1242.0	ARCHS4 Coexpression,1392;GTEx Coexpression,1092
CD8_cluster2	1531	Rbsn	1244.0	ARCHS4 Coexpression,1037;GTEx Coexpression,1450
CD8_cluster2	1539	Barhl1	1255.0	ARCHS4 Coexpression,1572;Enrichr Queries,1126;GTEx Coexpression,1067	EOMES
CD8_cluster2	1555	Scx	1270.0	ARCHS4 Coexpression,1270
CD8_cluster2	1560	Mzf1	1288.0	ARCHS4 Coexpression,1358;Enrichr Queries,904;GTEx Coexpression,1602	AHNAK,SGK1
CD8_cluster2	1563	Zscan26	1291.0	ARCHS4 Coexpression,1445;GTEx Coexpression,1137
CD8_cluster2	1574	Carf	1312.0	ARCHS4 Coexpression,1300;GTEx Coexpression,1323
CD8_cluster2	1589	Spen	1333.0	ARCHS4 Coexpression,1256;GTEx Coexpression,1409
CD8_cluster2	1609	Zbtb26	1380.0	ARCHS4 Coexpression,1366;Enrichr Queries,1294;GTEx Coexpression,1480	PDE7A
CD8_cluster2	1616	Phf20	1413.0	ARCHS4 Coexpression,1501;Enrichr Queries,1339;GTEx Coexpression,1400	AHNAK
CD8_cluster2	1619	Sox5	1425.0	ARCHS4 Coexpression,1442;Enrichr Queries,1227;GTEx Coexpression,1607	SGK1
CD8_cluster2	1627	Ski	1482.0	ARCHS4 Coexpression,1536;GTEx Coexpression,1428
CD8_cluster2	1628	Topors	1485.0	ARCHS4 Coexpression,1504;GTEx Coexpression,1465

## Sheet: CD8_cluster3
Query Name	Rank	TF	Score	Library	Overlapping_Genes
CD8_cluster3	1	Csrnp1	7.5	ARCHS4 Coexpression,5;GTEx Coexpression,10	SRGN,PLK3,DUSP5,EGR2,RELB,ICAM1,NFKB2,NR4A1,CD40LG,RILPL2,CHSY1,GPR183,TAGAP,SH3BP2
CD8_cluster3	2	Batf3	9.333	ARCHS4 Coexpression,17;Enrichr Queries,9;GTEx Coexpression,2	SRGN,DUSP5,EGR1,EGR2,GCH1,TNFRSF9,GIMAP5,ICAM1,RELB,NFKB2,NR4A1,BCL2L11,RILPL2,CHSY1,BASP1,GPR183,CCL4,ID3,CD69
CD8_cluster3	4	Arid5a	14.0	ARCHS4 Coexpression,14;GTEx Coexpression,14	PLK3,RILPL2,CHSY1,MICAL1,GPR183,TAGAP,RELB,NFKB2,ICAM1
CD8_cluster3	5	Junb	15.5	ARCHS4 Coexpression,23;Enrichr Queries,12;ReMap ChIP-seq,10;GTEx Coexpression,17	SRGN,EGR1,PLK3,DUSP5,EGR2,LAMB3,NAB2,ICAM1,RELB,GADD45G,NFKB2,NR4A1,CHSY1,BASP1,GPR183,MYB,TAGAP,ID3,CD69,S100A11
CD8_cluster3	6	Fosb	15.67	ARCHS4 Coexpression,16;Enrichr Queries,24;GTEx Coexpression,7	SRGN,EGR1,PLK3,DUSP5,EGR2,RRAD,ICAM1,GADD45G,NR4A1,CHSY1,BASP1,MICAL1,SH3BP2,ID3,CD69
CD8_cluster3	7	Rel	17.33	ARCHS4 Coexpression,46;Enrichr Queries,5;GTEx Coexpression,1	SRGN,PLK3,DUSP5,EGR1,EGR2,GCH1,TNFRSF9,RELB,NFKB2,ICAM1,NR4A1,BCL2L11,RILPL2,GPR183,CCL4,ID3,HIVEP3,CD69,PDCD1
CD8_cluster3	9	Nr4a3	20.33	ARCHS4 Coexpression,3;Enrichr Queries,1;GTEx Coexpression,57	SRGN,DUSP5,EGR1,PLK3,EGR2,GCH1,RRAD,GADD45G,ICAM1,RELB,NFKB2,P2RX7,NR4A1,BCL2L11,CHSY1,RILPL2,BASP1,GPR183,CCL4,ID3,HIVEP3,CD69
CD8_cluster3	11	Stat4	30.0	Literature ChIP-seq,3;ARCHS4 Coexpression,37;Enrichr Queries,25;GTEx Coexpression,55	SRGN,DUSP5,EGR1,EGR2,GCH1,TNFRSF9,NAB2,GIMAP5,ICAM1,RELB,GADD45G,NFKB2,P2RX7,CD40LG,BCL2L11,CHSY1,BASP1,GPR183,TAGAP,CCL4,SH3BP2,RAB19,PDCD1,CD69
CD8_cluster3	13	Relb	34.25	ARCHS4 Coexpression,52;Enrichr Queries,23;ReMap ChIP-seq,42;GTEx Coexpression,20	SRGN,PLK3,DUSP5,EGR1,EGR2,GCH1,TNFRSF9,NAB2,FHL2,P3H4,ICAM1,NFKB2,RELB,NR4A1,RILPL2,CHSY1,MYB,TAGAP,ID3
CD8_cluster3	14	Plscr1	36.0	ARCHS4 Coexpression,57;GTEx Coexpression,15	SRGN,RILPL2,CHSY1,GCH1,GIMAP5,S100A11,RELB,NFKB2,ICAM1
CD8_cluster3	15	Egr2	37.0	ARCHS4 Coexpression,4;Enrichr Queries,8;GTEx Coexpression,99	SRGN,EGR1,DUSP5,PLK3,TNFRSF9,NAB2,FHL2,ICAM1,RELB,GADD45G,NR4A1,RILPL2,CHSY1,BASP1,GPR183,CCL4,ID3,HIVEP3,CD69
CD8_cluster3	16	Fosl1	47.2	ARCHS4 Coexpression,67;ENCODE ChIP-seq,48;Enrichr Queries,21;ReMap ChIP-seq,14;GTEx Coexpression,86	DUSP5,PLK3,EGR1,EGR2,LAMB3,NAB2,FHL2,P3H4,GIMAP5,ICAM1,RELB,NFKB2,P2RX7,NR4A1,GPR183,MYB,CKS2,ID3,S100A11
CD8_cluster3	18	Pou2f2	50.2	ARCHS4 Coexpression,54;ENCODE ChIP-seq,33;Enrichr Queries,48;ReMap ChIP-seq,16;GTEx Coexpression,100	SRGN,DUSP5,PLK3,EGR1,EGR2,TNFRSF9,NAB2,ICAM1,NFKB2,RELB,GADD45G,NR4A1,CHSY1,RILPL2,BASP1,GPR183,MICAL1,SH3BP2,ID3,HIVEP3,PDCD1,CD69
CD8_cluster3	19	Fos	51.6	ARCHS4 Coexpression,40;ENCODE ChIP-seq,78;Enrichr Queries,72;ReMap ChIP-seq,46;GTEx Coexpression,22	EGR1,PLK3,DUSP5,EGR2,LAMB3,FHL2,ICAM1,GADD45G,P2RX7,NR4A1,BASP1,GPR183,CKS2,ID3,PKP4,CD69,S100A11
CD8_cluster3	20	Batf	57.2	ARCHS4 Coexpression,15;ENCODE ChIP-seq,76;Enrichr Queries,13;ReMap ChIP-seq,15;GTEx Coexpression,167	SRGN,DUSP5,EGR1,EGR2,GCH1,TNFRSF9,GIMAP5,ICAM1,RELB,NFKB2,RILPL2,BASP1,GPR183,MYB,TAGAP,SH3BP2,CCL4,ID3,CD69
CD8_cluster3	21	Tet2	59.0	ARCHS4 Coexpression,69;GTEx Coexpression,49	SRGN,RILPL2,TAGAP,SH3BP2
CD8_cluster3	22	Irf8	59.75	Literature ChIP-seq,34;ARCHS4 Coexpression,24;Enrichr Queries,129;GTEx Coexpression,52	SRGN,EGR1,DUSP5,EGR2,ICAM1,RELB,NFKB2,GADD45G,CLDN10,BASP1,GPR183,MICAL1,CCL4,TAGAP,CD69,PDCD1
CD8_cluster3	23	Egr1	59.83	Literature ChIP-seq,40;ARCHS4 Coexpression,72;ENCODE ChIP-seq,53;Enrichr Queries,154;ReMap ChIP-seq,36;GTEx Coexpression,4	RRAD,NAB2,FHL2,PLD3,ICAM1,RELB,CHSY1,BASP1,MICAL1,MYB,SH3BP2,HIVEP3,DUSP5,PLK3,EGR1,EGR2,GCH1,P3H4,NFKB2,GADD45G,NR4A1,SQLE,CKS2,ID3,RAB19,PKP4,PDCD1,CD69
CD8_cluster3	24	Hivep1	60.0	ARCHS4 Coexpression,70;Enrichr Queries,68;GTEx Coexpression,42	DUSP5,EGR1,NR4A1,EGR2,BASP1,ID3,HIVEP3,IKZF2,RELB,NFKB2,ICAM1
CD8_cluster3	25	Nfkb1	62.0	ARCHS4 Coexpression,25;Enrichr Queries,112;ReMap ChIP-seq,84;GTEx Coexpression,27	SRGN,EGR1,DUSP5,EGR2,GCH1,NAB2,IKZF2,RELB,NFKB2,ICAM1,NR4A1,RILPL2,MICAL1,MYB,ID3
CD8_cluster3	26	Gfi1	67.0	ARCHS4 Coexpression,172;Enrichr Queries,11;GTEx Coexpression,18	SRGN,DUSP5,EGR1,EGR2,GCH1,TNFRSF9,ICAM1,NFKB2,NR4A1,CD40LG,TAGAP,MYB,CCL4,ID3,HIVEP3,CD69,PDCD1
CD8_cluster3	27	Ltf	69.5	ARCHS4 Coexpression,102;GTEx Coexpression,37	SRGN,CD40LG,MICAL1,TAGAP,SH3BP2,PDCD1
CD8_cluster3	28	Foxp3	71.25	Literature ChIP-seq,35;ARCHS4 Coexpression,42;Enrichr Queries,14;GTEx Coexpression,194	EGR1,EGR2,TNFRSF9,GIMAP5,IKZF2,ICAM1,RELB,NFKB2,NR4A1,CD40LG,TAGAP,MYB,CCL4,RAB19,CD69,PDCD1
CD8_cluster3	29	Jun	72.33	Literature ChIP-seq,58;ARCHS4 Coexpression,63;ENCODE ChIP-seq,17;Enrichr Queries,92;ReMap ChIP-seq,173;GTEx Coexpression,31	SRGN,EGR1,DUSP5,PLK3,EGR2,LAMB3,FHL2,GIMAP5,ICAM1,GADD45G,NR4A1,BASP1,GPR183,ID3,HIVEP3,PKP4,CD69,PDCD1,S100A11,SEC11C
CD8_cluster3	30	Fosl2	74.0	ARCHS4 Coexpression,28;ENCODE ChIP-seq,77;Enrichr Queries,28;ReMap ChIP-seq,120;GTEx Coexpression,117	SRGN,PLK3,DUSP5,EGR1,EGR2,LAMB3,NAB2,FHL2,P3H4,ICAM1,GADD45G,NFKB2,RELB,NR4A1,CHSY1,BASP1,SH3BP2,ID3,S100A11
CD8_cluster3	31	Runx1	74.2	Literature ChIP-seq,13;ARCHS4 Coexpression,50;Enrichr Queries,88;ReMap ChIP-seq,51;GTEx Coexpression,169	NAB2,FHL2,PLD3,RELB,ICAM1,BCL2L11,CHSY1,BASP1,CHN2,MICAL1,TAGAP,SH3BP2,MYB,HIVEP3,S100A11,SRGN,PLK3,DUSP5,EGR1,EGR2,TNFRSF9,GADD45G,NFKB2,P2RX7,NR4A1,SQLE,RILPL2,CKS2,ID3,PKP4,CD69,PDCD1
CD8_cluster3	32	Ikzf3	75.0	ARCHS4 Coexpression,41;Enrichr Queries,86;GTEx Coexpression,98	SRGN,EGR1,EGR2,RILPL2,TNFRSF9,GPR183,MYB,TAGAP,PDCD1,CD69,IKZF2,ICAM1
CD8_cluster3	33	Irf7	76.33	ARCHS4 Coexpression,178;Enrichr Queries,32;GTEx Coexpression,19	SRGN,DUSP5,EGR1,EGR2,GCH1,TNFRSF9,NFKB2,ICAM1,RELB,NR4A1,RILPL2,TAGAP,CCL4,ID3,PDCD1,CD69
CD8_cluster3	34	Irf1	82.33	Literature ChIP-seq,155;ARCHS4 Coexpression,98;ENCODE ChIP-seq,89;Enrichr Queries,15;ReMap ChIP-seq,112;GTEx Coexpression,25	SRGN,DUSP5,EGR1,EGR2,LAMB3,GCH1,NAB2,ICAM1,RELB,NFKB2,NR4A1,RILPL2,MICAL1,TAGAP,SH3BP2,CCL4,MYB,ID3,RAB19,CD69,S100A11
CD8_cluster3	35	Cebpb	84.33	Literature ChIP-seq,114;ARCHS4 Coexpression,38;ENCODE ChIP-seq,64;Enrichr Queries,55;ReMap ChIP-seq,207;GTEx Coexpression,28	SRGN,PLK3,DUSP5,EGR1,EGR2,NAB2,RELB,ICAM1,GADD45G,NFKB2,NR4A1,RILPL2,BASP1,TAGAP,CCL4,SH3BP2,ID3,S100A11
CD8_cluster3	36	Nr4a1	85.5	ARCHS4 Coexpression,6;Enrichr Queries,258;ReMap ChIP-seq,48;GTEx Coexpression,30	SRGN,EGR1,DUSP5,PLK3,EGR2,RRAD,TNFRSF9,ICAM1,GADD45G,RELB,RILPL2,GPR183,MYB,TAGAP,SH3BP2,CCL4,ID3,HIVEP3
CD8_cluster3	37	Bhlhe40	86.25	ARCHS4 Coexpression,33;ENCODE ChIP-seq,22;ReMap ChIP-seq,86;GTEx Coexpression,204	DUSP5,EGR1,PLK3,GCH1,NAB2,ICAM1,RELB,GADD45G,NFKB2,NR4A1,BCL2L11,CHSY1,RILPL2,CKS2,ID3,S100A11
CD8_cluster3	39	Nfkb2	89.5	ARCHS4 Coexpression,105;Enrichr Queries,40;ReMap ChIP-seq,210;GTEx Coexpression,3	SRGN,DUSP5,EGR1,PLK3,EGR2,GCH1,TNFRSF9,ICAM1,RELB,NR4A1,RILPL2,GPR183,MYB,ID3,CD69,PDCD1
CD8_cluster3	40	Tcf7	90.8	Literature ChIP-seq,140;ARCHS4 Coexpression,138;Enrichr Queries,46;ReMap ChIP-seq,107;GTEx Coexpression,23	SRGN,EGR1,PLK3,DUSP5,EGR2,TNFRSF9,NAB2,GIMAP5,NFKB2,ICAM1,NR4A1,CD40LG,BCL2L11,BASP1,GPR183,TAGAP,CCL4,MYB,ID3,PDCD1,CD69
CD8_cluster3	42	Irf4	95.0	ARCHS4 Coexpression,20;ENCODE ChIP-seq,82;Enrichr Queries,6;ReMap ChIP-seq,19;GTEx Coexpression,348	SRGN,DUSP5,PLK3,EGR1,EGR2,TNFRSF9,NAB2,IKZF2,ICAM1,NFKB2,RELB,NR4A1,BCL2L11,CHSY1,GPR183,TAGAP,MYB,CCL4,ID3,CD69
CD8_cluster3	43	Irf5	95.33	ARCHS4 Coexpression,34;Enrichr Queries,194;GTEx Coexpression,58	SRGN,EGR1,EGR2,RILPL2,BASP1,GPR183,MICAL1,SH3BP2,PDCD1,IKZF2,ICAM1,NFKB2
CD8_cluster3	44	Ikzf1	99.0	Literature ChIP-seq,101;ARCHS4 Coexpression,124;ENCODE ChIP-seq,8;Enrichr Queries,191;ReMap ChIP-seq,18;GTEx Coexpression,152	SRGN,DUSP5,EGR1,PLK3,EGR2,LAMB3,NAB2,GIMAP5,IKZF2,ICAM1,P2RX7,CD40LG,RILPL2,GPR183,TAGAP,MYB,CCL4,ID3,CD69,SEC11C
CD8_cluster3	46	Mxd1	109.3	ARCHS4 Coexpression,142;Enrichr Queries,27;GTEx Coexpression,159	SRGN,DUSP5,EGR1,PLK3,EGR2,GCH1,ICAM1,GADD45G,NR4A1,CD40LG,BCL2L11,BASP1,TAGAP,SH3BP2,ID3
CD8_cluster3	47	Scml4	110.3	ARCHS4 Coexpression,68;Enrichr Queries,119;GTEx Coexpression,144	DUSP5,EGR1,EGR2,CD40LG,CHN2,TAGAP,MYB,ID3,HIVEP3,CD69,GIMAP5
CD8_cluster3	48	Ets1	113.5	Literature ChIP-seq,141;ARCHS4 Coexpression,162;ENCODE ChIP-seq,2;Enrichr Queries,259;ReMap ChIP-seq,47;GTEx Coexpression,70	SRGN,DUSP5,PLK3,EGR1,EGR2,GCH1,NAB2,FHL2,GIMAP5,PLD3,ICAM1,NFKB2,RELB,GADD45G,P2RX7,NR4A1,BCL2L11,BASP1,MICAL1,TAGAP,CKS2,ID3,CD69,SEC11C
CD8_cluster3	50	Stat5a	116.8	Literature ChIP-seq,134;ARCHS4 Coexpression,101;ENCODE ChIP-seq,110;Enrichr Queries,45;ReMap ChIP-seq,133;GTEx Coexpression,178	SRGN,DUSP5,EGR1,EGR2,TNFRSF9,GIMAP5,IKZF2,ICAM1,RELB,NFKB2,P2RX7,NR4A1,RILPL2,GPR183,MYB,ID3,CD69
CD8_cluster3	52	Tbx21	122.3	ARCHS4 Coexpression,407;Enrichr Queries,51;ReMap ChIP-seq,5;GTEx Coexpression,26	SRGN,DUSP5,PLK3,EGR1,EGR2,TNFRSF9,ICAM1,NR4A1,CD40LG,RILPL2,MICAL1,GPR183,TAGAP,CCL4,ID3,PDCD1,CD69
CD8_cluster3	53	Klf2	123.8	Literature ChIP-seq,159;ARCHS4 Coexpression,159;Enrichr Queries,171;GTEx Coexpression,6	SRGN,PLK3,DUSP5,EGR1,EGR2,GIMAP5,ICAM1,GADD45G,NR4A1,CD40LG,RILPL2,TAGAP,SH3BP2,ID3
CD8_cluster3	55	Jund	124.2	Literature ChIP-seq,59;ARCHS4 Coexpression,140;ENCODE ChIP-seq,23;Enrichr Queries,358;ReMap ChIP-seq,125;GTEx Coexpression,40	SRGN,EGR1,PLK3,DUSP5,LAMB3,NAB2,FHL2,GIMAP5,NFKB2,GADD45G,NR4A1,BASP1,MICAL1,GPR183,ID3,PKP4,HIVEP3,CD69,PDCD1,S100A11,SEC11C
CD8_cluster3	56	Stat1	129.7	Literature ChIP-seq,136;ARCHS4 Coexpression,59;ENCODE ChIP-seq,7;Enrichr Queries,143;ReMap ChIP-seq,1;GTEx Coexpression,432	SRGN,DUSP5,PLK3,EGR1,EGR2,LAMB3,GCH1,NAB2,GIMAP5,IKZF2,ICAM1,NFKB2,RELB,NR4A1,BASP1,GPR183,TAGAP,SH3BP2,ID3,S100A11
CD8_cluster3	59	Lef1	154.8	ARCHS4 Coexpression,74;Enrichr Queries,325;ReMap ChIP-seq,140;GTEx Coexpression,80	DUSP5,EGR1,EGR2,CD40LG,RILPL2,BASP1,TAGAP,MYB,ID3,GIMAP5,IKZF2,NFKB2
CD8_cluster3	60	Prdm1	154.8	ARCHS4 Coexpression,22;ENCODE ChIP-seq,75;Enrichr Queries,60;ReMap ChIP-seq,195;GTEx Coexpression,422	SRGN,DUSP5,EGR1,EGR2,TNFRSF9,P3H4,IKZF2,ICAM1,RELB,NR4A1,SQLE,BCL2L11,GPR183,CHN2,MYB,CCL4,CKS2,ID3
CD8_cluster3	63	Nfatc1	159.8	ARCHS4 Coexpression,21;ENCODE ChIP-seq,69;Enrichr Queries,35;ReMap ChIP-seq,81;GTEx Coexpression,593	SRGN,DUSP5,PLK3,EGR1,EGR2,NAB2,ICAM1,RELB,GADD45G,NFKB2,NR4A1,BCL2L11,RILPL2,GPR183,TAGAP,ID3,HIVEP3,PDCD1
CD8_cluster3	65	Mafb	162.5	ARCHS4 Coexpression,35;Enrichr Queries,102;ReMap ChIP-seq,129;GTEx Coexpression,384	SRGN,EGR1,PLK3,DUSP5,EGR2,GCH1,LAMB3,PLD3,ICAM1,GADD45G,NR4A1,BASP1,SH3BP2,ID3,S100A11
CD8_cluster3	68	Bach1	164.2	Literature ChIP-seq,65;ARCHS4 Coexpression,411;ENCODE ChIP-seq,96;Enrichr Queries,93;ReMap ChIP-seq,77;GTEx Coexpression,243	SRGN,PLK3,DUSP5,EGR1,EGR2,RRAD,NAB2,IKZF2,RELB,ICAM1,GADD45G,NFKB2,P2RX7,NR4A1,BCL2L11,CHSY1,RILPL2,BASP1,ID3,CD69,S100A11
CD8_cluster3	70	Bhlhe41	164.5	ARCHS4 Coexpression,58;GTEx Coexpression,271	P2RX7,EGR2,CCL4,PKP4,HIVEP3
CD8_cluster3	71	Egr3	164.7	ARCHS4 Coexpression,7;Enrichr Queries,22;GTEx Coexpression,465	DUSP5,EGR1,PLK3,EGR2,NAB2,FHL2,ICAM1,GADD45G,NR4A1,RILPL2,CHSY1,BASP1,GPR183,CCL4,SH3BP2,ID3,HIVEP3,CD69
CD8_cluster3	72	Pbx4	166.7	ARCHS4 Coexpression,26;Enrichr Queries,10;GTEx Coexpression,464	DUSP5,EGR1,PLK3,EGR2,LAMB3,ICAM1,RELB,GADD45G,NFKB2,NR4A1,BCL2L11,BASP1,GPR183,MYB,TAGAP,ID3,HIVEP3,CD69
CD8_cluster3	74	Runx3	169.8	ARCHS4 Coexpression,613;ENCODE ChIP-seq,106;Enrichr Queries,118;ReMap ChIP-seq,3;GTEx Coexpression,9	SRGN,DUSP5,EGR1,EGR2,GCH1,TNFRSF9,PLD3,ICAM1,NFKB2,NR4A1,SQLE,CD40LG,CHSY1,BASP1,GPR183,TAGAP,MYB,CCL4,ID3,CD69,PDCD1
CD8_cluster3	75	Egr4	170.7	ARCHS4 Coexpression,55;Enrichr Queries,63;GTEx Coexpression,394	EGR1,DUSP5,PLK3,NR4A1,EGR2,GCH1,RRAD,NAB2,ID3,ICAM1,GADD45G,SEC11C
CD8_cluster3	82	Spib	180.8	ARCHS4 Coexpression,137;Enrichr Queries,50;ReMap ChIP-seq,34;GTEx Coexpression,502	SRGN,DUSP5,PLK3,EGR1,EGR2,ICAM1,RELB,NFKB2,NR4A1,RILPL2,GPR183,TAGAP,MYB,ID3,PDCD1,CD69,SLC28A2
CD8_cluster3	85	Zbtb2	182.7	ARCHS4 Coexpression,130;Enrichr Queries,74;GTEx Coexpression,344	DUSP5,EGR1,PLK3,NR4A1,EGR2,RILPL2,NAB2,MYB,CKS2,ID3,GADD45G,RELB
CD8_cluster3	86	Batf2	183.0	ARCHS4 Coexpression,83;Enrichr Queries,135;GTEx Coexpression,331	DUSP5,EGR1,EGR2,GCH1,CCL4,RAB19,CD69,S100A11,ICAM1,RELB,NFKB2
CD8_cluster3	87	Sp140	184.3	ARCHS4 Coexpression,421;Enrichr Queries,79;GTEx Coexpression,53	SRGN,DUSP5,EGR1,GCH1,GPR183,TNFRSF9,TAGAP,CCL4,CD69,PDCD1,ICAM1
CD8_cluster3	88	Elf4	188.0	ARCHS4 Coexpression,207;Enrichr Queries,169;GTEx Coexpression,188	SRGN,DUSP5,EGR1,RILPL2,TAGAP,SH3BP2,FHL2,ID3,S100A11,ICAM1,NFKB2
CD8_cluster3	90	Ets2	190.0	Literature ChIP-seq,157;ARCHS4 Coexpression,108;Enrichr Queries,19;GTEx Coexpression,476	SRGN,DUSP5,EGR1,EGR2,GCH1,FHL2,ICAM1,RELB,GADD45G,NFKB2,NR4A1,BASP1,SH3BP2,ID3
CD8_cluster3	91	Fli1	191.8	Literature ChIP-seq,19;ARCHS4 Coexpression,473;ENCODE ChIP-seq,101;Enrichr Queries,343;ReMap ChIP-seq,177;GTEx Coexpression,38	SRGN,PLK3,EGR1,EGR2,GIMAP5,PLD3,ICAM1,NFKB2,P2RX7,NR4A1,RILPL2,BASP1,MICAL1,GPR183,TAGAP,SH3BP2,CCL4,CKS2,ID3
CD8_cluster3	93	Mtf1	192.5	ARCHS4 Coexpression,31;GTEx Coexpression,354	SRGN,RILPL2,GCH1,S100A11,ICAM1,NFKB2
CD8_cluster3	96	Nfatc2	195.3	ARCHS4 Coexpression,428;Enrichr Queries,150;GTEx Coexpression,8	PLK3,DUSP5,EGR1,EGR2,GIMAP5,ICAM1,NR4A1,CD40LG,BCL2L11,TAGAP,ID3,HIVEP3,CD69,PDCD1
CD8_cluster3	98	Rara	201.8	Literature ChIP-seq,64;ARCHS4 Coexpression,543;Enrichr Queries,37;ReMap ChIP-seq,214;GTEx Coexpression,151	PLK3,DUSP5,EGR1,EGR2,LAMB3,RRAD,NAB2,FHL2,ICAM1,GADD45G,NFKB2,NR4A1,RILPL2,TAGAP,SH3BP2,MYB,CCL4,ID3,CD69
CD8_cluster3	100	Plagl1	205.0	ARCHS4 Coexpression,192;Enrichr Queries,148;GTEx Coexpression,275	DUSP5,EGR1,NR4A1,EGR2,GCH1,BASP1,FHL2,ID3,PLD3,GADD45G
CD8_cluster3	103	Cxxc5	208.0	ARCHS4 Coexpression,239;GTEx Coexpression,177	CHN2,ID3,GPR83
CD8_cluster3	104	Rfx5	209.0	ARCHS4 Coexpression,208;ENCODE ChIP-seq,25;Enrichr Queries,451;ReMap ChIP-seq,176;GTEx Coexpression,185	PLK3,DUSP5,EGR1,IKZF2,NFKB2,ICAM1,RELB,GADD45G,SQLE,BCL2L11,GPR183,CKS2,ID3,PKP4
CD8_cluster3	107	Ahr	212.4	Literature ChIP-seq,89;ARCHS4 Coexpression,196;Enrichr Queries,69;ReMap ChIP-seq,219;GTEx Coexpression,489	SRGN,DUSP5,EGR1,EGR2,NAB2,FHL2,P3H4,ICAM1,SQLE,NR4A1,BASP1,CHN2,ID3,S100A11
CD8_cluster3	111	Maf	219.5	ARCHS4 Coexpression,115;Enrichr Queries,84;ReMap ChIP-seq,21;GTEx Coexpression,658	PLK3,DUSP5,EGR1,EGR2,TNFRSF9,NAB2,GIMAP5,NFKB2,ICAM1,GADD45G,NR4A1,CD40LG,BCL2L11,BASP1,TAGAP,SH3BP2,ID3,CD69,PDCD1
CD8_cluster3	116	Akna	228.0	ARCHS4 Coexpression,215;Enrichr Queries,303;GTEx Coexpression,166	SRGN,DUSP5,EGR1,CD40LG,BASP1,TAGAP,SH3BP2,ID3,CD69,ICAM1
CD8_cluster3	117	Zbtb32	229.0	ARCHS4 Coexpression,48;Enrichr Queries,2;GTEx Coexpression,637	SRGN,DUSP5,EGR1,EGR2,GCH1,TNFRSF9,IKZF2,ICAM1,RELB,GADD45G,NFKB2,NR4A1,MYB,CCL4,ID3,CD69,PDCD1
CD8_cluster3	121	Zeb2	243.0	ARCHS4 Coexpression,94;Enrichr Queries,514;ReMap ChIP-seq,106;GTEx Coexpression,258	SRGN,P2RX7,DUSP5,PLK3,EGR1,EGR2,BASP1,GPR183,SH3BP2,ID3,PKP4,ICAM1
CD8_cluster3	122	Klf6	243.0	ARCHS4 Coexpression,10;Enrichr Queries,36;ReMap ChIP-seq,156;GTEx Coexpression,770	SRGN,DUSP5,PLK3,EGR1,EGR2,FHL2,P3H4,ICAM1,GADD45G,RELB,NR4A1,RILPL2,BASP1,GPR183,SH3BP2,TAGAP,ID3,CD69,S100A11
CD8_cluster3	123	Sp110	243.3	ARCHS4 Coexpression,373;Enrichr Queries,310;GTEx Coexpression,47	SRGN,DUSP5,EGR1,RILPL2,GCH1,TNFRSF9,TAGAP,CD69,ICAM1
CD8_cluster3	124	Bcl6	243.8	Literature ChIP-seq,36;ARCHS4 Coexpression,600;Enrichr Queries,160;ReMap ChIP-seq,17;GTEx Coexpression,406	SRGN,DUSP5,PLK3,EGR1,EGR2,TNFRSF9,NAB2,P3H4,GPR83,ICAM1,GADD45G,NFKB2,P2RX7,NR4A1,SQLE,BCL2L11,BASP1,TAGAP,SH3BP2,ID3,HIVEP3,CD69,S100A11
CD8_cluster3	125	Nacc2	246.0	ARCHS4 Coexpression,281;GTEx Coexpression,211	PKP4
CD8_cluster3	126	Stat3	246.2	Literature ChIP-seq,2;ARCHS4 Coexpression,213;ENCODE ChIP-seq,14;Enrichr Queries,726;ReMap ChIP-seq,54;GTEx Coexpression,468	SRGN,PLK3,EGR1,DUSP5,EGR2,LAMB3,P3H4,IZUMO1R,RELB,ICAM1,NFKB2,GADD45G,CD40LG,GPR183,TAGAP,CCL4,MYB,CKS2,ID3,RAB19,CD69,PDCD1,S100A11,SEC11C
CD8_cluster3	127	Hhex	246.3	ARCHS4 Coexpression,344;Enrichr Queries,42;ReMap ChIP-seq,250;GTEx Coexpression,349	SRGN,DUSP5,EGR1,EGR2,GCH1,ICAM1,GADD45G,P2RX7,NR4A1,BCL2L11,BASP1,CHN2,GPR183,MYB,ID3
CD8_cluster3	129	Foxo1	251.6	Literature ChIP-seq,9;ARCHS4 Coexpression,357;Enrichr Queries,149;ReMap ChIP-seq,63;GTEx Coexpression,680	DUSP5,EGR1,EGR2,GCH1,NAB2,FHL2,IZUMO1R,IKZF2,ICAM1,GADD45G,NR4A1,BCL2L11,CD40LG,GPR183,TAGAP,ID3,HIVEP3,CD69,S100A11
CD8_cluster3	130	Kdm2b	252.0	ARCHS4 Coexpression,95;GTEx Coexpression,409	MICAL1,SH3BP2,IKZF2,NFKB2
CD8_cluster3	131	Hes1	252.5	ARCHS4 Coexpression,163;Enrichr Queries,57;ReMap ChIP-seq,232;GTEx Coexpression,558	SQLE,DUSP5,EGR1,NR4A1,EGR2,BASP1,FHL2,CKS2,ID3,S100A11,ICAM1,GADD45G
CD8_cluster3	132	Eomes	253.2	Literature ChIP-seq,49;ARCHS4 Coexpression,999;Enrichr Queries,65;ReMap ChIP-seq,99;GTEx Coexpression,54	DUSP5,EGR1,EGR2,TNFRSF9,NAB2,FHL2,IKZF2,GADD45G,P2RX7,NR4A1,CD40LG,BASP1,CHN2,GPR183,TAGAP,MYB,CCL4,CKS2,ID3,PDCD1,CD69
CD8_cluster3	134	Atf5	256.0	ARCHS4 Coexpression,60;Enrichr Queries,41;GTEx Coexpression,667	DUSP5,EGR1,NR4A1,SQLE,EGR2,BASP1,ID3,ICAM1,RELB,GADD45G,NFKB2
CD8_cluster3	137	Arid3a	264.4	ARCHS4 Coexpression,862;ENCODE ChIP-seq,74;Enrichr Queries,109;ReMap ChIP-seq,221;GTEx Coexpression,56	SRGN,PLK3,DUSP5,EGR1,EGR2,TNFRSF9,ICAM1,GADD45G,NFKB2,NR4A1,RILPL2,BASP1,MICAL1,MYB,ID3,CD69,S100A11
CD8_cluster3	141	Nfe2l2	266.2	Literature ChIP-seq,66;ARCHS4 Coexpression,30;Enrichr Queries,535;ReMap ChIP-seq,138;GTEx Coexpression,562	EGR1,PLK3,DUSP5,NR4A1,BCL2L11,NAB2,ID3,S100A11,ICAM1,RELB,NFKB2
CD8_cluster3	144	Elk1	268.4	Literature ChIP-seq,48;ARCHS4 Coexpression,441;ENCODE ChIP-seq,28;ReMap ChIP-seq,178;GTEx Coexpression,647	DUSP5,EGR1,EGR2,GIMAP5,ICAM1,GADD45G,NFKB2,NR4A1,SQLE,GPR183,MYB,TAGAP,CKS2,CD69
CD8_cluster3	146	Tfap2c	269.7	Literature ChIP-seq,71;ARCHS4 Coexpression,463;ENCODE ChIP-seq,55;Enrichr Queries,357;ReMap ChIP-seq,44;GTEx Coexpression,628	PLK3,DUSP5,EGR1,EGR2,GCH1,LAMB3,NAB2,FHL2,P3H4,GADD45G,NFKB2,NR4A1,CHSY1,SH3BP2,MYB,CKS2,ID3,RAB19,HIVEP3,S100A11
CD8_cluster3	150	Klf13	275.0	ARCHS4 Coexpression,131;Enrichr Queries,436;ReMap ChIP-seq,98;GTEx Coexpression,435	PLK3,NR4A1,DUSP5,EGR1,BCL2L11,CHN2,MICAL1,NAB2,SH3BP2,ID3,ICAM1,GADD45G
CD8_cluster3	155	Ddit3	283.7	ARCHS4 Coexpression,418;Enrichr Queries,76;GTEx Coexpression,357	PLK3,DUSP5,EGR1,NR4A1,EGR2,GCH1,ID3,ICAM1,RELB,GADD45G
CD8_cluster3	162	Tet3	289.7	ARCHS4 Coexpression,81;ReMap ChIP-seq,296;GTEx Coexpression,492	SH3BP2,IZUMO1R,IKZF2
CD8_cluster3	169	Etv5	299.7	ARCHS4 Coexpression,535;Enrichr Queries,161;GTEx Coexpression,203	DUSP5,EGR1,NR4A1,EGR2,BASP1,TAGAP,FHL2,ID3,PLD3,SEC11C,ICAM1
CD8_cluster3	170	Gata3	300.2	Literature ChIP-seq,25;ARCHS4 Coexpression,838;ENCODE ChIP-seq,4;Enrichr Queries,59;ReMap ChIP-seq,70;GTEx Coexpression,805	DUSP5,EGR1,EGR2,GCH1,LAMB3,RRAD,NAB2,FHL2,P3H4,IKZF2,ICAM1,NR4A1,CHSY1,BASP1,GPR183,MYB,SH3BP2,CKS2,ID3,HIVEP3,SLC28A2,S100A11
CD8_cluster3	178	Smad1	308.0	Literature ChIP-seq,16;ARCHS4 Coexpression,323;Enrichr Queries,239;ReMap ChIP-seq,75;GTEx Coexpression,887	PLK3,NR4A1,EGR1,BCL2L11,BASP1,MICAL1,NAB2,ID3,CD69,ICAM1,GADD45G,NFKB2
CD8_cluster3	182	Crem	311.2	Literature ChIP-seq,113;ARCHS4 Coexpression,11;Enrichr Queries,17;ReMap ChIP-seq,41;GTEx Coexpression,1374	NAB2,PLD3,ICAM1,RELB,BCL2L11,CHSY1,MYB,CCL4,SRGN,PLK3,DUSP5,EGR1,EGR2,GCH1,GADD45G,NFKB2,NR4A1,SQLE,CD40LG,RILPL2,GPR183,CKS2,ID3,PKP4,CD69
CD8_cluster3	185	Bach2	314.0	ARCHS4 Coexpression,185;Enrichr Queries,228;ReMap ChIP-seq,108;GTEx Coexpression,735	DUSP5,EGR1,NR4A1,EGR2,BCL2L11,NAB2,TAGAP,ID3,HIVEP3,CD69,PLD3,ICAM1
CD8_cluster3	186	Trafd1	314.3	ARCHS4 Coexpression,448;Enrichr Queries,444;GTEx Coexpression,51	DUSP5,EGR1,GCH1,BASP1,SH3BP2,RELB,NFKB2,ICAM1
CD8_cluster3	188	Snai3	315.7	ARCHS4 Coexpression,454;Enrichr Queries,105;GTEx Coexpression,388	DUSP5,EGR1,NR4A1,EGR2,LAMB3,TAGAP,ID3,GIMAP5,ICAM1,RELB,GADD45G
CD8_cluster3	189	Kdm5b	316.8	Literature ChIP-seq,151;ARCHS4 Coexpression,630;ENCODE ChIP-seq,54;ReMap ChIP-seq,226;GTEx Coexpression,523	SQLE,LAMB3,NAB2,P3H4,PKP4,GIMAP5,ICAM1,NFKB2,SEC11C,GADD45G
CD8_cluster3	191	Xbp1	317.5	ARCHS4 Coexpression,828;Enrichr Queries,282;ReMap ChIP-seq,39;GTEx Coexpression,121	DUSP5,EGR1,GCH1,TNFRSF9,P3H4,GPR83,ICAM1,RELB,CLDN10,NR4A1,SQLE,RAB19,ID3,S100A11,SEC11C
CD8_cluster3	192	Tbx19	317.7	ARCHS4 Coexpression,388;Enrichr Queries,252;GTEx Coexpression,313	DUSP5,EGR1,NR4A1,EGR2,LAMB3,MYB,ID3,PKP4,PLD3
CD8_cluster3	194	Etv3	321.3	ARCHS4 Coexpression,32;Enrichr Queries,49;GTEx Coexpression,883	DUSP5,EGR1,PLK3,NR4A1,EGR2,BCL2L11,GCH1,ID3,ICAM1,RELB,GADD45G,NFKB2
CD8_cluster3	195	Nr3c1	321.8	Literature ChIP-seq,106;ARCHS4 Coexpression,85;ENCODE ChIP-seq,34;Enrichr Queries,527;ReMap ChIP-seq,132;GTEx Coexpression,1047	SRGN,DUSP5,PLK3,EGR1,GCH1,NAB2,FHL2,P3H4,IKZF2,PLD3,ICAM1,RELB,NFKB2,NR4A1,BASP1,MICAL1,ID3
CD8_cluster3	198	Tgif1	322.3	ARCHS4 Coexpression,132;Enrichr Queries,31;GTEx Coexpression,804	DUSP5,EGR1,EGR2,FHL2,ICAM1,GADD45G,NFKB2,NR4A1,BCL2L11,BASP1,CKS2,ID3,S100A11
CD8_cluster3	203	Myb	324.7	Literature ChIP-seq,23;ARCHS4 Coexpression,469;ENCODE ChIP-seq,65;Enrichr Queries,576;ReMap ChIP-seq,20;GTEx Coexpression,795	SRGN,PLK3,DUSP5,EGR1,EGR2,NAB2,NR4A1,CD40LG,BCL2L11,CHSY1,RILPL2,GPR183,MICAL1,MYB,CKS2,ID3,PKP4,CD69,SEC11C
CD8_cluster3	205	Myc	328.0	Literature ChIP-seq,50;ARCHS4 Coexpression,1047;ENCODE ChIP-seq,61;Enrichr Queries,58;ReMap ChIP-seq,135;GTEx Coexpression,617	PLK3,DUSP5,EGR1,EGR2,NAB2,FHL2,P3H4,PLD3,ICAM1,NFKB2,GADD45G,NR4A1,SQLE,BCL2L11,CHSY1,RILPL2,MYB,CKS2,ID3
CD8_cluster3	208	Sp100	333.3	ARCHS4 Coexpression,141;Enrichr Queries,815;GTEx Coexpression,44	SRGN,EGR1,RILPL2,TAGAP,GIMAP5,S100A11,NFKB2,ICAM1
CD8_cluster3	209	Klf10	334.3	ARCHS4 Coexpression,12;Enrichr Queries,77;GTEx Coexpression,914	DUSP5,EGR1,PLK3,NR4A1,EGR2,GCH1,BASP1,FHL2,ID3,HIVEP3,ICAM1,GADD45G
CD8_cluster3	210	Nr4a2	335.3	Literature ChIP-seq,104;ARCHS4 Coexpression,9;Enrichr Queries,29;GTEx Coexpression,1199	SRGN,DUSP5,EGR1,PLK3,EGR2,GCH1,PLD3,ICAM1,GADD45G,RELB,NR4A1,RILPL2,BASP1,GPR183,TAGAP,CCL4,ID3,CD69
CD8_cluster3	211	Tal1	335.8	Literature ChIP-seq,27;ARCHS4 Coexpression,1391;ENCODE ChIP-seq,32;Enrichr Queries,418;ReMap ChIP-seq,87;GTEx Coexpression,60	GIMAP5,IKZF2,ICAM1,BCL2L11,CHSY1,MICAL1,TAGAP,MYB,SEC11C,SRGN,DUSP5,PLK3,EGR1,SLC14A1,EGR2,GADD45G,P2RX7,NR4A1,CLDN10,RILPL2,GPR183,CKS2,ID3,RAB19,CD69
CD8_cluster3	219	Pcgf2	344.0	ARCHS4 Coexpression,526;ReMap ChIP-seq,162	GCH1,BASP1,TAGAP,CD69,S100A11
CD8_cluster3	224	Bcl11b	351.0	Literature ChIP-seq,56;ARCHS4 Coexpression,151;Enrichr Queries,571;GTEx Coexpression,626	EGR1,EGR2,BASP1,MYB,TAGAP,ID3,GIMAP5
CD8_cluster3	239	Rarg	363.5	Literature ChIP-seq,42;ARCHS4 Coexpression,591;Enrichr Queries,261;GTEx Coexpression,560	DUSP5,EGR1,NR4A1,EGR2,BCL2L11,RILPL2,TNFRSF9,NAB2,ID3,S100A11,ICAM1
CD8_cluster3	242	Ascl2	364.3	ARCHS4 Coexpression,495;Enrichr Queries,294;GTEx Coexpression,304	DUSP5,EGR1,EGR2,SH3BP2,MYB,ID3,ICAM1,GADD45G
CD8_cluster3	245	Gli1	365.0	Literature ChIP-seq,161;ARCHS4 Coexpression,808;Enrichr Queries,225;GTEx Coexpression,266	DUSP5,EGR1,NR4A1,EGR2,MYB,ID3,ICAM1
CD8_cluster3	248	Sox12	367.0	ARCHS4 Coexpression,452;Enrichr Queries,435;GTEx Coexpression,214	DUSP5,EGR1,NR4A1,BCL2L11,BASP1,NAB2,ID3
CD8_cluster3	249	Ikzf2	368.7	ARCHS4 Coexpression,169;Enrichr Queries,301;GTEx Coexpression,636	DUSP5,EGR1,EGR2,BCL2L11,MYB,ID3,ICAM1,NFKB2
CD8_cluster3	265	Stat2	390.4	ARCHS4 Coexpression,109;ENCODE ChIP-seq,71;Enrichr Queries,202;ReMap ChIP-seq,243;GTEx Coexpression,1327	DUSP5,EGR1,GCH1,MICAL1,TAGAP,SH3BP2,ID3,ICAM1,RELB,NFKB2
CD8_cluster3	266	Ikzf4	391.7	ARCHS4 Coexpression,644;Enrichr Queries,104;GTEx Coexpression,427	DUSP5,EGR1,NR4A1,EGR2,BCL2L11,SH3BP2,ID3,HIVEP3,IKZF2,S100A11,GADD45G
CD8_cluster3	272	Smad3	396.6	Literature ChIP-seq,72;ARCHS4 Coexpression,1103;Enrichr Queries,244;ReMap ChIP-seq,28;GTEx Coexpression,536	DUSP5,PLK3,EGR1,EGR2,LAMB3,NAB2,FHL2,P3H4,GIMAP5,ICAM1,GADD45G,NFKB2,BCL2L11,GPR183,ID3
CD8_cluster3	280	Sp4	402.4	ARCHS4 Coexpression,442;ENCODE ChIP-seq,115;Enrichr Queries,416;ReMap ChIP-seq,170;GTEx Coexpression,869	NR4A1,EGR1,EGR2,BCL2L11,NAB2,MYB,ID3,IKZF2,S100A11,RELB
CD8_cluster3	284	Irf9	404.8	ARCHS4 Coexpression,180;Enrichr Queries,123;ReMap ChIP-seq,143;GTEx Coexpression,1173	SRGN,PLK3,DUSP5,EGR1,LAMB3,GCH1,FHL2,GIMAP5,ICAM1,RELB,NFKB2,TAGAP,ID3
CD8_cluster3	287	Skor1	408.5	ARCHS4 Coexpression,645;GTEx Coexpression,172	CHN2,GPR83,IZUMO1R
CD8_cluster3	288	Tcf3	409.8	Literature ChIP-seq,38;ARCHS4 Coexpression,911;ENCODE ChIP-seq,13;Enrichr Queries,992;ReMap ChIP-seq,35;GTEx Coexpression,470	PLK3,EGR1,DUSP5,EGR2,NAB2,P3H4,ICAM1,NFKB2,GADD45G,NR4A1,BCL2L11,BASP1,MICAL1,SH3BP2,MYB,CKS2,ID3,HIVEP3,S100A11
CD8_cluster3	297	Hnf4a	418.3	Literature ChIP-seq,131;ARCHS4 Coexpression,901;ENCODE ChIP-seq,41;Enrichr Queries,559;ReMap ChIP-seq,171;GTEx Coexpression,707	PLK3,EGR1,EGR2,NAB2,FHL2,P3H4,GIMAP5,ICAM1,P2RX7,NR4A1,BCL2L11,RILPL2,MICAL1,CHN2,SH3BP2,MYB,ID3,PKP4,SLC28A2,SEC11C
CD8_cluster3	299	Grhl2	420.2	Literature ChIP-seq,53;ARCHS4 Coexpression,805;Enrichr Queries,589;ReMap ChIP-seq,69;GTEx Coexpression,585	PLK3,DUSP5,EGR1,LAMB3,P3H4,IZUMO1R,PLD3,ICAM1,NR4A1,CD40LG,BASP1,GPR183,MYB,ID3,S100A11
CD8_cluster3	302	Pou3f1	425.8	Literature ChIP-seq,69;ARCHS4 Coexpression,607;Enrichr Queries,201;GTEx Coexpression,826	DUSP5,EGR1,NR4A1,SQLE,EGR2,RILPL2,BASP1,NAB2,ID3,RAB19,GADD45G,RELB
CD8_cluster3	306	Tfcp2l1	432.0	ARCHS4 Coexpression,563;Enrichr Queries,373;GTEx Coexpression,360	DUSP5,EGR1,NR4A1,LAMB3,ID3,GADD45G
CD8_cluster3	308	Cebpa	433.0	Literature ChIP-seq,68;ARCHS4 Coexpression,1264;Enrichr Queries,108;ReMap ChIP-seq,281;GTEx Coexpression,444	DUSP5,EGR1,PLK3,EGR2,NAB2,FHL2,ICAM1,GADD45G,NR4A1,BASP1,SH3BP2,CKS2,ID3
CD8_cluster3	313	Dot1l	438.3	ARCHS4 Coexpression,97;Enrichr Queries,305;GTEx Coexpression,913	DUSP5,EGR1,PLK3,NR4A1,ID3,HIVEP3,NFKB2,ICAM1
CD8_cluster3	316	Tfe3	442.3	ARCHS4 Coexpression,764;Enrichr Queries,78;GTEx Coexpression,485	DUSP5,EGR1,NR4A1,RILPL2,BASP1,NAB2,ID3,S100A11,ICAM1,RELB,NFKB2
CD8_cluster3	321	Zbtb1	446.0	ARCHS4 Coexpression,391;Enrichr Queries,630;GTEx Coexpression,317	DUSP5,EGR1,NR4A1,EGR2,TAGAP,ID3,IKZF2
CD8_cluster3	323	Hivep2	447.3	ARCHS4 Coexpression,350;Enrichr Queries,62;GTEx Coexpression,930	DUSP5,EGR1,NR4A1,EGR2,BASP1,FHL2,ID3,HIVEP3,ICAM1,NFKB2
CD8_cluster3	324	Hivep3	447.3	ARCHS4 Coexpression,2;Enrichr Queries,284;GTEx Coexpression,1056	DUSP5,EGR1,PLK3,EGR2,NAB2,ICAM1,RELB,NFKB2,P2RX7,NR4A1,RILPL2,CHSY1,BASP1,MICAL1,CCL4,SH3BP2,ID3
CD8_cluster3	326	Srf	448.8	Literature ChIP-seq,152;ARCHS4 Coexpression,936;ENCODE ChIP-seq,20;Enrichr Queries,103;ReMap ChIP-seq,25;GTEx Coexpression,1457	DUSP5,EGR1,PLK3,EGR2,FHL2,ICAM1,GADD45G,NFKB2,NR4A1,MYB,CKS2,ID3
CD8_cluster3	328	Arid5b	451.7	ARCHS4 Coexpression,339;Enrichr Queries,362;GTEx Coexpression,654	DUSP5,EGR1,NR4A1,EGR2,FHL2,ID3,ICAM1
CD8_cluster3	330	Foxj1	454.0	ARCHS4 Coexpression,561;Enrichr Queries,95;GTEx Coexpression,706	DUSP5,EGR1,NR4A1,EGR2,RRAD,MYB,ID3,ICAM1,GADD45G
CD8_cluster3	331	Creb1	454.7	Literature ChIP-seq,62;ARCHS4 Coexpression,1468;ENCODE ChIP-seq,85;Enrichr Queries,795;ReMap ChIP-seq,88;GTEx Coexpression,230	PLK3,EGR1,DUSP5,GCH1,NAB2,FHL2,P3H4,PLD3,ICAM1,NFKB2,RELB,SQLE,NR4A1,BCL2L11,RILPL2,CHSY1,MYB,ID3,SEC11C
CD8_cluster3	332	Rora	455.3	ARCHS4 Coexpression,125;Enrichr Queries,558;GTEx Coexpression,683	DUSP5,EGR1,NR4A1,EGR2,TAGAP,HIVEP3,CD69
CD8_cluster3	336	Spic	458.0	ARCHS4 Coexpression,1072;Enrichr Queries,115;GTEx Coexpression,187	SRGN,EGR1,NR4A1,EGR2,GCH1,SH3BP2,CCL4,ID3,GIMAP5,CD69,ICAM1
CD8_cluster3	340	E2f7	461.2	Literature ChIP-seq,162;ARCHS4 Coexpression,1212;Enrichr Queries,758;ReMap ChIP-seq,58;GTEx Coexpression,116	DUSP5,EGR1,PLK3,NAB2,MYB,CKS2,ID3,P3H4,IKZF2
CD8_cluster3	342	Rag1	463.3	ARCHS4 Coexpression,164;Enrichr Queries,290;GTEx Coexpression,936	EGR1,EGR2,MYB,ID3,CD69,IKZF2,ICAM1
CD8_cluster3	343	Cenpa	464.0	ARCHS4 Coexpression,545;GTEx Coexpression,383	CKS2
CD8_cluster3	346	Pbx3	464.4	ARCHS4 Coexpression,504;ENCODE ChIP-seq,59;Enrichr Queries,521;ReMap ChIP-seq,67;GTEx Coexpression,1171	DUSP5,PLK3,EGR1,EGR2,NAB2,PLD3,ICAM1,NFKB2,RELB,SQLE,BASP1,CKS2,ID3
CD8_cluster3	354	E2f1	471.8	Literature ChIP-seq,111;ARCHS4 Coexpression,924;ENCODE ChIP-seq,57;Enrichr Queries,1071;ReMap ChIP-seq,228;GTEx Coexpression,440	EGR1,NAB2,PLD3,ICAM1,P2RX7,SQLE,BCL2L11,CHSY1,MYB,SH3BP2,CKS2,ID3,RAB19,PKP4,S100A11
CD8_cluster3	359	Prdm16	475.8	Literature ChIP-seq,95;ARCHS4 Coexpression,636;Enrichr Queries,931;GTEx Coexpression,241	EGR1,CHN2,MYB,ID3,HIVEP3,P3H4
CD8_cluster3	361	Epas1	477.3	ARCHS4 Coexpression,1298;Enrichr Queries,356;ReMap ChIP-seq,205;GTEx Coexpression,50	DUSP5,EGR1,NR4A1,CHSY1,SH3BP2,FHL2,ID3,GIMAP5,ICAM1,NFKB2
CD8_cluster3	363	Mybl1	478.3	Literature ChIP-seq,158;ARCHS4 Coexpression,1493;Enrichr Queries,238;GTEx Coexpression,24	DUSP5,EGR1,EGR2,CD40LG,RILPL2,TAGAP,MYB,FHL2,CKS2,ID3,CD69
CD8_cluster3	364	Zbtb7b	480.0	ARCHS4 Coexpression,615;Enrichr Queries,47;GTEx Coexpression,778	DUSP5,EGR1,NR4A1,BCL2L11,NAB2,SH3BP2,ID3,S100A11,ICAM1,GADD45G,NFKB2
CD8_cluster3	370	Cux1	482.7	Literature ChIP-seq,97;ARCHS4 Coexpression,824;ENCODE ChIP-seq,47;Enrichr Queries,1195;ReMap ChIP-seq,254;GTEx Coexpression,479	SRGN,EGR1,DUSP5,EGR2,P3H4,GIMAP5,IKZF2,ICAM1,GADD45G,SQLE,GPR183,MICAL1,CKS2,ID3,HIVEP3,CD69
CD8_cluster3	383	Arid3b	492.0	ARCHS4 Coexpression,891;GTEx Coexpression,93	TNFRSF9,TAGAP
CD8_cluster3	386	Prox1	494.5	ARCHS4 Coexpression,687;Enrichr Queries,529;ReMap ChIP-seq,22;GTEx Coexpression,740	DUSP5,PLK3,EGR1,EGR2,LAMB3,FHL2,P3H4,GADD45G,GPR183,CHN2,ID3,HIVEP3,S100A11
CD8_cluster3	393	Nr2f6	497.8	ARCHS4 Coexpression,926;Enrichr Queries,96;ReMap ChIP-seq,151;GTEx Coexpression,818	EGR1,PLK3,NR4A1,EGR2,BASP1,FHL2,ID3,S100A11,ICAM1,GADD45G,NFKB2
CD8_cluster3	394	Mybl2	498.2	Literature ChIP-seq,129;ARCHS4 Coexpression,1030;ENCODE ChIP-seq,111;Enrichr Queries,1044;ReMap ChIP-seq,284;GTEx Coexpression,391	EGR1,BCL2L11,CHSY1,MYB,NAB2,CKS2,PLD3
CD8_cluster3	399	Ovol2	500.8	ARCHS4 Coexpression,756;Enrichr Queries,513;ReMap ChIP-seq,295;GTEx Coexpression,439	EGR1,LAMB3,MYB,FHL2,ID3
CD8_cluster3	411	Etv1	509.0	ARCHS4 Coexpression,1476;Enrichr Queries,406;ReMap ChIP-seq,50;GTEx Coexpression,104	DUSP5,PLK3,EGR1,NAB2,FHL2,GPR83,P3H4,NFKB2,NR4A1,BASP1,CHN2,ID3
CD8_cluster3	417	St18	513.3	ARCHS4 Coexpression,617;Enrichr Queries,813;GTEx Coexpression,110	EGR1,BASP1,CHN2,PKP4,GADD45G,SEC11C
CD8_cluster3	422	Prdm15	518.7	ARCHS4 Coexpression,365;Enrichr Queries,645;GTEx Coexpression,546	DUSP5,EGR1,NR4A1,BCL2L11,RILPL2,HIVEP3
CD8_cluster3	433	Foxn2	524.3	ARCHS4 Coexpression,290;Enrichr Queries,872;GTEx Coexpression,411	SRGN,DUSP5,EGR1,CHSY1,ID3
CD8_cluster3	434	Smad4	525.2	Literature ChIP-seq,41;ARCHS4 Coexpression,683;Enrichr Queries,1228;ReMap ChIP-seq,186;GTEx Coexpression,488	PLK3,EGR1,DUSP5,BASP1,CHN2,TNFRSF9,MYB,CKS2,ID3,PKP4,SLC28A2,GADD45G
CD8_cluster3	436	Dnmt1	525.5	ARCHS4 Coexpression,552;GTEx Coexpression,499	CKS2,IZUMO1R
CD8_cluster3	444	Skil	529.0	ARCHS4 Coexpression,1480;Enrichr Queries,75;GTEx Coexpression,32	NR4A1,DUSP5,EGR1,PLK3,EGR2,BCL2L11,CHSY1,BASP1,ID3,ICAM1,GADD45G
CD8_cluster3	448	Mbd4	531.4	ARCHS4 Coexpression,1221;ENCODE ChIP-seq,114;Enrichr Queries,801;ReMap ChIP-seq,239;GTEx Coexpression,282	SQLE,EGR1,RILPL2,BASP1,CKS2,ID3
CD8_cluster3	456	Stat5b	539.0	ARCHS4 Coexpression,1340;Enrichr Queries,638;ReMap ChIP-seq,2;GTEx Coexpression,176	SRGN,DUSP5,PLK3,EGR1,EGR2,TNFRSF9,NAB2,ICAM1,NFKB2,CD40LG,CHSY1,GPR183,TAGAP,MYB,CD69
CD8_cluster3	459	Satb1	540.3	ARCHS4 Coexpression,517;Enrichr Queries,441;ReMap ChIP-seq,231;GTEx Coexpression,972	EGR1,EGR2,BASP1,MYB,FHL2,ID3,GIMAP5,PLD3
CD8_cluster3	462	Hmgn3	541.8	ARCHS4 Coexpression,639;ENCODE ChIP-seq,73;ReMap ChIP-seq,103;GTEx Coexpression,1352	EGR1,PLK3,SQLE,NAB2,MYB,CKS2,ID3,ICAM1,NFKB2,SEC11C
CD8_cluster3	463	Dmrta2	542.3	ARCHS4 Coexpression,191;Enrichr Queries,918;GTEx Coexpression,518	SQLE,EGR1,EGR2,BASP1,CHN2,ID3
CD8_cluster3	472	Klf3	551.3	ARCHS4 Coexpression,377;Enrichr Queries,843;ReMap ChIP-seq,197;GTEx Coexpression,788	DUSP5,EGR1,BCL2L11,TAGAP,ID3,RAB19
CD8_cluster3	476	Mafg	554.8	ARCHS4 Coexpression,653;Enrichr Queries,64;ReMap ChIP-seq,199;GTEx Coexpression,1303	SRGN,DUSP5,EGR1,PLK3,EGR2,LAMB3,ICAM1,RELB,GADD45G,NFKB2,NR4A1,ID3,CD69
CD8_cluster3	488	Hnf1a	560.0	ARCHS4 Coexpression,622;Enrichr Queries,386;GTEx Coexpression,672	EGR1,NR4A1,EGR2,LAMB3,MYB,SLC28A2,ICAM1
CD8_cluster3	491	Mef2c	561.6	ARCHS4 Coexpression,1209;ENCODE ChIP-seq,118;Enrichr Queries,484;ReMap ChIP-seq,4;GTEx Coexpression,993	DUSP5,EGR1,EGR2,NAB2,IKZF2,ICAM1,NR4A1,BCL2L11,CHSY1,BASP1,GPR183,MYB,CKS2,ID3
CD8_cluster3	492	Mbd1	562.7	ARCHS4 Coexpression,347;Enrichr Queries,806;GTEx Coexpression,535	EGR1,PLK3,BCL2L11,GADD45G,NFKB2
CD8_cluster3	493	Hoxb4	563.0	Literature ChIP-seq,119;ARCHS4 Coexpression,739;Enrichr Queries,605;GTEx Coexpression,789	DUSP5,EGR1,EGR2,FHL2,CKS2,ID3,RAB19,CD69
CD8_cluster3	494	Tfap4	563.3	ARCHS4 Coexpression,1193;Enrichr Queries,296;ReMap ChIP-seq,78;GTEx Coexpression,686	PLK3,NR4A1,DUSP5,EGR1,EGR2,SH3BP2,MYB,CKS2,ID3,P3H4,ICAM1
CD8_cluster3	499	Zfp30	564.7	ARCHS4 Coexpression,681;Enrichr Queries,593;GTEx Coexpression,420	EGR1,EGR2,CHN2,FHL2,ID3,IKZF2
CD8_cluster3	503	Tcf12	566.0	ARCHS4 Coexpression,148;ENCODE ChIP-seq,5;Enrichr Queries,1053;ReMap ChIP-seq,24;GTEx Coexpression,1600	DUSP5,PLK3,EGR1,LAMB3,RRAD,NAB2,FHL2,ICAM1,NFKB2,NR4A1,SQLE,SH3BP2,MYB,ID3,RAB19,S100A11
CD8_cluster3	506	Foxf1	570.0	ARCHS4 Coexpression,238;Enrichr Queries,748;GTEx Coexpression,724	DUSP5,EGR1,EGR2,FHL2,ID3
CD8_cluster3	509	E2f2	572.3	ARCHS4 Coexpression,937;Enrichr Queries,633;GTEx Coexpression,147	DUSP5,EGR1,TAGAP,MYB,CKS2,ID3,S100A11
CD8_cluster3	516	Foxp1	573.4	Literature ChIP-seq,82;ARCHS4 Coexpression,1205;Enrichr Queries,812;ReMap ChIP-seq,119;GTEx Coexpression,649	EGR1,PLK3,NAB2,P3H4,IKZF2,GADD45G,NFKB2,NR4A1,SQLE,BCL2L11,BASP1,GPR183,MYB,CKS2,ID3,RAB19,HIVEP3
CD8_cluster3	518	Ctcf	573.8	Literature ChIP-seq,148;ARCHS4 Coexpression,956;ENCODE ChIP-seq,31;Enrichr Queries,1323;ReMap ChIP-seq,85;GTEx Coexpression,900	PLK3,EGR1,SLC14A1,EGR2,GCH1,RRAD,NAB2,IKZF2,GADD45G,NFKB2,ICAM1,NR4A1,MICAL1,HIVEP3
CD8_cluster3	525	Zkscan1	581.6	ARCHS4 Coexpression,539;ENCODE ChIP-seq,63;Enrichr Queries,1347;ReMap ChIP-seq,124;GTEx Coexpression,835	EGR1,PLK3,NAB2,ID3,S100A11,ICAM1
CD8_cluster3	529	Cdx1	584.7	ARCHS4 Coexpression,948;Enrichr Queries,392;GTEx Coexpression,414	EGR1,NR4A1,EGR2,MYB,ID3,GADD45G
CD8_cluster3	530	Hbp1	584.8	ARCHS4 Coexpression,525;Enrichr Queries,754;ReMap ChIP-seq,121;GTEx Coexpression,939	PLK3,DUSP5,EGR1,BCL2L11,ID3,P3H4,GIMAP5,NFKB2
CD8_cluster3	532	Gtf2ird1	585.5	ARCHS4 Coexpression,181;GTEx Coexpression,990	SRGN,P3H4
CD8_cluster3	537	Tcf4	590.0	Literature ChIP-seq,99;ARCHS4 Coexpression,345;Enrichr Queries,994;ReMap ChIP-seq,270;GTEx Coexpression,1242	EGR1,DUSP5,GCH1,TNFRSF9,FHL2,IKZF2,BASP1,MICAL1,MYB,ID3,RAB19,PKP4,CD69,S100A11
CD8_cluster3	541	Sox13	593.5	ARCHS4 Coexpression,809;Enrichr Queries,260;ReMap ChIP-seq,213;GTEx Coexpression,1092	DUSP5,EGR1,NR4A1,EGR2,BCL2L11,NAB2,FHL2,ID3,GADD45G
CD8_cluster3	543	Pou2f1	594.5	ARCHS4 Coexpression,642;Enrichr Queries,1064;ReMap ChIP-seq,282;GTEx Coexpression,390	EGR1,BCL2L11,CHN2,MYB,CKS2,S100A11
CD8_cluster3	551	Sall2	600.0	ARCHS4 Coexpression,689;Enrichr Queries,541;GTEx Coexpression,570	EGR1,BASP1,MYB,FHL2,ID3
CD8_cluster3	561	Pbx1	605.0	Literature ChIP-seq,94;ARCHS4 Coexpression,542;Enrichr Queries,721;GTEx Coexpression,1063	EGR1,LAMB3,BASP1,TAGAP,CCL4,FHL2,ID3,CD69,IKZF2,PLD3,S100A11
CD8_cluster3	565	Kmt2a	608.0	ARCHS4 Coexpression,620;ReMap ChIP-seq,109;GTEx Coexpression,1095	SQLE,BCL2L11,MYB,ID3,CD69,S100A11
CD8_cluster3	570	Pou4f1	610.0	ARCHS4 Coexpression,478;Enrichr Queries,208;GTEx Coexpression,1144	DUSP5,EGR1,NR4A1,EGR2,BASP1,MYB,ID3,GADD45G
CD8_cluster3	575	Clock	614.4	Literature ChIP-seq,54;ARCHS4 Coexpression,1122;Enrichr Queries,1390;ReMap ChIP-seq,255;GTEx Coexpression,251	EGR1,NR4A1,CHSY1,RRAD,SH3BP2,NAB2
CD8_cluster3	580	Zfhx2	616.7	ARCHS4 Coexpression,529;Enrichr Queries,285;GTEx Coexpression,1036	DUSP5,EGR1,NR4A1,EGR2,BASP1,ID3,HIVEP3,GADD45G
CD8_cluster3	594	Rest	630.7	Literature ChIP-seq,86;ARCHS4 Coexpression,1621;ENCODE ChIP-seq,29;Enrichr Queries,982;ReMap ChIP-seq,224;GTEx Coexpression,842	EGR1,SLC14A1,LAMB3,NAB2,NFKB2,P2RX7,NR4A1,BASP1,MYB,ID3,HIVEP3,PDCD1,SEC11C
CD8_cluster3	595	Thap1	631.2	ARCHS4 Coexpression,1021;ENCODE ChIP-seq,112;Enrichr Queries,980;ReMap ChIP-seq,192;GTEx Coexpression,851	PLK3,EGR1,NR4A1,ID3,PLD3,ICAM1,NFKB2
CD8_cluster3	596	Hey1	632.0	ARCHS4 Coexpression,114;Enrichr Queries,227;GTEx Coexpression,1555	DUSP5,EGR1,NR4A1,EGR2,BASP1,ID3,ICAM1,GADD45G
CD8_cluster3	597	Setdb1	633.2	Literature ChIP-seq,93;ARCHS4 Coexpression,1074;ENCODE ChIP-seq,95;Enrichr Queries,1180;ReMap ChIP-seq,200;GTEx Coexpression,1157	SRGN,PLK3,EGR1,RRAD,P3H4,IZUMO1R,ICAM1,SQLE,BCL2L11,MICAL1,ID3,RAB19,PKP4
CD8_cluster3	600	Thyn1	635.0	ARCHS4 Coexpression,619;GTEx Coexpression,651	CKS2
CD8_cluster3	617	Klf7	647.3	ARCHS4 Coexpression,197;Enrichr Queries,276;GTEx Coexpression,1469	DUSP5,EGR1,EGR2,BASP1,NAB2,FHL2,ID3,ICAM1
CD8_cluster3	623	Ttf1	650.5	ARCHS4 Coexpression,410;GTEx Coexpression,891	CKS2
CD8_cluster3	628	Zkscan3	655.3	ARCHS4 Coexpression,266;Enrichr Queries,1084;GTEx Coexpression,616	EGR1,NR4A1,ID3,SLC28A2
CD8_cluster3	635	Tcf7l1	658.0	ARCHS4 Coexpression,608;Enrichr Queries,1151;GTEx Coexpression,215	EGR1,CKS2,ID3
CD8_cluster3	639	Rreb1	663.3	ARCHS4 Coexpression,93;Enrichr Queries,1025;GTEx Coexpression,872	EGR1,NR4A1,BCL2L11,RILPL2,MYB,SH3BP2
CD8_cluster3	649	Hoxa7	668.0	ARCHS4 Coexpression,134;Enrichr Queries,955;GTEx Coexpression,915	EGR1,EGR2,MYB,ID3,IZUMO1R
CD8_cluster3	652	Atf6	670.7	ARCHS4 Coexpression,751;Enrichr Queries,647;GTEx Coexpression,614	DUSP5,EGR1,NR4A1,FHL2,ICAM1
CD8_cluster3	654	Ar	672.6	Literature ChIP-seq,20;ARCHS4 Coexpression,1482;Enrichr Queries,330;ReMap ChIP-seq,155;GTEx Coexpression,1376	EGR1,DUSP5,EGR2,FHL2,IKZF2,GADD45G,RELB,NFKB2,NR4A1,CLDN10,BCL2L11,CD40LG,CHSY1,MICAL1,CHN2,MYB,SH3BP2,ID3,HIVEP3,CD69,PDCD1,S100A11,SEC11C
CD8_cluster3	670	Pknox1	679.8	ARCHS4 Coexpression,1075;Enrichr Queries,613;ReMap ChIP-seq,100;GTEx Coexpression,931	P2RX7,PLK3,EGR1,NR4A1,BCL2L11,NAB2,MYB,ID3,ICAM1
CD8_cluster3	673	Elk3	680.3	Literature ChIP-seq,63;ARCHS4 Coexpression,860;Enrichr Queries,251;GTEx Coexpression,1547	SRGN,DUSP5,EGR1,LAMB3,NAB2,SH3BP2,FHL2,ID3,PKP4,S100A11,ICAM1,NFKB2
CD8_cluster3	676	Foxk1	682.0	ARCHS4 Coexpression,1086;Enrichr Queries,1072;ReMap ChIP-seq,101;GTEx Coexpression,469	PLK3,SQLE,EGR1,NR4A1,BCL2L11,NAB2,HIVEP3,PLD3
CD8_cluster3	687	Klf9	688.5	ARCHS4 Coexpression,1624;Enrichr Queries,263;ReMap ChIP-seq,23;GTEx Coexpression,844	EGR1,NR4A1,DUSP5,EGR2,NAB2,SH3BP2,ID3,P3H4,ICAM1,NFKB2,GADD45G
CD8_cluster3	697	Hlf	696.0	ARCHS4 Coexpression,363;Enrichr Queries,720;GTEx Coexpression,1005	EGR1,NR4A1,EGR2,ID3,PKP4
CD8_cluster3	704	Tcf7l2	700.5	Literature ChIP-seq,153;ARCHS4 Coexpression,1498;ENCODE ChIP-seq,70;Enrichr Queries,969;ReMap ChIP-seq,128;GTEx Coexpression,1385	DUSP5,EGR1,MICAL1,NAB2,ID3,P3H4,S100A11,GADD45G
CD8_cluster3	719	Zbtb7a	710.8	ARCHS4 Coexpression,1432;ENCODE ChIP-seq,94;Enrichr Queries,1016;ReMap ChIP-seq,113;GTEx Coexpression,899	EGR1,NR4A1,GCH1,NAB2,SH3BP2,ID3,P3H4,PDCD1,ICAM1
CD8_cluster3	730	Atf1	714.2	ARCHS4 Coexpression,1357;ENCODE ChIP-seq,100;Enrichr Queries,1081;ReMap ChIP-seq,153;GTEx Coexpression,880	SRGN,P2RX7,EGR1,DUSP5,CKS2,FHL2,ID3,ICAM1,NFKB2
CD8_cluster3	731	Elk4	714.6	ARCHS4 Coexpression,1227;ENCODE ChIP-seq,99;Enrichr Queries,1191;ReMap ChIP-seq,148;GTEx Coexpression,908	EGR1,NR4A1,DUSP5,BCL2L11,NAB2,CKS2
CD8_cluster3	753	Aebp1	722.5	ARCHS4 Coexpression,1376;GTEx Coexpression,69	CHSY1,IZUMO1R
CD8_cluster3	757	Dbp	723.7	ARCHS4 Coexpression,1042;Enrichr Queries,354;GTEx Coexpression,775	EGR1,NR4A1,EGR2,ID3,ICAM1,GADD45G
CD8_cluster3	762	Zeb1	727.8	ARCHS4 Coexpression,939;ENCODE ChIP-seq,37;Enrichr Queries,986;ReMap ChIP-seq,71;GTEx Coexpression,1606	PLK3,EGR1,EGR2,BCL2L11,RILPL2,SH3BP2,ID3,RAB19,P3H4,ICAM1,NFKB2
CD8_cluster3	763	Pitx2	728.3	ARCHS4 Coexpression,633;Enrichr Queries,597;GTEx Coexpression,955	DUSP5,EGR1,EGR2,FHL2,ID3
CD8_cluster3	767	Ybx3	729.5	ARCHS4 Coexpression,464;GTEx Coexpression,995	RRAD
CD8_cluster3	769	Zc3h8	729.8	ARCHS4 Coexpression,1333;Enrichr Queries,742;ReMap ChIP-seq,57;GTEx Coexpression,787	DUSP5,PLK3,EGR1,BCL2L11,NAB2,CKS2,ID3,S100A11
CD8_cluster3	773	Nfic	731.6	ARCHS4 Coexpression,1419;ENCODE ChIP-seq,45;Enrichr Queries,949;ReMap ChIP-seq,149;GTEx Coexpression,1096	DUSP5,EGR1,NR4A1,LAMB3,GPR183,ID3,ICAM1,GADD45G
CD8_cluster3	779	Phf21a	734.7	ARCHS4 Coexpression,604;Enrichr Queries,1224;GTEx Coexpression,376	EGR1,TAGAP,SH3BP2,ID3
CD8_cluster3	797	Lcorl	744.0	ARCHS4 Coexpression,235;Enrichr Queries,1386;GTEx Coexpression,611	EGR1,S100A11
CD8_cluster3	808	Meis3	749.7	ARCHS4 Coexpression,299;Enrichr Queries,607;GTEx Coexpression,1343	EGR1,NR4A1,EGR2,BASP1,ID3
CD8_cluster3	809	Drap1	750.0	ARCHS4 Coexpression,815;Enrichr Queries,1149;GTEx Coexpression,286	EGR1,CKS2,S100A11
CD8_cluster3	814	Foxn3	754.7	ARCHS4 Coexpression,547;Enrichr Queries,1200;GTEx Coexpression,517	EGR1,SH3BP2,ID3,SEC11C
CD8_cluster3	832	Rorc	763.0	ARCHS4 Coexpression,1088;Enrichr Queries,281;GTEx Coexpression,920	DUSP5,EGR1,NR4A1,EGR2,ID3,ICAM1,GADD45G
CD8_cluster3	838	Creb3l2	764.7	ARCHS4 Coexpression,1094;Enrichr Queries,983;GTEx Coexpression,217	DUSP5,EGR1,ID3
CD8_cluster3	842	Ski	769.0	ARCHS4 Coexpression,1497;GTEx Coexpression,41	CHN2,NAB2,GPR83
CD8_cluster3	852	Zbtb37	774.7	ARCHS4 Coexpression,1191;Enrichr Queries,1042;GTEx Coexpression,91	EGR1,BCL2L11,MICAL1,SH3BP2,IKZF2
CD8_cluster3	859	Aire	777.3	ARCHS4 Coexpression,706;Enrichr Queries,212;GTEx Coexpression,1414	EGR1,EGR2,BASP1,TNFRSF9,MYB,ICAM1,NFKB2
CD8_cluster3	866	Gatad2a	781.3	ARCHS4 Coexpression,665;Enrichr Queries,1346;GTEx Coexpression,333	EGR1,SH3BP2
CD8_cluster3	876	Six4	786.7	ARCHS4 Coexpression,871;Enrichr Queries,241;GTEx Coexpression,1248	DUSP5,EGR1,NR4A1,EGR2,MYB,FHL2,ID3
CD8_cluster3	880	Ncoa2	788.5	ARCHS4 Coexpression,1147;Enrichr Queries,1356;ReMap ChIP-seq,206;GTEx Coexpression,445	EGR1,SH3BP2,IKZF2,S100A11,GADD45G
CD8_cluster3	898	Atoh8	797.0	ARCHS4 Coexpression,1530;Enrichr Queries,360;GTEx Coexpression,501	DUSP5,EGR1,NR4A1,EGR2,ID3,GADD45G
CD8_cluster3	910	Hoxb3	801.0	ARCHS4 Coexpression,951;Enrichr Queries,703;GTEx Coexpression,749	EGR1,EGR2,FHL2,ID3
CD8_cluster3	911	Gtf3a	801.3	ARCHS4 Coexpression,459;Enrichr Queries,1052;GTEx Coexpression,893	EGR1,CKS2,GIMAP5,S100A11
CD8_cluster3	913	Zfhx3	803.7	ARCHS4 Coexpression,603;Enrichr Queries,787;GTEx Coexpression,1021	EGR1,SLC14A1,BASP1,ID3,HIVEP3
CD8_cluster3	942	Nr1d1	822.0	ARCHS4 Coexpression,1496;Enrichr Queries,142;GTEx Coexpression,828	DUSP5,EGR1,PLK3,NR4A1,EGR2,ID3,ICAM1,GADD45G
CD8_cluster3	949	Nr6a1	823.7	ARCHS4 Coexpression,1081;Enrichr Queries,351;GTEx Coexpression,1039	DUSP5,EGR1,NR4A1,BCL2L11,MYB,HIVEP3
CD8_cluster3	953	Nfatc3	826.7	ARCHS4 Coexpression,123;Enrichr Queries,1338;GTEx Coexpression,1019	EGR1,TAGAP,GIMAP5
CD8_cluster3	954	Zbtb38	827.3	ARCHS4 Coexpression,165;Enrichr Queries,988;GTEx Coexpression,1329	DUSP5,EGR1,FHL2,IKZF2
CD8_cluster3	960	Tshz1	829.0	ARCHS4 Coexpression,1576;Enrichr Queries,383;GTEx Coexpression,528	DUSP5,EGR1,NR4A1,EGR2,ID3,GADD45G
CD8_cluster3	969	Zfpm1	835.7	ARCHS4 Coexpression,1252;Enrichr Queries,445;GTEx Coexpression,810	DUSP5,EGR1,NR4A1,EGR2,ID3,GADD45G
CD8_cluster3	970	Creb3l4	836.3	ARCHS4 Coexpression,821;Enrichr Queries,164;GTEx Coexpression,1524	DUSP5,EGR1,NR4A1,MYB,FHL2,CKS2,ID3,GADD45G
CD8_cluster3	976	L3mbtl3	838.0	ARCHS4 Coexpression,1609;GTEx Coexpression,67	RILPL2,MICAL1
CD8_cluster3	993	Tcf20	847.0	ARCHS4 Coexpression,941;Enrichr Queries,1213;GTEx Coexpression,387	SQLE,EGR1,PKP4
CD8_cluster3	1000	Zhx1	852.3	ARCHS4 Coexpression,726;Enrichr Queries,1344;ReMap ChIP-seq,172;GTEx Coexpression,1167	NR4A1,EGR1,ID3,P3H4,ICAM1
CD8_cluster3	1003	Nfix	852.7	ARCHS4 Coexpression,1397;Enrichr Queries,718;GTEx Coexpression,443	EGR1,NR4A1,BASP1,CHN2,ID3
CD8_cluster3	1017	Tead3	864.3	ARCHS4 Coexpression,1113;Enrichr Queries,229;GTEx Coexpression,1251	DUSP5,EGR1,NR4A1,EGR2,FHL2,ID3,GADD45G
CD8_cluster3	1021	Trps1	866.0	ARCHS4 Coexpression,1527;Enrichr Queries,1000;GTEx Coexpression,71	EGR1,LAMB3,BASP1,MYB,ID3
CD8_cluster3	1024	Mxd4	868.3	ARCHS4 Coexpression,1466;Enrichr Queries,794;GTEx Coexpression,345	DUSP5,EGR1,CHN2,ID3,GADD45G
CD8_cluster3	1034	Cenpb	876.0	ARCHS4 Coexpression,1503;Enrichr Queries,916;GTEx Coexpression,209	EGR1,ID3,PKP4,PLD3
CD8_cluster3	1044	E2f8	879.0	ARCHS4 Coexpression,905;Enrichr Queries,1021;GTEx Coexpression,711	EGR1,MYB,CKS2
CD8_cluster3	1056	Sox4	884.3	ARCHS4 Coexpression,1148;Enrichr Queries,39;GTEx Coexpression,1466	DUSP5,EGR1,SQLE,EGR2,BASP1,FHL2,CKS2,ID3,S100A11,ICAM1,GADD45G
CD8_cluster3	1059	Pa2g4	887.0	ARCHS4 Coexpression,1073;GTEx Coexpression,701
CD8_cluster3	1077	Rfx3	894.3	ARCHS4 Coexpression,913;Enrichr Queries,1216;GTEx Coexpression,554	EGR1,IKZF2
CD8_cluster3	1078	Nme2	895.0	ARCHS4 Coexpression,1003;ReMap ChIP-seq,277;GTEx Coexpression,1405	MYB
CD8_cluster3	1105	Tet1	907.7	Literature ChIP-seq,98;ARCHS4 Coexpression,1310;GTEx Coexpression,1315	BCL2L11,CHN2,NAB2,GPR83,ICAM1,GADD45G
CD8_cluster3	1110	Sall3	909.0	ARCHS4 Coexpression,311;Enrichr Queries,937;GTEx Coexpression,1479	EGR1,BASP1,CKS2,ID3
CD8_cluster3	1111	Klf8	910.0	ARCHS4 Coexpression,1228;Enrichr Queries,746;GTEx Coexpression,756	EGR1,NR4A1,IKZF2,ICAM1
CD8_cluster3	1116	Zbtb11	915.8	ARCHS4 Coexpression,1307;Enrichr Queries,1371;ReMap ChIP-seq,275;GTEx Coexpression,710	EGR1,ICAM1
CD8_cluster3	1120	Tbr1	918.0	ARCHS4 Coexpression,146;Enrichr Queries,1175;GTEx Coexpression,1433	EGR1,EGR2,BASP1,CHN2
CD8_cluster3	1151	Thra	934.3	Literature ChIP-seq,44;ARCHS4 Coexpression,1590;Enrichr Queries,736;GTEx Coexpression,1367	EGR1,NR4A1,EGR2,SH3BP2,ID3
CD8_cluster3	1152	Hoxa2	935.0	Literature ChIP-seq,163;ARCHS4 Coexpression,1292;Enrichr Queries,935;GTEx Coexpression,1350	EGR1,EGR2,ID3
CD8_cluster3	1154	Dzip1	935.7	ARCHS4 Coexpression,750;Enrichr Queries,1168;GTEx Coexpression,889	EGR1,BASP1
CD8_cluster3	1167	Zbtb26	945.3	ARCHS4 Coexpression,393;Enrichr Queries,1051;GTEx Coexpression,1392	EGR1,ID3,IKZF2,S100A11
CD8_cluster3	1170	Tfdp2	946.0	ARCHS4 Coexpression,144;Enrichr Queries,1158;GTEx Coexpression,1536	EGR1,BCL2L11,MYB,S100A11
CD8_cluster3	1172	Barhl1	948.3	ARCHS4 Coexpression,1554;Enrichr Queries,1109;GTEx Coexpression,182	EGR1,EGR2,CHN2,GPR83
CD8_cluster3	1182	Bbx	954.0	ARCHS4 Coexpression,228;Enrichr Queries,1294;GTEx Coexpression,1340	EGR1,MICAL1
CD8_cluster3	1187	Rbsn	956.0	ARCHS4 Coexpression,568;GTEx Coexpression,1344	S100A11
CD8_cluster3	1188	Tsc22d1	956.7	ARCHS4 Coexpression,1267;Enrichr Queries,546;GTEx Coexpression,1057	DUSP5,EGR1,NR4A1,BASP1,ID3
CD8_cluster3	1192	Gtf2ird2	958.3	ARCHS4 Coexpression,1154;Enrichr Queries,641;GTEx Coexpression,1080	DUSP5,EGR1,NR4A1,BCL2L11,ICAM1
CD8_cluster3	1199	Nfat5	960.7	ARCHS4 Coexpression,684;Enrichr Queries,1166;GTEx Coexpression,1032	EGR1,ID3
CD8_cluster3	1229	Sgsm2	976.5	ARCHS4 Coexpression,1469;GTEx Coexpression,484	PLD3
CD8_cluster3	1247	Rfx7	984.3	ARCHS4 Coexpression,652;Enrichr Queries,1343;GTEx Coexpression,958	EGR1,MYB
CD8_cluster3	1256	Ahdc1	989.7	ARCHS4 Coexpression,1533;Enrichr Queries,1008;GTEx Coexpression,428	EGR1,NAB2,ID3,HIVEP3
CD8_cluster3	1262	Zmat1	994.0	ARCHS4 Coexpression,716;Enrichr Queries,1033;GTEx Coexpression,1233	EGR1,ID3,IKZF2
CD8_cluster3	1281	Mzf1	1004.0	ARCHS4 Coexpression,1270;Enrichr Queries,151;GTEx Coexpression,1591	DUSP5,EGR1,NR4A1,EGR2,MYB,ID3,RELB,NFKB2
CD8_cluster3	1283	Foxp4	1005.0	ARCHS4 Coexpression,1345;Enrichr Queries,269;GTEx Coexpression,1400	DUSP5,EGR1,NR4A1,ID3,HIVEP3,GADD45G,NFKB2
CD8_cluster3	1297	Pax7	1017.0	ARCHS4 Coexpression,1080;Enrichr Queries,691;GTEx Coexpression,1281	EGR1,EGR2,ID3,HIVEP3
CD8_cluster3	1309	Setbp1	1028.0	ARCHS4 Coexpression,566;Enrichr Queries,1030;GTEx Coexpression,1487	DUSP5,EGR1,HIVEP3,S100A11
CD8_cluster3	1323	Zbtb44	1034.0	ARCHS4 Coexpression,435;Enrichr Queries,1369;GTEx Coexpression,1299	EGR1,PLD3
CD8_cluster3	1356	Patz1	1059.0	ARCHS4 Coexpression,861;Enrichr Queries,759;GTEx Coexpression,1556	EGR1,BCL2L11,MYB,ID3
CD8_cluster3	1367	Zfp62	1070.0	ARCHS4 Coexpression,1517;Enrichr Queries,1015;GTEx Coexpression,677	EGR1,BCL2L11,ID3
CD8_cluster3	1369	Pknox2	1072.0	ARCHS4 Coexpression,967;Enrichr Queries,914;GTEx Coexpression,1334	EGR1,NR4A1,EGR2
CD8_cluster3	1380	Baz2b	1079.0	ARCHS4 Coexpression,1041;Enrichr Queries,1197;GTEx Coexpression,1000	EGR1,ID3
CD8_cluster3	1385	Zscan18	1083.0	ARCHS4 Coexpression,1539;Enrichr Queries,859;GTEx Coexpression,850	DUSP5,EGR1,BASP1,ID3
CD8_cluster3	1389	Eea1	1087.0	ARCHS4 Coexpression,1142;Enrichr Queries,1363;GTEx Coexpression,755	EGR1
CD8_cluster3	1392	Pcgf6	1088.0	ARCHS4 Coexpression,1326;Enrichr Queries,1062;GTEx Coexpression,877	EGR1,CKS2,ID3
CD8_cluster3	1416	Zbtb4	1100.0	ARCHS4 Coexpression,1510;Enrichr Queries,1157;GTEx Coexpression,634	EGR1,ID3
CD8_cluster3	1423	Rlf	1108.0	ARCHS4 Coexpression,1603;Enrichr Queries,1261;GTEx Coexpression,461	PLK3,DUSP5,EGR1
CD8_cluster3	1431	Scmh1	1113.0	ARCHS4 Coexpression,831;GTEx Coexpression,1395
CD8_cluster3	1439	Zbtb41	1117.0	ARCHS4 Coexpression,1536;Enrichr Queries,1366;GTEx Coexpression,448	EGR1,CHN2
CD8_cluster3	1440	Aebp2	1117.0	ARCHS4 Coexpression,1401;Enrichr Queries,943;GTEx Coexpression,1008	EGR1,BCL2L11,ID3
CD8_cluster3	1446	Alx4	1125.0	ARCHS4 Coexpression,1140;Enrichr Queries,1112;GTEx Coexpression,1124	EGR1,EGR2
CD8_cluster3	1448	Mysm1	1126.0	ARCHS4 Coexpression,1311;Enrichr Queries,1325;GTEx Coexpression,743	EGR1
CD8_cluster3	1454	Champ1	1133.0	ARCHS4 Coexpression,1033;GTEx Coexpression,1232
CD8_cluster3	1462	Dach2	1141.0	ARCHS4 Coexpression,790;Enrichr Queries,1379;GTEx Coexpression,1253	EGR1
CD8_cluster3	1476	Zscan26	1158.0	ARCHS4 Coexpression,1378;GTEx Coexpression,937
CD8_cluster3	1481	Scx	1163.0	ARCHS4 Coexpression,1163
CD8_cluster3	1484	Prmt3	1172.0	ARCHS4 Coexpression,1170;Enrichr Queries,1236;GTEx Coexpression,1109	EGR1,CKS2
CD8_cluster3	1493	Zfp92	1181.0	ARCHS4 Coexpression,1168;Enrichr Queries,1215;GTEx Coexpression,1161	EGR1,EGR2
CD8_cluster3	1496	Carf	1186.0	ARCHS4 Coexpression,1202;GTEx Coexpression,1170
CD8_cluster3	1500	Crebl2	1189.0	ARCHS4 Coexpression,1426;Enrichr Queries,622;GTEx Coexpression,1518	DUSP5,EGR1,EGR2,ID3,S100A11
CD8_cluster3	1522	Spen	1214.0	ARCHS4 Coexpression,1150;GTEx Coexpression,1277
CD8_cluster3	1530	Ahctf1	1233.0	ARCHS4 Coexpression,1349;Enrichr Queries,1365;GTEx Coexpression,984	EGR1
CD8_cluster3	1533	Nfia	1234.0	ARCHS4 Coexpression,1322;Enrichr Queries,1143;GTEx Coexpression,1238	EGR1,ID3
CD8_cluster3	1552	Ybx1	1258.0	ARCHS4 Coexpression,1035;Enrichr Queries,1396;GTEx Coexpression,1342
CD8_cluster3	1561	Zbtb20	1267.0	ARCHS4 Coexpression,1299;Enrichr Queries,956;GTEx Coexpression,1545	EGR1,NR4A1,ID3
CD8_cluster3	1573	Tshz2	1285.0	ARCHS4 Coexpression,1347;Enrichr Queries,984;GTEx Coexpression,1523	EGR1,EGR2,ID3
CD8_cluster3	1579	Mkx	1290.0	ARCHS4 Coexpression,1546;Enrichr Queries,725;GTEx Coexpression,1598	EGR1,EGR2,FHL2,ID3
CD8_cluster3	1607	Phf20	1370.0	ARCHS4 Coexpression,1452;Enrichr Queries,1391;GTEx Coexpression,1268	EGR1
CD8_cluster3	1617	Topors	1412.0	ARCHS4 Coexpression,1458;GTEx Coexpression,1365
CD8_cluster3	1620	Sox5	1430.0	ARCHS4 Coexpression,1369;Enrichr Queries,1316;GTEx Coexpression,1604	EGR1
CD8_cluster3	1621	Mga	1430.0	ARCHS4 Coexpression,1523;Enrichr Queries,1319;GTEx Coexpression,1449	EGR1

## Sheet: CD8_cluster4
Query Name	Rank	TF	Score	Library	Overlapping_Genes
CD8_cluster4	1	Ikzf3	26.0	ARCHS4 Coexpression,46;Enrichr Queries,2;GTEx Coexpression,30	SOCS3,SELPLG,CCR7,CD226,GIMAP4,RORA,TRAF1,SAMHD1
CD8_cluster4	2	Irf8	52.0	Literature ChIP-seq,113;ARCHS4 Coexpression,33;Enrichr Queries,20;GTEx Coexpression,42	SOCS3,SELPLG,ID2,BMF,CCR7,CD226,GIMAP4,PLEKHO1,TRAF1,SAMHD1
CD8_cluster4	3	Irf4	57.8	ARCHS4 Coexpression,85;ENCODE ChIP-seq,108;Enrichr Queries,61;ReMap ChIP-seq,1;GTEx Coexpression,34	B4GALT1,SELPLG,JUND,KCNA2,RORA,TRAF1,GPRIN3,SOCS3,ID2,CCR7,CD226,BMF,PLEKHO1
CD8_cluster4	4	Nr4a2	58.75	Literature ChIP-seq,153;ARCHS4 Coexpression,13;Enrichr Queries,45;GTEx Coexpression,24	GPRIN3,SOCS3,JUND,RGCC,THRA,TSC22D3,ID2,RORA,GRIA3,RAB11FIP4
CD8_cluster4	6	Stat1	64.33	Literature ChIP-seq,117;ARCHS4 Coexpression,34;ENCODE ChIP-seq,6;Enrichr Queries,179;ReMap ChIP-seq,5;GTEx Coexpression,45	B4GALT1,SELPLG,JUND,KCNA2,HPCAL1,GIMAP4,TRAF1,SAMHD1,SOCS3,IFI27,ID2,CCR7,CD226,BMF,PLEKHO1
CD8_cluster4	7	Bhlhe40	69.5	ARCHS4 Coexpression,5;ENCODE ChIP-seq,7;ReMap ChIP-seq,38;GTEx Coexpression,228	JUND,SELPLG,B4GALT1,THRA,ARMC7,TRAF1,HSD17B11,SAMHD1,SOCS3,FAM189B,SPSB1,ALS2CL,ID2,BMF,CCR7,AIRN,CD226
CD8_cluster4	8	Klf9	71.5	ARCHS4 Coexpression,16;Enrichr Queries,39;ReMap ChIP-seq,177;GTEx Coexpression,54	SOCS3,SPSB1,JUND,RGCC,THRA,TSC22D3,ID2,KCNA2,RORA,SAMHD1
CD8_cluster4	9	Stat5a	72.5	Literature ChIP-seq,25;ARCHS4 Coexpression,82;ENCODE ChIP-seq,44;Enrichr Queries,118;ReMap ChIP-seq,109;GTEx Coexpression,57	SELPLG,JUND,TSC22D3,PDE3B,GIMAP4,TRAF1,SAMHD1,GIMAP7,GPRIN3,SOCS3,ID2,CCR7,PLEKHO1,BMF,STX2
CD8_cluster4	10	Batf	72.6	ARCHS4 Coexpression,4;ENCODE ChIP-seq,90;Enrichr Queries,60;ReMap ChIP-seq,8;GTEx Coexpression,201	SELPLG,B4GALT1,JUND,TSC22D3,GIMAP4,TRAF1,GIMAP7,SOCS3,ID2,CCR7,BMF,CD226,PLEKHO1
CD8_cluster4	11	Pbx4	74.33	ARCHS4 Coexpression,2;Enrichr Queries,13;GTEx Coexpression,208	SOCS3,JUND,RGCC,TBXA2R,ID2,TSC22D3,TDRP,BMF,RORA,CD226,PLEKHO1,TRAF1
CD8_cluster4	12	Junb	75.25	ARCHS4 Coexpression,9;Enrichr Queries,110;ReMap ChIP-seq,176;GTEx Coexpression,6	SOCS3,JUND,RGCC,SELPLG,TBXA2R,ID2,TSC22D3,BMF,CCR7
CD8_cluster4	13	Fos	79.4	ARCHS4 Coexpression,35;ENCODE ChIP-seq,46;Enrichr Queries,121;ReMap ChIP-seq,60;GTEx Coexpression,135	JUND,B4GALT1,SELPLG,TSC22D3,GIMAP4,TRAF1,SOCS3,SPSB1,RGCC,ID2,BMF,PLEKHO1
CD8_cluster4	14	Jun	79.67	Literature ChIP-seq,68;ARCHS4 Coexpression,20;ENCODE ChIP-seq,40;Enrichr Queries,193;ReMap ChIP-seq,67;GTEx Coexpression,90	RAP1GAP2,JUND,B4GALT1,SELPLG,TSC22D3,ANKRD55,HPCAL1,ARMC7,TRAF1,SOCS3,RGCC,ID2,CCR7,STX2
CD8_cluster4	15	Foxo1	80.0	Literature ChIP-seq,1;ARCHS4 Coexpression,126;Enrichr Queries,91;ReMap ChIP-seq,2;GTEx Coexpression,180	B4GALT1,SELPLG,JUND,TSC22D3,PDE3B,RORA,N4BP2L1,TRAF1,SAMHD1,GIMAP7,GPRIN3,SOCS3,SPSB1,RGCC,ALS2CL,FAM169B,ID2,BMF,CCR7,AIRN,STX2,ENG
CD8_cluster4	16	Klf2	82.25	Literature ChIP-seq,66;ARCHS4 Coexpression,139;Enrichr Queries,122;GTEx Coexpression,2	SOCS3,JUND,RGCC,SELPLG,TSC22D3,ID2,GIMAP4,GIMAP7
CD8_cluster4	17	Batf2	84.67	ARCHS4 Coexpression,150;Enrichr Queries,78;GTEx Coexpression,26	SOCS3,SELPLG,IFI27,GIMAP4,CCR7,PLEKHO1,TRAF1,HSD17B11,SAMHD1
CD8_cluster4	19	Fli1	89.17	Literature ChIP-seq,51;ARCHS4 Coexpression,63;ENCODE ChIP-seq,110;Enrichr Queries,22;ReMap ChIP-seq,157;GTEx Coexpression,132	RAP1GAP2,JUND,SELPLG,B4GALT1,THRA,TESC,HPCAL1,GIMAP4,RORA,ARMC7,GIMAP7,SOCS3,FAM189B,SPSB1,TMIE,ALS2CL,ID2,TMEM108,PLEKHO1,CCR7,CD226,STX2,ENG
CD8_cluster4	20	Lef1	91.0	ARCHS4 Coexpression,10;Enrichr Queries,19;ReMap ChIP-seq,210;GTEx Coexpression,125	SOCS3,SELPLG,RGCC,ANKRD55,ID2,TESC,PDE3B,RORA,CCR7,GIMAP4,GIMAP7
CD8_cluster4	21	Fosl2	94.2	ARCHS4 Coexpression,151;ENCODE ChIP-seq,85;Enrichr Queries,44;ReMap ChIP-seq,27;GTEx Coexpression,164	SOCS3,SPSB1,B4GALT1,SELPLG,JUND,ID2,TSC22D3,HPCAL1,ARMC7
CD8_cluster4	22	Fosb	96.67	ARCHS4 Coexpression,26;Enrichr Queries,116;GTEx Coexpression,148	SOCS3,JUND,RGCC,TSC22D3,ID2
CD8_cluster4	25	Nfkb2	100.8	ARCHS4 Coexpression,89;Enrichr Queries,220;ReMap ChIP-seq,53;GTEx Coexpression,41	SOCS3,JUND,ID2,CCR7,CD226,BMF,PLEKHO1,TRAF1,PDLIM4
CD8_cluster4	27	Irf1	102.7	Literature ChIP-seq,80;ARCHS4 Coexpression,167;ENCODE ChIP-seq,56;Enrichr Queries,16;ReMap ChIP-seq,95;GTEx Coexpression,202	SELPLG,JUND,B4GALT1,THRA,TSC22D3,TESC,PDE3B,HPCAL1,GIMAP4,ARMC7,SAMHD1,SOCS3,FAM189B,SPSB1,ALS2CL,IFI27,ID2,TMEM108,CD226,ENG
CD8_cluster4	30	Nr4a3	108.3	ARCHS4 Coexpression,73;Enrichr Queries,36;GTEx Coexpression,216	SOCS3,JUND,RGCC,TSC22D3,ID2,RORA,TRAF1
CD8_cluster4	31	Egr2	109.7	ARCHS4 Coexpression,83;Enrichr Queries,241;GTEx Coexpression,5	SOCS3,JUND,RGCC,TSC22D3,ID2,TRAF1,SAMHD1
CD8_cluster4	35	Ets1	113.5	Literature ChIP-seq,139;ARCHS4 Coexpression,59;ENCODE ChIP-seq,1;Enrichr Queries,224;ReMap ChIP-seq,148;GTEx Coexpression,110	JUND,SELPLG,THRA,TSC22D3,ANKRD55,PDE3B,GIMAP4,ARMC7,RORA,N4BP2L1,HSD17B11,GIMAP7,GPRIN3,SOCS3,FAM189B,ID2,BMF,AIRN,CD226,ENG
CD8_cluster4	37	Batf3	118.7	ARCHS4 Coexpression,67;Enrichr Queries,249;GTEx Coexpression,40	SOCS3,ID2,CCR7,CD226,TRAF1,HSD17B11
CD8_cluster4	38	Pou2f2	119.6	ARCHS4 Coexpression,396;ENCODE ChIP-seq,78;Enrichr Queries,63;ReMap ChIP-seq,26;GTEx Coexpression,35	SOCS3,SELPLG,JUND,CCR7,CD226,BMF,ARMC7,RORA,N4BP2L1,PLEKHO1,TRAF1
CD8_cluster4	39	Nfkb1	120.3	ARCHS4 Coexpression,91;Enrichr Queries,266;ReMap ChIP-seq,68;GTEx Coexpression,56	SOCS3,JUND,ID2,CCR7,CD226,PLEKHO1,TRAF1,STX2
CD8_cluster4	40	Csrnp1	122.0	ARCHS4 Coexpression,12;GTEx Coexpression,232	SOCS3,JUND,RGCC,TSC22D3,TRAF1
CD8_cluster4	41	Tal1	127.2	Literature ChIP-seq,59;ARCHS4 Coexpression,323;ENCODE ChIP-seq,22;Enrichr Queries,255;ReMap ChIP-seq,39;GTEx Coexpression,65	RAP1GAP2,SELPLG,JUND,B4GALT1,TSC22D3,GIMAP4,ARMC7,RORA,N4BP2L1,TRAF1,SAMHD1,GIMAP7,SOCS3,RGCC,ID2,CCR7,CD226,AIRN,ENG
CD8_cluster4	42	Stat3	128.5	Literature ChIP-seq,11;ARCHS4 Coexpression,450;ENCODE ChIP-seq,63;Enrichr Queries,174;ReMap ChIP-seq,18;GTEx Coexpression,55	B4GALT1,SELPLG,JUND,THRA,TSC22D3,ANKRD55,HPCAL1,TRAF1,SAMHD1,SOCS3,SPSB1,ALS2CL,ID2,TMEM108,BMF,CCR7,STX2,RAB11FIP4,GRIA3
CD8_cluster4	43	Plscr1	132.0	ARCHS4 Coexpression,86;GTEx Coexpression,178	SOCS3,IFI27,GIMAP4,TRAF1,HSD17B11
CD8_cluster4	44	Egr1	133.5	Literature ChIP-seq,23;ARCHS4 Coexpression,304;ENCODE ChIP-seq,41;Enrichr Queries,94;ReMap ChIP-seq,269;GTEx Coexpression,70	JUND,B4GALT1,THRA,TSC22D3,TESC,KCNA2,PDE3B,HPCAL1,N4BP2L1,ARMC7,RORA,TRAF1,GPRIN3,SOCS3,SPSB1,TMIE,RGCC,ALS2CL,TBXA2R,ID2,PLEKHO1,STX2,PDLIM4,RAB11FIP4
CD8_cluster4	45	Ikzf2	136.0	ARCHS4 Coexpression,64;Enrichr Queries,306;GTEx Coexpression,38	SOCS3,ID2,CCR7,CD226,RORA,BMF,TRAF1
CD8_cluster4	46	Epas1	137.5	ARCHS4 Coexpression,133;Enrichr Queries,184;ReMap ChIP-seq,50;GTEx Coexpression,183	SOCS3,RGCC,ALS2CL,THRA,ID2,KCNA2,HPCAL1,BMF,PDLIM4,ENG
CD8_cluster4	48	Smad3	139.2	Literature ChIP-seq,52;ARCHS4 Coexpression,256;Enrichr Queries,200;ReMap ChIP-seq,30;GTEx Coexpression,158	B4GALT1,JUND,TSC22D3,TESC,HPCAL1,ARMC7,RORA,SOCS3,SPSB1,ALS2CL,FAM169B,ID2,TMEM108,BMF,GRIA3
CD8_cluster4	49	Maf	140.8	ARCHS4 Coexpression,108;Enrichr Queries,165;ReMap ChIP-seq,114;GTEx Coexpression,176	GPRIN3,SOCS3,ALS2CL,SELPLG,JUND,TSC22D3,ID2,KCNA2,RORA,CCR7,TRAF1
CD8_cluster4	53	Ikzf1	152.7	Literature ChIP-seq,154;ARCHS4 Coexpression,118;ENCODE ChIP-seq,5;Enrichr Queries,58;ReMap ChIP-seq,31;GTEx Coexpression,550	SELPLG,B4GALT1,TESC,KCNA2,HPCAL1,ARMC7,GIMAP4,N4BP2L1,TRAF1,SAMHD1,SOCS3,ID2,BMF,PLEKHO1,CCR7,ENG
CD8_cluster4	54	Irf9	154.5	ARCHS4 Coexpression,152;Enrichr Queries,69;ReMap ChIP-seq,21;GTEx Coexpression,376	SELPLG,JUND,TSC22D3,HPCAL1,GIMAP4,N4BP2L1,SAMHD1,SOCS3,IFI27,ID2,CCR7,STX2,ENG
CD8_cluster4	55	Tcf7	159.8	Literature ChIP-seq,6;ARCHS4 Coexpression,48;Enrichr Queries,10;ReMap ChIP-seq,222;GTEx Coexpression,513	RAP1GAP2,SELPLG,JUND,THRA,TSC22D3,TESC,PDE3B,HPCAL1,RORA,GIMAP4,TRAF1,SAMHD1,SOCS3,FAM189B,SPSB1,RGCC,ID2,CCR7,PLEKHO1,RAB11FIP4
CD8_cluster4	58	Zbtb7a	160.4	ARCHS4 Coexpression,223;ENCODE ChIP-seq,8;Enrichr Queries,119;ReMap ChIP-seq,232;GTEx Coexpression,220	JUND,THRA,TESC,KCNA2,RORA,N4BP2L1,ARMC7,GPRIN3,FAM189B,SOCS3,TBXA2R,ID2,TMEM108
CD8_cluster4	59	Rel	162.7	ARCHS4 Coexpression,313;Enrichr Queries,12;GTEx Coexpression,163	SOCS3,JUND,TSC22D3,ID2,CCR7,CD226,RORA,TRAF1,SAMHD1
CD8_cluster4	61	Atoh8	163.0	ARCHS4 Coexpression,241;Enrichr Queries,187;GTEx Coexpression,61	SOCS3,TSC22D3,ID2,BMF,SAMHD1,ENG
CD8_cluster4	62	Nr4a1	163.3	ARCHS4 Coexpression,52;Enrichr Queries,105;ReMap ChIP-seq,240;GTEx Coexpression,256	SOCS3,JUND,SELPLG,RGCC,TSC22D3,ID2,ARMC7
CD8_cluster4	65	Zfpm1	167.3	ARCHS4 Coexpression,288;Enrichr Queries,11;GTEx Coexpression,203	RAP1GAP2,SOCS3,SPSB1,JUND,TESC,ID2,HPCAL1
CD8_cluster4	69	Thra	176.5	Literature ChIP-seq,152;ARCHS4 Coexpression,201;Enrichr Queries,85;GTEx Coexpression,268	SOCS3,JUND,TSC22D3,ID2,KCNA2,RORA,GRIA3
CD8_cluster4	70	Nfe2l2	176.6	Literature ChIP-seq,106;ARCHS4 Coexpression,30;Enrichr Queries,185;ReMap ChIP-seq,118;GTEx Coexpression,444	SOCS3,SPSB1,ALS2CL,JUND,RGCC,TBXA2R,TSC22D3,ID2,HPCAL1,TMEM108,ARMC7,TRAF1
CD8_cluster4	71	Nacc2	177.0	ARCHS4 Coexpression,113;GTEx Coexpression,241	THRA,KCNA2
CD8_cluster4	77	Irf5	182.3	ARCHS4 Coexpression,180;Enrichr Queries,308;GTEx Coexpression,59	SOCS3,SELPLG,ID2,CCR7,CD226,PLEKHO1,TRAF1,SAMHD1
CD8_cluster4	78	Scml4	185.7	ARCHS4 Coexpression,23;Enrichr Queries,4;GTEx Coexpression,530	SOCS3,SELPLG,TSC22D3,ID2,PDE3B,GIMAP4,RORA,CCR7,GIMAP7
CD8_cluster4	82	Bcl11b	193.3	Literature ChIP-seq,161;ARCHS4 Coexpression,25;Enrichr Queries,98;GTEx Coexpression,489	RAP1GAP2,GPRIN3,TESC,ID2,PDE3B,RORA,CCR7,GIMAP4
CD8_cluster4	87	Zscan18	197.7	ARCHS4 Coexpression,243;Enrichr Queries,138;GTEx Coexpression,212	JUND,RGCC,THRA,TSC22D3,ID2,TDRP,RORA
CD8_cluster4	88	Klf3	198.8	ARCHS4 Coexpression,3;Enrichr Queries,53;ReMap ChIP-seq,173;GTEx Coexpression,566	SOCS3,B4GALT1,JUND,SELPLG,RGCC,ID2,TSC22D3,RORA,BMF,ARMC7,CD226,HSD17B11
CD8_cluster4	101	Cebpa	223.4	Literature ChIP-seq,77;ARCHS4 Coexpression,291;Enrichr Queries,117;ReMap ChIP-seq,58;GTEx Coexpression,574	SOCS3,SPSB1,B4GALT1,JUND,RGCC,ID2,TSC22D3,PDE3B,CCR7,BMF,HSD17B11,SAMHD1
CD8_cluster4	102	Rara	224.0	Literature ChIP-seq,112;ARCHS4 Coexpression,395;Enrichr Queries,7;ReMap ChIP-seq,57;GTEx Coexpression,549	SOCS3,TMIE,SELPLG,JUND,FAM169B,THRA,TBXA2R,ID2,TSC22D3,HPCAL1,RORA,BMF
CD8_cluster4	103	Foxp3	227.8	Literature ChIP-seq,72;ARCHS4 Coexpression,47;Enrichr Queries,142;GTEx Coexpression,650	SOCS3,SELPLG,RORA,CCR7,GIMAP4,TRAF1
CD8_cluster4	104	Bcl6	228.0	Literature ChIP-seq,120;ARCHS4 Coexpression,441;Enrichr Queries,37;ReMap ChIP-seq,28;GTEx Coexpression,514	GPRIN3,SOCS3,SELPLG,JUND,RGCC,ID2,TSC22D3,ANKRD55,HPCAL1,BMF,RORA,TRAF1
CD8_cluster4	105	Hhex	229.0	ARCHS4 Coexpression,122;Enrichr Queries,234;ReMap ChIP-seq,135;GTEx Coexpression,425	SOCS3,B4GALT1,RGCC,ID2,TSC22D3,TESC,TDRP,BMF,CCR7,HSD17B11
CD8_cluster4	107	Zbtb1	231.7	ARCHS4 Coexpression,24;Enrichr Queries,285;GTEx Coexpression,386	GPRIN3,JUND,TSC22D3,ID2,RORA,GIMAP4,TRAF1
CD8_cluster4	109	Prdm1	238.4	ARCHS4 Coexpression,15;ENCODE ChIP-seq,75;Enrichr Queries,181;ReMap ChIP-seq,44;GTEx Coexpression,877	B4GALT1,SELPLG,ARMC7,RORA,GIMAP4,SAMHD1,HSD17B11,GPRIN3,SOCS3,RGCC,ID2,BMF,CD226
CD8_cluster4	112	Nr1d1	242.3	ARCHS4 Coexpression,110;Enrichr Queries,26;GTEx Coexpression,591	SOCS3,SPSB1,JUND,THRA,TSC22D3,ID2,RORA
CD8_cluster4	113	Tgif1	242.3	ARCHS4 Coexpression,263;Enrichr Queries,264;GTEx Coexpression,200	SOCS3,B4GALT1,JUND,THRA,TSC22D3,ID2,KCNA2
CD8_cluster4	114	Nfatc1	243.6	ARCHS4 Coexpression,194;ENCODE ChIP-seq,91;Enrichr Queries,88;ReMap ChIP-seq,108;GTEx Coexpression,737	JUND,SELPLG,TSC22D3,RORA,TRAF1,SOCS3,SPSB1,ID2,CCR7,CD226,BMF,PLEKHO1,ENG
CD8_cluster4	117	Stat4	247.5	Literature ChIP-seq,7;ARCHS4 Coexpression,1;Enrichr Queries,9;GTEx Coexpression,973	SELPLG,THRA,TSC22D3,GIMAP4,RORA,N4BP2L1,TRAF1,SAMHD1,GIMAP7,SOCS3,IFI27,ID2,CCR7,CD226
CD8_cluster4	118	Runx3	247.6	ARCHS4 Coexpression,448;ENCODE ChIP-seq,95;Enrichr Queries,67;ReMap ChIP-seq,22;GTEx Coexpression,606	B4GALT1,SELPLG,RORA,TRAF1,HSD17B11,SOCS3,FAM189B,ID2,CCR7,BMF,CD226,PLEKHO1
CD8_cluster4	119	Sp140	247.7	ARCHS4 Coexpression,137;Enrichr Queries,66;GTEx Coexpression,540	SOCS3,SELPLG,IFI27,CCR7,GIMAP4,TRAF1,SAMHD1
CD8_cluster4	120	Cebpb	249.0	Literature ChIP-seq,60;ARCHS4 Coexpression,192;ENCODE ChIP-seq,39;Enrichr Queries,167;ReMap ChIP-seq,12;GTEx Coexpression,1024	B4GALT1,JUND,TSC22D3,ARMC7,SAMHD1,SOCS3,FAM189B,SPSB1,TBXA2R,ID2,BMF,CCR7,PLEKHO1,AIRN
CD8_cluster4	121	Tbx21	254.0	ARCHS4 Coexpression,56;Enrichr Queries,1;ReMap ChIP-seq,4;GTEx Coexpression,955	B4GALT1,SELPLG,JUND,KCNA2,GIMAP4,RORA,TRAF1,GIMAP7,SOCS3,ID2,BMF,CCR7,CD226
CD8_cluster4	122	Etv3	255.7	ARCHS4 Coexpression,78;Enrichr Queries,68;GTEx Coexpression,621	SOCS3,SPSB1,JUND,TSC22D3,ID2,RORA,TRAF1
CD8_cluster4	125	Egr3	257.7	ARCHS4 Coexpression,66;Enrichr Queries,108;GTEx Coexpression,599	SOCS3,JUND,RGCC,FAM169B,TSC22D3,ID2,RORA
CD8_cluster4	127	Ascl2	260.7	ARCHS4 Coexpression,356;Enrichr Queries,54;GTEx Coexpression,372	SOCS3,SELPLG,IFI27,TESC,TSC22D3,ID2,ARMC7,CCR7
CD8_cluster4	128	Rarg	261.5	Literature ChIP-seq,64;ARCHS4 Coexpression,435;Enrichr Queries,106;GTEx Coexpression,441	SOCS3,ALS2CL,JUND,THRA,ID2,PDLIM4,ENG
CD8_cluster4	134	Ets2	264.8	Literature ChIP-seq,150;ARCHS4 Coexpression,94;Enrichr Queries,205;GTEx Coexpression,610	SOCS3,SPSB1,JUND,ALS2CL,TSC22D3,ID2,RORA
CD8_cluster4	138	Rest	267.5	Literature ChIP-seq,21;ARCHS4 Coexpression,215;ENCODE ChIP-seq,45;Enrichr Queries,199;ReMap ChIP-seq,155;GTEx Coexpression,970	RAP1GAP2,JUND,THRA,PDE3B,RORA,ARMC7,TRAF1,SOCS3,FAM189B,SPSB1,TMIE,ID2,TMEM108,CCR7,PDLIM4,RAB11FIP4
CD8_cluster4	140	Scx	269.0	ARCHS4 Coexpression,269	JUND
CD8_cluster4	142	Gata3	273.7	Literature ChIP-seq,101;ARCHS4 Coexpression,707;ENCODE ChIP-seq,79;Enrichr Queries,83;ReMap ChIP-seq,100;GTEx Coexpression,572	SOCS3,SPSB1,B4GALT1,FAM169B,ID2,TSC22D3,PDE3B,RORA,CCR7,ARMC7,CD226
CD8_cluster4	143	Hlf	274.0	ARCHS4 Coexpression,129;Enrichr Queries,364;GTEx Coexpression,329	THRA,TSC22D3,ID2,KCNA2,TMEM108,RORA
CD8_cluster4	149	Sox12	284.3	ARCHS4 Coexpression,332;Enrichr Queries,278;GTEx Coexpression,243	SOCS3,FAM189B,JUND,ID2,TDRP,BMF
CD8_cluster4	150	Sp100	285.3	ARCHS4 Coexpression,128;Enrichr Queries,253;GTEx Coexpression,475	SOCS3,SELPLG,IFI27,GIMAP4,CD226,SAMHD1
CD8_cluster4	152	Nr3c1	289.2	Literature ChIP-seq,29;ARCHS4 Coexpression,69;ENCODE ChIP-seq,80;Enrichr Queries,378;ReMap ChIP-seq,33;GTEx Coexpression,1146	B4GALT1,JUND,THRA,TSC22D3,HPCAL1,ARMC7,RORA,TRAF1,HSD17B11,SOCS3,ID2,CCR7,BMF,PDLIM4,GRIA3
CD8_cluster4	154	Srf	290.2	Literature ChIP-seq,115;ARCHS4 Coexpression,815;ENCODE ChIP-seq,52;Enrichr Queries,467;ReMap ChIP-seq,193;GTEx Coexpression,99	SOCS3,SPSB1,B4GALT1,JUND,ID2,HPCAL1,PLEKHO1,ARMC7,HSD17B11,SAMHD1,PDLIM4
CD8_cluster4	155	Tfap2c	290.8	Literature ChIP-seq,32;ARCHS4 Coexpression,342;ENCODE ChIP-seq,84;Enrichr Queries,698;ReMap ChIP-seq,97;GTEx Coexpression,492	RAP1GAP2,JUND,B4GALT1,TSC22D3,HPCAL1,RORA,ARMC7,SAMHD1,SOCS3,SPSB1,FAM169B,ID2,PDLIM4,RAB11FIP4,ENG
CD8_cluster4	158	Nfatc2	294.7	ARCHS4 Coexpression,28;Enrichr Queries,423;GTEx Coexpression,433	GPRIN3,SOCS3,SELPLG,ID2,GIMAP4,RORA,CD226
CD8_cluster4	159	Bach2	295.0	ARCHS4 Coexpression,370;Enrichr Queries,180;ReMap ChIP-seq,89;GTEx Coexpression,541	GPRIN3,SOCS3,SELPLG,JUND,TSC22D3,ID2,KCNA2,N4BP2L1,RORA,TRAF1
CD8_cluster4	160	Mafb	295.8	ARCHS4 Coexpression,185;Enrichr Queries,227;ReMap ChIP-seq,281;GTEx Coexpression,490	SOCS3,RGCC,TSC22D3,ID2,RORA,PLEKHO1,ENG
CD8_cluster4	162	Mtf1	301.0	ARCHS4 Coexpression,166;GTEx Coexpression,436	SOCS3,SELPLG,TRAF1
CD8_cluster4	164	Ahdc1	302.3	ARCHS4 Coexpression,242;Enrichr Queries,468;GTEx Coexpression,197	SPSB1,ALS2CL,JUND,THRA,ID2,RORA
CD8_cluster4	166	Ahr	303.0	Literature ChIP-seq,63;ARCHS4 Coexpression,176;Enrichr Queries,458;ReMap ChIP-seq,192;GTEx Coexpression,626	SOCS3,B4GALT1,ALS2CL,ID2,TSC22D3,BMF,CCR7,SAMHD1
CD8_cluster4	173	Klf6	310.3	ARCHS4 Coexpression,87;Enrichr Queries,201;ReMap ChIP-seq,51;GTEx Coexpression,902	SOCS3,SPSB1,JUND,RGCC,ID2,TSC22D3,HPCAL1,ARMC7
CD8_cluster4	176	Aebp1	312.5	ARCHS4 Coexpression,320;GTEx Coexpression,305	TBXA2R,ENG
CD8_cluster4	182	Snai3	316.0	ARCHS4 Coexpression,335;Enrichr Queries,114;GTEx Coexpression,499	RAP1GAP2,SOCS3,SELPLG,TESC,ID2,CCR7
CD8_cluster4	185	Myc	317.3	Literature ChIP-seq,34;ARCHS4 Coexpression,954;ENCODE ChIP-seq,13;Enrichr Queries,176;ReMap ChIP-seq,247;GTEx Coexpression,480	RAP1GAP2,JUND,SELPLG,TSC22D3,PDE3B,ARMC7,SOCS3,FAM189B,SPSB1,ID2,CCR7,PLEKHO1,BMF,ENG
CD8_cluster4	186	Nfic	317.4	ARCHS4 Coexpression,219;ENCODE ChIP-seq,48;Enrichr Queries,81;ReMap ChIP-seq,46;GTEx Coexpression,1193	SOCS3,B4GALT1,SELPLG,JUND,THRA,ID2,BMF,ARMC7,RORA,TRAF1
CD8_cluster4	187	Sp110	317.7	ARCHS4 Coexpression,130;Enrichr Queries,325;GTEx Coexpression,498	SOCS3,SELPLG,IFI27,GIMAP4,SAMHD1
CD8_cluster4	195	Arid3a	321.6	ARCHS4 Coexpression,730;ENCODE ChIP-seq,89;Enrichr Queries,123;ReMap ChIP-seq,61;GTEx Coexpression,605	SOCS3,SELPLG,JUND,ID2,BMF,CCR7,ARMC7,RORA,CD226,SAMHD1
CD8_cluster4	197	Relb	322.5	ARCHS4 Coexpression,75;Enrichr Queries,115;ReMap ChIP-seq,11;GTEx Coexpression,1089	SOCS3,JUND,TESC,TSC22D3,ID2,N4BP2L1,BMF,CCR7,PLEKHO1,TRAF1,PDLIM4
CD8_cluster4	199	Zeb1	324.0	ARCHS4 Coexpression,817;ENCODE ChIP-seq,33;Enrichr Queries,429;ReMap ChIP-seq,103;GTEx Coexpression,238	SOCS3,JUND,ID2,BMF,CCR7,ARMC7,RORA,N4BP2L1,STX2
CD8_cluster4	203	Aire	327.0	ARCHS4 Coexpression,531;Enrichr Queries,161;GTEx Coexpression,289	SOCS3,TMIE,JUND,ID2,PDLIM4
CD8_cluster4	205	Gli1	328.0	Literature ChIP-seq,159;ARCHS4 Coexpression,666;Enrichr Queries,373;GTEx Coexpression,114	SOCS3,TSC22D3,ID2,BMF,SAMHD1
CD8_cluster4	206	Pcgf2	333.0	ARCHS4 Coexpression,383;ReMap ChIP-seq,283	FAM189B
CD8_cluster4	213	Hes1	337.0	ARCHS4 Coexpression,486;Enrichr Queries,171;ReMap ChIP-seq,252;GTEx Coexpression,439	SOCS3,ALS2CL,JUND,TSC22D3,ID2,AIRN
CD8_cluster4	214	Ddit3	338.0	ARCHS4 Coexpression,308;Enrichr Queries,252;GTEx Coexpression,454	SOCS3,JUND,TSC22D3,ID2
CD8_cluster4	218	Hbp1	343.8	ARCHS4 Coexpression,74;Enrichr Queries,92;ReMap ChIP-seq,149;GTEx Coexpression,1060	SOCS3,JUND,TSC22D3,ID2,BMF,ARMC7,RORA,GIMAP4,CCR7
CD8_cluster4	219	Rfx5	343.8	ARCHS4 Coexpression,844;ENCODE ChIP-seq,31;Enrichr Queries,558;ReMap ChIP-seq,279;GTEx Coexpression,7	JUND,IFI27,ID2,TSC22D3,BMF,CCR7,CD226,TRAF1
CD8_cluster4	221	Tcf7l2	346.8	Literature ChIP-seq,15;ARCHS4 Coexpression,1507;ENCODE ChIP-seq,66;Enrichr Queries,190;ReMap ChIP-seq,29;GTEx Coexpression,274	B4GALT1,JUND,THRA,HPCAL1,ARMC7,RORA,SOCS3,FAM189B,SPSB1,ID2,BMF,PLEKHO1,RAB11FIP4
CD8_cluster4	222	Klf13	347.3	ARCHS4 Coexpression,1059;Enrichr Queries,52;ReMap ChIP-seq,79;GTEx Coexpression,199	FAM189B,SOCS3,SELPLG,JUND,TSC22D3,ID2,HPCAL1,BMF,ARMC7,RORA,ENG
CD8_cluster4	224	Cxxc5	348.5	ARCHS4 Coexpression,99;GTEx Coexpression,598	THRA,HPCAL1,BMF
CD8_cluster4	226	Runx1	350.0	Literature ChIP-seq,33;ARCHS4 Coexpression,644;Enrichr Queries,380;ReMap ChIP-seq,115;GTEx Coexpression,578	SOCS3,B4GALT1,SELPLG,JUND,RGCC,ID2,PDE3B,HPCAL1,ARMC7,RORA,TRAF1,SAMHD1
CD8_cluster4	232	Zeb2	353.5	ARCHS4 Coexpression,693;Enrichr Queries,362;ReMap ChIP-seq,47;GTEx Coexpression,312	SOCS3,JUND,ID2,HPCAL1,BMF,ARMC7,RORA,RAB11FIP4
CD8_cluster4	233	Egr4	354.7	ARCHS4 Coexpression,175;Enrichr Queries,93;GTEx Coexpression,796	RAP1GAP2,SOCS3,JUND,RGCC,TESC,TSC22D3,GRIA3
CD8_cluster4	240	Spib	363.5	ARCHS4 Coexpression,1128;Enrichr Queries,310;ReMap ChIP-seq,7;GTEx Coexpression,9	SOCS3,B4GALT1,SELPLG,KCNA2,BMF,CCR7,CD226,PLEKHO1,TRAF1
CD8_cluster4	241	Pbx3	365.8	ARCHS4 Coexpression,624;ENCODE ChIP-seq,12;Enrichr Queries,679;ReMap ChIP-seq,139;GTEx Coexpression,375	SOCS3,JUND,SELPLG,ID2,PLEKHO1,CCR7,RORA,N4BP2L1,BMF
CD8_cluster4	243	Zbtb4	368.3	ARCHS4 Coexpression,235;Enrichr Queries,97;GTEx Coexpression,773	JUND,THRA,TSC22D3,ID2,RORA
CD8_cluster4	247	Hivep2	370.7	ARCHS4 Coexpression,49;Enrichr Queries,416;GTEx Coexpression,647	SOCS3,ID2,KCNA2,RORA,TRAF1
CD8_cluster4	253	Etv1	375.3	ARCHS4 Coexpression,38;Enrichr Queries,791;ReMap ChIP-seq,245;GTEx Coexpression,427	JUND,THRA,ID2,KCNA2,HPCAL1,ARMC7,RORA,GRIA3
CD8_cluster4	258	Bach1	377.7	Literature ChIP-seq,98;ARCHS4 Coexpression,306;ENCODE ChIP-seq,99;Enrichr Queries,89;ReMap ChIP-seq,201;GTEx Coexpression,1473	SOCS3,JUND,B4GALT1,TSC22D3,ID2,ARMC7,RORA,N4BP2L1
CD8_cluster4	259	Crem	377.8	Literature ChIP-seq,111;ARCHS4 Coexpression,93;Enrichr Queries,80;ReMap ChIP-seq,181;GTEx Coexpression,1424	JUND,B4GALT1,TSC22D3,PDE3B,RORA,TRAF1,FAM189B,SOCS3,RGCC,FAM169B,ID2,CCR7,BMF,PLEKHO1,STX2,RAB11FIP4
CD8_cluster4	263	Plagl1	379.3	ARCHS4 Coexpression,398;Enrichr Queries,401;GTEx Coexpression,339	RAP1GAP2,SOCS3,ID2,RORA,RAB11FIP4
CD8_cluster4	265	Tfe3	380.3	ARCHS4 Coexpression,620;Enrichr Queries,304;GTEx Coexpression,217	SOCS3,SELPLG,JUND,TSC22D3,ID2,GIMAP4
CD8_cluster4	267	Zbtb32	380.7	ARCHS4 Coexpression,65;Enrichr Queries,300;GTEx Coexpression,777	SOCS3,ID2,CCR7,BMF,CD226,TRAF1
CD8_cluster4	268	Mef2c	382.6	ARCHS4 Coexpression,281;ENCODE ChIP-seq,117;Enrichr Queries,330;ReMap ChIP-seq,86;GTEx Coexpression,1099	SELPLG,TSC22D3,ID2,KCNA2,CCR7,CD226,PLEKHO1,RORA,TRAF1
CD8_cluster4	272	Hivep1	388.0	ARCHS4 Coexpression,286;Enrichr Queries,457;GTEx Coexpression,421	SOCS3,ID2,CD226,RORA,TRAF1
CD8_cluster4	273	Hoxb4	388.5	Literature ChIP-seq,122;ARCHS4 Coexpression,578;Enrichr Queries,806;GTEx Coexpression,48	SOCS3,ID2,PLEKHO1,STX2,PDLIM4
CD8_cluster4	278	Kdm5b	392.0	Literature ChIP-seq,133;ARCHS4 Coexpression,917;ENCODE ChIP-seq,25;ReMap ChIP-seq,204;GTEx Coexpression,681	RAP1GAP2,GPRIN3,SOCS3,SPSB1,JUND,SELPLG,ALS2CL,THRA,ID2,TSC22D3,HSD17B11,STX2
CD8_cluster4	283	Arid5a	393.5	ARCHS4 Coexpression,29;GTEx Coexpression,758	SOCS3,SELPLG,PLEKHO1,TRAF1
CD8_cluster4	284	Patz1	394.0	ARCHS4 Coexpression,729;Enrichr Queries,206;GTEx Coexpression,247	SOCS3,JUND,THRA,ID2,TDRP
CD8_cluster4	288	Elk1	400.4	Literature ChIP-seq,100;ARCHS4 Coexpression,1382;ENCODE ChIP-seq,68;ReMap ChIP-seq,280;GTEx Coexpression,172	B4GALT1,THRA,TSC22D3,ANKRD55,PDE3B,ARMC7,SAMHD1,GRIA3
CD8_cluster4	293	Zmat1	404.0	ARCHS4 Coexpression,552;Enrichr Queries,267;GTEx Coexpression,393	SOCS3,TSC22D3,PDE3B,TDRP,RORA
CD8_cluster4	295	Sox13	405.5	ARCHS4 Coexpression,667;Enrichr Queries,773;ReMap ChIP-seq,55;GTEx Coexpression,127	SOCS3,B4GALT1,JUND,TSC22D3,ID2,BMF,ARMC7,SAMHD1
CD8_cluster4	298	Hoxb3	408.3	ARCHS4 Coexpression,831;Enrichr Queries,351;GTEx Coexpression,43	SOCS3,ID2,PLEKHO1,RORA,STX2,PDLIM4
CD8_cluster4	309	Hnf4a	418.7	Literature ChIP-seq,87;ARCHS4 Coexpression,770;ENCODE ChIP-seq,34;Enrichr Queries,736;ReMap ChIP-seq,34;GTEx Coexpression,851	SOCS3,B4GALT1,JUND,THRA,ID2,HPCAL1,BMF,ARMC7,N4BP2L1,HSD17B11,SAMHD1
CD8_cluster4	320	Rora	426.0	ARCHS4 Coexpression,21;Enrichr Queries,431;GTEx Coexpression,826	GPRIN3,SOCS3,RGCC,TSC22D3,ID2,GIMAP4
CD8_cluster4	321	Stat2	426.4	ARCHS4 Coexpression,478;ENCODE ChIP-seq,18;Enrichr Queries,73;ReMap ChIP-seq,171;GTEx Coexpression,1392	SOCS3,SELPLG,IFI27,TSC22D3,ID2,SAMHD1
CD8_cluster4	323	Tcf3	430.0	Literature ChIP-seq,49;ARCHS4 Coexpression,782;ENCODE ChIP-seq,21;Enrichr Queries,744;ReMap ChIP-seq,10;GTEx Coexpression,974	B4GALT1,SELPLG,JUND,TESC,PDE3B,ARMC7,N4BP2L1,TRAF1,HSD17B11,SOCS3,ID2,CCR7,PLEKHO1,ENG
CD8_cluster4	324	Smad4	431.8	Literature ChIP-seq,38;ARCHS4 Coexpression,503;Enrichr Queries,874;ReMap ChIP-seq,120;GTEx Coexpression,624	SOCS3,SPSB1,JUND,FAM169B,ID2,ANKRD55,TESC,TMEM108,ARMC7,RAB11FIP4
CD8_cluster4	330	Myb	435.5	Literature ChIP-seq,4;ARCHS4 Coexpression,534;ENCODE ChIP-seq,20;Enrichr Queries,1093;ReMap ChIP-seq,36;GTEx Coexpression,926	SELPLG,JUND,B4GALT1,KCNA2,HPCAL1,TRAF1,HSD17B11,SAMHD1,SOCS3,FAM189B,FAM169B,ID2,TMEM108,CCR7,AIRN,STX2,GRIA3
CD8_cluster4	332	Klf7	437.3	ARCHS4 Coexpression,762;Enrichr Queries,246;GTEx Coexpression,304	SOCS3,TSC22D3,ID2,RORA,STX2
CD8_cluster4	334	Nfix	441.3	ARCHS4 Coexpression,216;Enrichr Queries,169;GTEx Coexpression,939	SOCS3,THRA,ID2,RORA
CD8_cluster4	335	Eomes	442.8	Literature ChIP-seq,56;ARCHS4 Coexpression,892;Enrichr Queries,33;ReMap ChIP-seq,265;GTEx Coexpression,968	SOCS3,TESC,ID2,TSC22D3,GIMAP4,RORA,CCR7,GRIA3,RAB11FIP4
CD8_cluster4	339	Satb1	446.0	ARCHS4 Coexpression,157;Enrichr Queries,288;ReMap ChIP-seq,255;GTEx Coexpression,1084	GPRIN3,TSC22D3,ID2,PDE3B,RORA,CCR7,HSD17B11
CD8_cluster4	341	Hivep3	446.7	ARCHS4 Coexpression,62;Enrichr Queries,125;GTEx Coexpression,1153	RAP1GAP2,SOCS3,SPSB1,ID2,RORA,PLEKHO1,TRAF1
CD8_cluster4	344	Atf1	449.6	ARCHS4 Coexpression,317;ENCODE ChIP-seq,86;Enrichr Queries,566;ReMap ChIP-seq,273;GTEx Coexpression,1006	JUND,SELPLG,IFI27,THRA,TBXA2R,TSC22D3,ID2
CD8_cluster4	352	Cux1	455.8	Literature ChIP-seq,35;ARCHS4 Coexpression,688;ENCODE ChIP-seq,88;Enrichr Queries,843;ReMap ChIP-seq,92;GTEx Coexpression,989	JUND,SELPLG,TSC22D3,ARMC7,RORA,GIMAP4,SOCS3,ALS2CL,TBXA2R,ID2,BMF,CD226,STX2,PDLIM4,GRIA3,ENG
CD8_cluster4	355	Ovol2	458.3	ARCHS4 Coexpression,610;Enrichr Queries,361;ReMap ChIP-seq,295;GTEx Coexpression,567	ALS2CL,TESC,ID2,RORA
CD8_cluster4	358	Xbp1	459.5	ARCHS4 Coexpression,694;Enrichr Queries,260;ReMap ChIP-seq,131;GTEx Coexpression,753	SOCS3,JUND,ANKRD55,TSC22D3,ID2,ARMC7,GIMAP7
CD8_cluster4	364	Zkscan1	466.0	ARCHS4 Coexpression,692;ENCODE ChIP-seq,4;Enrichr Queries,519;ReMap ChIP-seq,151;GTEx Coexpression,964	JUND,SELPLG,TSC22D3,TESC,HPCAL1,ARMC7,RORA,SOCS3,TBXA2R,ID2,BMF,ENG
CD8_cluster4	370	Hoxa2	469.0	Literature ChIP-seq,162;ARCHS4 Coexpression,1275;Enrichr Queries,357;GTEx Coexpression,82	SOCS3,ID2,PLEKHO1,RORA,PDLIM4
CD8_cluster4	373	Irf7	469.7	ARCHS4 Coexpression,70;Enrichr Queries,270;GTEx Coexpression,1069	SOCS3,IFI27,ID2,PLEKHO1,TRAF1,SAMHD1
CD8_cluster4	380	Trafd1	473.0	ARCHS4 Coexpression,11;Enrichr Queries,549;GTEx Coexpression,859	SOCS3,SELPLG,ID2,GIMAP4,CCR7,PLEKHO1,TRAF1,SAMHD1
CD8_cluster4	383	Tcf4	477.2	Literature ChIP-seq,30;ARCHS4 Coexpression,123;Enrichr Queries,749;ReMap ChIP-seq,167;GTEx Coexpression,1317	RAP1GAP2,THRA,ANKRD55,PDE3B,HPCAL1,RORA,GIMAP4,HSD17B11,SAMHD1,GIMAP7,SPSB1,FAM169B,ID2,TMEM108,BMF,CCR7,PDLIM4,GRIA3,RAB11FIP4
CD8_cluster4	390	Grhl2	485.0	Literature ChIP-seq,81;ARCHS4 Coexpression,663;Enrichr Queries,1115;ReMap ChIP-seq,99;GTEx Coexpression,467	SOCS3,FAM189B,SPSB1,ALS2CL,B4GALT1,ID2,TMEM108,BMF,ARMC7,TRAF1
CD8_cluster4	391	Akna	486.0	ARCHS4 Coexpression,458;Enrichr Queries,64;GTEx Coexpression,936	SOCS3,SELPLG,TSC22D3,ID2,TRAF1,SAMHD1
CD8_cluster4	396	Foxn2	487.7	ARCHS4 Coexpression,42;Enrichr Queries,569;GTEx Coexpression,852	SOCS3,ID2,PDE3B,RORA,CD226,SAMHD1
CD8_cluster4	399	Scmh1	489.5	ARCHS4 Coexpression,698;GTEx Coexpression,281	PLEKHO1
CD8_cluster4	401	Tet3	490.3	ARCHS4 Coexpression,543;ReMap ChIP-seq,296;GTEx Coexpression,632	RORA
CD8_cluster4	402	Foxp1	490.4	Literature ChIP-seq,110;ARCHS4 Coexpression,1159;Enrichr Queries,814;ReMap ChIP-seq,196;GTEx Coexpression,173	SOCS3,FAM189B,JUND,ID2,HPCAL1,PLEKHO1,BMF,RORA,PDLIM4,GRIA3
CD8_cluster4	403	Mybl1	491.3	Literature ChIP-seq,155;ARCHS4 Coexpression,232;Enrichr Queries,1054;GTEx Coexpression,524	TBXA2R,ID2,SAMHD1
CD8_cluster4	405	Tcf12	492.6	ARCHS4 Coexpression,1249;ENCODE ChIP-seq,16;Enrichr Queries,869;ReMap ChIP-seq,93;GTEx Coexpression,236	SOCS3,SPSB1,JUND,ID2,BMF,ARMC7,RORA,TRAF1,STX2,PDLIM4
CD8_cluster4	408	Pknox1	494.8	ARCHS4 Coexpression,988;Enrichr Queries,263;ReMap ChIP-seq,80;GTEx Coexpression,648	SOCS3,SELPLG,JUND,TBXA2R,ID2,TDRP,RORA,STX2
CD8_cluster4	409	Ctcf	495.0	Literature ChIP-seq,131;ARCHS4 Coexpression,840;ENCODE ChIP-seq,14;Enrichr Queries,1111;ReMap ChIP-seq,246;GTEx Coexpression,628	SOCS3,JUND,B4GALT1,THRA,TSC22D3,PDE3B,TDRP,RORA,TRAF1,HSD17B11,SAMHD1
CD8_cluster4	416	Atf5	499.7	ARCHS4 Coexpression,471;Enrichr Queries,221;GTEx Coexpression,807	SOCS3,JUND,TSC22D3,ID2,TRAF1
CD8_cluster4	426	Fosl1	503.8	ARCHS4 Coexpression,51;ENCODE ChIP-seq,42;Enrichr Queries,1109;ReMap ChIP-seq,66;GTEx Coexpression,1251	SOCS3,SPSB1,B4GALT1,SELPLG,JUND,TESC,HPCAL1,PDLIM4
CD8_cluster4	427	Kdm2b	504.5	ARCHS4 Coexpression,163;GTEx Coexpression,846	BMF,TRAF1
CD8_cluster4	428	Etv5	504.7	ARCHS4 Coexpression,389;Enrichr Queries,455;GTEx Coexpression,670	SOCS3,TSC22D3,ID2,GIMAP4,GRIA3
CD8_cluster4	432	Prdm16	506.0	Literature ChIP-seq,156;ARCHS4 Coexpression,931;Enrichr Queries,647;GTEx Coexpression,290	RAP1GAP2,TBXA2R,RORA
CD8_cluster4	433	Stat5b	507.8	ARCHS4 Coexpression,1339;Enrichr Queries,59;ReMap ChIP-seq,37;GTEx Coexpression,596	GPRIN3,SOCS3,SELPLG,JUND,THRA,TSC22D3,ID2,KCNA2,CCR7,RORA,SAMHD1
CD8_cluster4	438	Mzf1	510.3	ARCHS4 Coexpression,1245;Enrichr Queries,31;GTEx Coexpression,255	JUND,THRA,TSC22D3,ID2,TDRP,RORA,BMF
CD8_cluster4	440	Tshz1	511.0	ARCHS4 Coexpression,117;Enrichr Queries,729;GTEx Coexpression,687	RAP1GAP2,THRA,ID2,RORA
CD8_cluster4	441	Rbsn	511.0	ARCHS4 Coexpression,760;GTEx Coexpression,262	THRA
CD8_cluster4	444	Jund	515.5	Literature ChIP-seq,119;ARCHS4 Coexpression,1172;ENCODE ChIP-seq,3;Enrichr Queries,393;ReMap ChIP-seq,62;GTEx Coexpression,1344	B4GALT1,JUND,SELPLG,TSC22D3,ANKRD55,TESC,HPCAL1,ARMC7,GIMAP4,N4BP2L1,TRAF1,SOCS3,ID2,BMF
CD8_cluster4	447	Klf10	518.0	ARCHS4 Coexpression,255;Enrichr Queries,265;GTEx Coexpression,1034	SOCS3,JUND,TSC22D3,ID2
CD8_cluster4	448	Pknox2	519.0	ARCHS4 Coexpression,855;Enrichr Queries,623;GTEx Coexpression,79	ID2,KCNA2,TMEM108,RORA
CD8_cluster4	449	Tsc22d1	519.7	ARCHS4 Coexpression,1242;Enrichr Queries,195;GTEx Coexpression,122	SOCS3,JUND,THRA,TSC22D3,ID2,GRIA3
CD8_cluster4	450	Gfi1	521.0	ARCHS4 Coexpression,352;Enrichr Queries,145;GTEx Coexpression,1066	SOCS3,ID2,RORA,CCR7,TRAF1
CD8_cluster4	451	Phf21a	522.0	ARCHS4 Coexpression,854;Enrichr Queries,543;GTEx Coexpression,169	SELPLG,ANKRD55,TSC22D3,ID2,RORA
CD8_cluster4	453	Mbd4	524.8	ARCHS4 Coexpression,282;ENCODE ChIP-seq,107;Enrichr Queries,797;ReMap ChIP-seq,263;GTEx Coexpression,1175	JUND,THRA,ID2,HSD17B11
CD8_cluster4	454	Smad1	527.8	Literature ChIP-seq,78;ARCHS4 Coexpression,1078;Enrichr Queries,194;ReMap ChIP-seq,278;GTEx Coexpression,1011	SOCS3,JUND,ID2,TMEM108,RORA
CD8_cluster4	455	Foxn3	528.0	ARCHS4 Coexpression,402;Enrichr Queries,516;GTEx Coexpression,666	TSC22D3,ID2,PDE3B,RORA
CD8_cluster4	458	Dbp	529.7	ARCHS4 Coexpression,944;Enrichr Queries,84;GTEx Coexpression,561	SOCS3,JUND,RGCC,THRA,TSC22D3,ID2
CD8_cluster4	460	Pou3f1	530.0	Literature ChIP-seq,79;ARCHS4 Coexpression,862;Enrichr Queries,589;GTEx Coexpression,590	SOCS3,ID2,RORA,ARMC7,SAMHD1
CD8_cluster4	462	Tfcp2l1	530.3	ARCHS4 Coexpression,416;Enrichr Queries,719;GTEx Coexpression,456	SOCS3,ALS2CL,TSC22D3
CD8_cluster4	464	Prox1	530.8	ARCHS4 Coexpression,508;Enrichr Queries,695;ReMap ChIP-seq,45;GTEx Coexpression,875	ID2,HPCAL1,CCR7,ARMC7,AIRN,RORA,PDLIM4
CD8_cluster4	471	Sox4	533.7	ARCHS4 Coexpression,1082;Enrichr Queries,217;GTEx Coexpression,302	SOCS3,B4GALT1,JUND,TSC22D3,ID2
CD8_cluster4	487	Atf6	547.0	ARCHS4 Coexpression,599;Enrichr Queries,565;GTEx Coexpression,477	SELPLG,TSC22D3,ID2,RORA
CD8_cluster4	502	Nr2f6	558.8	ARCHS4 Coexpression,800;Enrichr Queries,440;ReMap ChIP-seq,48;GTEx Coexpression,947	SOCS3,JUND,ID2,BMF,ARMC7,SAMHD1
CD8_cluster4	503	Elk3	559.8	Literature ChIP-seq,55;ARCHS4 Coexpression,169;Enrichr Queries,451;GTEx Coexpression,1564	SOCS3,FAM189B,SPSB1,TMIE,TBXA2R,ID2,ANKRD55,HPCAL1,CD226,PDLIM4,ENG
CD8_cluster4	504	Nfatc3	560.0	ARCHS4 Coexpression,45;Enrichr Queries,515;GTEx Coexpression,1120	GPRIN3,SELPLG,TSC22D3,ID2,RORA,GIMAP4
CD8_cluster4	508	Tet2	561.0	ARCHS4 Coexpression,284;GTEx Coexpression,838	CD226
CD8_cluster4	516	E2f1	566.8	Literature ChIP-seq,108;ARCHS4 Coexpression,796;ENCODE ChIP-seq,70;Enrichr Queries,1291;ReMap ChIP-seq,207;GTEx Coexpression,929	SOCS3,TMIE,JUND,B4GALT1,THRA,ID2,PDE3B,HPCAL1,BMF,SAMHD1,ENG
CD8_cluster4	518	Thap1	567.0	ARCHS4 Coexpression,919;ENCODE ChIP-seq,96;Enrichr Queries,720;ReMap ChIP-seq,124;GTEx Coexpression,976	SOCS3,FAM189B,JUND,TBXA2R,ID2,SAMHD1
CD8_cluster4	528	Cdx1	575.0	ARCHS4 Coexpression,434;Enrichr Queries,758;GTEx Coexpression,533	SOCS3,RORA,HSD17B11
CD8_cluster4	534	Dach2	579.3	ARCHS4 Coexpression,372;Enrichr Queries,1216;GTEx Coexpression,150	THRA,GRIA3
CD8_cluster4	535	Mybl2	579.8	Literature ChIP-seq,135;ARCHS4 Coexpression,928;ENCODE ChIP-seq,114;Enrichr Queries,1267;ReMap ChIP-seq,243;GTEx Coexpression,792	SPSB1,ID2,HSD17B11
CD8_cluster4	541	Zfhx3	583.0	ARCHS4 Coexpression,852;Enrichr Queries,780;GTEx Coexpression,117	TBXA2R,ID2,RORA
CD8_cluster4	542	Gtf2ird1	583.5	ARCHS4 Coexpression,71;GTEx Coexpression,1096	FAM189B,GIMAP4,HSD17B11
CD8_cluster4	554	Foxk1	594.3	ARCHS4 Coexpression,1003;Enrichr Queries,893;ReMap ChIP-seq,271;GTEx Coexpression,210	FAM189B,JUND,PLEKHO1,BMF,RORA
CD8_cluster4	564	Sall3	598.7	ARCHS4 Coexpression,1041;Enrichr Queries,651;GTEx Coexpression,104	THRA,ID2,RORA,RAB11FIP4
CD8_cluster4	571	Arid5b	602.7	ARCHS4 Coexpression,1118;Enrichr Queries,189;GTEx Coexpression,501	SOCS3,SPSB1,TSC22D3,ID2,RORA
CD8_cluster4	578	Skil	609.0	ARCHS4 Coexpression,1485;Enrichr Queries,251;GTEx Coexpression,91	SOCS3,B4GALT1,JUND,TSC22D3,ID2,ENG
CD8_cluster4	585	Rreb1	613.7	ARCHS4 Coexpression,387;Enrichr Queries,835;GTEx Coexpression,619	ALS2CL,B4GALT1,RORA
CD8_cluster4	586	Sgsm2	614.0	ARCHS4 Coexpression,228;GTEx Coexpression,1000	THRA
CD8_cluster4	588	Zfp30	615.7	ARCHS4 Coexpression,502;Enrichr Queries,474;GTEx Coexpression,871	TSC22D3,ID2,RORA
CD8_cluster4	603	Tead3	624.3	ARCHS4 Coexpression,1034;Enrichr Queries,690;GTEx Coexpression,149	SOCS3,ID2,PLEKHO1,PDLIM4
CD8_cluster4	609	Sp4	626.2	ARCHS4 Coexpression,1385;ENCODE ChIP-seq,105;Enrichr Queries,490;ReMap ChIP-seq,154;GTEx Coexpression,997	SOCS3,FAM189B,JUND,THRA,ID2,RORA
CD8_cluster4	615	E2f7	629.6	Literature ChIP-seq,160;ARCHS4 Coexpression,1166;Enrichr Queries,1293;ReMap ChIP-seq,82;GTEx Coexpression,447	SOCS3,SPSB1,SELPLG,JUND,CD226,BMF
CD8_cluster4	616	Hey1	629.7	ARCHS4 Coexpression,1470;Enrichr Queries,173;GTEx Coexpression,246	SOCS3,RGCC,THRA,TSC22D3,ID2
CD8_cluster4	617	Creb1	630.2	Literature ChIP-seq,44;ARCHS4 Coexpression,1469;ENCODE ChIP-seq,113;Enrichr Queries,473;ReMap ChIP-seq,250;GTEx Coexpression,1432	RAP1GAP2,SOCS3,JUND,SELPLG,TBXA2R,ID2,TESC,RORA,BMF,SAMHD1,PDLIM4,RAB11FIP4
CD8_cluster4	621	Spic	633.0	ARCHS4 Coexpression,985;Enrichr Queries,287;GTEx Coexpression,627	SOCS3,ID2,CCR7,TRAF1,GIMAP7
CD8_cluster4	624	Rag1	638.0	ARCHS4 Coexpression,328;Enrichr Queries,529;GTEx Coexpression,1057	SOCS3,BMF,CCR7
CD8_cluster4	634	Zbtb7b	645.0	ARCHS4 Coexpression,884;Enrichr Queries,140;GTEx Coexpression,911	SOCS3,B4GALT1,JUND,TSC22D3,ID2
CD8_cluster4	639	Hmgn3	647.5	ARCHS4 Coexpression,943;ENCODE ChIP-seq,112;ReMap ChIP-seq,129;GTEx Coexpression,1406	SOCS3,FAM189B,TBXA2R,ID2
CD8_cluster4	646	Ikzf4	650.7	ARCHS4 Coexpression,949;Enrichr Queries,113;GTEx Coexpression,890	SOCS3,THRA,TSC22D3,ID2,RORA
CD8_cluster4	649	Pbx1	652.3	Literature ChIP-seq,74;ARCHS4 Coexpression,703;Enrichr Queries,673;GTEx Coexpression,1159	RGCC,ID2,TSC22D3,TMEM108,RORA,BMF,GIMAP7
CD8_cluster4	653	Elk4	655.0	ARCHS4 Coexpression,1183;ENCODE ChIP-seq,100;Enrichr Queries,837;ReMap ChIP-seq,128;GTEx Coexpression,1027	FAM189B,B4GALT1,JUND,ARMC7,RORA,TRAF1
CD8_cluster4	666	Setdb1	661.7	Literature ChIP-seq,95;ARCHS4 Coexpression,987;ENCODE ChIP-seq,104;Enrichr Queries,1315;ReMap ChIP-seq,224;GTEx Coexpression,1245	THRA,ID2,TESC,PDE3B,TRAF1,HSD17B11,SAMHD1,ENG
CD8_cluster4	687	Sall2	670.7	ARCHS4 Coexpression,509;Enrichr Queries,1051;GTEx Coexpression,452	ID2,KCNA2
CD8_cluster4	690	Foxf1	671.7	ARCHS4 Coexpression,1410;Enrichr Queries,418;GTEx Coexpression,187	SOCS3,RGCC,PLEKHO1,PDLIM4,ENG
CD8_cluster4	692	St18	674.3	ARCHS4 Coexpression,451;Enrichr Queries,1135;GTEx Coexpression,437	RORA,RAB11FIP4,GRIA3
CD8_cluster4	695	Crebl2	677.3	ARCHS4 Coexpression,222;Enrichr Queries,272;GTEx Coexpression,1538	TSC22D3,ID2,RORA,PLEKHO1,HSD17B11
CD8_cluster4	699	Foxj1	678.7	ARCHS4 Coexpression,753;Enrichr Queries,434;GTEx Coexpression,849	SOCS3,TESC,ID2
CD8_cluster4	703	Mafg	681.5	ARCHS4 Coexpression,972;Enrichr Queries,207;ReMap ChIP-seq,175;GTEx Coexpression,1372	SOCS3,B4GALT1,SELPLG,JUND,TSC22D3,ID2,STX2
CD8_cluster4	724	Rlf	691.0	ARCHS4 Coexpression,207;Enrichr Queries,905;GTEx Coexpression,961	SOCS3,RORA
CD8_cluster4	726	Ar	693.4	Literature ChIP-seq,31;ARCHS4 Coexpression,1488;Enrichr Queries,339;ReMap ChIP-seq,182;GTEx Coexpression,1427	B4GALT1,TSC22D3,ANKRD55,HPCAL1,ARMC7,RORA,TRAF1,SAMHD1,SOCS3,FAM169B,ID2,TMEM108,BMF,CCR7,CD226,ENG
CD8_cluster4	728	Zhx1	695.3	ARCHS4 Coexpression,566;Enrichr Queries,848;ReMap ChIP-seq,111;GTEx Coexpression,1256	SOCS3,FAM189B,JUND,TBXA2R,ID2,ARMC7,RORA
CD8_cluster4	731	Barhl1	696.3	ARCHS4 Coexpression,114;Enrichr Queries,1367;GTEx Coexpression,608	THRA,KCNA2,HPCAL1
CD8_cluster4	732	Klf8	696.7	ARCHS4 Coexpression,1184;Enrichr Queries,711;GTEx Coexpression,195	ALS2CL,TSC22D3,RORA
CD8_cluster4	733	Cenpb	697.3	ARCHS4 Coexpression,1511;Enrichr Queries,342;GTEx Coexpression,239	JUND,ID2,HPCAL1,RAB11FIP4
CD8_cluster4	735	Thyn1	698.0	ARCHS4 Coexpression,896;GTEx Coexpression,500	THRA
CD8_cluster4	738	Dot1l	699.7	ARCHS4 Coexpression,165;Enrichr Queries,901;GTEx Coexpression,1033	SOCS3,JUND,TRAF1
CD8_cluster4	746	Tbr1	706.3	ARCHS4 Coexpression,1237;Enrichr Queries,786;GTEx Coexpression,96	ID2,KCNA2,RORA,GRIA3
CD8_cluster4	747	Mxd4	706.3	ARCHS4 Coexpression,1468;Enrichr Queries,233;GTEx Coexpression,418	JUND,TSC22D3,ID2,HPCAL1,BMF
CD8_cluster4	768	Tfap4	715.5	ARCHS4 Coexpression,1143;Enrichr Queries,875;ReMap ChIP-seq,15;GTEx Coexpression,829	SOCS3,B4GALT1,JUND,ID2,HPCAL1,BMF,ARMC7,ENG
CD8_cluster4	771	E2f2	718.3	ARCHS4 Coexpression,427;Enrichr Queries,1189;GTEx Coexpression,539	SELPLG,ID2,TESC
CD8_cluster4	799	Cenpa	741.0	ARCHS4 Coexpression,714;GTEx Coexpression,768
CD8_cluster4	809	Zbtb2	744.7	ARCHS4 Coexpression,1057;Enrichr Queries,493;GTEx Coexpression,684	SOCS3,JUND,ID2
CD8_cluster4	839	Rorc	767.3	ARCHS4 Coexpression,1005;Enrichr Queries,257;GTEx Coexpression,1040	SOCS3,TSC22D3,ID2,RORA
CD8_cluster4	842	Nr6a1	768.0	ARCHS4 Coexpression,996;Enrichr Queries,172;GTEx Coexpression,1136	SOCS3,ID2,RORA,RAB11FIP4
CD8_cluster4	845	Skor1	769.5	ARCHS4 Coexpression,950;GTEx Coexpression,589	HPCAL1
CD8_cluster4	848	Trps1	770.7	ARCHS4 Coexpression,1538;Enrichr Queries,453;GTEx Coexpression,321	SOCS3,ID2,RORA,PDLIM4
CD8_cluster4	852	Kmt2a	772.3	ARCHS4 Coexpression,897;ReMap ChIP-seq,228;GTEx Coexpression,1192	N4BP2L1,PLEKHO1
CD8_cluster4	856	Mbd1	774.0	ARCHS4 Coexpression,1145;Enrichr Queries,486;GTEx Coexpression,691	JUND,TSC22D3,ID2
CD8_cluster4	864	Nfia	777.7	ARCHS4 Coexpression,311;Enrichr Queries,707;GTEx Coexpression,1315	ID2,RORA,GRIA3
CD8_cluster4	869	Mxd1	779.3	ARCHS4 Coexpression,1189;Enrichr Queries,250;GTEx Coexpression,899	SOCS3,JUND,TSC22D3,ID2
CD8_cluster4	876	Zfp92	782.7	ARCHS4 Coexpression,1111;Enrichr Queries,864;GTEx Coexpression,373	GPRIN3,RORA,GRIA3
CD8_cluster4	879	Bhlhe41	783.5	ARCHS4 Coexpression,440;GTEx Coexpression,1127	THRA
CD8_cluster4	880	Gtf3a	784.0	ARCHS4 Coexpression,61;Enrichr Queries,1274;GTEx Coexpression,1017	TSC22D3,GIMAP4,GIMAP7
CD8_cluster4	898	Clock	797.2	Literature ChIP-seq,69;ARCHS4 Coexpression,1047;Enrichr Queries,1234;ReMap ChIP-seq,140;GTEx Coexpression,1496	SPSB1,TSC22D3,HPCAL1,ARMC7,AIRN,RORA
CD8_cluster4	900	Aebp2	798.3	ARCHS4 Coexpression,1403;Enrichr Queries,662;GTEx Coexpression,330	TBXA2R,ID2,RORA
CD8_cluster4	901	Zbtb26	799.0	ARCHS4 Coexpression,1253;Enrichr Queries,865;GTEx Coexpression,279	ID2,PLEKHO1,RORA
CD8_cluster4	908	Nfat5	801.3	ARCHS4 Coexpression,504;Enrichr Queries,770;GTEx Coexpression,1130	SOCS3,RORA
CD8_cluster4	915	Pou4f1	804.0	ARCHS4 Coexpression,549;Enrichr Queries,632;GTEx Coexpression,1231	ID2,RORA
CD8_cluster4	921	Pou2f1	805.8	ARCHS4 Coexpression,946;Enrichr Queries,1210;ReMap ChIP-seq,277;GTEx Coexpression,790	THRA,RORA
CD8_cluster4	925	Baz2b	807.7	ARCHS4 Coexpression,942;Enrichr Queries,1155;GTEx Coexpression,326	TDRP,RORA
CD8_cluster4	932	Ybx3	812.5	ARCHS4 Coexpression,525;GTEx Coexpression,1100
CD8_cluster4	941	Zbtb38	818.0	ARCHS4 Coexpression,330;Enrichr Queries,730;GTEx Coexpression,1394	B4GALT1,ID2,RORA
CD8_cluster4	962	Six4	823.7	ARCHS4 Coexpression,739;Enrichr Queries,409;GTEx Coexpression,1323	SOCS3,ID2,RORA
CD8_cluster4	987	Nme2	840.0	ARCHS4 Coexpression,895;ReMap ChIP-seq,179;GTEx Coexpression,1446	HPCAL1,BMF,CCR7
CD8_cluster4	989	Hoxa7	841.0	ARCHS4 Coexpression,1106;Enrichr Queries,382;GTEx Coexpression,1035	SOCS3,ID2,RORA
CD8_cluster4	997	Zc3h8	844.8	ARCHS4 Coexpression,1329;Enrichr Queries,1052;ReMap ChIP-seq,81;GTEx Coexpression,917	SOCS3,B4GALT1,ID2,TSC22D3,BMF,ARMC7
CD8_cluster4	1003	Zkscan3	848.0	ARCHS4 Coexpression,1497;Enrichr Queries,568;GTEx Coexpression,479	JUND,TSC22D3,ID2,RAB11FIP4
CD8_cluster4	1016	Gtf2ird2	856.3	ARCHS4 Coexpression,1091;Enrichr Queries,298;GTEx Coexpression,1180	SOCS3,TSC22D3,ID2,BMF
CD8_cluster4	1019	Ncoa2	857.8	ARCHS4 Coexpression,1081;Enrichr Queries,1181;ReMap ChIP-seq,229;GTEx Coexpression,940	CCR7,ARMC7,RORA
CD8_cluster4	1026	Elf4	864.7	ARCHS4 Coexpression,830;Enrichr Queries,1130;GTEx Coexpression,634	SOCS3,SELPLG
CD8_cluster4	1044	Tbx19	875.7	ARCHS4 Coexpression,1246;Enrichr Queries,101;GTEx Coexpression,1280	TSC22D3,ID2,RORA,BMF,TRAF1
CD8_cluster4	1048	Drap1	877.3	ARCHS4 Coexpression,385;Enrichr Queries,1063;GTEx Coexpression,1184	JUND,HPCAL1
CD8_cluster4	1056	Zfhx2	880.0	ARCHS4 Coexpression,676;Enrichr Queries,831;GTEx Coexpression,1133	RAP1GAP2,ID2
CD8_cluster4	1061	Dnmt1	887.0	ARCHS4 Coexpression,737;GTEx Coexpression,1037
CD8_cluster4	1069	Rfx3	890.7	ARCHS4 Coexpression,784;Enrichr Queries,1180;GTEx Coexpression,708	RORA
CD8_cluster4	1070	Meis3	890.7	ARCHS4 Coexpression,1596;Enrichr Queries,815;GTEx Coexpression,261	SOCS3,ID2,GRIA3
CD8_cluster4	1084	Creb3l4	897.0	ARCHS4 Coexpression,686;Enrichr Queries,463;GTEx Coexpression,1542	TSC22D3,ID2,BMF
CD8_cluster4	1094	Tet1	901.7	Literature ChIP-seq,24;ARCHS4 Coexpression,1299;GTEx Coexpression,1382	RAP1GAP2,SOCS3,FAM189B,SPSB1,TMIE,ALS2CL,TBXA2R,BMF,PDLIM4
CD8_cluster4	1101	Dzip1	905.0	ARCHS4 Coexpression,598;Enrichr Queries,1104;GTEx Coexpression,1013	GRIA3
CD8_cluster4	1108	Zbtb11	911.8	ARCHS4 Coexpression,1295;Enrichr Queries,1283;ReMap ChIP-seq,215;GTEx Coexpression,854	HPCAL1,ARMC7
CD8_cluster4	1112	Pa2g4	914.5	ARCHS4 Coexpression,986;GTEx Coexpression,843
CD8_cluster4	1122	Dmrta2	920.7	ARCHS4 Coexpression,705;Enrichr Queries,978;GTEx Coexpression,1079	RORA
CD8_cluster4	1129	Tcf20	926.0	ARCHS4 Coexpression,818;Enrichr Queries,1179;GTEx Coexpression,781	RORA
CD8_cluster4	1136	Hnf1a	929.3	ARCHS4 Coexpression,899;Enrichr Queries,1076;GTEx Coexpression,813	JUND
CD8_cluster4	1141	Pitx2	931.3	ARCHS4 Coexpression,925;Enrichr Queries,796;GTEx Coexpression,1073	ID2,RORA
CD8_cluster4	1152	Mkx	937.3	ARCHS4 Coexpression,1551;Enrichr Queries,1026;GTEx Coexpression,235	TBXA2R,ID2
CD8_cluster4	1171	Sox5	948.7	ARCHS4 Coexpression,144;Enrichr Queries,1096;GTEx Coexpression,1606	TMEM108,RORA,GRIA3
CD8_cluster4	1196	Ltf	963.5	ARCHS4 Coexpression,811;GTEx Coexpression,1116
CD8_cluster4	1198	Rfx7	964.7	ARCHS4 Coexpression,968;Enrichr Queries,1264;GTEx Coexpression,662	RORA
CD8_cluster4	1225	E2f8	985.3	ARCHS4 Coexpression,777;Enrichr Queries,1324;GTEx Coexpression,855
CD8_cluster4	1238	Tfdp2	996.0	ARCHS4 Coexpression,1224;Enrichr Queries,211;GTEx Coexpression,1553	TSC22D3,ID2,RORA,BMF
CD8_cluster4	1242	Gatad2a	998.0	ARCHS4 Coexpression,483;Enrichr Queries,1163;GTEx Coexpression,1348	JUND
CD8_cluster4	1271	Lcorl	1019.0	ARCHS4 Coexpression,1400;Enrichr Queries,900;GTEx Coexpression,756	ID2,RORA
CD8_cluster4	1301	Setbp1	1039.0	ARCHS4 Coexpression,759;Enrichr Queries,840;GTEx Coexpression,1517	ID2,RORA
CD8_cluster4	1302	Prdm15	1039.0	ARCHS4 Coexpression,1191;Enrichr Queries,1223;GTEx Coexpression,702	RAP1GAP2
CD8_cluster4	1320	Arid3b	1051.0	ARCHS4 Coexpression,758;GTEx Coexpression,1343
CD8_cluster4	1323	Eea1	1051.0	ARCHS4 Coexpression,1074;Enrichr Queries,1193;GTEx Coexpression,887	RORA
CD8_cluster4	1327	Tcf7l1	1054.0	ARCHS4 Coexpression,863;Enrichr Queries,732;GTEx Coexpression,1566	ID2,RORA
CD8_cluster4	1356	Zbtb20	1077.0	ARCHS4 Coexpression,1285;Enrichr Queries,384;GTEx Coexpression,1562	TSC22D3,ID2,RORA
CD8_cluster4	1359	Alx4	1081.0	ARCHS4 Coexpression,1072;Enrichr Queries,958;GTEx Coexpression,1213	RORA
CD8_cluster4	1367	Foxp4	1087.0	ARCHS4 Coexpression,1343;Enrichr Queries,477;GTEx Coexpression,1442	SOCS3,JUND,ID2
CD8_cluster4	1384	Mysm1	1101.0	ARCHS4 Coexpression,1300;Enrichr Queries,1123;GTEx Coexpression,879	RORA
CD8_cluster4	1386	Creb3l2	1101.0	ARCHS4 Coexpression,1010;Enrichr Queries,722;GTEx Coexpression,1572	B4GALT1,ID2
CD8_cluster4	1412	Champ1	1122.0	ARCHS4 Coexpression,932;GTEx Coexpression,1311
CD8_cluster4	1452	Ttf1	1156.0	ARCHS4 Coexpression,1297;GTEx Coexpression,1015
CD8_cluster4	1459	Zfp62	1160.0	ARCHS4 Coexpression,1528;Enrichr Queries,1133;GTEx Coexpression,818	ID2
CD8_cluster4	1502	Prmt3	1199.0	ARCHS4 Coexpression,1114;Enrichr Queries,1281;GTEx Coexpression,1202
CD8_cluster4	1504	Ybx1	1201.0	ARCHS4 Coexpression,935;Enrichr Queries,1268;GTEx Coexpression,1400
CD8_cluster4	1506	Pcgf6	1203.0	ARCHS4 Coexpression,1324;Enrichr Queries,1282;GTEx Coexpression,1003
CD8_cluster4	1507	Tshz2	1203.0	ARCHS4 Coexpression,1344;Enrichr Queries,725;GTEx Coexpression,1541	ID2,RORA
CD8_cluster4	1511	Carf	1208.0	ARCHS4 Coexpression,1156;GTEx Coexpression,1259
CD8_cluster4	1518	Zbtb37	1215.0	ARCHS4 Coexpression,1141;Enrichr Queries,1169;GTEx Coexpression,1334	RORA
CD8_cluster4	1523	Spen	1217.0	ARCHS4 Coexpression,1084;GTEx Coexpression,1350
CD8_cluster4	1525	Zscan26	1219.0	ARCHS4 Coexpression,1379;GTEx Coexpression,1058
CD8_cluster4	1529	Bbx	1226.0	ARCHS4 Coexpression,1601;Enrichr Queries,678;GTEx Coexpression,1399	ID2,RORA
CD8_cluster4	1533	Zbtb41	1230.0	ARCHS4 Coexpression,1546;Enrichr Queries,1200;GTEx Coexpression,945	RORA
CD8_cluster4	1534	Pax7	1231.0	ARCHS4 Coexpression,994;Enrichr Queries,1345;GTEx Coexpression,1353
CD8_cluster4	1540	Ahctf1	1238.0	ARCHS4 Coexpression,1346;Enrichr Queries,1278;GTEx Coexpression,1090
CD8_cluster4	1584	Zbtb44	1311.0	ARCHS4 Coexpression,1358;Enrichr Queries,1207;GTEx Coexpression,1368	RORA
CD8_cluster4	1592	Phf20	1343.0	ARCHS4 Coexpression,1455;Enrichr Queries,1236;GTEx Coexpression,1339	RORA
CD8_cluster4	1617	Topors	1439.0	ARCHS4 Coexpression,1460;GTEx Coexpression,1418
CD8_cluster4	1618	Mga	1441.0	ARCHS4 Coexpression,1535;Enrichr Queries,1309;GTEx Coexpression,1479
CD8_cluster4	1619	Ski	1442.0	ARCHS4 Coexpression,1506;GTEx Coexpression,1378
CD8_cluster4	1632	L3mbtl3	1557.0	ARCHS4 Coexpression,1609;GTEx Coexpression,1505

## Sheet: CD8_cluster5
Query Name	Rank	TF	Score	Library	Overlapping_Genes
CD8_cluster5	1	Pa2g4	5.0	ARCHS4 Coexpression,1;GTEx Coexpression,9	SHMT2,CAD,NAT10,GPATCH4,PUS7,ATAD3A,GNL3,SRM,UNG,MTHFD1,GRWD1,POLR1B,APEX1,GAR1,TSR1,MCM5
CD8_cluster5	6	Prmt3	17.0	ARCHS4 Coexpression,30;Enrichr Queries,1;GTEx Coexpression,20	IFRD2,NAT10,GPATCH4,TMEM97,PUS7,SLC7A1,UNG,GNL3,SLC7A5,MTHFD1,GRWD1,POLR1B,TSR1,MCM5,RRP12,RRP15
CD8_cluster5	7	Myc	17.17	Literature ChIP-seq,1;ARCHS4 Coexpression,4;ENCODE ChIP-seq,2;Enrichr Queries,69;ReMap ChIP-seq,5;GTEx Coexpression,22	SHMT2,SMYD5,SHMT1,TIMM9,NAT10,GPATCH4,TMEM97,SLC7A1,SRM,UNG,GAR1,SMYD2,RRP12,SLC19A1,PPARGC1B,SDF2L1,METTL1,IFRD2,CAD,PPRC1,PUS7,YDJC,ATAD3A,GNL3,RCL1,SLC7A5,TFAP4,MTHFD1,GRWD1,POLR1B,APEX1,TSR1,MCM5,LAP3,TRMT61A
CD8_cluster5	11	Pcgf6	43.33	ARCHS4 Coexpression,90;Enrichr Queries,3;GTEx Coexpression,37	SHMT2,TIMM9,SHMT1,TMEM97,PUS7,PPRC1,SLC7A1,UNG,GNL3,MTHFD1,POLR1B,TSR1,MCM5,RRP12,RRP15
CD8_cluster5	20	Champ1	65.0	ARCHS4 Coexpression,79;GTEx Coexpression,51	SHMT2,POLR1B,CAD,TSR1,PPRC1,SLC7A1,ATAD3A
CD8_cluster5	25	E2f1	80.33	Literature ChIP-seq,3;ARCHS4 Coexpression,8;ENCODE ChIP-seq,14;Enrichr Queries,49;ReMap ChIP-seq,17;GTEx Coexpression,391	SHMT2,SMYD5,SHMT1,TIMM9,NAT10,GPATCH4,TMEM97,SLC7A1,ACACA,HK2,UNG,SRM,SMYD2,GAR1,PPARGC1B,RRP15,SLC19A1,SDF2L1,METTL1,IFRD2,CAD,PPRC1,PUS7,ATAD3A,GNL3,RCL1,SLC7A5,TFAP4,MTHFD1,APEX1,POLR1B,GRWD1,TSR1,MCM5,LAP3
CD8_cluster5	26	Srf	93.83	Literature ChIP-seq,6;ARCHS4 Coexpression,129;ENCODE ChIP-seq,25;Enrichr Queries,84;ReMap ChIP-seq,117;GTEx Coexpression,202	SDF2L1,METTL1,IFRD2,SHMT1,CAD,NAT10,GPATCH4,PPRC1,SLC7A1,ATAD3A,YDJC,GNL3,RCL1,SLC7A5,TFAP4,POLR1B,GRWD1,APEX1,GAR1,SMYD2,RRP12,LAP3,TRMT61A,RRP15
CD8_cluster5	28	Mybl2	97.17	Literature ChIP-seq,32;ARCHS4 Coexpression,10;ENCODE ChIP-seq,87;Enrichr Queries,37;ReMap ChIP-seq,72;GTEx Coexpression,345	SHMT2,IFRD2,TIMM9,SHMT1,CAD,NAT10,GPATCH4,TMEM97,PPRC1,SLC7A1,ATAD3A,HK2,GNL3,UNG,SRM,SLC7A5,MTHFD1,POLR1B,MCM5,LAP3,RRP15
CD8_cluster5	30	Nme2	103.0	ARCHS4 Coexpression,26;ReMap ChIP-seq,278;GTEx Coexpression,5	SHMT2,METTL1,APEX1,GRWD1,IFRD2,GAR1,GPATCH4,ATAD3A,SRM,GNL3
CD8_cluster5	32	Dnmt1	104.5	ARCHS4 Coexpression,65;GTEx Coexpression,144	CAD,MCM5,PPRC1,ATAD3A
CD8_cluster5	42	Elk1	124.8	Literature ChIP-seq,15;ARCHS4 Coexpression,94;ENCODE ChIP-seq,41;ReMap ChIP-seq,131;GTEx Coexpression,343	SDF2L1,SMYD5,IFRD2,CAD,NAT10,GPATCH4,PUS7,YDJC,SLC7A1,ATAD3A,TFAP4,GRWD1,GAR1,SMYD2,TSR1,LAP3
CD8_cluster5	47	E2f7	135.8	Literature ChIP-seq,38;ARCHS4 Coexpression,46;Enrichr Queries,127;ReMap ChIP-seq,147;GTEx Coexpression,321	SLC7A5,MTHFD1,POLR1B,CAD,TSR1,MCM5,PPRC1,SLC7A1,UNG
CD8_cluster5	53	Tcf3	150.2	Literature ChIP-seq,63;ARCHS4 Coexpression,72;ENCODE ChIP-seq,74;Enrichr Queries,132;ReMap ChIP-seq,146;GTEx Coexpression,414	SDF2L1,SHMT2,METTL1,IFRD2,CAD,NAT10,PPRC1,PUS7,SLC7A1,ATAD3A,RCL1,SLC7A5,TFAP4,POLR1B,SMYD2,MCM5,LAP3
CD8_cluster5	55	Ctcf	158.7	Literature ChIP-seq,130;ARCHS4 Coexpression,245;ENCODE ChIP-seq,5;Enrichr Queries,140;ReMap ChIP-seq,4;GTEx Coexpression,428	SHMT2,SMYD5,GPATCH4,SLC7A1,GAR1,SMYD2,SLC19A1,PPARGC1B,RRP15,SDF2L1,METTL1,IFRD2,CAD,PPRC1,PUS7,YDJC,GNL3,TFAP4,MTHFD1,POLR1B,APEX1,PPP1R1B,MCM5,TRMT61A
CD8_cluster5	56	Ttf1	163.5	ARCHS4 Coexpression,185;GTEx Coexpression,142	TSR1,GPATCH4,RRP15
CD8_cluster5	57	Nr2f6	165.5	ARCHS4 Coexpression,239;Enrichr Queries,77;ReMap ChIP-seq,211;GTEx Coexpression,135	SLC7A5,SDF2L1,SHMT1,IFRD2,POLR1B,MCM5,ATAD3A,SRM
CD8_cluster5	63	Kdm2b	173.0	ARCHS4 Coexpression,226;GTEx Coexpression,120	TFAP4,CAD,NAT10,MCM5
CD8_cluster5	64	Rfx5	174.0	ARCHS4 Coexpression,246;ENCODE ChIP-seq,27;Enrichr Queries,166;ReMap ChIP-seq,7;GTEx Coexpression,424	SDF2L1,SHMT2,METTL1,IFRD2,CAD,NAT10,TMEM97,YDJC,UNG,GNL3,RCL1,SLC7A5,TFAP4,POLR1B,APEX1,GAR1,MCM5,LAP3,RRP15,SLC19A1
CD8_cluster5	67	Creb3l4	183.3	ARCHS4 Coexpression,120;Enrichr Queries,277;GTEx Coexpression,153	SLC7A5,APEX1,TMEM97,NEFH,ACACA,UNG
CD8_cluster5	86	Prdm15	213.3	ARCHS4 Coexpression,178;Enrichr Queries,358;GTEx Coexpression,104	TFAP4,POLR1B,NAT10,MCM5,PPRC1,PPARGC1B
CD8_cluster5	87	E2f8	213.7	ARCHS4 Coexpression,236;Enrichr Queries,43;GTEx Coexpression,362	SLC7A5,MTHFD1,POLR1B,TSR1,MCM5,TMEM97,UNG
CD8_cluster5	88	Myb	214.0	Literature ChIP-seq,20;ARCHS4 Coexpression,210;ENCODE ChIP-seq,72;Enrichr Queries,82;ReMap ChIP-seq,129;GTEx Coexpression,771	SDF2L1,SHMT2,TIMM9,NAT10,TMEM97,YDJC,UNG,SRM,GNL3,SLC7A5,POLR1B,APEX1,MCM5
CD8_cluster5	93	Stat2	219.6	ARCHS4 Coexpression,650;ENCODE ChIP-seq,35;Enrichr Queries,192;ReMap ChIP-seq,49;GTEx Coexpression,172	SLC7A5,METTL1,POLR1B,CAD,RRP12,LAP3,PPRC1,YDJC
CD8_cluster5	97	Atf1	222.4	ARCHS4 Coexpression,93;ENCODE ChIP-seq,38;Enrichr Queries,857;ReMap ChIP-seq,57;GTEx Coexpression,67	SDF2L1,METTL1,IFRD2,GPATCH4,TMEM97,PUS7,YDJC,GNL3,TFAP4,MTHFD1,POLR1B,APEX1,GRWD1,TSR1,RRP12,TRMT61A,RRP15
CD8_cluster5	102	Cenpa	229.5	ARCHS4 Coexpression,124;GTEx Coexpression,335	CAD,MCM5,ATAD3A,SRM
CD8_cluster5	104	Fosl1	236.2	ARCHS4 Coexpression,175;ENCODE ChIP-seq,96;Enrichr Queries,625;ReMap ChIP-seq,271;GTEx Coexpression,14	SLC7A5,GRWD1,GAR1,SMYD2,TSR1,PPRC1,SLC7A1,ATAD3A,GNL3
CD8_cluster5	122	Kdm5b	251.0	Literature ChIP-seq,17;ARCHS4 Coexpression,625;ENCODE ChIP-seq,82;ReMap ChIP-seq,78;GTEx Coexpression,453	SDF2L1,SHMT2,IFRD2,SHMT1,NAT10,GPATCH4,TMEM97,PPRC1,ACACA,UNG,GNL3,SLC7A5,MTHFD1,POLR1B,PPP1R1B,TSR1,MCM5,RRP12,LAP3,TRMT61A,SLC19A1,RRP15
CD8_cluster5	131	Tcf20	266.0	ARCHS4 Coexpression,130;Enrichr Queries,327;GTEx Coexpression,341	POLR1B,CAD,SLC7A1,ACACA
CD8_cluster5	144	Stat1	286.5	Literature ChIP-seq,24;ARCHS4 Coexpression,628;ENCODE ChIP-seq,6;Enrichr Queries,497;ReMap ChIP-seq,182;GTEx Coexpression,382	SDF2L1,METTL1,SHMT2,SMYD5,IFRD2,CAD,NAT10,GPATCH4,PPRC1,HK2,SLC7A5,TFAP4,APEX1,POLR1B,GAR1,MCM5,LAP3,TRMT61A,NEFH,RRP15
CD8_cluster5	151	Zbtb2	305.0	ARCHS4 Coexpression,372;Enrichr Queries,88;GTEx Coexpression,455	SLC7A5,TFAP4,POLR1B,PPRC1
CD8_cluster5	161	Foxk1	318.5	ARCHS4 Coexpression,273;Enrichr Queries,165;ReMap ChIP-seq,1;GTEx Coexpression,835	METTL1,TIMM9,CAD,YDJC,SLC7A1,UNG,SLC7A5,TFAP4,APEX1,GRWD1,POLR1B,GAR1,RRP12,TRMT61A,RRP15
CD8_cluster5	166	Runx1	325.4	Literature ChIP-seq,29;ARCHS4 Coexpression,788;Enrichr Queries,492;ReMap ChIP-seq,186;GTEx Coexpression,132	SDF2L1,IFRD2,NAT10,TMEM97,PPRC1,YDJC,SLC7A1,ATAD3A,GNL3,SLC7A5,TFAP4,APEX1,POLR1B,GAR1,LAP3,TRMT61A,PPARGC1B,SLC19A1
CD8_cluster5	170	Tfap4	329.8	ARCHS4 Coexpression,1207;Enrichr Queries,2;ReMap ChIP-seq,75;GTEx Coexpression,35	SHMT2,IFRD2,NAT10,GPATCH4,TMEM97,PUS7,PPRC1,YDJC,SLC7A1,HK2,UNG,SLC7A5,TFAP4,MTHFD1,GRWD1,POLR1B,MCM5,RRP12,PPARGC1B,SLC19A1
CD8_cluster5	175	Zc3h8	335.8	ARCHS4 Coexpression,479;Enrichr Queries,9;ReMap ChIP-seq,95;GTEx Coexpression,760	METTL1,SHMT2,NAT10,PPRC1,PUS7,SLC7A1,GNL3,SLC7A5,TFAP4,APEX1,POLR1B,TSR1,MCM5,RRP12,RRP15
CD8_cluster5	178	Irf4	341.6	ARCHS4 Coexpression,244;ENCODE ChIP-seq,49;Enrichr Queries,842;ReMap ChIP-seq,265;GTEx Coexpression,308	SLC7A5,METTL1,TIMM9,APEX1,GRWD1,POLR1B,NAT10,MCM5,PPRC1,YDJC,SLC7A1
CD8_cluster5	179	Arid5b	342.0	ARCHS4 Coexpression,394;Enrichr Queries,517;GTEx Coexpression,115	SLC7A5,PUS7,ATAD3A,RRP15
CD8_cluster5	184	Tfap2c	344.0	Literature ChIP-seq,65;ARCHS4 Coexpression,691;ENCODE ChIP-seq,102;Enrichr Queries,513;ReMap ChIP-seq,113;GTEx Coexpression,580	SLC7A5,TFAP4,MTHFD1,SHMT2,IFRD2,SHMT1,PPP1R1B,HK2,ACACA,PPARGC1B
CD8_cluster5	187	Rlf	349.3	ARCHS4 Coexpression,276;Enrichr Queries,364;GTEx Coexpression,408	SLC7A5,POLR1B,HK2,SRM
CD8_cluster5	189	Hnf4a	349.5	Literature ChIP-seq,31;ARCHS4 Coexpression,910;ENCODE ChIP-seq,104;Enrichr Queries,563;ReMap ChIP-seq,128;GTEx Coexpression,361	SLC7A5,TFAP4,SMYD5,SHMT1,IFRD2,GRWD1,TIMM9,PPP1R1B,SMYD2,MCM5,TMEM97,PPRC1
CD8_cluster5	190	Jund	349.8	Literature ChIP-seq,106;ARCHS4 Coexpression,1231;ENCODE ChIP-seq,19;Enrichr Queries,515;ReMap ChIP-seq,175;GTEx Coexpression,53	SMYD5,IFRD2,GPATCH4,TMEM97,PPRC1,HK2,SLC7A5,TFAP4,POLR1B,APEX1,GAR1,TSR1,RRP12,LAP3,SLC19A1
CD8_cluster5	196	Dot1l	357.7	ARCHS4 Coexpression,63;Enrichr Queries,98;GTEx Coexpression,912	SLC7A5,POLR1B,CAD,PPRC1,SLC7A1,ATAD3A
CD8_cluster5	197	Nfkb1	359.8	ARCHS4 Coexpression,637;Enrichr Queries,312;ReMap ChIP-seq,77;GTEx Coexpression,413	SLC7A5,SHMT2,METTL1,IFRD2,APEX1,POLR1B,MCM5,LAP3,TRMT61A
CD8_cluster5	198	Xbp1	359.8	ARCHS4 Coexpression,559;Enrichr Queries,298;ReMap ChIP-seq,252;GTEx Coexpression,330	SLC7A5,SDF2L1,TMEM97,RRP12
CD8_cluster5	199	Nfe2l2	361.2	Literature ChIP-seq,119;ARCHS4 Coexpression,542;Enrichr Queries,514;ReMap ChIP-seq,132;GTEx Coexpression,499	SLC7A5,SDF2L1,TFAP4,IFRD2,LAP3,YDJC
CD8_cluster5	201	Ddit3	363.3	ARCHS4 Coexpression,473;Enrichr Queries,294;GTEx Coexpression,323	SLC7A5,SDF2L1,SHMT2
CD8_cluster5	205	Rarg	366.0	Literature ChIP-seq,105;ARCHS4 Coexpression,241;Enrichr Queries,621;GTEx Coexpression,497	SLC7A5,SLC7A1,TRMT61A
CD8_cluster5	207	Zbtb38	368.0	ARCHS4 Coexpression,504;Enrichr Queries,557;GTEx Coexpression,43	SLC7A5,APEX1,TSR1,GPATCH4,RRP15
CD8_cluster5	210	Scmh1	372.5	ARCHS4 Coexpression,562;GTEx Coexpression,183	TRMT61A,ACACA
CD8_cluster5	213	Creb1	374.2	Literature ChIP-seq,5;ARCHS4 Coexpression,159;ENCODE ChIP-seq,29;Enrichr Queries,646;ReMap ChIP-seq,18;GTEx Coexpression,1388	SHMT1,TIMM9,NAT10,TMEM97,ACACA,HK2,SRM,GAR1,RRP12,SLC19A1,SDF2L1,METTL1,IFRD2,CAD,PPRC1,YDJC,ATAD3A,GNL3,RCL1,TFAP4,POLR1B,GRWD1,MCM5,LAP3,TRMT61A
CD8_cluster5	215	Atf5	375.3	ARCHS4 Coexpression,643;Enrichr Queries,135;GTEx Coexpression,348	SLC7A5,SHMT2,SHMT1,SLC7A1
CD8_cluster5	216	Irf1	376.5	Literature ChIP-seq,27;ARCHS4 Coexpression,864;ENCODE ChIP-seq,17;Enrichr Queries,406;ReMap ChIP-seq,164;GTEx Coexpression,781	SDF2L1,SMYD5,METTL1,SHMT1,TIMM9,CAD,NAT10,GPATCH4,YDJC,UNG,SLC7A5,TFAP4,MTHFD1,APEX1,GRWD1,POLR1B,GAR1,SMYD2,LAP3,TRMT61A,RRP15,SLC19A1
CD8_cluster5	219	Egr1	379.5	Literature ChIP-seq,46;ARCHS4 Coexpression,1330;ENCODE ChIP-seq,79;Enrichr Queries,569;ReMap ChIP-seq,96;GTEx Coexpression,157	SLC7A5,TFAP4,SHMT2,METTL1,SMYD5,IFRD2,APEX1,SHMT1,LAP3,PPRC1,ATAD3A
CD8_cluster5	221	Zkscan1	380.0	ARCHS4 Coexpression,121;ENCODE ChIP-seq,81;Enrichr Queries,757;ReMap ChIP-seq,123;GTEx Coexpression,818	SLC7A5,SDF2L1,TFAP4,IFRD2,SMYD2,NAT10,MCM5,YDJC,SLC7A1,SRM
CD8_cluster5	222	Setdb1	381.0	Literature ChIP-seq,77;ARCHS4 Coexpression,651;ENCODE ChIP-seq,44;Enrichr Queries,288;ReMap ChIP-seq,54;GTEx Coexpression,1172	SDF2L1,METTL1,SHMT2,SHMT1,TIMM9,IFRD2,CAD,PUS7,ATAD3A,YDJC,SRM,TFAP4,POLR1B,APEX1,PPP1R1B,GAR1,SMYD2,MCM5,NEFH,SLC19A1,RRP15
CD8_cluster5	223	Thap1	381.4	ARCHS4 Coexpression,1033;ENCODE ChIP-seq,109;Enrichr Queries,537;ReMap ChIP-seq,91;GTEx Coexpression,137	SDF2L1,TFAP4,GRWD1,POLR1B,CAD,TSR1,YDJC,ATAD3A,RRP15
CD8_cluster5	225	Gtf3a	382.3	ARCHS4 Coexpression,100;Enrichr Queries,157;GTEx Coexpression,890	SLC7A5,APEX1,POLR1B,IFRD2,YDJC,SRM
CD8_cluster5	230	Smad1	387.4	Literature ChIP-seq,147;ARCHS4 Coexpression,1156;Enrichr Queries,528;ReMap ChIP-seq,68;GTEx Coexpression,38	SDF2L1,SHMT2,METTL1,GRWD1,POLR1B,TSR1,GPATCH4,PUS7,YDJC,RRP15
CD8_cluster5	231	Ar	387.6	Literature ChIP-seq,44;ARCHS4 Coexpression,321;Enrichr Queries,1240;ReMap ChIP-seq,256;GTEx Coexpression,77	MTHFD1,SHMT1,PPRC1,TRMT61A,ACACA
CD8_cluster5	237	Foxp1	390.6	Literature ChIP-seq,8;ARCHS4 Coexpression,411;Enrichr Queries,1072;ReMap ChIP-seq,118;GTEx Coexpression,344	SDF2L1,METTL1,SHMT2,TIMM9,IFRD2,TMEM97,PPRC1,PUS7,YDJC,GNL3,SRM,SLC7A5,TFAP4,APEX1,PPP1R1B,GAR1,TSR1,LAP3,TRMT61A,RRP15
CD8_cluster5	238	Ets1	391.0	Literature ChIP-seq,10;ARCHS4 Coexpression,1410;ENCODE ChIP-seq,28;Enrichr Queries,619;ReMap ChIP-seq,65;GTEx Coexpression,214	SDF2L1,METTL1,IFRD2,NAT10,PPRC1,YDJC,ATAD3A,GNL3,SLC7A5,TFAP4,GRWD1,POLR1B,LAP3,RRP15
CD8_cluster5	240	Fosl2	391.4	ARCHS4 Coexpression,751;ENCODE ChIP-seq,71;Enrichr Queries,692;ReMap ChIP-seq,121;GTEx Coexpression,322	SLC7A5,TFAP4,METTL1,IFRD2,APEX1,RRP12,PPRC1,RRP15
CD8_cluster5	245	Hoxb4	396.5	Literature ChIP-seq,83;ARCHS4 Coexpression,50;Enrichr Queries,1066;GTEx Coexpression,387	CAD,TRMT61A,ATAD3A,YDJC,GNL3,SRM
CD8_cluster5	246	Smad3	397.0	Literature ChIP-seq,102;ARCHS4 Coexpression,1107;Enrichr Queries,542;ReMap ChIP-seq,179;GTEx Coexpression,55	SLC7A5,TFAP4,SMYD2,PPRC1,PUS7,SLC7A1,HK2,RRP15,GNL3
CD8_cluster5	251	Skil	400.3	ARCHS4 Coexpression,319;Enrichr Queries,695;GTEx Coexpression,187	SLC7A5,TFAP4,RRP15
CD8_cluster5	270	Bhlhe40	412.8	ARCHS4 Coexpression,582;ENCODE ChIP-seq,3;ReMap ChIP-seq,80;GTEx Coexpression,986	SDF2L1,IFRD2,SHMT1,TIMM9,NAT10,TMEM97,PUS7,YDJC,SLC7A1,HK2,GNL3,RCL1,SLC7A5,TFAP4,PPP1R1B,LAP3,PPARGC1B
CD8_cluster5	273	Batf3	416.7	ARCHS4 Coexpression,217;Enrichr Queries,677;GTEx Coexpression,356	SLC7A5,LAP3,SRM
CD8_cluster5	274	Gata3	416.7	Literature ChIP-seq,60;ARCHS4 Coexpression,846;ENCODE ChIP-seq,100;Enrichr Queries,491;ReMap ChIP-seq,226;GTEx Coexpression,777	SLC7A5,SDF2L1,APEX1,GRWD1,POLR1B,SLC7A1,HK2
CD8_cluster5	275	Grhl2	416.8	Literature ChIP-seq,144;ARCHS4 Coexpression,549;Enrichr Queries,633;ReMap ChIP-seq,225;GTEx Coexpression,533	SLC7A5,PPRC1,HK2,ACACA
CD8_cluster5	281	Nr6a1	423.0	ARCHS4 Coexpression,145;Enrichr Queries,68;GTEx Coexpression,1056	SLC7A5,POLR1B,APEX1,TMEM97,SLC7A1,PPARGC1B,RRP15
CD8_cluster5	289	Cebpb	427.5	Literature ChIP-seq,50;ARCHS4 Coexpression,1048;ENCODE ChIP-seq,80;Enrichr Queries,461;ReMap ChIP-seq,27;GTEx Coexpression,899	SDF2L1,METTL1,SHMT2,IFRD2,NAT10,PPRC1,YDJC,SLC7A1,ATAD3A,HK2,SLC7A5,TFAP4,MTHFD1,GRWD1,GAR1,LAP3,PPARGC1B,RRP15
CD8_cluster5	294	Mafg	433.3	ARCHS4 Coexpression,267;Enrichr Queries,129;ReMap ChIP-seq,23;GTEx Coexpression,1314	SLC7A5,SDF2L1,POLR1B,RRP12,NEFH,YDJC,SLC7A1,ATAD3A,PPARGC1B,GNL3
CD8_cluster5	299	Ovol2	436.8	ARCHS4 Coexpression,218;Enrichr Queries,470;ReMap ChIP-seq,295;GTEx Coexpression,764	PPP1R1B,CAD,TSR1
CD8_cluster5	301	Phf20	437.7	ARCHS4 Coexpression,157;Enrichr Queries,867;GTEx Coexpression,289	POLR1B,TSR1,ATAD3A,RRP15
CD8_cluster5	305	Clock	439.2	Literature ChIP-seq,64;ARCHS4 Coexpression,1125;Enrichr Queries,896;ReMap ChIP-seq,29;GTEx Coexpression,82	IFRD2,APEX1,TSR1,MCM5,TMEM97,YDJC,RRP15,SLC19A1,PPARGC1B,GNL3
CD8_cluster5	313	Prdm1	444.6	ARCHS4 Coexpression,649;ENCODE ChIP-seq,106;Enrichr Queries,504;ReMap ChIP-seq,249;GTEx Coexpression,715	SLC7A5,SDF2L1,MTHFD1,PPRC1,RRP15
CD8_cluster5	318	E2f2	447.0	ARCHS4 Coexpression,593;Enrichr Queries,47;GTEx Coexpression,701	SLC7A5,POLR1B,MCM5,TMEM97,UNG
CD8_cluster5	320	Ahctf1	448.7	ARCHS4 Coexpression,188;Enrichr Queries,159;GTEx Coexpression,999	POLR1B,CAD,RRP15,ACACA,GNL3
CD8_cluster5	321	Cux1	449.8	Literature ChIP-seq,36;ARCHS4 Coexpression,829;ENCODE ChIP-seq,37;Enrichr Queries,910;ReMap ChIP-seq,28;GTEx Coexpression,859	SDF2L1,SHMT2,METTL1,IFRD2,TIMM9,CAD,NAT10,GPATCH4,TMEM97,PPRC1,YDJC,HK2,RCL1,SLC7A5,TFAP4,APEX1,GRWD1,POLR1B,PPP1R1B,RRP12,RRP15
CD8_cluster5	325	Ybx3	455.5	ARCHS4 Coexpression,695;GTEx Coexpression,216	RRP15
CD8_cluster5	332	Arid3a	461.6	ARCHS4 Coexpression,569;ENCODE ChIP-seq,84;Enrichr Queries,689;ReMap ChIP-seq,122;GTEx Coexpression,844	SLC7A5,SDF2L1,TFAP4,IFRD2,GAR1,NAT10,RRP12,PUS7,YDJC,RRP15
CD8_cluster5	335	Nfic	463.0	ARCHS4 Coexpression,1430;ENCODE ChIP-seq,31;Enrichr Queries,482;ReMap ChIP-seq,284;GTEx Coexpression,88	SLC7A5,METTL1,IFRD2,TIMM9,APEX1,GAR1,GPATCH4,RRP15,GNL3
CD8_cluster5	336	Stat5a	463.8	Literature ChIP-seq,52;ARCHS4 Coexpression,936;ENCODE ChIP-seq,94;Enrichr Queries,680;ReMap ChIP-seq,181;GTEx Coexpression,840	SLC7A5,SDF2L1,METTL1,TIMM9,IFRD2,SHMT1,CAD,GPATCH4,YDJC,RRP15,GNL3
CD8_cluster5	343	Eea1	466.0	ARCHS4 Coexpression,379;Enrichr Queries,956;GTEx Coexpression,63	TSR1,PUS7,RRP15
CD8_cluster5	344	Pou2f2	467.2	ARCHS4 Coexpression,848;ENCODE ChIP-seq,75;Enrichr Queries,880;ReMap ChIP-seq,224;GTEx Coexpression,309	SDF2L1,TIMM9,GRWD1,GAR1,NAT10,MCM5,YDJC,GNL3
CD8_cluster5	348	Rara	468.6	Literature ChIP-seq,91;ARCHS4 Coexpression,844;Enrichr Queries,570;ReMap ChIP-seq,116;GTEx Coexpression,722	SLC7A5,SDF2L1,TFAP4,METTL1,SMYD5,GAR1,YDJC,NEFH
CD8_cluster5	352	Tet3	470.7	ARCHS4 Coexpression,213;ReMap ChIP-seq,296;GTEx Coexpression,903	PPRC1,SLC7A1
CD8_cluster5	362	Fosb	474.0	ARCHS4 Coexpression,471;Enrichr Queries,667;GTEx Coexpression,284	SLC7A5,RRP12,PPRC1
CD8_cluster5	368	Hes1	481.8	ARCHS4 Coexpression,658;Enrichr Queries,485;ReMap ChIP-seq,291;GTEx Coexpression,493	SLC7A5
CD8_cluster5	379	Zbtb32	486.7	ARCHS4 Coexpression,520;Enrichr Queries,352;GTEx Coexpression,588	SLC7A5,POLR1B,MCM5
CD8_cluster5	387	Pcgf2	491.0	ARCHS4 Coexpression,812;ReMap ChIP-seq,170	SMYD5,PPP1R1B,SMYD2
CD8_cluster5	391	Stat3	493.8	Literature ChIP-seq,89;ARCHS4 Coexpression,1006;ENCODE ChIP-seq,63;Enrichr Queries,1127;ReMap ChIP-seq,267;GTEx Coexpression,411	METTL1,SHMT2,IFRD2,SHMT1,TIMM9,NAT10,GPATCH4,PPRC1,PUS7,ACACA,HK2,TFAP4,MTHFD1,GRWD1,GAR1,SMYD2,MCM5,RRP12,RRP15,PPARGC1B
CD8_cluster5	393	Gtf2ird2	497.3	ARCHS4 Coexpression,384;Enrichr Queries,871;GTEx Coexpression,237	SLC7A5,TFAP4
CD8_cluster5	398	Hhex	501.8	ARCHS4 Coexpression,399;Enrichr Queries,1042;ReMap ChIP-seq,254;GTEx Coexpression,312	SDF2L1,YDJC,HK2
CD8_cluster5	400	Smad4	503.0	Literature ChIP-seq,109;ARCHS4 Coexpression,677;Enrichr Queries,795;ReMap ChIP-seq,45;GTEx Coexpression,889	RCL1,SLC7A5,TFAP4,POLR1B,PPRC1,SLC7A1,RRP15
CD8_cluster5	404	Dbp	504.7	ARCHS4 Coexpression,263;Enrichr Queries,500;GTEx Coexpression,751	TFAP4,PPP1R1B,GNL3
CD8_cluster5	407	Gatad2a	508.0	ARCHS4 Coexpression,96;Enrichr Queries,145;GTEx Coexpression,1283	SLC7A5,POLR1B,CAD,MCM5,SLC7A1,ATAD3A
CD8_cluster5	408	Trafd1	508.0	ARCHS4 Coexpression,503;Enrichr Queries,342;GTEx Coexpression,679	POLR1B,LAP3
CD8_cluster5	413	Bcl6	511.2	Literature ChIP-seq,107;ARCHS4 Coexpression,973;Enrichr Queries,594;ReMap ChIP-seq,231;GTEx Coexpression,651	SLC7A5,SHMT2,CAD,RRP12,PPRC1,NEFH
CD8_cluster5	432	Nr3c1	520.5	Literature ChIP-seq,101;ARCHS4 Coexpression,529;ENCODE ChIP-seq,61;Enrichr Queries,1131;ReMap ChIP-seq,235;GTEx Coexpression,1066	SLC7A5,TFAP4,SMYD2,TMEM97,PPARGC1B,SLC19A1
CD8_cluster5	435	Tcf7l2	521.7	Literature ChIP-seq,145;ARCHS4 Coexpression,162;ENCODE ChIP-seq,85;Enrichr Queries,1170;ReMap ChIP-seq,177;GTEx Coexpression,1391	RCL1,TFAP4,IFRD2,APEX1,TIMM9,NAT10,LAP3,TMEM97,RRP15
CD8_cluster5	436	Pknox1	523.3	ARCHS4 Coexpression,652;Enrichr Queries,305;ReMap ChIP-seq,201;GTEx Coexpression,935	SLC7A5,SDF2L1,TFAP4,POLR1B,YDJC
CD8_cluster5	442	Hivep1	526.0	ARCHS4 Coexpression,1254;Enrichr Queries,270;GTEx Coexpression,54	SLC7A5,NAT10,PPRC1,PUS7,SLC7A1
CD8_cluster5	444	Klf6	527.5	ARCHS4 Coexpression,605;Enrichr Queries,546;ReMap ChIP-seq,217;GTEx Coexpression,742	SLC7A5,TMEM97,TRMT61A,HK2
CD8_cluster5	445	Runx3	528.4	ARCHS4 Coexpression,1000;ENCODE ChIP-seq,88;Enrichr Queries,853;ReMap ChIP-seq,285;GTEx Coexpression,416	SLC7A5,SMYD5,IFRD2,APEX1,CAD,MCM5,GPATCH4
CD8_cluster5	446	Hmgn3	528.8	ARCHS4 Coexpression,635;ENCODE ChIP-seq,103;ReMap ChIP-seq,22;GTEx Coexpression,1355	SLC7A5,SDF2L1,TFAP4,METTL1,SHMT1,APEX1,NAT10,TMEM97,YDJC,SLC19A1
CD8_cluster5	449	Mbd4	532.8	ARCHS4 Coexpression,1236;ENCODE ChIP-seq,46;Enrichr Queries,141;ReMap ChIP-seq,144;GTEx Coexpression,1097	METTL1,TIMM9,IFRD2,NAT10,GNL3,UNG,SLC7A5,POLR1B,APEX1,SMYD2,GAR1,RRP15
CD8_cluster5	453	Ets2	535.3	Literature ChIP-seq,81;ARCHS4 Coexpression,1077;Enrichr Queries,566;GTEx Coexpression,417	SLC7A5,SHMT1,PPRC1
CD8_cluster5	459	Hoxa7	537.7	ARCHS4 Coexpression,44;Enrichr Queries,1136;GTEx Coexpression,433	IFRD2,APEX1,GRWD1,RRP15,UNG
CD8_cluster5	471	Fli1	545.5	Literature ChIP-seq,121;ARCHS4 Coexpression,707;ENCODE ChIP-seq,40;Enrichr Queries,1106;ReMap ChIP-seq,130;GTEx Coexpression,1169	SDF2L1,METTL1,SHMT1,CAD,NAT10,GPATCH4,ATAD3A,ACACA,SLC7A5,TFAP4,GRWD1,POLR1B,GAR1,TSR1,MCM5,RRP12,TRMT61A,RRP15
CD8_cluster5	480	Ikzf1	549.8	Literature ChIP-seq,155;ARCHS4 Coexpression,1110;ENCODE ChIP-seq,113;Enrichr Queries,965;ReMap ChIP-seq,233;GTEx Coexpression,723	SHMT2,GPATCH4,LAP3
CD8_cluster5	491	Ahr	554.6	Literature ChIP-seq,88;ARCHS4 Coexpression,903;Enrichr Queries,613;ReMap ChIP-seq,276;GTEx Coexpression,893	SLC7A5,TMEM97
CD8_cluster5	493	Irf9	556.3	ARCHS4 Coexpression,765;Enrichr Queries,182;ReMap ChIP-seq,90;GTEx Coexpression,1188	SLC7A5,SDF2L1,SHMT2,LAP3,YDJC
CD8_cluster5	494	Atf6	556.7	ARCHS4 Coexpression,748;Enrichr Queries,363;GTEx Coexpression,559	SLC7A5,POLR1B
CD8_cluster5	508	Crem	567.2	Literature ChIP-seq,16;ARCHS4 Coexpression,1064;Enrichr Queries,218;ReMap ChIP-seq,160;GTEx Coexpression,1378	SDF2L1,METTL1,TIMM9,NAT10,TMEM97,YDJC,SLC7A1,SRM,UNG,GNL3,RCL1,SLC7A5,TFAP4,POLR1B,GRWD1,GAR1,SMYD2,MCM5,RRP12,LAP3,NEFH,TRMT61A
CD8_cluster5	509	Pou2f1	568.8	ARCHS4 Coexpression,638;Enrichr Queries,815;ReMap ChIP-seq,222;GTEx Coexpression,600	MTHFD1,APEX1,POLR1B,ACACA
CD8_cluster5	512	Ikzf4	570.0	ARCHS4 Coexpression,1050;Enrichr Queries,286;GTEx Coexpression,374	SLC7A5,YDJC,PPARGC1B
CD8_cluster5	514	Batf	571.2	ARCHS4 Coexpression,845;ENCODE ChIP-seq,112;Enrichr Queries,838;ReMap ChIP-seq,281;GTEx Coexpression,780	SLC7A5
CD8_cluster5	522	Pbx1	574.3	Literature ChIP-seq,113;ARCHS4 Coexpression,841;Enrichr Queries,1109;GTEx Coexpression,234	SDF2L1,SHMT2,CAD,TRMT61A,SRM
CD8_cluster5	527	Maf	576.8	ARCHS4 Coexpression,320;Enrichr Queries,1296;ReMap ChIP-seq,81;GTEx Coexpression,610	SDF2L1,IFRD2,RRP12,YDJC,TRMT61A
CD8_cluster5	528	Tcf7	577.2	Literature ChIP-seq,140;ARCHS4 Coexpression,1205;Enrichr Queries,791;ReMap ChIP-seq,101;GTEx Coexpression,649	SLC7A5,SDF2L1,TFAP4,RRP12,YDJC,GNL3
CD8_cluster5	530	Pou3f1	578.3	Literature ChIP-seq,124;ARCHS4 Coexpression,984;Enrichr Queries,403;GTEx Coexpression,802	SLC7A5,PPP1R1B,NAT10,RRP15
CD8_cluster5	534	Zbtb11	579.5	ARCHS4 Coexpression,1333;Enrichr Queries,814;ReMap ChIP-seq,50;GTEx Coexpression,121	TFAP4,SMYD5,TIMM9,GRWD1,POLR1B,PUS7,PPRC1
CD8_cluster5	537	Irf8	584.3	Literature ChIP-seq,146;ARCHS4 Coexpression,587;Enrichr Queries,1239;GTEx Coexpression,365	MCM5,LAP3
CD8_cluster5	538	Egr4	584.3	ARCHS4 Coexpression,900;Enrichr Queries,247;GTEx Coexpression,606	PPP1R1B,NEFH
CD8_cluster5	549	Gli1	591.0	Literature ChIP-seq,160;ARCHS4 Coexpression,58;Enrichr Queries,1117;GTEx Coexpression,1029	SHMT2,METTL1,CAD,MCM5
CD8_cluster5	551	Aebp2	592.0	ARCHS4 Coexpression,289;Enrichr Queries,462;GTEx Coexpression,1025	POLR1B,RRP15
CD8_cluster5	559	Tet1	597.0	Literature ChIP-seq,4;ARCHS4 Coexpression,465;GTEx Coexpression,1322	SDF2L1,SMYD5,METTL1,TIMM9,IFRD2,CAD,TMEM97,PPRC1,PUS7,MTHFD1,PPP1R1B,GAR1,NEFH,TRMT61A,PPARGC1B
CD8_cluster5	565	Irf7	599.7	ARCHS4 Coexpression,530;Enrichr Queries,314;GTEx Coexpression,955	SLC7A5,LAP3
CD8_cluster5	568	Foxj1	601.0	ARCHS4 Coexpression,891;Enrichr Queries,246;GTEx Coexpression,666	SLC7A5,PPP1R1B
CD8_cluster5	570	Junb	602.0	ARCHS4 Coexpression,1202;Enrichr Queries,629;ReMap ChIP-seq,154;GTEx Coexpression,423	SLC7A5,SDF2L1,IFRD2,PPRC1,YDJC
CD8_cluster5	578	Plscr1	606.5	ARCHS4 Coexpression,601;GTEx Coexpression,612	LAP3
CD8_cluster5	585	Sp4	610.2	ARCHS4 Coexpression,1404;ENCODE ChIP-seq,62;Enrichr Queries,683;ReMap ChIP-seq,35;GTEx Coexpression,867	RCL1,SDF2L1,TFAP4,SHMT2,IFRD2,POLR1B,APEX1,LAP3,PPRC1,YDJC,RRP15
CD8_cluster5	587	Thyn1	611.0	ARCHS4 Coexpression,620;GTEx Coexpression,602	APEX1
CD8_cluster5	589	Mysm1	611.7	ARCHS4 Coexpression,466;Enrichr Queries,653;GTEx Coexpression,716	POLR1B,ACACA
CD8_cluster5	590	Mybl1	611.8	Literature ChIP-seq,156;ARCHS4 Coexpression,1499;Enrichr Queries,118;GTEx Coexpression,674	SLC7A5,POLR1B,MCM5
CD8_cluster5	595	Cebpa	614.4	Literature ChIP-seq,59;ARCHS4 Coexpression,1289;Enrichr Queries,1068;ReMap ChIP-seq,259;GTEx Coexpression,397	TFAP4,MTHFD1,SMYD5,SHMT1,CAD,TMEM97,PPARGC1B,HK2
CD8_cluster5	597	Nfatc1	615.0	ARCHS4 Coexpression,1061;ENCODE ChIP-seq,97;Enrichr Queries,1198;ReMap ChIP-seq,180;GTEx Coexpression,539	SDF2L1,METTL1,IFRD2,CAD,GPATCH4,YDJC,GNL3
CD8_cluster5	602	Foxo1	617.6	Literature ChIP-seq,45;ARCHS4 Coexpression,1230;Enrichr Queries,1207;ReMap ChIP-seq,253;GTEx Coexpression,353	TFAP4,RRP15,ACACA,UNG
CD8_cluster5	607	Rfx7	619.7	ARCHS4 Coexpression,1069;Enrichr Queries,749;GTEx Coexpression,41	POLR1B,NAT10,TSR1,PUS7
CD8_cluster5	612	Klf10	621.0	ARCHS4 Coexpression,1104;Enrichr Queries,719;GTEx Coexpression,40	SLC7A5,IFRD2,TSR1,PPRC1,RRP15
CD8_cluster5	619	Rest	624.5	Literature ChIP-seq,68;ARCHS4 Coexpression,1620;ENCODE ChIP-seq,11;Enrichr Queries,1202;ReMap ChIP-seq,16;GTEx Coexpression,830	SDF2L1,METTL1,TIMM9,CAD,NAT10,TMEM97,PUS7,ATAD3A,HK2,SRM,GNL3,TFAP4,APEX1,PPP1R1B,GAR1,TSR1,NEFH,TRMT61A,RRP15,PPARGC1B,SLC19A1
CD8_cluster5	620	Hbp1	625.5	ARCHS4 Coexpression,118;Enrichr Queries,1211;ReMap ChIP-seq,228;GTEx Coexpression,945	TFAP4,CAD,RRP12,ATAD3A,SRM
CD8_cluster5	625	Eomes	628.2	Literature ChIP-seq,37;ARCHS4 Coexpression,1009;Enrichr Queries,982;ReMap ChIP-seq,288;GTEx Coexpression,825	RCL1,SHMT1,NAT10,SLC7A1,HK2,GNL3
CD8_cluster5	628	Zbtb7a	628.6	ARCHS4 Coexpression,1440;ENCODE ChIP-seq,64;Enrichr Queries,684;ReMap ChIP-seq,59;GTEx Coexpression,896	SDF2L1,SHMT2,IFRD2,CAD,PPRC1,UNG,SLC7A5,PPP1R1B,SMYD2,TSR1,NEFH,SLC19A1
CD8_cluster5	629	Sall2	629.0	ARCHS4 Coexpression,205;Enrichr Queries,1172;GTEx Coexpression,510	TMEM97,UNG
CD8_cluster5	637	Tead3	633.7	ARCHS4 Coexpression,1114;Enrichr Queries,502;GTEx Coexpression,285	SLC7A5,TRMT61A
CD8_cluster5	642	Tal1	634.7	Literature ChIP-seq,76;ARCHS4 Coexpression,1413;ENCODE ChIP-seq,26;Enrichr Queries,1078;ReMap ChIP-seq,238;GTEx Coexpression,977	SMYD5,METTL1,SHMT1,TIMM9,IFRD2,CAD,NAT10,GPATCH4,SRM,SLC7A5,TFAP4,APEX1,GRWD1,SMYD2,RRP15
CD8_cluster5	643	Nfkb2	635.0	ARCHS4 Coexpression,991;Enrichr Queries,605;ReMap ChIP-seq,258;GTEx Coexpression,686	SLC7A5,SHMT2
CD8_cluster5	649	Epas1	639.0	ARCHS4 Coexpression,1323;Enrichr Queries,512;ReMap ChIP-seq,58;GTEx Coexpression,663	SLC7A5,NAT10,RRP12,SLC7A1,HK2
CD8_cluster5	650	Snai3	639.3	ARCHS4 Coexpression,671;Enrichr Queries,650;GTEx Coexpression,597	SLC7A5
CD8_cluster5	655	Cenpb	641.7	ARCHS4 Coexpression,329;Enrichr Queries,63;GTEx Coexpression,1533	SLC7A5,SDF2L1,POLR1B,MCM5,ATAD3A
CD8_cluster5	656	Ikzf2	642.0	ARCHS4 Coexpression,710;Enrichr Queries,877;GTEx Coexpression,339	NAT10
CD8_cluster5	667	Jun	647.2	Literature ChIP-seq,136;ARCHS4 Coexpression,1579;ENCODE ChIP-seq,45;Enrichr Queries,527;ReMap ChIP-seq,184;GTEx Coexpression,1412	SDF2L1,METTL1,IFRD2,NAT10,GPATCH4,PPRC1,YDJC,ACACA,HK2,SRM,GNL3,RCL1,SLC7A5,RRP12,LAP3,TRMT61A,RRP15,SLC19A1
CD8_cluster5	668	Bach2	647.5	ARCHS4 Coexpression,540;Enrichr Queries,1137;ReMap ChIP-seq,208;GTEx Coexpression,705	SLC7A5,TFAP4,MCM5
CD8_cluster5	670	Tfcp2l1	647.7	ARCHS4 Coexpression,895;Enrichr Queries,533;GTEx Coexpression,515	SLC7A5
CD8_cluster5	680	Fos	655.4	ARCHS4 Coexpression,1091;ENCODE ChIP-seq,33;Enrichr Queries,688;ReMap ChIP-seq,274;GTEx Coexpression,1191	RCL1,SLC7A5,SDF2L1,APEX1,MCM5,TMEM97,SRM,UNG
CD8_cluster5	683	Elk4	656.8	ARCHS4 Coexpression,1243;ENCODE ChIP-seq,83;Enrichr Queries,904;ReMap ChIP-seq,149;GTEx Coexpression,905	TFAP4,TIMM9,GAR1,NAT10,GPATCH4,RRP12,RRP15,UNG
CD8_cluster5	695	Arid5a	664.5	ARCHS4 Coexpression,771;GTEx Coexpression,558
CD8_cluster5	696	Tfe3	665.0	ARCHS4 Coexpression,764;Enrichr Queries,354;GTEx Coexpression,877	SLC7A5,POLR1B
CD8_cluster5	700	Spib	667.3	ARCHS4 Coexpression,1195;Enrichr Queries,894;ReMap ChIP-seq,143;GTEx Coexpression,437	APEX1,MCM5,YDJC
CD8_cluster5	709	Mtf1	672.5	ARCHS4 Coexpression,857;GTEx Coexpression,488
CD8_cluster5	713	Zfp30	676.0	ARCHS4 Coexpression,674;Enrichr Queries,647;GTEx Coexpression,707	POLR1B
CD8_cluster5	718	Ncoa2	677.5	ARCHS4 Coexpression,1158;Enrichr Queries,939;ReMap ChIP-seq,215;GTEx Coexpression,398	PUS7,HK2,SRM
CD8_cluster5	731	Zhx1	683.8	ARCHS4 Coexpression,724;Enrichr Queries,751;ReMap ChIP-seq,76;GTEx Coexpression,1184	SDF2L1,TFAP4,IFRD2,POLR1B,GPATCH4,YDJC
CD8_cluster5	737	Spen	685.5	ARCHS4 Coexpression,86;GTEx Coexpression,1285	CAD,PPRC1,SLC7A1
CD8_cluster5	739	Relb	686.0	ARCHS4 Coexpression,837;Enrichr Queries,655;ReMap ChIP-seq,255;GTEx Coexpression,997	SLC7A5,SLC19A1
CD8_cluster5	741	Egr2	687.3	ARCHS4 Coexpression,937;Enrichr Queries,666;GTEx Coexpression,459	SLC7A5
CD8_cluster5	742	Pbx3	687.6	ARCHS4 Coexpression,768;ENCODE ChIP-seq,90;Enrichr Queries,1116;ReMap ChIP-seq,277;GTEx Coexpression,1187	SLC7A5,TFAP4,MTHFD1,METTL1,CAD,SRM
CD8_cluster5	744	Klf13	687.8	ARCHS4 Coexpression,1140;Enrichr Queries,764;ReMap ChIP-seq,94;GTEx Coexpression,753	SLC7A5,SDF2L1,IFRD2,PPRC1,YDJC
CD8_cluster5	750	Etv5	691.0	ARCHS4 Coexpression,827;Enrichr Queries,268;GTEx Coexpression,978	SLC7A5,SLC7A1
CD8_cluster5	751	Nfatc3	692.3	ARCHS4 Coexpression,1108;Enrichr Queries,746;GTEx Coexpression,223	POLR1B,TSR1
CD8_cluster5	756	Prox1	698.0	ARCHS4 Coexpression,682;Enrichr Queries,1146;ReMap ChIP-seq,251;GTEx Coexpression,713	IFRD2
CD8_cluster5	758	Sox13	698.0	ARCHS4 Coexpression,551;Enrichr Queries,1014;ReMap ChIP-seq,111;GTEx Coexpression,1116	SLC7A5,TFAP4,IFRD2,MCM5,HK2
CD8_cluster5	768	Bach1	702.5	Literature ChIP-seq,138;ARCHS4 Coexpression,1335;ENCODE ChIP-seq,24;Enrichr Queries,1199;ReMap ChIP-seq,74;GTEx Coexpression,1445	SDF2L1,SMYD5,METTL1,IFRD2,TIMM9,CAD,TMEM97,YDJC,HK2,GRWD1,POLR1B,MCM5,LAP3,NEFH
CD8_cluster5	769	Satb1	703.3	ARCHS4 Coexpression,796;Enrichr Queries,948;ReMap ChIP-seq,85;GTEx Coexpression,984	MTHFD1,SHMT1,MCM5,ATAD3A
CD8_cluster5	776	Mafb	708.3	ARCHS4 Coexpression,997;Enrichr Queries,1024;ReMap ChIP-seq,234;GTEx Coexpression,578	LAP3,PPRC1
CD8_cluster5	783	Sox12	713.0	ARCHS4 Coexpression,505;Enrichr Queries,92;GTEx Coexpression,1542	SLC7A5,TFAP4,POLR1B,CAD,SLC7A1
CD8_cluster5	796	Rreb1	719.0	ARCHS4 Coexpression,557;Enrichr Queries,728;GTEx Coexpression,872	TFAP4,PPARGC1B
CD8_cluster5	811	Egr3	727.7	ARCHS4 Coexpression,729;Enrichr Queries,628;GTEx Coexpression,826	SLC7A5
CD8_cluster5	812	Baz2b	730.0	ARCHS4 Coexpression,261;Enrichr Queries,912;GTEx Coexpression,1017	SHMT2,ATAD3A
CD8_cluster5	814	Nr4a2	730.5	Literature ChIP-seq,154;ARCHS4 Coexpression,855;Enrichr Queries,701;GTEx Coexpression,1212	SLC7A5
CD8_cluster5	817	Drap1	732.0	ARCHS4 Coexpression,554;Enrichr Queries,535;GTEx Coexpression,1107	POLR1B,ATAD3A
CD8_cluster5	819	Patz1	734.0	ARCHS4 Coexpression,568;Enrichr Queries,75;GTEx Coexpression,1559	SLC7A5,TFAP4,POLR1B,CAD,PPRC1
CD8_cluster5	823	Zfpm1	737.0	ARCHS4 Coexpression,1274;Enrichr Queries,806;GTEx Coexpression,131	SLC7A5,TMEM97,YDJC
CD8_cluster5	837	Rorc	744.0	ARCHS4 Coexpression,1092;Enrichr Queries,704;GTEx Coexpression,436	IFRD2,PPP1R1B
CD8_cluster5	841	Tfdp2	744.3	ARCHS4 Coexpression,432;Enrichr Queries,258;GTEx Coexpression,1543	SLC7A5,TFAP4,POLR1B
CD8_cluster5	843	Tbx19	744.7	ARCHS4 Coexpression,440;Enrichr Queries,586;GTEx Coexpression,1208	SLC7A5,TFAP4
CD8_cluster5	844	Cdx1	745.3	ARCHS4 Coexpression,957;Enrichr Queries,588;GTEx Coexpression,691	PPP1R1B
CD8_cluster5	845	Dmrta2	745.3	ARCHS4 Coexpression,843;Enrichr Queries,1245;GTEx Coexpression,148	SLC7A5,SLC7A1
CD8_cluster5	850	Sp110	749.3	ARCHS4 Coexpression,1264;Enrichr Queries,391;GTEx Coexpression,593	LAP3
CD8_cluster5	851	Nr4a3	749.7	ARCHS4 Coexpression,787;Enrichr Queries,593;GTEx Coexpression,869	SLC7A5
CD8_cluster5	854	Ascl2	751.0	ARCHS4 Coexpression,744;Enrichr Queries,333;GTEx Coexpression,1176	SLC7A5,PPP1R1B
CD8_cluster5	855	Tgif1	751.0	ARCHS4 Coexpression,1141;Enrichr Queries,718;GTEx Coexpression,394	SLC7A5,PPRC1
CD8_cluster5	859	Batf2	753.0	ARCHS4 Coexpression,528;Enrichr Queries,456;GTEx Coexpression,1275	LAP3
CD8_cluster5	861	Stat4	753.8	Literature ChIP-seq,74;ARCHS4 Coexpression,1040;Enrichr Queries,1063;GTEx Coexpression,838	TIMM9,GPATCH4,PPRC1,SRM
CD8_cluster5	862	Irf5	754.7	ARCHS4 Coexpression,952;Enrichr Queries,885;GTEx Coexpression,427	MCM5
CD8_cluster5	864	Foxp3	754.8	Literature ChIP-seq,51;ARCHS4 Coexpression,1142;Enrichr Queries,888;GTEx Coexpression,938	SMYD5,TIMM9,POLR1B,ATAD3A,RRP15
CD8_cluster5	870	Arid3b	758.0	ARCHS4 Coexpression,235;GTEx Coexpression,1281	CAD,MCM5
CD8_cluster5	871	Tcf4	758.4	Literature ChIP-seq,115;ARCHS4 Coexpression,1200;Enrichr Queries,985;ReMap ChIP-seq,239;GTEx Coexpression,1253	PPP1R1B,RRP15
CD8_cluster5	875	Bcl11b	759.8	Literature ChIP-seq,161;ARCHS4 Coexpression,1313;Enrichr Queries,988;GTEx Coexpression,577
CD8_cluster5	879	Kmt2a	761.7	ARCHS4 Coexpression,1011;ReMap ChIP-seq,157;GTEx Coexpression,1117	SMYD5,LAP3,SRM
CD8_cluster5	888	Lef1	764.8	ARCHS4 Coexpression,1347;Enrichr Queries,424;ReMap ChIP-seq,189;GTEx Coexpression,1099	SLC7A5,CAD,SMYD2
CD8_cluster5	889	Hivep3	765.7	ARCHS4 Coexpression,513;Enrichr Queries,712;GTEx Coexpression,1072	SLC7A5,PPRC1
CD8_cluster5	895	Pou4f1	770.3	ARCHS4 Coexpression,714;Enrichr Queries,437;GTEx Coexpression,1160	NEFH
CD8_cluster5	897	Etv3	771.0	ARCHS4 Coexpression,578;Enrichr Queries,854;GTEx Coexpression,881	SLC7A5,HK2
CD8_cluster5	900	Gtf2ird1	772.0	ARCHS4 Coexpression,538;GTEx Coexpression,1006	TFAP4
CD8_cluster5	910	Phf21a	777.7	ARCHS4 Coexpression,979;Enrichr Queries,790;GTEx Coexpression,564	POLR1B
CD8_cluster5	913	Etv1	779.0	ARCHS4 Coexpression,1480;Enrichr Queries,1038;ReMap ChIP-seq,127;GTEx Coexpression,471	SDF2L1,TFAP4,PPP1R1B,YDJC
CD8_cluster5	914	Hnf1a	779.0	ARCHS4 Coexpression,1013;Enrichr Queries,973;GTEx Coexpression,351	SHMT1
CD8_cluster5	916	Rfx3	781.3	ARCHS4 Coexpression,921;Enrichr Queries,937;GTEx Coexpression,486
CD8_cluster5	919	Mbd1	782.0	ARCHS4 Coexpression,1210;Enrichr Queries,672;GTEx Coexpression,464	POLR1B
CD8_cluster5	929	Zmat1	788.7	ARCHS4 Coexpression,214;Enrichr Queries,908;GTEx Coexpression,1244	SHMT2,ATAD3A
CD8_cluster5	934	Rag1	792.0	ARCHS4 Coexpression,502;Enrichr Queries,932;GTEx Coexpression,942	MCM5
CD8_cluster5	935	Mef2c	792.2	ARCHS4 Coexpression,1224;ENCODE ChIP-seq,117;Enrichr Queries,1323;ReMap ChIP-seq,286;GTEx Coexpression,1011
CD8_cluster5	938	Elk3	792.8	Literature ChIP-seq,62;ARCHS4 Coexpression,567;Enrichr Queries,991;GTEx Coexpression,1551	TFAP4,SMYD2,TSR1,PPRC1,ATAD3A,HK2,SRM
CD8_cluster5	943	Tcf12	794.6	ARCHS4 Coexpression,1298;ENCODE ChIP-seq,21;Enrichr Queries,947;ReMap ChIP-seq,107;GTEx Coexpression,1600	SLC7A5,TFAP4,METTL1,IFRD2,APEX1,GPATCH4,TMEM97,TRMT61A,RRP15,GNL3
CD8_cluster5	948	Carf	796.5	ARCHS4 Coexpression,408;GTEx Coexpression,1185	ATAD3A
CD8_cluster5	957	Stat5b	801.5	ARCHS4 Coexpression,1374;Enrichr Queries,827;ReMap ChIP-seq,185;GTEx Coexpression,820	IFRD2,APEX1,POLR1B,PPRC1
CD8_cluster5	958	Mga	802.3	ARCHS4 Coexpression,338;Enrichr Queries,617;GTEx Coexpression,1452	POLR1B,ACACA
CD8_cluster5	961	Nfatc2	803.3	ARCHS4 Coexpression,1382;Enrichr Queries,545;GTEx Coexpression,483	SLC7A5
CD8_cluster5	963	Ybx1	804.3	ARCHS4 Coexpression,140;Enrichr Queries,928;GTEx Coexpression,1345	CAD,SLC7A1,ATAD3A
CD8_cluster5	966	Zeb1	805.8	ARCHS4 Coexpression,946;ENCODE ChIP-seq,93;Enrichr Queries,1212;ReMap ChIP-seq,173;GTEx Coexpression,1605	TFAP4,METTL1,YDJC,SLC19A1,PPARGC1B
CD8_cluster5	969	Klf3	807.3	ARCHS4 Coexpression,1273;Enrichr Queries,944;ReMap ChIP-seq,250;GTEx Coexpression,762	TIMM9
CD8_cluster5	982	Zbtb37	812.0	ARCHS4 Coexpression,402;Enrichr Queries,763;GTEx Coexpression,1271	POLR1B,SRM
CD8_cluster5	993	Creb3l2	819.0	ARCHS4 Coexpression,356;Enrichr Queries,541;GTEx Coexpression,1560	SLC7A5,SLC7A1
CD8_cluster5	1005	Tbx21	824.8	ARCHS4 Coexpression,1329;Enrichr Queries,900;ReMap ChIP-seq,262;GTEx Coexpression,808	METTL1
CD8_cluster5	1014	Sp100	830.0	ARCHS4 Coexpression,1242;Enrichr Queries,697;GTEx Coexpression,551	LAP3
CD8_cluster5	1016	Nr4a1	830.3	ARCHS4 Coexpression,1244;Enrichr Queries,618;ReMap ChIP-seq,124;GTEx Coexpression,1335	SLC7A5,SDF2L1,TIMM9,YDJC,HK2
CD8_cluster5	1025	Csrnp1	837.0	ARCHS4 Coexpression,676;GTEx Coexpression,998
CD8_cluster5	1032	Ikzf3	841.3	ARCHS4 Coexpression,1128;Enrichr Queries,1095;GTEx Coexpression,301	MCM5
CD8_cluster5	1039	Elf4	845.3	ARCHS4 Coexpression,961;Enrichr Queries,669;GTEx Coexpression,906	SLC7A5
CD8_cluster5	1046	Gfi1	851.0	ARCHS4 Coexpression,735;Enrichr Queries,866;GTEx Coexpression,952	SLC7A5
CD8_cluster5	1050	Zbtb4	852.3	ARCHS4 Coexpression,1512;Enrichr Queries,987;GTEx Coexpression,58	SHMT2,RRP12,ATAD3A
CD8_cluster5	1058	Hlf	857.7	ARCHS4 Coexpression,1245;Enrichr Queries,1108;GTEx Coexpression,220	TRMT61A
CD8_cluster5	1061	St18	858.7	ARCHS4 Coexpression,1010;Enrichr Queries,1076;GTEx Coexpression,490
CD8_cluster5	1062	Mxd4	859.0	ARCHS4 Coexpression,1475;Enrichr Queries,645;GTEx Coexpression,457	SLC7A5
CD8_cluster5	1074	Zfhx2	864.7	ARCHS4 Coexpression,818;Enrichr Queries,723;GTEx Coexpression,1053	APEX1
CD8_cluster5	1079	Zbtb7b	866.0	ARCHS4 Coexpression,1003;Enrichr Queries,841;GTEx Coexpression,754	SLC7A5
CD8_cluster5	1080	Zbtb44	866.3	ARCHS4 Coexpression,485;Enrichr Queries,805;GTEx Coexpression,1309	POLR1B,RRP15
CD8_cluster5	1092	Sp140	869.3	ARCHS4 Coexpression,1352;Enrichr Queries,890;GTEx Coexpression,366	MCM5
CD8_cluster5	1094	Hoxb3	870.0	ARCHS4 Coexpression,962;Enrichr Queries,1276;GTEx Coexpression,372	TRMT61A
CD8_cluster5	1097	Foxn2	871.0	ARCHS4 Coexpression,1573;Enrichr Queries,372;GTEx Coexpression,668	SLC7A5,POLR1B
CD8_cluster5	1101	L3mbtl3	877.5	ARCHS4 Coexpression,278;GTEx Coexpression,1477	RRP15
CD8_cluster5	1109	Dzip1	882.7	ARCHS4 Coexpression,747;Enrichr Queries,1015;GTEx Coexpression,886
CD8_cluster5	1110	Akna	883.0	ARCHS4 Coexpression,1023;Enrichr Queries,847;GTEx Coexpression,779	SLC7A5
CD8_cluster5	1114	Klf9	883.3	ARCHS4 Coexpression,1623;Enrichr Queries,1022;ReMap ChIP-seq,55;GTEx Coexpression,833	SDF2L1,SHMT2,METTL1,IFRD2,TRMT61A
CD8_cluster5	1119	Zeb2	887.0	ARCHS4 Coexpression,835;Enrichr Queries,1099;ReMap ChIP-seq,100;GTEx Coexpression,1514	RCL1,SDF2L1,APEX1,YDJC
CD8_cluster5	1125	Six4	890.0	ARCHS4 Coexpression,881;Enrichr Queries,530;GTEx Coexpression,1259	SLC7A5
CD8_cluster5	1128	Nfix	891.0	ARCHS4 Coexpression,1417;Enrichr Queries,474;GTEx Coexpression,782	SLC7A5
CD8_cluster5	1132	Mxd1	892.3	ARCHS4 Coexpression,1250;Enrichr Queries,686;GTEx Coexpression,741	SLC7A5
CD8_cluster5	1142	Rel	901.3	ARCHS4 Coexpression,1372;Enrichr Queries,831;GTEx Coexpression,501	SLC7A5
CD8_cluster5	1154	Klf7	907.3	ARCHS4 Coexpression,580;Enrichr Queries,671;GTEx Coexpression,1471	SLC7A5,MCM5
CD8_cluster5	1155	Zscan18	909.7	ARCHS4 Coexpression,1541;Enrichr Queries,349;GTEx Coexpression,839	SLC7A5,POLR1B
CD8_cluster5	1157	Bbx	910.0	ARCHS4 Coexpression,274;Enrichr Queries,1113;GTEx Coexpression,1343	SRM
CD8_cluster5	1160	Pbx4	911.7	ARCHS4 Coexpression,1054;Enrichr Queries,858;GTEx Coexpression,823	SLC7A5
CD8_cluster5	1166	Nfat5	913.0	ARCHS4 Coexpression,678;Enrichr Queries,1010;GTEx Coexpression,1051
CD8_cluster5	1173	Foxn3	916.3	ARCHS4 Coexpression,861;Enrichr Queries,915;GTEx Coexpression,973
CD8_cluster5	1179	Hey1	922.7	ARCHS4 Coexpression,1478;Enrichr Queries,1126;GTEx Coexpression,164	PPP1R1B
CD8_cluster5	1180	Klf2	922.8	Literature ChIP-seq,159;ARCHS4 Coexpression,1366;Enrichr Queries,1073;GTEx Coexpression,1093
CD8_cluster5	1184	Skor1	926.0	ARCHS4 Coexpression,1051;GTEx Coexpression,801
CD8_cluster5	1194	Nr1d1	933.3	ARCHS4 Coexpression,1503;Enrichr Queries,493;GTEx Coexpression,804	SLC7A5
CD8_cluster5	1199	Nfia	937.3	ARCHS4 Coexpression,1356;Enrichr Queries,1176;GTEx Coexpression,280	RRP12
CD8_cluster5	1201	Scml4	939.0	ARCHS4 Coexpression,1235;Enrichr Queries,895;GTEx Coexpression,687
CD8_cluster5	1208	Zfp62	942.0	ARCHS4 Coexpression,1518;Enrichr Queries,679;GTEx Coexpression,629	POLR1B
CD8_cluster5	1214	Alx4	946.7	ARCHS4 Coexpression,378;Enrichr Queries,1320;GTEx Coexpression,1142	CAD
CD8_cluster5	1220	Tet2	950.5	ARCHS4 Coexpression,1247;GTEx Coexpression,654
CD8_cluster5	1227	Lcorl	953.3	ARCHS4 Coexpression,1418;Enrichr Queries,886;GTEx Coexpression,556
CD8_cluster5	1256	Spic	971.0	ARCHS4 Coexpression,1081;Enrichr Queries,938;GTEx Coexpression,894
CD8_cluster5	1261	Zkscan3	973.0	ARCHS4 Coexpression,1495;Enrichr Queries,864;GTEx Coexpression,560	POLR1B
CD8_cluster5	1268	Prdm16	976.8	Literature ChIP-seq,157;ARCHS4 Coexpression,1045;Enrichr Queries,1278;GTEx Coexpression,1427
CD8_cluster5	1270	Dach2	977.3	ARCHS4 Coexpression,795;Enrichr Queries,875;GTEx Coexpression,1262
CD8_cluster5	1286	Ltf	987.5	ARCHS4 Coexpression,944;GTEx Coexpression,1031
CD8_cluster5	1289	Rora	989.7	ARCHS4 Coexpression,1113;Enrichr Queries,1216;GTEx Coexpression,640
CD8_cluster5	1295	Foxf1	994.3	ARCHS4 Coexpression,1422;Enrichr Queries,1197;GTEx Coexpression,364	TRMT61A
CD8_cluster5	1319	Bhlhe41	1010.0	ARCHS4 Coexpression,972;GTEx Coexpression,1048
CD8_cluster5	1327	Zfhx3	1015.0	ARCHS4 Coexpression,977;Enrichr Queries,1028;GTEx Coexpression,1039
CD8_cluster5	1332	Pitx2	1016.0	ARCHS4 Coexpression,1039;Enrichr Queries,1047;GTEx Coexpression,963
CD8_cluster5	1345	Plagl1	1029.0	ARCHS4 Coexpression,852;Enrichr Queries,1173;GTEx Coexpression,1062
CD8_cluster5	1346	Hoxa2	1030.0	Literature ChIP-seq,162;ARCHS4 Coexpression,1314;Enrichr Queries,1289;GTEx Coexpression,1353
CD8_cluster5	1351	Tshz1	1034.0	ARCHS4 Coexpression,1581;Enrichr Queries,1214;GTEx Coexpression,307	RRP12
CD8_cluster5	1362	Zfp92	1046.0	ARCHS4 Coexpression,1181;Enrichr Queries,778;GTEx Coexpression,1178	APEX1
CD8_cluster5	1369	Sall3	1048.0	ARCHS4 Coexpression,368;Enrichr Queries,1294;GTEx Coexpression,1482	TMEM97
CD8_cluster5	1371	Zbtb20	1049.0	ARCHS4 Coexpression,459;Enrichr Queries,1138;GTEx Coexpression,1550	TFAP4
CD8_cluster5	1377	Klf8	1051.0	ARCHS4 Coexpression,1246;Enrichr Queries,1179;GTEx Coexpression,729
CD8_cluster5	1382	Pknox2	1059.0	ARCHS4 Coexpression,603;Enrichr Queries,1236;GTEx Coexpression,1339	TFAP4
CD8_cluster5	1389	Thra	1066.0	Literature ChIP-seq,153;ARCHS4 Coexpression,1595;Enrichr Queries,1145;GTEx Coexpression,1371
CD8_cluster5	1393	Tshz2	1071.0	ARCHS4 Coexpression,480;Enrichr Queries,1205;GTEx Coexpression,1529	ATAD3A
CD8_cluster5	1399	Sox4	1075.0	ARCHS4 Coexpression,1159;Enrichr Queries,598;GTEx Coexpression,1468	SLC7A5
CD8_cluster5	1418	Zbtb41	1096.0	ARCHS4 Coexpression,1538;Enrichr Queries,961;GTEx Coexpression,790
CD8_cluster5	1421	Zbtb1	1098.0	ARCHS4 Coexpression,1297;Enrichr Queries,776;GTEx Coexpression,1221	POLR1B
CD8_cluster5	1422	Setbp1	1099.0	ARCHS4 Coexpression,899;Enrichr Queries,906;GTEx Coexpression,1492
CD8_cluster5	1423	Ahdc1	1101.0	ARCHS4 Coexpression,1533;Enrichr Queries,1031;GTEx Coexpression,738
CD8_cluster5	1436	Hivep2	1115.0	ARCHS4 Coexpression,1215;Enrichr Queries,1195;GTEx Coexpression,934
CD8_cluster5	1444	Rbsn	1124.0	ARCHS4 Coexpression,901;GTEx Coexpression,1347
CD8_cluster5	1447	Cxxc5	1125.0	ARCHS4 Coexpression,1426;GTEx Coexpression,824
CD8_cluster5	1448	Tcf7l1	1125.0	ARCHS4 Coexpression,608;Enrichr Queries,1215;GTEx Coexpression,1553	TMEM97
CD8_cluster5	1452	Aire	1132.0	ARCHS4 Coexpression,699;Enrichr Queries,1272;GTEx Coexpression,1424
CD8_cluster5	1464	Foxp4	1146.0	ARCHS4 Coexpression,1379;Enrichr Queries,654;GTEx Coexpression,1406	SLC7A5
CD8_cluster5	1465	Mzf1	1147.0	ARCHS4 Coexpression,1295;Enrichr Queries,554;GTEx Coexpression,1592	SLC7A5
CD8_cluster5	1475	Zbtb26	1160.0	ARCHS4 Coexpression,1301;Enrichr Queries,779;GTEx Coexpression,1400	POLR1B
CD8_cluster5	1482	Zscan26	1172.0	ARCHS4 Coexpression,1401;GTEx Coexpression,943
CD8_cluster5	1487	Scx	1175.0	ARCHS4 Coexpression,1175
CD8_cluster5	1488	Sgsm2	1176.0	ARCHS4 Coexpression,1477;GTEx Coexpression,874
CD8_cluster5	1490	Trps1	1178.0	ARCHS4 Coexpression,1527;Enrichr Queries,999;GTEx Coexpression,1008
CD8_cluster5	1497	Tsc22d1	1184.0	ARCHS4 Coexpression,1293;Enrichr Queries,1187;GTEx Coexpression,1073
CD8_cluster5	1508	Pax7	1200.0	ARCHS4 Coexpression,1085;Enrichr Queries,1225;GTEx Coexpression,1289
CD8_cluster5	1515	Atoh8	1204.0	ARCHS4 Coexpression,1529;Enrichr Queries,1162;GTEx Coexpression,922
CD8_cluster5	1540	Barhl1	1240.0	ARCHS4 Coexpression,1555;Enrichr Queries,1312;GTEx Coexpression,852
CD8_cluster5	1549	Tbr1	1255.0	ARCHS4 Coexpression,1287;Enrichr Queries,1037;GTEx Coexpression,1441
CD8_cluster5	1571	Crebl2	1291.0	ARCHS4 Coexpression,1434;Enrichr Queries,913;GTEx Coexpression,1525
CD8_cluster5	1587	Sox5	1335.0	ARCHS4 Coexpression,1397;Enrichr Queries,1003;GTEx Coexpression,1604
CD8_cluster5	1588	Meis3	1337.0	ARCHS4 Coexpression,1592;Enrichr Queries,1074;GTEx Coexpression,1346
CD8_cluster5	1611	Ski	1411.0	ARCHS4 Coexpression,1504;GTEx Coexpression,1317
CD8_cluster5	1612	Topors	1417.0	ARCHS4 Coexpression,1464;GTEx Coexpression,1369
CD8_cluster5	1615	Mkx	1423.0	ARCHS4 Coexpression,1549;Enrichr Queries,1123;GTEx Coexpression,1598
CD8_cluster5	1620	Aebp1	1444.0	ARCHS4 Coexpression,1400;GTEx Coexpression,1488
CD8_cluster5	1628	Nacc2	1537.0	ARCHS4 Coexpression,1537;GTEx Coexpression,1537

## Sheet: CD8_cluster6
Query Name	Rank	TF	Score	Library	Overlapping_Genes
CD8_cluster6	1	Stat2	3.2	ARCHS4 Coexpression,4;ENCODE ChIP-seq,1;Enrichr Queries,5;ReMap ChIP-seq,1;GTEx Coexpression,5	RTP4,SLFN5,STAT1,ISG15,PARP14,IFIT1,USP18,IFIT3,BST2,RNF213,OAS2,OAS3,DHX58,EPSTI1,IRF7,CMPK2,XAF1,GBP2,GBP3
CD8_cluster6	2	Sp100	7.0	ARCHS4 Coexpression,11;Enrichr Queries,7;GTEx Coexpression,3	RTP4,SLFN5,STAT1,ISG15,PARP14,IFIT1,USP18,IFIT3,BST2,RNF213,OAS2,OAS3,DHX58,EPSTI1,IRF7,CMPK2,GBP2,XAF1,GBP3
CD8_cluster6	3	Batf2	7.667	ARCHS4 Coexpression,7;Enrichr Queries,6;GTEx Coexpression,10	RTP4,SLFN5,STAT1,ISG15,IFIT1,PARP14,USP18,IFIT3,BST2,RNF213,OAS2,OAS3,DHX58,EPSTI1,IRF7,CMPK2,GBP2,XAF1,GBP3
CD8_cluster6	4	Batf3	10.0	ARCHS4 Coexpression,9;Enrichr Queries,17;GTEx Coexpression,4	RTP4,STAT1,ISG15,PARP14,IFIT1,USP18,IFIT3,BST2,OAS2,OAS3,DHX58,EPSTI1,IRF7,CMPK2,GBP2,GBP3
CD8_cluster6	5	Stat1	15.83	Literature ChIP-seq,58;ARCHS4 Coexpression,3;ENCODE ChIP-seq,2;Enrichr Queries,11;ReMap ChIP-seq,3;GTEx Coexpression,18	RTP4,SLFN5,STAT1,ISG15,PARP14,IFIT1,USP18,IFIT3,BST2,RNF213,OAS2,OAS3,DHX58,EPSTI1,IRF7,CMPK2,GBP2,XAF1,GBP3
CD8_cluster6	6	Irf1	16.33	Literature ChIP-seq,1;ARCHS4 Coexpression,49;ENCODE ChIP-seq,5;Enrichr Queries,4;ReMap ChIP-seq,2;GTEx Coexpression,37	RTP4,SLFN5,STAT1,ISG15,PARP14,IFIT1,USP18,IFIT3,BST2,RNF213,OAS2,OAS3,DHX58,IRF7,EPSTI1,CMPK2,GBP2,XAF1,GBP3
CD8_cluster6	7	Plscr1	17.0	ARCHS4 Coexpression,2;GTEx Coexpression,32	RTP4,STAT1,ISG15,IFIT1,PARP14,USP18,IFIT3,BST2,OAS2,OAS3,DHX58,EPSTI1,IRF7,CMPK2,GBP2,XAF1,GBP3
CD8_cluster6	8	Sp140	19.0	ARCHS4 Coexpression,12;Enrichr Queries,10;GTEx Coexpression,35	RTP4,SLFN5,STAT1,ISG15,IFIT1,PARP14,USP18,IFIT3,BST2,RNF213,OAS2,OAS3,DHX58,EPSTI1,IRF7,CMPK2,GBP2,XAF1,GBP3
CD8_cluster6	9	Irf7	20.0	ARCHS4 Coexpression,6;Enrichr Queries,12;GTEx Coexpression,42	RTP4,SLFN5,STAT1,ISG15,IFIT1,PARP14,USP18,IFIT3,BST2,RNF213,OAS2,OAS3,DHX58,EPSTI1,CMPK2,GBP2,XAF1,GBP3
CD8_cluster6	10	Irf8	20.25	Literature ChIP-seq,2;ARCHS4 Coexpression,20;Enrichr Queries,25;GTEx Coexpression,34	RTP4,STAT1,ISG15,PARP14,IFIT1,USP18,IFIT3,BST2,RNF213,OAS2,EPSTI1,IRF7,GBP2,XAF1
CD8_cluster6	11	Irf9	22.75	ARCHS4 Coexpression,13;Enrichr Queries,2;ReMap ChIP-seq,75;GTEx Coexpression,1	RTP4,SLFN5,STAT1,ISG15,PARP14,IFIT1,USP18,IFIT3,BST2,RNF213,OAS2,OAS3,DHX58,EPSTI1,IRF7,CMPK2,XAF1,GBP2,GBP3
CD8_cluster6	15	Ikzf2	33.0	ARCHS4 Coexpression,22;Enrichr Queries,62;GTEx Coexpression,15	SLFN5,STAT1,OAS2,OAS3,IFIT1,PARP14,GBP2,XAF1,USP18,IFIT3
CD8_cluster6	18	Irf5	41.0	ARCHS4 Coexpression,50;Enrichr Queries,32;GTEx Coexpression,41	BST2,OAS2,STAT1,OAS3,IRF7,EPSTI1,ISG15,PARP14,GBP2,USP18,IFIT3
CD8_cluster6	19	Sp110	44.0	ARCHS4 Coexpression,8;Enrichr Queries,3;GTEx Coexpression,121	RTP4,SLFN5,STAT1,ISG15,IFIT1,PARP14,USP18,IFIT3,BST2,RNF213,OAS2,OAS3,DHX58,IRF7,EPSTI1,CMPK2,GBP2,XAF1,GBP3
CD8_cluster6	20	Ikzf3	46.33	ARCHS4 Coexpression,39;Enrichr Queries,70;GTEx Coexpression,30	SLFN5,RNF213,STAT1,OAS2,OAS3,EPSTI1,GBP2,XAF1,IFIT3
CD8_cluster6	21	Trafd1	47.67	ARCHS4 Coexpression,5;Enrichr Queries,9;GTEx Coexpression,129	RTP4,SLFN5,STAT1,ISG15,IFIT1,PARP14,USP18,IFIT3,BST2,RNF213,OAS2,OAS3,DHX58,EPSTI1,IRF7,CMPK2,GBP2,XAF1,GBP3
CD8_cluster6	22	Batf	51.2	ARCHS4 Coexpression,14;ENCODE ChIP-seq,42;Enrichr Queries,23;ReMap ChIP-seq,41;GTEx Coexpression,136	RTP4,STAT1,ISG15,PARP14,IFIT1,IFIT3,BST2,OAS2,OAS3,DHX58,IRF7,EPSTI1,GBP2,XAF1
CD8_cluster6	24	Relb	53.75	ARCHS4 Coexpression,24;Enrichr Queries,19;ReMap ChIP-seq,17;GTEx Coexpression,155	RTP4,STAT1,ISG15,IFIT1,PARP14,USP18,IFIT3,BST2,RNF213,OAS2,OAS3,DHX58,IRF7,EPSTI1,GBP2,XAF1,GBP3
CD8_cluster6	25	Nfkb2	54.0	ARCHS4 Coexpression,25;Enrichr Queries,43;ReMap ChIP-seq,132;GTEx Coexpression,16	BST2,OAS2,STAT1,OAS3,DHX58,EPSTI1,IRF7,ISG15,PARP14,IFIT1,GBP2,IFIT3
CD8_cluster6	26	Nfkb1	59.75	ARCHS4 Coexpression,10;Enrichr Queries,126;ReMap ChIP-seq,63;GTEx Coexpression,40	STAT1,ISG15,PARP14,USP18,IFIT3,RNF213,OAS2,OAS3,DHX58,IRF7,EPSTI1,CMPK2,GBP2
CD8_cluster6	27	Rel	61.67	ARCHS4 Coexpression,64;Enrichr Queries,61;GTEx Coexpression,60	SLFN5,OAS2,STAT1,IRF7,ISG15,PARP14,GBP2,XAF1,IFIT3
CD8_cluster6	28	Spib	62.25	ARCHS4 Coexpression,98;Enrichr Queries,48;ReMap ChIP-seq,81;GTEx Coexpression,22	RTP4,BST2,STAT1,OAS2,OAS3,EPSTI1,IRF7,ISG15,GBP2,IFIT3
CD8_cluster6	29	Rfx5	66.6	ARCHS4 Coexpression,72;ENCODE ChIP-seq,24;Enrichr Queries,30;ReMap ChIP-seq,205;GTEx Coexpression,2	RTP4,STAT1,ISG15,PARP14,IFIT1,IFIT3,BST2,RNF213,OAS2,OAS3,EPSTI1,IRF7,GBP2,XAF1
CD8_cluster6	31	Stat5a	75.17	Literature ChIP-seq,4;ARCHS4 Coexpression,32;ENCODE ChIP-seq,41;Enrichr Queries,57;ReMap ChIP-seq,177;GTEx Coexpression,140	STAT1,ISG15,PARP14,USP18,IFIT3,BST2,OAS2,DHX58,IRF7,EPSTI1,CMPK2,GBP2,GBP3
CD8_cluster6	32	Irf4	76.6	ARCHS4 Coexpression,33;ENCODE ChIP-seq,18;Enrichr Queries,138;ReMap ChIP-seq,181;GTEx Coexpression,13	STAT1,OAS2,OAS3,DHX58,IRF7,EPSTI1,CMPK2,GBP2,USP18,IFIT3
CD8_cluster6	33	Runx3	76.8	ARCHS4 Coexpression,73;ENCODE ChIP-seq,69;Enrichr Queries,63;ReMap ChIP-seq,38;GTEx Coexpression,141	BST2,STAT1,OAS2,IRF7,EPSTI1,ISG15,PARP14,GBP2,IFIT1,USP18,IFIT3
CD8_cluster6	34	Ets1	91.67	Literature ChIP-seq,111;ARCHS4 Coexpression,29;ENCODE ChIP-seq,9;Enrichr Queries,172;ReMap ChIP-seq,222;GTEx Coexpression,7	SLFN5,RNF213,STAT1,OAS3,EPSTI1,ISG15,PARP14,GBP2,XAF1,IFIT3,GBP3
CD8_cluster6	35	Arid5a	92.0	ARCHS4 Coexpression,66;GTEx Coexpression,118	IRF7,GBP2
CD8_cluster6	38	Mtf1	112.5	ARCHS4 Coexpression,18;GTEx Coexpression,207	OAS2,DHX58,EPSTI1,IRF7,CMPK2,IFIT3
CD8_cluster6	40	Zbtb32	127.7	ARCHS4 Coexpression,30;Enrichr Queries,21;GTEx Coexpression,332	RTP4,STAT1,ISG15,IFIT1,USP18,IFIT3,OAS2,OAS3,EPSTI1,IRF7,CMPK2,GBP2,XAF1,GBP3
CD8_cluster6	41	Egr2	131.0	ARCHS4 Coexpression,147;Enrichr Queries,84;GTEx Coexpression,162	STAT1,IRF7,ISG15,IFIT1,GBP2,IFIT3
CD8_cluster6	44	Prdm1	140.2	ARCHS4 Coexpression,35;ENCODE ChIP-seq,15;Enrichr Queries,157;ReMap ChIP-seq,6;GTEx Coexpression,488	SLFN5,RNF213,STAT1,OAS2,ISG15,IFIT1,GBP2,PARP14,IFIT3,GBP3
CD8_cluster6	45	Pou2f2	140.8	ARCHS4 Coexpression,469;ENCODE ChIP-seq,65;Enrichr Queries,92;ReMap ChIP-seq,20;GTEx Coexpression,58	BST2,RNF213,OAS2,STAT1,IRF7,EPSTI1,ISG15,GBP2,IFIT3
CD8_cluster6	46	Stat3	141.7	Literature ChIP-seq,6;ARCHS4 Coexpression,51;ENCODE ChIP-seq,4;Enrichr Queries,71;ReMap ChIP-seq,69;GTEx Coexpression,649	SLFN5,STAT1,ISG15,PARP14,IFIT1,IFIT3,BST2,RNF213,OAS2,IRF7,GBP2,GBP3
CD8_cluster6	47	Runx1	141.8	Literature ChIP-seq,32;ARCHS4 Coexpression,137;Enrichr Queries,335;ReMap ChIP-seq,68;GTEx Coexpression,137	BST2,SLFN5,STAT1,ISG15,GBP2,IFIT1,XAF1,IFIT3
CD8_cluster6	53	Ikzf1	165.5	Literature ChIP-seq,153;ARCHS4 Coexpression,38;ENCODE ChIP-seq,3;Enrichr Queries,90;ReMap ChIP-seq,210;GTEx Coexpression,499	RTP4,SLFN5,STAT1,PARP14,IFIT1,USP18,IFIT3,BST2,RNF213,OAS2,EPSTI1,IRF7,GBP2,XAF1
CD8_cluster6	54	Nr3c1	167.8	Literature ChIP-seq,119;ARCHS4 Coexpression,31;ENCODE ChIP-seq,72;Enrichr Queries,527;ReMap ChIP-seq,212;GTEx Coexpression,46	SLFN5,RNF213,STAT1,OAS2,OAS3,PARP14,USP18
CD8_cluster6	55	Nfe2l2	169.4	Literature ChIP-seq,17;ARCHS4 Coexpression,68;Enrichr Queries,345;ReMap ChIP-seq,197;GTEx Coexpression,220	SLFN5,RNF213,STAT1,GBP2,GBP3
CD8_cluster6	58	Rag1	173.7	ARCHS4 Coexpression,176;Enrichr Queries,196;GTEx Coexpression,149	RNF213,STAT1,EPSTI1,IFIT1,IFIT3
CD8_cluster6	59	Hoxb4	179.0	Literature ChIP-seq,113;ARCHS4 Coexpression,288;Enrichr Queries,181;GTEx Coexpression,134	BST2,GBP2,IFIT3,GBP3
CD8_cluster6	64	Stat4	194.3	Literature ChIP-seq,12;ARCHS4 Coexpression,74;Enrichr Queries,37;GTEx Coexpression,654	BST2,STAT1,OAS2,EPSTI1,IRF7,ISG15,IFIT1,GBP2,XAF1,IFIT3
CD8_cluster6	66	Tbx21	196.3	ARCHS4 Coexpression,112;Enrichr Queries,33;ReMap ChIP-seq,21;GTEx Coexpression,619	STAT1,ISG15,PARP14,IFIT1,IFIT3,RNF213,OAS2,OAS3,EPSTI1,IRF7,CMPK2,GBP2
CD8_cluster6	70	Atf5	203.3	ARCHS4 Coexpression,160;Enrichr Queries,79;GTEx Coexpression,371	BST2,STAT1,OAS2,IRF7,ISG15,GBP2,IFIT3
CD8_cluster6	73	Maf	205.3	ARCHS4 Coexpression,53;Enrichr Queries,218;ReMap ChIP-seq,191;GTEx Coexpression,359	RNF213,STAT1,GBP2,IFIT3
CD8_cluster6	77	Myc	209.3	Literature ChIP-seq,48;ARCHS4 Coexpression,158;ENCODE ChIP-seq,33;Enrichr Queries,528;ReMap ChIP-seq,190;GTEx Coexpression,299	RNF213,STAT1,OAS2,OAS3,IRF7,CMPK2,ISG15,PARP14,IFIT1,GBP3
CD8_cluster6	79	Tcf7	212.6	Literature ChIP-seq,83;ARCHS4 Coexpression,102;Enrichr Queries,430;ReMap ChIP-seq,40;GTEx Coexpression,408	SLFN5,STAT1,ISG15
CD8_cluster6	85	Hivep1	227.3	ARCHS4 Coexpression,28;Enrichr Queries,623;GTEx Coexpression,31	SLFN5,RNF213,STAT1,OAS2,OAS3,PARP14,XAF1
CD8_cluster6	86	Tet2	227.5	ARCHS4 Coexpression,41;GTEx Coexpression,414	RNF213,PARP14,XAF1
CD8_cluster6	88	Pbx3	229.6	ARCHS4 Coexpression,346;ENCODE ChIP-seq,57;Enrichr Queries,515;ReMap ChIP-seq,129;GTEx Coexpression,101	BST2,SLFN5,STAT1,IRF7,GBP2
CD8_cluster6	92	Tfap2c	236.0	Literature ChIP-seq,118;ARCHS4 Coexpression,222;ENCODE ChIP-seq,77;Enrichr Queries,542;ReMap ChIP-seq,137;GTEx Coexpression,320	BST2,STAT1,ISG15
CD8_cluster6	95	Elk3	243.0	Literature ChIP-seq,20;ARCHS4 Coexpression,501;Enrichr Queries,377;GTEx Coexpression,74	SLFN5,STAT1,ISG15,XAF1
CD8_cluster6	97	Fosl2	244.6	ARCHS4 Coexpression,317;ENCODE ChIP-seq,60;Enrichr Queries,400;ReMap ChIP-seq,220;GTEx Coexpression,226	STAT1,GBP2
CD8_cluster6	100	Foxo1	247.8	Literature ChIP-seq,67;ARCHS4 Coexpression,105;Enrichr Queries,574;ReMap ChIP-seq,105;GTEx Coexpression,388	SLFN5,STAT1
CD8_cluster6	102	Nfatc1	252.8	ARCHS4 Coexpression,162;ENCODE ChIP-seq,93;Enrichr Queries,567;ReMap ChIP-seq,176;GTEx Coexpression,266	STAT1,GBP2
CD8_cluster6	103	Gata3	254.2	Literature ChIP-seq,5;ARCHS4 Coexpression,467;ENCODE ChIP-seq,16;Enrichr Queries,227;ReMap ChIP-seq,233;GTEx Coexpression,577	BST2,SLFN5,RNF213,STAT1,OAS3,IRF7,GBP2,IFIT1,XAF1,IFIT3
CD8_cluster6	104	Kdm5b	254.6	Literature ChIP-seq,101;ARCHS4 Coexpression,756;ENCODE ChIP-seq,76;ReMap ChIP-seq,184;GTEx Coexpression,156	DHX58,CMPK2,ISG15
CD8_cluster6	105	Scml4	256.0	ARCHS4 Coexpression,106;Enrichr Queries,206;GTEx Coexpression,456	SLFN5,EPSTI1,GBP2,IFIT3
CD8_cluster6	109	Ahr	264.6	Literature ChIP-seq,132;ARCHS4 Coexpression,71;Enrichr Queries,248;ReMap ChIP-seq,144;GTEx Coexpression,728	SLFN5,STAT1,OAS3,GBP2,PARP14,IFIT3
CD8_cluster6	111	Myb	270.2	Literature ChIP-seq,72;ARCHS4 Coexpression,235;ENCODE ChIP-seq,113;Enrichr Queries,614;ReMap ChIP-seq,23;GTEx Coexpression,564	RNF213,STAT1,ISG15
CD8_cluster6	112	Cenpa	270.5	ARCHS4 Coexpression,478;GTEx Coexpression,63	STAT1,OAS2
CD8_cluster6	113	Nfatc2	273.3	ARCHS4 Coexpression,45;Enrichr Queries,575;GTEx Coexpression,200	SLFN5,RNF213,STAT1,GBP2
CD8_cluster6	119	Mafb	281.3	ARCHS4 Coexpression,705;Enrichr Queries,80;ReMap ChIP-seq,22;GTEx Coexpression,318	STAT1,DHX58,EPSTI1,IRF7,ISG15,IFIT1,GBP2,IFIT3
CD8_cluster6	120	Klf8	281.7	ARCHS4 Coexpression,107;Enrichr Queries,230;GTEx Coexpression,508	SLFN5,STAT1,XAF1
CD8_cluster6	121	Bcl6	285.0	Literature ChIP-seq,71;ARCHS4 Coexpression,661;Enrichr Queries,116;ReMap ChIP-seq,167;GTEx Coexpression,410	RTP4,BST2,RNF213,STAT1,IRF7,IFIT1,GBP2,IFIT3
CD8_cluster6	122	Zbtb1	285.3	ARCHS4 Coexpression,59;Enrichr Queries,746;GTEx Coexpression,51	SLFN5,RNF213,STAT1
CD8_cluster6	131	Hes1	297.8	ARCHS4 Coexpression,171;Enrichr Queries,519;ReMap ChIP-seq,288;GTEx Coexpression,213	STAT1
CD8_cluster6	132	Cebpb	298.5	Literature ChIP-seq,81;ARCHS4 Coexpression,790;ENCODE ChIP-seq,32;Enrichr Queries,107;ReMap ChIP-seq,44;GTEx Coexpression,737	STAT1,EPSTI1,IRF7,ISG15,GBP2,IFIT1,IFIT3
CD8_cluster6	137	Mybl1	307.8	Literature ChIP-seq,154;ARCHS4 Coexpression,81;Enrichr Queries,553;GTEx Coexpression,443	SLFN5,STAT1
CD8_cluster6	140	Zbtb2	309.7	ARCHS4 Coexpression,91;Enrichr Queries,679;GTEx Coexpression,159	STAT1
CD8_cluster6	141	Etv3	311.3	ARCHS4 Coexpression,19;Enrichr Queries,205;GTEx Coexpression,710	SLFN5,STAT1,OAS2,DHX58,IRF7,EPSTI1,CMPK2,PARP14,IFIT3
CD8_cluster6	142	Zfp30	311.3	ARCHS4 Coexpression,197;Enrichr Queries,258;GTEx Coexpression,479	STAT1,XAF1,IFIT3
CD8_cluster6	148	Fli1	317.2	Literature ChIP-seq,63;ARCHS4 Coexpression,245;ENCODE ChIP-seq,104;Enrichr Queries,223;ReMap ChIP-seq,189;GTEx Coexpression,1079	SLFN5,STAT1,ISG15,GBP2,USP18,IFIT3
CD8_cluster6	150	Tcf3	319.3	Literature ChIP-seq,42;ARCHS4 Coexpression,582;ENCODE ChIP-seq,25;Enrichr Queries,599;ReMap ChIP-seq,13;GTEx Coexpression,655	BST2,RTP4,RNF213,STAT1,OAS2,DHX58,EPSTI1,ISG15,PARP14,USP18
CD8_cluster6	152	Foxp3	319.5	Literature ChIP-seq,21;ARCHS4 Coexpression,26;Enrichr Queries,444;GTEx Coexpression,787	SLFN5,RNF213,STAT1,IRF7,GBP2,IFIT3
CD8_cluster6	157	Pcgf2	324.0	ARCHS4 Coexpression,414;ReMap ChIP-seq,234
CD8_cluster6	159	Bach1	326.8	Literature ChIP-seq,114;ARCHS4 Coexpression,62;ENCODE ChIP-seq,75;Enrichr Queries,235;ReMap ChIP-seq,57;GTEx Coexpression,1418	RNF213,STAT1,OAS3,EPSTI1,ISG15,GBP2,PARP14,IFIT3
CD8_cluster6	161	Elk4	328.6	ARCHS4 Coexpression,27;ENCODE ChIP-seq,78;Enrichr Queries,702;ReMap ChIP-seq,91;GTEx Coexpression,745	SLFN5,RNF213,STAT1,IRF7,PARP14
CD8_cluster6	163	Hnf4a	329.3	Literature ChIP-seq,85;ARCHS4 Coexpression,566;ENCODE ChIP-seq,90;Enrichr Queries,588;ReMap ChIP-seq,213;GTEx Coexpression,434	STAT1,PARP14,USP18,IFIT3
CD8_cluster6	167	Nr4a3	333.3	ARCHS4 Coexpression,136;Enrichr Queries,169;GTEx Coexpression,695	STAT1,IFIT1,GBP2,IFIT3
CD8_cluster6	175	Spic	338.7	ARCHS4 Coexpression,842;Enrichr Queries,29;GTEx Coexpression,145	RTP4,STAT1,IFIT1,USP18,IFIT3,RNF213,OAS2,OAS3,IRF7,CMPK2,GBP2,GBP3
CD8_cluster6	177	Arid3a	340.0	ARCHS4 Coexpression,504;ENCODE ChIP-seq,40;Enrichr Queries,270;ReMap ChIP-seq,221;GTEx Coexpression,665	BST2,STAT1,IRF7,CMPK2,ISG15,GBP2
CD8_cluster6	179	Rara	342.2	Literature ChIP-seq,16;ARCHS4 Coexpression,465;Enrichr Queries,593;ReMap ChIP-seq,139;GTEx Coexpression,498	RTP4,SLFN5,STAT1,ISG15,IFIT1,PARP14
CD8_cluster6	180	Hbp1	344.8	ARCHS4 Coexpression,70;Enrichr Queries,363;ReMap ChIP-seq,153;GTEx Coexpression,793	STAT1,CMPK2,ISG15,GBP2
CD8_cluster6	181	Eomes	345.8	Literature ChIP-seq,31;ARCHS4 Coexpression,720;Enrichr Queries,77;ReMap ChIP-seq,261;GTEx Coexpression,640	BST2,SLFN5,STAT1,EPSTI1,ISG15,GBP2,IFIT3
CD8_cluster6	183	Smad3	347.8	Literature ChIP-seq,47;ARCHS4 Coexpression,888;Enrichr Queries,572;ReMap ChIP-seq,60;GTEx Coexpression,172	SLFN5,RNF213,STAT1,EPSTI1,ISG15
CD8_cluster6	184	Smad4	348.4	Literature ChIP-seq,25;ARCHS4 Coexpression,199;Enrichr Queries,766;ReMap ChIP-seq,28;GTEx Coexpression,724	BST2,RNF213,STAT1,EPSTI1,IFIT3
CD8_cluster6	185	Cux1	349.0	Literature ChIP-seq,103;ARCHS4 Coexpression,440;ENCODE ChIP-seq,38;Enrichr Queries,708;ReMap ChIP-seq,123;GTEx Coexpression,682	RTP4,STAT1,OAS2,OAS3,IRF7,ISG15
CD8_cluster6	189	Satb1	352.0	ARCHS4 Coexpression,69;Enrichr Queries,425;ReMap ChIP-seq,73;GTEx Coexpression,841	BST2,SLFN5,RNF213,STAT1,GBP2
CD8_cluster6	201	Crem	365.4	Literature ChIP-seq,100;ARCHS4 Coexpression,163;Enrichr Queries,109;ReMap ChIP-seq,119;GTEx Coexpression,1336	STAT1,IRF7,ISG15,GBP2,IFIT3
CD8_cluster6	202	Hhex	366.0	ARCHS4 Coexpression,1012;Enrichr Queries,260;ReMap ChIP-seq,16;GTEx Coexpression,176	RNF213,STAT1,IFIT1,GBP2,IFIT3
CD8_cluster6	206	Mybl2	369.5	Literature ChIP-seq,108;ARCHS4 Coexpression,771;ENCODE ChIP-seq,95;Enrichr Queries,894;ReMap ChIP-seq,227;GTEx Coexpression,122	OAS2,USP18
CD8_cluster6	207	Ctcf	369.7	Literature ChIP-seq,115;ARCHS4 Coexpression,654;ENCODE ChIP-seq,11;Enrichr Queries,641;ReMap ChIP-seq,64;GTEx Coexpression,733	BST2,RTP4,STAT1,OAS2,CMPK2,ISG15,IFIT1,PARP14
CD8_cluster6	219	E2f1	380.0	Literature ChIP-seq,45;ARCHS4 Coexpression,599;ENCODE ChIP-seq,101;Enrichr Queries,781;ReMap ChIP-seq,186;GTEx Coexpression,568	STAT1,OAS3,ISG15,USP18
CD8_cluster6	220	Bcl11b	380.0	Literature ChIP-seq,161;ARCHS4 Coexpression,60;Enrichr Queries,982;GTEx Coexpression,317	SLFN5,RNF213
CD8_cluster6	222	Xbp1	381.3	ARCHS4 Coexpression,449;Enrichr Queries,685;ReMap ChIP-seq,103;GTEx Coexpression,288	BST2,STAT1
CD8_cluster6	231	Zfp92	388.0	ARCHS4 Coexpression,986;Enrichr Queries,131;GTEx Coexpression,47	BST2,OAS2,CMPK2,IFIT1,GBP2,USP18,IFIT3
CD8_cluster6	233	Grhl2	391.2	Literature ChIP-seq,35;ARCHS4 Coexpression,406;Enrichr Queries,1026;ReMap ChIP-seq,232;GTEx Coexpression,257	OAS3,EPSTI1
CD8_cluster6	235	Egr3	392.3	ARCHS4 Coexpression,283;Enrichr Queries,253;GTEx Coexpression,641	IFIT1,GBP2,IFIT3
CD8_cluster6	237	Klf6	392.5	ARCHS4 Coexpression,679;Enrichr Queries,237;ReMap ChIP-seq,125;GTEx Coexpression,529	STAT1,ISG15,GBP2,IFIT3
CD8_cluster6	238	Hivep2	392.7	ARCHS4 Coexpression,40;Enrichr Queries,357;GTEx Coexpression,781	SLFN5,RNF213,STAT1,PARP14,GBP2
CD8_cluster6	242	Gfi1	397.3	ARCHS4 Coexpression,294;Enrichr Queries,96;GTEx Coexpression,802	STAT1,IRF7,CMPK2,ISG15,GBP2,IFIT3
CD8_cluster6	243	Snai3	398.0	ARCHS4 Coexpression,192;Enrichr Queries,657;GTEx Coexpression,345	IRF7
CD8_cluster6	245	Elk1	400.2	Literature ChIP-seq,125;ARCHS4 Coexpression,1304;ENCODE ChIP-seq,23;ReMap ChIP-seq,206;GTEx Coexpression,343	SLFN5,STAT1,OAS2,EPSTI1,ISG15
CD8_cluster6	261	Ncoa2	416.5	ARCHS4 Coexpression,95;Enrichr Queries,748;ReMap ChIP-seq,235;GTEx Coexpression,588	RNF213,STAT1
CD8_cluster6	262	Klf3	417.0	ARCHS4 Coexpression,108;Enrichr Queries,914;ReMap ChIP-seq,93;GTEx Coexpression,553	SLFN5,ISG15
CD8_cluster6	263	Cebpa	417.2	Literature ChIP-seq,55;ARCHS4 Coexpression,1131;Enrichr Queries,267;ReMap ChIP-seq,48;GTEx Coexpression,585	STAT1,DHX58,IRF7,IFIT1,GBP2
CD8_cluster6	264	Bhlhe40	418.5	ARCHS4 Coexpression,562;ENCODE ChIP-seq,80;ReMap ChIP-seq,188;GTEx Coexpression,844	STAT1,ISG15,PARP14
CD8_cluster6	265	Klf2	420.3	Literature ChIP-seq,157;ARCHS4 Coexpression,1244;Enrichr Queries,183;GTEx Coexpression,97	IRF7,ISG15,GBP2,IFIT3
CD8_cluster6	267	Ascl2	422.7	ARCHS4 Coexpression,134;Enrichr Queries,47;GTEx Coexpression,1087	BST2,STAT1,OAS2,IRF7,ISG15,IFIT1,GBP2,IFIT3
CD8_cluster6	269	Lef1	424.0	ARCHS4 Coexpression,116;Enrichr Queries,311;ReMap ChIP-seq,286;GTEx Coexpression,983	SLFN5,STAT1,GBP2
CD8_cluster6	270	Tfe3	424.0	ARCHS4 Coexpression,339;Enrichr Queries,789;GTEx Coexpression,144	STAT1,GBP2
CD8_cluster6	271	Tet3	427.0	ARCHS4 Coexpression,243;ReMap ChIP-seq,296;GTEx Coexpression,742
CD8_cluster6	275	Thap1	431.6	ARCHS4 Coexpression,760;ENCODE ChIP-seq,96;Enrichr Queries,568;ReMap ChIP-seq,76;GTEx Coexpression,658	STAT1,ISG15
CD8_cluster6	278	Zkscan1	433.6	ARCHS4 Coexpression,447;ENCODE ChIP-seq,46;Enrichr Queries,885;ReMap ChIP-seq,159;GTEx Coexpression,631	SLFN5,ISG15
CD8_cluster6	285	Kdm2b	439.5	ARCHS4 Coexpression,454;GTEx Coexpression,425
CD8_cluster6	287	Champ1	440.5	ARCHS4 Coexpression,777;GTEx Coexpression,104	STAT1
CD8_cluster6	295	Tbx19	452.0	ARCHS4 Coexpression,111;Enrichr Queries,115;GTEx Coexpression,1130	STAT1,IRF7,IFIT1,GBP2,XAF1,IFIT3
CD8_cluster6	297	E2f7	453.0	Literature ChIP-seq,160;ARCHS4 Coexpression,1048;Enrichr Queries,962;ReMap ChIP-seq,34;GTEx Coexpression,61	RNF213,STAT1,OAS2,IFIT3
CD8_cluster6	309	Csrnp1	460.5	ARCHS4 Coexpression,65;GTEx Coexpression,856	IRF7,GBP2
CD8_cluster6	312	Setdb1	462.0	Literature ChIP-seq,87;ARCHS4 Coexpression,844;ENCODE ChIP-seq,58;Enrichr Queries,658;ReMap ChIP-seq,42;GTEx Coexpression,1083	STAT1,OAS3,CMPK2,ISG15,PARP14
CD8_cluster6	321	Fos	467.4	ARCHS4 Coexpression,861;ENCODE ChIP-seq,31;Enrichr Queries,123;ReMap ChIP-seq,216;GTEx Coexpression,1106	SLFN5,STAT1,OAS3,IRF7,ISG15,IFIT1,GBP2,IFIT3,GBP3
CD8_cluster6	328	Akna	472.3	ARCHS4 Coexpression,744;Enrichr Queries,93;GTEx Coexpression,580	SLFN5,STAT1,EPSTI1,PARP14,GBP2,IFIT3
CD8_cluster6	329	Atf6	472.3	ARCHS4 Coexpression,313;Enrichr Queries,810;GTEx Coexpression,294	STAT1
CD8_cluster6	330	Ddit3	473.0	ARCHS4 Coexpression,1219;Enrichr Queries,85;GTEx Coexpression,115	STAT1,IRF7,ISG15,IFIT1,GBP2,IFIT3
CD8_cluster6	337	Elf4	475.0	ARCHS4 Coexpression,643;Enrichr Queries,36;GTEx Coexpression,746	BST2,SLFN5,STAT1,EPSTI1,IRF7,ISG15,PARP14,GBP2,IFIT3
CD8_cluster6	338	Ets2	475.5	Literature ChIP-seq,149;ARCHS4 Coexpression,836;Enrichr Queries,239;GTEx Coexpression,678	STAT1,GBP2,IFIT3
CD8_cluster6	340	Epas1	476.3	ARCHS4 Coexpression,1186;Enrichr Queries,343;ReMap ChIP-seq,248;GTEx Coexpression,128	STAT1,PARP14,GBP2
CD8_cluster6	345	Prox1	482.3	ARCHS4 Coexpression,203;Enrichr Queries,1146;ReMap ChIP-seq,94;GTEx Coexpression,486	SLFN5
CD8_cluster6	348	Junb	487.8	ARCHS4 Coexpression,1017;Enrichr Queries,119;ReMap ChIP-seq,102;GTEx Coexpression,713	STAT1,IRF7,ISG15,GBP2,IFIT3
CD8_cluster6	350	Arid5b	488.7	ARCHS4 Coexpression,994;Enrichr Queries,348;GTEx Coexpression,124	SLFN5,STAT1,GBP2
CD8_cluster6	352	Pou2f1	491.3	ARCHS4 Coexpression,793;Enrichr Queries,773;ReMap ChIP-seq,50;GTEx Coexpression,349	RNF213,STAT1,IFIT3
CD8_cluster6	353	Srf	491.8	Literature ChIP-seq,80;ARCHS4 Coexpression,619;ENCODE ChIP-seq,26;Enrichr Queries,643;ReMap ChIP-seq,145;GTEx Coexpression,1438	BST2,STAT1,ISG15,GBP2
CD8_cluster6	354	Tal1	492.7	Literature ChIP-seq,37;ARCHS4 Coexpression,1318;ENCODE ChIP-seq,19;Enrichr Queries,682;ReMap ChIP-seq,70;GTEx Coexpression,830	SLFN5,STAT1,OAS3,CMPK2,ISG15,IFIT1,USP18
CD8_cluster6	355	Hnf1a	492.7	ARCHS4 Coexpression,731;Enrichr Queries,370;GTEx Coexpression,377	STAT1,IRF7
CD8_cluster6	359	Dbp	494.7	ARCHS4 Coexpression,791;Enrichr Queries,156;GTEx Coexpression,537	STAT1,IRF7,GBP2,IFIT3
CD8_cluster6	364	Egr4	498.7	ARCHS4 Coexpression,550;Enrichr Queries,591;GTEx Coexpression,355	IRF7
CD8_cluster6	375	Rarg	504.3	Literature ChIP-seq,144;ARCHS4 Coexpression,640;Enrichr Queries,1016;GTEx Coexpression,217
CD8_cluster6	376	Smad1	504.8	Literature ChIP-seq,138;ARCHS4 Coexpression,949;Enrichr Queries,562;ReMap ChIP-seq,160;GTEx Coexpression,715	STAT1,ISG15
CD8_cluster6	381	Mef2c	507.6	ARCHS4 Coexpression,1044;ENCODE ChIP-seq,117;Enrichr Queries,468;ReMap ChIP-seq,39;GTEx Coexpression,870	STAT1,IFIT3
CD8_cluster6	386	Nr4a2	510.0	Literature ChIP-seq,152;ARCHS4 Coexpression,479;Enrichr Queries,273;GTEx Coexpression,1136	STAT1,GBP2,IFIT3
CD8_cluster6	387	Jund	510.8	Literature ChIP-seq,41;ARCHS4 Coexpression,1054;ENCODE ChIP-seq,43;Enrichr Queries,544;ReMap ChIP-seq,163;GTEx Coexpression,1220	SLFN5,STAT1,EPSTI1,ISG15,GBP2,GBP3
CD8_cluster6	399	Foxp1	517.8	Literature ChIP-seq,78;ARCHS4 Coexpression,1039;Enrichr Queries,1069;ReMap ChIP-seq,55;GTEx Coexpression,348	STAT1,OAS2,DHX58,USP18
CD8_cluster6	405	Egr1	522.0	Literature ChIP-seq,8;ARCHS4 Coexpression,1195;ENCODE ChIP-seq,71;Enrichr Queries,240;ReMap ChIP-seq,88;GTEx Coexpression,1530	STAT1,ISG15,GBP2,IFIT3,GBP3
CD8_cluster6	406	Fosl1	523.0	ARCHS4 Coexpression,1060;ENCODE ChIP-seq,112;Enrichr Queries,174;ReMap ChIP-seq,178;GTEx Coexpression,1091	STAT1,ISG15,IFIT1,IFIT3
CD8_cluster6	414	Pbx4	527.3	ARCHS4 Coexpression,804;Enrichr Queries,140;GTEx Coexpression,638	STAT1,IRF7,ISG15,GBP2,IFIT3
CD8_cluster6	416	Rest	527.5	Literature ChIP-seq,96;ARCHS4 Coexpression,1618;ENCODE ChIP-seq,28;Enrichr Queries,570;ReMap ChIP-seq,209;GTEx Coexpression,644	RNF213,STAT1,OAS3,PARP14
CD8_cluster6	420	Mbd1	530.7	ARCHS4 Coexpression,1023;Enrichr Queries,398;GTEx Coexpression,171	STAT1,IRF7
CD8_cluster6	422	Pou4f1	532.0	ARCHS4 Coexpression,251;Enrichr Queries,1245;GTEx Coexpression,100	OAS2
CD8_cluster6	426	Sall2	535.0	ARCHS4 Coexpression,206;Enrichr Queries,1167;GTEx Coexpression,232
CD8_cluster6	430	Zmat1	538.7	ARCHS4 Coexpression,254;Enrichr Queries,188;GTEx Coexpression,1174	SLFN5,IFIT1,GBP2,IFIT3
CD8_cluster6	431	Thyn1	539.0	ARCHS4 Coexpression,727;GTEx Coexpression,351
CD8_cluster6	436	Mxd1	543.0	ARCHS4 Coexpression,1076;Enrichr Queries,27;GTEx Coexpression,526	SLFN5,STAT1,ISG15,IFIT1,PARP14,USP18,IFIT3,OAS2,OAS3,IRF7,CMPK2,GBP2
CD8_cluster6	441	Hoxb3	547.0	ARCHS4 Coexpression,644;Enrichr Queries,497;GTEx Coexpression,500	GBP2
CD8_cluster6	445	Crebl2	548.0	ARCHS4 Coexpression,1361;Enrichr Queries,192;GTEx Coexpression,91	BST2,SLFN5,STAT1,GBP2,IFIT3
CD8_cluster6	446	Ybx3	549.5	ARCHS4 Coexpression,227;GTEx Coexpression,872
CD8_cluster6	453	Hmgn3	552.8	ARCHS4 Coexpression,788;ENCODE ChIP-seq,99;ReMap ChIP-seq,14;GTEx Coexpression,1310	BST2,IRF7,ISG15
CD8_cluster6	459	Nfatc3	558.7	ARCHS4 Coexpression,55;Enrichr Queries,714;GTEx Coexpression,907	SLFN5,RNF213,STAT1
CD8_cluster6	461	Nfat5	559.7	ARCHS4 Coexpression,127;Enrichr Queries,628;GTEx Coexpression,924	RNF213,STAT1
CD8_cluster6	465	Bach2	561.8	ARCHS4 Coexpression,376;Enrichr Queries,1138;ReMap ChIP-seq,256;GTEx Coexpression,477
CD8_cluster6	469	Zbtb7b	564.0	ARCHS4 Coexpression,711;Enrichr Queries,440;GTEx Coexpression,541	STAT1,IRF7
CD8_cluster6	470	Rora	564.0	ARCHS4 Coexpression,89;Enrichr Queries,1207;GTEx Coexpression,396	SLFN5
CD8_cluster6	471	Rfx3	565.0	ARCHS4 Coexpression,584;Enrichr Queries,908;GTEx Coexpression,203
CD8_cluster6	478	Jun	567.0	Literature ChIP-seq,26;ARCHS4 Coexpression,1556;ENCODE ChIP-seq,29;Enrichr Queries,232;ReMap ChIP-seq,183;GTEx Coexpression,1376	SLFN5,STAT1,ISG15,GBP2,IFIT1,USP18,IFIT3,GBP3
CD8_cluster6	479	Zhx1	567.3	ARCHS4 Coexpression,271;Enrichr Queries,719;ReMap ChIP-seq,182;GTEx Coexpression,1097	STAT1,ISG15
CD8_cluster6	483	Cdx1	569.0	ARCHS4 Coexpression,636;Enrichr Queries,610;GTEx Coexpression,461	IRF7
CD8_cluster6	485	Ovol2	569.3	ARCHS4 Coexpression,326;Enrichr Queries,1101;ReMap ChIP-seq,295;GTEx Coexpression,555
CD8_cluster6	487	Klf13	569.8	ARCHS4 Coexpression,927;Enrichr Queries,732;ReMap ChIP-seq,80;GTEx Coexpression,540	STAT1,ISG15
CD8_cluster6	506	Phf21a	578.3	ARCHS4 Coexpression,670;Enrichr Queries,763;GTEx Coexpression,302	STAT1
CD8_cluster6	507	Aire	578.7	ARCHS4 Coexpression,129;Enrichr Queries,215;GTEx Coexpression,1392	STAT1,IRF7,GBP2,IFIT1
CD8_cluster6	508	Zbtb7a	579.0	ARCHS4 Coexpression,1368;ENCODE ChIP-seq,73;Enrichr Queries,675;ReMap ChIP-seq,47;GTEx Coexpression,732	STAT1,IRF7,ISG15
CD8_cluster6	510	Etv1	580.8	ARCHS4 Coexpression,1426;Enrichr Queries,655;ReMap ChIP-seq,62;GTEx Coexpression,180	STAT1,ISG15
CD8_cluster6	519	Sp4	587.0	ARCHS4 Coexpression,1307;ENCODE ChIP-seq,92;Enrichr Queries,672;ReMap ChIP-seq,172;GTEx Coexpression,692	BST2,STAT1
CD8_cluster6	523	Hivep3	591.0	ARCHS4 Coexpression,130;Enrichr Queries,692;GTEx Coexpression,951	GBP2
CD8_cluster6	525	Drap1	591.7	ARCHS4 Coexpression,426;Enrichr Queries,356;GTEx Coexpression,993	STAT1,ISG15
CD8_cluster6	526	Zbtb38	592.3	ARCHS4 Coexpression,125;Enrichr Queries,366;GTEx Coexpression,1286	SLFN5,STAT1
CD8_cluster6	541	Pknox1	600.3	ARCHS4 Coexpression,845;Enrichr Queries,691;ReMap ChIP-seq,83;GTEx Coexpression,782	BST2,STAT1
CD8_cluster6	550	Atf1	602.8	ARCHS4 Coexpression,1278;ENCODE ChIP-seq,100;Enrichr Queries,811;ReMap ChIP-seq,118;GTEx Coexpression,707	STAT1,ISG15,GBP2
CD8_cluster6	553	Tfap4	603.8	ARCHS4 Coexpression,1020;Enrichr Queries,936;ReMap ChIP-seq,58;GTEx Coexpression,401	DHX58,ISG15
CD8_cluster6	554	Nr2f6	604.3	ARCHS4 Coexpression,604;Enrichr Queries,970;ReMap ChIP-seq,242;GTEx Coexpression,601
CD8_cluster6	555	Rorc	604.7	ARCHS4 Coexpression,865;Enrichr Queries,184;GTEx Coexpression,765	STAT1,IRF7,GBP2,IFIT3
CD8_cluster6	561	Zeb1	609.0	ARCHS4 Coexpression,621;ENCODE ChIP-seq,84;Enrichr Queries,582;ReMap ChIP-seq,152;GTEx Coexpression,1606	STAT1,ISG15
CD8_cluster6	564	Mbd4	612.0	ARCHS4 Coexpression,1063;ENCODE ChIP-seq,97;Enrichr Queries,661;ReMap ChIP-seq,259;GTEx Coexpression,980	STAT1
CD8_cluster6	568	Gtf2ird1	614.5	ARCHS4 Coexpression,365;GTEx Coexpression,864
CD8_cluster6	571	Gtf3a	615.0	ARCHS4 Coexpression,207;Enrichr Queries,913;GTEx Coexpression,725
CD8_cluster6	572	E2f2	615.0	ARCHS4 Coexpression,620;Enrichr Queries,754;GTEx Coexpression,471	STAT1
CD8_cluster6	592	Tcf20	622.0	ARCHS4 Coexpression,623;Enrichr Queries,906;GTEx Coexpression,337
CD8_cluster6	598	Tcf7l2	624.0	Literature ChIP-seq,136;ARCHS4 Coexpression,1457;ENCODE ChIP-seq,79;Enrichr Queries,551;ReMap ChIP-seq,168;GTEx Coexpression,1353	STAT1,ISG15
CD8_cluster6	615	Tcf4	631.8	Literature ChIP-seq,79;ARCHS4 Coexpression,1014;Enrichr Queries,603;ReMap ChIP-seq,279;GTEx Coexpression,1184	BST2,STAT1,EPSTI1,XAF1
CD8_cluster6	617	Pa2g4	632.5	ARCHS4 Coexpression,843;GTEx Coexpression,422
CD8_cluster6	622	Creb1	635.3	Literature ChIP-seq,105;ARCHS4 Coexpression,1416;ENCODE ChIP-seq,87;Enrichr Queries,654;ReMap ChIP-seq,201;GTEx Coexpression,1349	SLFN5,STAT1,ISG15
CD8_cluster6	627	Dnmt1	637.0	ARCHS4 Coexpression,511;GTEx Coexpression,763
CD8_cluster6	629	Tgif1	637.7	ARCHS4 Coexpression,928;Enrichr Queries,409;GTEx Coexpression,576	STAT1,GBP2
CD8_cluster6	636	Foxj1	642.3	ARCHS4 Coexpression,536;Enrichr Queries,959;GTEx Coexpression,432
CD8_cluster6	640	Gli1	645.5	Literature ChIP-seq,159;ARCHS4 Coexpression,411;Enrichr Queries,1118;GTEx Coexpression,894
CD8_cluster6	643	Foxk1	648.0	ARCHS4 Coexpression,863;Enrichr Queries,822;ReMap ChIP-seq,257;GTEx Coexpression,650
CD8_cluster6	653	Plagl1	654.7	ARCHS4 Coexpression,474;Enrichr Queries,552;GTEx Coexpression,938	GBP2
CD8_cluster6	655	Tfcp2l1	656.0	ARCHS4 Coexpression,543;Enrichr Queries,1187;GTEx Coexpression,238
CD8_cluster6	657	Pbx1	657.0	Literature ChIP-seq,97;ARCHS4 Coexpression,461;Enrichr Queries,1111;GTEx Coexpression,959	SLFN5
CD8_cluster6	663	Kmt2a	660.0	ARCHS4 Coexpression,728;ReMap ChIP-seq,247;GTEx Coexpression,1005
CD8_cluster6	673	Sox13	664.5	ARCHS4 Coexpression,412;Enrichr Queries,1015;ReMap ChIP-seq,229;GTEx Coexpression,1002
CD8_cluster6	674	Rreb1	665.3	ARCHS4 Coexpression,432;Enrichr Queries,866;GTEx Coexpression,698
CD8_cluster6	681	St18	667.7	ARCHS4 Coexpression,723;Enrichr Queries,1071;GTEx Coexpression,209
CD8_cluster6	682	Zbtb11	668.0	ARCHS4 Coexpression,1201;Enrichr Queries,947;ReMap ChIP-seq,86;GTEx Coexpression,438	ISG15
CD8_cluster6	688	Stat5b	672.3	ARCHS4 Coexpression,1252;Enrichr Queries,778;ReMap ChIP-seq,24;GTEx Coexpression,635	RNF213,STAT1,IFIT3
CD8_cluster6	692	Pou3f1	673.8	Literature ChIP-seq,107;ARCHS4 Coexpression,683;Enrichr Queries,1291;GTEx Coexpression,614
CD8_cluster6	699	Zbtb37	679.3	ARCHS4 Coexpression,101;Enrichr Queries,730;GTEx Coexpression,1207	RNF213,XAF1
CD8_cluster6	703	Dzip1	682.0	ARCHS4 Coexpression,312;Enrichr Queries,1017;GTEx Coexpression,717
CD8_cluster6	716	Prdm15	688.3	ARCHS4 Coexpression,1078;Enrichr Queries,797;GTEx Coexpression,190	RNF213
CD8_cluster6	719	Dot1l	689.3	ARCHS4 Coexpression,480;Enrichr Queries,836;GTEx Coexpression,752
CD8_cluster6	720	Clock	690.4	Literature ChIP-seq,142;ARCHS4 Coexpression,913;Enrichr Queries,812;ReMap ChIP-seq,131;GTEx Coexpression,1454	RNF213,STAT1
CD8_cluster6	728	Nr4a1	692.8	ARCHS4 Coexpression,1070;Enrichr Queries,250;ReMap ChIP-seq,164;GTEx Coexpression,1287	BST2,IRF7,GBP2,IFIT3
CD8_cluster6	741	E2f8	700.3	ARCHS4 Coexpression,575;Enrichr Queries,1087;GTEx Coexpression,439
CD8_cluster6	748	Ar	703.2	Literature ChIP-seq,22;ARCHS4 Coexpression,1438;Enrichr Queries,478;ReMap ChIP-seq,238;GTEx Coexpression,1340	RTP4,RNF213,STAT1,EPSTI1,IFIT1,PARP14
CD8_cluster6	755	Skor1	705.0	ARCHS4 Coexpression,797;GTEx Coexpression,613
CD8_cluster6	764	Zeb2	710.3	ARCHS4 Coexpression,140;Enrichr Queries,1103;ReMap ChIP-seq,99;GTEx Coexpression,1499	CMPK2,XAF1
CD8_cluster6	797	Tcf12	726.4	ARCHS4 Coexpression,1144;ENCODE ChIP-seq,8;Enrichr Queries,753;ReMap ChIP-seq,127;GTEx Coexpression,1600	SLFN5,STAT1,ISG15,IFIT1,GBP2,IFIT3
CD8_cluster6	802	Foxn3	728.3	ARCHS4 Coexpression,484;Enrichr Queries,877;GTEx Coexpression,824
CD8_cluster6	817	Zfhx2	736.7	ARCHS4 Coexpression,423;Enrichr Queries,859;GTEx Coexpression,928
CD8_cluster6	818	Nme2	737.0	ARCHS4 Coexpression,725;ReMap ChIP-seq,108;GTEx Coexpression,1378	RNF213
CD8_cluster6	820	Eea1	737.3	ARCHS4 Coexpression,945;Enrichr Queries,761;GTEx Coexpression,506	STAT1
CD8_cluster6	824	Mxd4	742.7	ARCHS4 Coexpression,1414;Enrichr Queries,653;GTEx Coexpression,161	GBP2
CD8_cluster6	836	Klf9	752.5	ARCHS4 Coexpression,1622;Enrichr Queries,637;ReMap ChIP-seq,104;GTEx Coexpression,647	ISG15,GBP2
CD8_cluster6	842	Ltf	756.0	ARCHS4 Coexpression,615;GTEx Coexpression,897
CD8_cluster6	843	Etv5	756.0	ARCHS4 Coexpression,436;Enrichr Queries,1001;GTEx Coexpression,831
CD8_cluster6	850	Gatad2a	758.7	ARCHS4 Coexpression,167;Enrichr Queries,884;GTEx Coexpression,1225
CD8_cluster6	857	Nfic	763.0	ARCHS4 Coexpression,1352;ENCODE ChIP-seq,88;Enrichr Queries,1117;ReMap ChIP-seq,252;GTEx Coexpression,1006	ISG15
CD8_cluster6	867	Mafg	765.3	ARCHS4 Coexpression,824;Enrichr Queries,964;ReMap ChIP-seq,15;GTEx Coexpression,1258	STAT1,CMPK2,IFIT3
CD8_cluster6	882	Klf10	777.7	ARCHS4 Coexpression,884;Enrichr Queries,696;GTEx Coexpression,753	STAT1
CD8_cluster6	884	Creb3l4	779.0	ARCHS4 Coexpression,437;Enrichr Queries,387;GTEx Coexpression,1513	IRF7,ISG15
CD8_cluster6	892	Ikzf4	782.0	ARCHS4 Coexpression,796;Enrichr Queries,1039;GTEx Coexpression,511
CD8_cluster6	908	Foxf1	787.0	ARCHS4 Coexpression,1338;Enrichr Queries,566;GTEx Coexpression,457	GBP2
CD8_cluster6	911	Bhlhe41	789.5	ARCHS4 Coexpression,660;GTEx Coexpression,919
CD8_cluster6	929	Zbtb4	801.0	ARCHS4 Coexpression,1472;Enrichr Queries,605;GTEx Coexpression,326	GBP2
CD8_cluster6	931	Dach2	801.7	ARCHS4 Coexpression,382;Enrichr Queries,824;GTEx Coexpression,1199
CD8_cluster6	933	Nr1d1	802.3	ARCHS4 Coexpression,1455;Enrichr Queries,336;GTEx Coexpression,616	IRF7,IFIT3
CD8_cluster6	936	L3mbtl3	803.0	ARCHS4 Coexpression,1600;GTEx Coexpression,6	BST2,RNF213,DHX58,GBP2
CD8_cluster6	946	Zc3h8	805.8	ARCHS4 Coexpression,1240;Enrichr Queries,1168;ReMap ChIP-seq,264;GTEx Coexpression,551
CD8_cluster6	970	Lcorl	817.0	ARCHS4 Coexpression,1325;Enrichr Queries,835;GTEx Coexpression,291
CD8_cluster6	1018	Rfx7	839.7	ARCHS4 Coexpression,820;Enrichr Queries,881;GTEx Coexpression,818
CD8_cluster6	1022	Dmrta2	841.7	ARCHS4 Coexpression,464;Enrichr Queries,1236;GTEx Coexpression,825
CD8_cluster6	1027	Fosb	844.7	ARCHS4 Coexpression,1215;Enrichr Queries,122;GTEx Coexpression,1197	IRF7,ISG15,IFIT1,GBP2,IFIT3
CD8_cluster6	1029	Baz2b	846.3	ARCHS4 Coexpression,787;Enrichr Queries,873;GTEx Coexpression,879
CD8_cluster6	1033	Tet1	847.7	Literature ChIP-seq,65;ARCHS4 Coexpression,1206;GTEx Coexpression,1272	STAT1,USP18
CD8_cluster6	1036	Tshz2	849.7	ARCHS4 Coexpression,1260;Enrichr Queries,1196;GTEx Coexpression,93	BST2
CD8_cluster6	1037	Zkscan3	852.7	ARCHS4 Coexpression,1448;Enrichr Queries,813;GTEx Coexpression,297	STAT1
CD8_cluster6	1061	Zscan18	867.0	ARCHS4 Coexpression,1508;Enrichr Queries,436;GTEx Coexpression,657	STAT1,ISG15
CD8_cluster6	1063	Zfhx3	867.3	ARCHS4 Coexpression,668;Enrichr Queries,1025;GTEx Coexpression,909
CD8_cluster6	1065	Sox12	868.0	ARCHS4 Coexpression,185;Enrichr Queries,890;GTEx Coexpression,1529
CD8_cluster6	1080	Pitx2	877.0	ARCHS4 Coexpression,768;Enrichr Queries,1049;GTEx Coexpression,814
CD8_cluster6	1083	Zfpm1	878.0	ARCHS4 Coexpression,1109;Enrichr Queries,941;GTEx Coexpression,584
CD8_cluster6	1093	Patz1	881.7	ARCHS4 Coexpression,502;Enrichr Queries,592;GTEx Coexpression,1551	STAT1
CD8_cluster6	1094	Arid3b	882.0	ARCHS4 Coexpression,545;GTEx Coexpression,1219
CD8_cluster6	1109	Klf7	890.3	ARCHS4 Coexpression,553;Enrichr Queries,665;GTEx Coexpression,1453	GBP2
CD8_cluster6	1126	Prdm16	898.3	Literature ChIP-seq,155;ARCHS4 Coexpression,776;Enrichr Queries,1267;GTEx Coexpression,1395
CD8_cluster6	1127	Thra	898.5	Literature ChIP-seq,151;ARCHS4 Coexpression,1580;Enrichr Queries,536;GTEx Coexpression,1327	STAT1
CD8_cluster6	1146	Scmh1	909.0	ARCHS4 Coexpression,453;GTEx Coexpression,1365
CD8_cluster6	1148	Gtf2ird2	909.7	ARCHS4 Coexpression,960;Enrichr Queries,782;GTEx Coexpression,987	GBP2
CD8_cluster6	1157	Mysm1	913.3	ARCHS4 Coexpression,1207;Enrichr Queries,1043;GTEx Coexpression,490
CD8_cluster6	1181	Rbsn	926.0	ARCHS4 Coexpression,551;GTEx Coexpression,1301
CD8_cluster6	1189	Foxn2	933.3	ARCHS4 Coexpression,1547;Enrichr Queries,818;GTEx Coexpression,435	STAT1
CD8_cluster6	1223	Hoxa7	956.7	ARCHS4 Coexpression,979;Enrichr Queries,1137;GTEx Coexpression,754
CD8_cluster6	1230	Pcgf6	960.7	ARCHS4 Coexpression,1233;Enrichr Queries,945;GTEx Coexpression,704
CD8_cluster6	1233	Ttf1	962.0	ARCHS4 Coexpression,1204;GTEx Coexpression,720
CD8_cluster6	1238	Six4	963.3	ARCHS4 Coexpression,514;Enrichr Queries,1182;GTEx Coexpression,1194
CD8_cluster6	1240	Setbp1	964.3	ARCHS4 Coexpression,548;Enrichr Queries,869;GTEx Coexpression,1476
CD8_cluster6	1244	Nr6a1	970.0	ARCHS4 Coexpression,855;Enrichr Queries,1124;GTEx Coexpression,931
CD8_cluster6	1253	Tshz1	975.7	ARCHS4 Coexpression,1558;Enrichr Queries,1204;GTEx Coexpression,165
CD8_cluster6	1256	Zfp62	977.3	ARCHS4 Coexpression,1482;Enrichr Queries,1065;GTEx Coexpression,385
CD8_cluster6	1259	Scx	978.0	ARCHS4 Coexpression,978
CD8_cluster6	1266	Hoxa2	980.5	Literature ChIP-seq,162;ARCHS4 Coexpression,1173;Enrichr Queries,1279;GTEx Coexpression,1308
CD8_cluster6	1275	Prmt3	984.7	ARCHS4 Coexpression,990;Enrichr Queries,944;GTEx Coexpression,1020
CD8_cluster6	1283	Cxxc5	991.5	ARCHS4 Coexpression,1344;GTEx Coexpression,639
CD8_cluster6	1286	Ybx1	992.0	ARCHS4 Coexpression,779;Enrichr Queries,898;GTEx Coexpression,1299
CD8_cluster6	1307	Nfix	1005.0	ARCHS4 Coexpression,1324;Enrichr Queries,1108;GTEx Coexpression,583
CD8_cluster6	1309	Sox4	1005.0	ARCHS4 Coexpression,951;Enrichr Queries,617;GTEx Coexpression,1448	STAT1
CD8_cluster6	1318	Zbtb41	1011.0	ARCHS4 Coexpression,1505;Enrichr Queries,933;GTEx Coexpression,595
CD8_cluster6	1327	Ahdc1	1016.0	ARCHS4 Coexpression,1501;Enrichr Queries,1029;GTEx Coexpression,519
CD8_cluster6	1328	Ahctf1	1016.0	ARCHS4 Coexpression,1262;Enrichr Queries,929;GTEx Coexpression,858
CD8_cluster6	1336	Rlf	1022.0	ARCHS4 Coexpression,1593;Enrichr Queries,847;GTEx Coexpression,626
CD8_cluster6	1339	Hlf	1023.0	ARCHS4 Coexpression,1071;Enrichr Queries,1110;GTEx Coexpression,887
CD8_cluster6	1351	Mzf1	1032.0	ARCHS4 Coexpression,1140;Enrichr Queries,365;GTEx Coexpression,1590	STAT1,IRF7
CD8_cluster6	1367	Zscan26	1046.0	ARCHS4 Coexpression,1300;GTEx Coexpression,791
CD8_cluster6	1381	Sgsm2	1059.0	ARCHS4 Coexpression,1417;GTEx Coexpression,700
CD8_cluster6	1386	Pknox2	1064.0	ARCHS4 Coexpression,671;Enrichr Queries,1230;GTEx Coexpression,1292
CD8_cluster6	1393	Carf	1068.0	ARCHS4 Coexpression,1036;GTEx Coexpression,1100
CD8_cluster6	1399	Bbx	1071.0	ARCHS4 Coexpression,1584;Enrichr Queries,331;GTEx Coexpression,1297	STAT1,PARP14
CD8_cluster6	1405	Skil	1074.0	ARCHS4 Coexpression,1435;Enrichr Queries,402;GTEx Coexpression,1385	STAT1,GBP2
CD8_cluster6	1412	Tead3	1079.0	ARCHS4 Coexpression,898;Enrichr Queries,1141;GTEx Coexpression,1198
CD8_cluster6	1418	Tfdp2	1085.0	ARCHS4 Coexpression,1116;Enrichr Queries,606;GTEx Coexpression,1532	STAT1
CD8_cluster6	1424	Zbtb20	1087.0	ARCHS4 Coexpression,1187;Enrichr Queries,533;GTEx Coexpression,1540	GBP2
CD8_cluster6	1425	Tsc22d1	1089.0	ARCHS4 Coexpression,1137;Enrichr Queries,1179;GTEx Coexpression,952
CD8_cluster6	1427	Spen	1090.0	ARCHS4 Coexpression,953;GTEx Coexpression,1227
CD8_cluster6	1435	Alx4	1099.0	ARCHS4 Coexpression,943;Enrichr Queries,1315;GTEx Coexpression,1038
CD8_cluster6	1437	Pax7	1102.0	ARCHS4 Coexpression,852;Enrichr Queries,1222;GTEx Coexpression,1231
CD8_cluster6	1441	Aebp2	1105.0	ARCHS4 Coexpression,1330;Enrichr Queries,1096;GTEx Coexpression,890
CD8_cluster6	1452	Trps1	1119.0	ARCHS4 Coexpression,1494;Enrichr Queries,997;GTEx Coexpression,866
CD8_cluster6	1466	Zbtb26	1140.0	ARCHS4 Coexpression,1149;Enrichr Queries,909;GTEx Coexpression,1361
CD8_cluster6	1467	Atoh8	1141.0	ARCHS4 Coexpression,1497;Enrichr Queries,1159;GTEx Coexpression,766
CD8_cluster6	1473	Tcf7l1	1144.0	ARCHS4 Coexpression,684;Enrichr Queries,1206;GTEx Coexpression,1542
CD8_cluster6	1483	Phf20	1155.0	ARCHS4 Coexpression,1397;Enrichr Queries,852;GTEx Coexpression,1215
CD8_cluster6	1484	Zbtb44	1156.0	ARCHS4 Coexpression,1274;Enrichr Queries,940;GTEx Coexpression,1253
CD8_cluster6	1492	Hey1	1164.0	ARCHS4 Coexpression,1418;Enrichr Queries,524;GTEx Coexpression,1550	GBP2
CD8_cluster6	1495	Barhl1	1166.0	ARCHS4 Coexpression,1524;Enrichr Queries,1301;GTEx Coexpression,673
CD8_cluster6	1517	Mga	1183.0	ARCHS4 Coexpression,1490;Enrichr Queries,630;GTEx Coexpression,1429	RNF213
CD8_cluster6	1529	Tbr1	1192.0	ARCHS4 Coexpression,1128;Enrichr Queries,1035;GTEx Coexpression,1412
CD8_cluster6	1530	Nfia	1192.0	ARCHS4 Coexpression,1227;Enrichr Queries,1170;GTEx Coexpression,1179
CD8_cluster6	1536	Creb3l2	1206.0	ARCHS4 Coexpression,871;Enrichr Queries,1194;GTEx Coexpression,1552
CD8_cluster6	1546	Mkx	1212.0	ARCHS4 Coexpression,1516;Enrichr Queries,523;GTEx Coexpression,1598	IFIT3
CD8_cluster6	1552	Sall3	1219.0	ARCHS4 Coexpression,906;Enrichr Queries,1284;GTEx Coexpression,1466
CD8_cluster6	1555	Foxp4	1224.0	ARCHS4 Coexpression,1258;Enrichr Queries,1044;GTEx Coexpression,1370
CD8_cluster6	1581	Sox5	1299.0	ARCHS4 Coexpression,1291;Enrichr Queries,1003;GTEx Coexpression,1604
CD8_cluster6	1591	Meis3	1316.0	ARCHS4 Coexpression,1577;Enrichr Queries,1070;GTEx Coexpression,1300
CD8_cluster6	1605	Ski	1361.0	ARCHS4 Coexpression,1456;GTEx Coexpression,1265
CD8_cluster6	1606	Topors	1364.0	ARCHS4 Coexpression,1403;GTEx Coexpression,1325
CD8_cluster6	1612	Aebp1	1385.0	ARCHS4 Coexpression,1298;GTEx Coexpression,1472
CD8_cluster6	1615	Cenpb	1404.0	ARCHS4 Coexpression,1462;Enrichr Queries,1234;GTEx Coexpression,1516
CD8_cluster6	1628	Nacc2	1513.0	ARCHS4 Coexpression,1504;GTEx Coexpression,1521
